# Supplementary material for: Unraveling anti-inflammatory metabolic signatures of Glycyrrhiza uralensis and isoliquiritigenin through multiomics
Source: NPJ Syst Biol Appl. 2025 Dec 13;11:145. doi: 10.1038/s41540-025-00620-z (PMC12738721; doi:10.1038/s41540-025-00620-z)
Supplement: Supplementary file 2 — Supplementary Data 1. [file 41540_2025_620_MOESM2_ESM.xlsx]

## Sheet: 1. Metabolome_pos_cems
																																		Class	A	A	A	A	B	B	B	B	C	C	C	C	CSTD	D	D
																																		File type	Sample	Sample	Sample	Sample	Sample	Sample	Sample	Sample	Sample	Sample	Sample	Sample	Standard	Sample	Sample
																																		Injection order	1	2	3	4	5	6	7	8	9	10	11	12	13	14	15
																																		Batch ID	1	1	1	1	1	1	1	1	1	1	1	1	1	1	1
Alignment ID	Average Rt(min)	Average Mz	Metabolite name	Adduct type	Post curation result	Fill %	MS/MS assigned	Reference RT	Reference m/z	Formula	Ontology	INCHIKEY	SMILES	Annotation tag (VS1.0)	RT matched	m/z matched	MS/MS matched	Comment	Manually modified for quantification	Manually modified for annotation	Isotope tracking parent ID	Isotope tracking weight number	RT similarity	m/z similarity	Simple dot product	Weighted dot product	Reverse dot product	Matched peaks count	Matched peaks percentage	Total score	S/N average	Spectrum reference file name	MS1 isotopic spectrum	MS/MS spectrum	20230125_SWATH_A1_C_CE20_d1	20230125_SWATH_A2_C_CE20_d1	20230125_SWATH_A3_C_CE20_d1	20230125_SWATH_A4_C_CE20_d1	20230125_SWATH_B1_C_CE20_d1	20230125_SWATH_B2_C_CE20_d1	20230125_SWATH_B3_C_CE20_d1	20230125_SWATH_B4_C_CE20_d1	20230125_SWATH_C1_C_CE20_d1	20230125_SWATH_C2_C_CE20_d1	20230125_SWATH_C3_C_CE20_d1	20230125_SWATH_C4_C_CE20_d1	20230125_SWATH_CSTD_C_CE20	20230125_SWATH_D1_C_CE20_d1	20230125_SWATH_D2_C_CE20_d1
0	17.62	60.0444	w/o MS2: Acetamide	[M+H]+	null	0.03	TRUE	-1	60.0444	C2H5NO	Carboximidic acids	DLFVBJFMPXGRIB-UHFFFAOYSA-N	O=C(N)C	530	FALSE	TRUE	FALSE	Normalized unit: Intensity; Annotation method: MSMS-Private-pos-VS18_4	FALSE	FALSE	0	0	0	1	0.04	0.04	0.7	2	0.5	0.86	46.37	20230125_SWATH_Pool_C_CE20_d1_Spike	60.04443:44574 60.08080:7483 61.02726:1492 61.02831:11901 61.03963:5160 61.06480:1929 61.71137:1169 62.02368:1442 62.06003:159410	53.00245:14493 53.03879:5097 53.53793:935 53.99754:3631 55.01797:5828 55.05443:21138 56.04964:12267 56.96489:1450 57.03367:122345 57.07018:1047 58.02875:3965 58.03694:4692 58.04133:4738 58.06523:12455 59.04930:6106 60.04451:11270 61.02859:3740 63.99763:4498 64.70653:971 65.03850:1364	2512	2671	3575	3226	1073	2240	1948	2743	2356	2232	2736	2762	2671	6442	4386
1	7.99	60.0444	w/o MS2: Acetamide	[M+H]+	null	0.97	TRUE	-1	60.0444	C2H5NO	Carboximidic acids	DLFVBJFMPXGRIB-UHFFFAOYSA-N	O=C(N)C	530	FALSE	TRUE	FALSE	Normalized unit: Intensity; Annotation method: MSMS-Private-pos-VS18_4	FALSE	FALSE	1	0	0	1	0.89	0.73	0.7	2	0.5	1.63	186.79	20230125_SWATH_G2_C_CE20_d1	60.04441:93867 61.02836:1043 61.03962:12771 61.04773:2832 62.05997:983	58.02915:767 60.04448:562495 61.04144:14354	12334	14108	14187	17252	57356	73110	90716	75295	34442	49410	52118	46314	17780	122237	132710
2	17.564	61.0396	w/o MS2: Urea	[M+H]+	null	0.94	TRUE	2.771	61.0396	CH4N2O	Ureas	XSQUKJJJFZCRTK-UHFFFAOYSA-N	N=C(O)N	530	FALSE	TRUE	FALSE	Normalized unit: Intensity; Annotation method: MSMS-Private-pos-VS18_4	FALSE	FALSE	2	0	0	1	0	null	0.79	2	0.5	0.85	18.63	20230125_SWATH_A4_C_CE20_d1	61.03960:34815 62.43197:1681	53.00246:1789 53.03873:1343 53.99766:1194 55.01802:915 55.05437:1021 57.03364:295808 58.03705:11401 59.04935:1210 61.03971:307	35548	27651	31071	30404	31064	27199	29984	32154	31129	29114	31417	30359	18540	25636	30897
3	8.583	61.0397	w/o MS2: Urea	[M+H]+	null	0.26	TRUE	-1	61.0396	CH4N2O	Ureas	XSQUKJJJFZCRTK-UHFFFAOYSA-N	NC(N)=O	530	FALSE	TRUE	FALSE	Normalized unit: Intensity; Annotation method: MSMS-Private-pos-VS18_4	FALSE	FALSE	3	0	0	1	0	0.03	0.01	4	0.25	0.56	10.95	20230125_SWATH_B3_C_CE20_d1	61.03965:17900 61.43033:222 61.96247:225 62.06003:489	53.00241:5786 53.03881:1038 55.05442:11992 56.96471:1358 57.03359:1330 58.04137:5084 60.04424:1086 60.89990:1005 63.48773:907 65.03823:1758 65.25639:2113	13239	17401	12623	13373	15489	13792	16112	11510	13776	13411	13789	13527	13661	10635	13954
4	16.794	61.0397	w/o MS2: Urea	[M+H]+	null	0.97	TRUE	2.771	61.0396	CH4N2O	Ureas	XSQUKJJJFZCRTK-UHFFFAOYSA-N	N=C(O)N	530	FALSE	TRUE	FALSE	Normalized unit: Intensity; Annotation method: MSMS-Private-pos-VS18_4	FALSE	FALSE	4	0	0	1	0.09	0.09	0.8	2	1	1.02	55.71	20230125_SWATH_E4_C_CE20_d1	61.03432:244 61.03967:76926 62.03666:407 62.04296:1313 62.06003:595	53.00243:4356 53.03866:1683 53.80794:949 55.05441:15938 56.15670:1006 56.96508:1784 58.04131:2408 60.06877:1104 61.01039:1267 61.03975:2457 61.55605:1019 65.03825:1562 65.26517:2163	46990	56085	36954	34259	70897	79755	96888	75885	67685	70530	51647	45399	17092	72673	84148
5	7.366	62.0598	w/o MS2: Ethanolamine	[M+H]+	null	0.6	TRUE	-1	62.06	C2H7NO	1,2-aminoalcohols	HZAXFHJVJLSVMW-UHFFFAOYSA-N	NCCO	530	FALSE	TRUE	FALSE	Normalized unit: Intensity; Annotation method: MSMS-Private-pos-VS18_4	FALSE	FALSE	5	0	0	1	null	null	null	2	null	0.5	39.82	20230125_SWATH_B1_C_CE20_d1	62.05989:16117	53.00237:6249 53.03884:1686 54.09465:931 54.37967:1054 54.42142:946 55.05445:10840 56.96497:1969 57.03374:972 58.04144:7412 65.26556:2361	11569	8377	12532	11315	11800	8888	10350	10224	10088	12540	10226	12259	1266	9882	10095
6	17.62	62.06	w/o MS2: Ethanolamine	[M+H]+	null	0.03	TRUE	1.52	62.06	C2H7NO	1,2-aminoalcohols	HZAXFHJVJLSVMW-UHFFFAOYSA-N	OCCN	530	FALSE	TRUE	FALSE	Normalized unit: Intensity; Annotation method: MSMS-Private-pos-VS18_4	FALSE	FALSE	6	0	0	1	0	0.02	0.01	5	0.2	0.54	209.16	20230125_SWATH_Pool_C_CE20_d1_Spike	62.06003:159410 63.06336:5151 64.03927:6000	53.00245:14493 53.03879:5097 53.53793:935 53.99754:3631 55.01797:5828 55.05443:21138 56.04964:12267 56.96489:1450 57.03367:122345 57.07018:1047 58.02875:3965 58.03694:4692 58.04133:4738 58.06523:12455 59.04930:6106 60.04451:11270 61.02859:3740 63.99763:4498 64.70653:971 65.03850:1364 65.26910:1715	704	3030	1897	1288	419	496	467	624	3140	1641	3809	910	1080	12361	11359
7	5.087	62.06	w/o MS2: Ethanolamine	[M+H]+	null	0.97	TRUE	5.092	62.06	C2H7NO	1,2-aminoalcohols	HZAXFHJVJLSVMW-UHFFFAOYSA-N	OCCN	520	TRUE	TRUE	FALSE	Normalized unit: Intensity; Annotation method: MSMS_Private_VS18_POS_realMT_SWATH_2	FALSE	FALSE	7	0	1	1	null	null	null	5	null	0.67	206.12	20230125_SWATH_C2_C_CE20_d1	62.05441:320 62.06005:122513 62.51266:276 63.06334:2282	53.00232:4753 53.03886:2014 55.05435:11381 56.96481:1728 57.03354:1026 57.38764:896 57.85770:935 58.04134:4105 59.04887:1023 65.03860:1074 65.25473:2654 65.25777:1526	68763	44734	59205	57611	46647	56925	65844	56968	43826	49875	60241	58573	1169	71507	72360
8	17.9	65.0596	w/o MS2: Methyl alcohol	[2M+H]+	null	0.37	TRUE	-1	65.0597	CH4O	Primary alcohols	OKKJLVBELUTLKV-UHFFFAOYSA-N	C[OH]	530	FALSE	TRUE	FALSE	Normalized unit: Intensity; Annotation method: MSMS-Private-pos-VS18_4	FALSE	FALSE	8	0	0	1	null	null	null	2	null	0.5	22.54	20230125_SWATH_H4_C_CE20_d1	65.05968:1064319 65.52183:1050 65.75346:986 66.06300:28282 67.01760:1760 67.06384:7643	53.00044:13352 53.99762:2683 55.05446:1043 57.03366:86043 58.03690:2446 58.04140:101 65.03843:463 65.26429:253 67.01777:6595	197048	226484	225776	213939	202787	210447	1131791	199616	209031	206963	1049506	237618	208278	1113904	193820
9	8.782	65.0596	w/o MS2: Methyl alcohol	[2M+H]+	null	0.54	TRUE	-1	65.0597	CH4O	Primary alcohols	OKKJLVBELUTLKV-UHFFFAOYSA-N	C[OH]	530	FALSE	TRUE	FALSE	Normalized unit: Intensity; Annotation method: MSMS-Private-pos-VS18_4	FALSE	FALSE	9	0	0	1	null	null	null	2	null	0.5	42.6	20230125_SWATH_G4_C_CE20_d1	65.05966:1069050 65.55901:1142 65.74895:1217 66.06298:32644 67.06384:8393	53.00237:4359 54.85117:941 55.05438:11405 57.03366:1469 58.04137:6566 58.06524:1156 63.50626:938 65.26248:2220 66.80344:820 69.06976:1257	550641	580672	835298	918546	1130256	1413945	1412286	1365016	1075999	1156574	1236492	1262032	489270	1439857	1254025
10	16.155	65.0596	w/o MS2: Methyl alcohol	[2M+H]+	null	0.54	TRUE	-1	65.0597	CH4O	Primary alcohols	OKKJLVBELUTLKV-UHFFFAOYSA-N	C[OH]	530	FALSE	TRUE	FALSE	Normalized unit: Intensity; Annotation method: MSMS-Private-pos-VS18_4	FALSE	FALSE	10	0	0	1	0.01	0.02	0.53	3	0.33	0.75	18.68	20230125_SWATH_G3_C_CE20_d1	65.05965:379187 66.06297:13795 66.06387:838 67.06387:4157	53.00239:6268 53.03886:3954 53.99754:836 54.16090:826 55.05445:14223 56.96487:1544 57.03363:1490 58.04135:6132 58.06529:1522 64.88286:903 65.03844:1147 65.26534:1844 65.26829:1060	212963	197120	252286	233128	606879	812270	873585	818316	238879	258454	309306	320698	195597	801902	842002
11	10.53	65.0596	w/o MS2: Methyl alcohol	[2M+H]+	null	0.77	TRUE	-1	65.0597	CH4O	Primary alcohols	OKKJLVBELUTLKV-UHFFFAOYSA-N	C[OH]	530	FALSE	TRUE	FALSE	Normalized unit: Intensity; Annotation method: MSMS-Private-pos-VS18_4	FALSE	FALSE	11	0	0	1	null	null	null	2	null	0.5	42.02	20230125_SWATH_B1_C_CE20_d1	65.05968:1436928 66.06300:30981 66.06590:2834 67.06382:3766	51.34624:924 51.61366:889 53.00249:2337 53.03883:1302 55.05438:8622 56.96490:1146 57.03369:1183 58.04144:4062 61.44007:1042 62.64644:1068 65.03881:1165 65.26464:1610 65.26763:1547	257493	226597	278284	282160	1455997	1613903	1604328	1597077	225169	545097	713860	288996	215310	1622596	1649272
12	7.272	65.0597	w/o MS2: Methyl alcohol	[2M+H]+	null	0.74	TRUE	-1	65.0597	CH4O	Primary alcohols	OKKJLVBELUTLKV-UHFFFAOYSA-N	C[OH]	530	FALSE	TRUE	FALSE	Normalized unit: Intensity; Annotation method: MSMS-Private-pos-VS18_4	FALSE	FALSE	12	0	0	1	null	null	null	2	null	0.5	26.58	20230125_SWATH_E4_C_CE20_d1	65.05968:1267037 65.06580:2841 66.06300:28983 67.06388:10395	50.71840:1013 53.00237:2465 53.03875:1481 55.05440:12757 56.96494:1242 57.03380:1046 58.04136:5487 59.04911:1030 61.57003:963 65.26299:3346	770596	219699	977359	843072	597662	606348	827661	676826	786087	882744	231037	896809	204967	847906	756065
13	3.38	65.0597	w/o MS2: Methyl alcohol	[2M+H]+	null	0.54	TRUE	-1	65.0597	CH4O	Primary alcohols	OKKJLVBELUTLKV-UHFFFAOYSA-N	C[OH]	530	FALSE	TRUE	FALSE	Normalized unit: Intensity; Annotation method: MSMS-Private-pos-VS18_4	FALSE	FALSE	13	0	0	1	0	null	0.74	2	0.5	0.83	22.12	20230125_SWATH_CSTD_C_CE20	65.05965:670385 65.92621:540 66.06297:20778 66.06386:846 66.80074:663 67.05397:544 67.06378:5993	53.00240:4008 53.03878:1680 53.99768:498 55.05440:9229 56.04963:14176 56.96500:359 57.05744:47695 57.55905:3383 58.04134:43351 59.06044:7651 64.16431:212 64.81844:206 65.03857:73 65.25168:455 67.05420:1742 68.04942:19807 69.05287:793	215130	220792	251522	227004	689865	793259	884260	880256	208439	327635	431099	299669	396989	888615	945300
14	4.529	65.0597	w/o MS2: Methyl alcohol	[2M+H]+	null	0.86	TRUE	-1	65.0597	CH4O	Primary alcohols	OKKJLVBELUTLKV-UHFFFAOYSA-N	C[OH]	530	FALSE	TRUE	FALSE	Normalized unit: Intensity; Annotation method: MSMS-Private-pos-VS18_4	FALSE	FALSE	14	0	0	1	null	null	null	2	null	0.5	29.09	20230125_SWATH_F1_C_CE20_d1	65.05969:1374711 66.06302:37676 66.06591:1831 67.06393:7619	51.11561:202 58.04153:928 58.99789:2332 65.25900:71 68.98212:58761 69.98287:7342	311160	288215	473662	416418	887139	955285	1150417	1047373	399923	510101	656597	619248	192028	1197896	1225866
15	5.507	65.0597	w/o MS2: Methyl alcohol	[2M+H]+	null	0.51	TRUE	-1	65.0597	CH4O	Primary alcohols	OKKJLVBELUTLKV-UHFFFAOYSA-N	C[OH]	530	FALSE	TRUE	FALSE	Normalized unit: Intensity; Annotation method: MSMS-Private-pos-VS18_4	FALSE	FALSE	15	0	0	1	null	null	null	2	null	0.5	14.84	20230125_SWATH_F1_C_CE20_d1	65.05970:1229176 66.06301:33526 66.06387:1964 66.06590:989 67.06388:6605	56.96507:499 58.04148:48449 59.06852:14440 60.08089:218649 61.07788:8585	225704	305842	235346	204580	550917	500448	741065	644222	376845	415312	488152	317602	477422	778057	730870
16	9.7	65.0597	w/o MS2: Methyl alcohol	[2M+H]+	null	0.51	TRUE	-1	65.0597	CH4O	Primary alcohols	OKKJLVBELUTLKV-UHFFFAOYSA-N	C[OH]	530	FALSE	TRUE	FALSE	Normalized unit: Intensity; Annotation method: MSMS-Private-pos-VS18_4	FALSE	FALSE	16	0	0	1	null	null	null	2	null	0.5	22.38	20230125_SWATH_B1_C_CE20_d1	65.05968:1033246 66.06300:31351 67.06385:4758	53.00240:5222 55.05441:12376 56.96492:1225 57.03360:1371 58.04145:7152 59.32787:1086 60.72776:1043 65.03860:2086 65.26296:1015 65.26617:2209	228946	252948	246269	265194	612848	566699	694839	708756	689765	474144	429668	742748	344687	946590	996677
17	17.502	65.0597	w/o MS2: Methyl alcohol	[2M+H]+	null	0.97	TRUE	-1	65.0597	CH4O	Primary alcohols	OKKJLVBELUTLKV-UHFFFAOYSA-N	C[OH]	530	FALSE	TRUE	FALSE	Normalized unit: Intensity; Annotation method: MSMS-Private-pos-VS18_4	FALSE	FALSE	17	0	0	1	null	null	null	2	null	0.5	37.29	20230125_SWATH_H4_C_CE20_d1	65.05967:1080023 66.06300:32944 66.61533:1499 67.06386:3945	53.00247:7527 53.03887:2315 53.99778:1461 55.01817:5622 55.05444:18672 56.04956:955 57.03369:297920 58.03703:11965 58.04148:5437 59.04917:1506 60.04446:1348 62.91641:945 65.03855:1269 65.26456:4505 69.03355:4659	1037909	1113396	1102270	1076184	1089180	1185642	1122510	1104071	1065440	1102033	1016922	1063939	222317	1124753	1169184
18	6.864	65.0597	w/o MS2: Methyl alcohol	[2M+H]+	null	0.06	TRUE	-1	65.0597	CH4O	Primary alcohols	OKKJLVBELUTLKV-UHFFFAOYSA-N	C[OH]	530	FALSE	TRUE	FALSE	Normalized unit: Intensity; Annotation method: MSMS-Private-pos-VS18_4	FALSE	FALSE	18	0	0	1	null	null	null	2	null	0.5	15.53	20230125_SWATH_F4_C_CE20_d1	65.05968:1005452 66.06300:33174 67.06389:6878	53.00240:4586 53.03873:2351 55.05443:14173 56.96500:1291 58.04138:5613 65.26237:2071 66.52157:950 69.07024:1101	207023	214355	240652	205438	202072	205678	202106	203298	219783	203731	203169	231419	188853	573401	200324
19	1.812	65.0597	w/o MS2: Methyl alcohol	[2M+H]+	null	0.46	TRUE	-1	65.0597	CH4O	Primary alcohols	OKKJLVBELUTLKV-UHFFFAOYSA-N	C[OH]	530	FALSE	TRUE	FALSE	Normalized unit: Intensity; Annotation method: MSMS-Private-pos-VS18_4	FALSE	FALSE	19	0	0	1	null	null	null	2	null	0.5	6.16	20230125_SWATH_C1_C_CE20_d1	65.05970:349563 65.60372:305 65.77938:320 66.06303:11676 66.06584:465 67.06389:4424	53.00235:5294 53.03894:1140 55.05440:12448 56.96490:1717 57.03344:1692 58.04132:4226 65.03845:1581 65.26305:2342	191796	244918	225198	234723	211124	208036	250413	222482	226026	218072	202686	228273	190477	194803	212773
20	8.19	66.063	w/o MS2: Guanidine, (4-aminobutyl)-	[M+2H]2+	null	0.03	TRUE	-1	66.0682	C5H14N4	Guanidines	QYPPJABKJHAVHS-UHFFFAOYSA-N	NCCCCNC(N)=N	530	FALSE	TRUE	FALSE	Normalized unit: Intensity; Annotation method: MSMS-Private-pos-VS18_4	FALSE	FALSE	20	0	0	0.87	0.06	0.44	0.15	11	0.18	0.77	20.88	20230125_SWATH_H1_C_CE20_d1	66.06297:31441 66.06587:2398 67.06386:3930	53.00241:9657 53.99762:1286 55.05444:14304 57.03363:1112 58.04148:4792 60.04444:1943 65.26090:1657 68.48433:1005 69.06975:1154	10383	12835	8505	14247	19322	23030	27042	20763	15746	16037	12351	16040	10862	27278	30355
21	8.76	66.063	w/o MS2: (4-Aminobutyl)guanidine	[M+2H]2+	null	0.29	TRUE	1.48	66.0682	C5H14N4	Guanidines	QYPPJABKJHAVHS-UHFFFAOYSA-N	N=C(N)NCCCCN	530	FALSE	TRUE	FALSE	Normalized unit: Intensity; Annotation method: MSMS-Private-pos-VS18_4	FALSE	FALSE	21	0	0	0.87	0	0.99	0	22	0.09	0.95	28.32	20230125_SWATH_F3_C_CE20_d1	66.06296:41118 67.06384:4862	56.04972:12658 68.04938:11519 70.06509:1542803 71.06211:22225	16677	19548	26128	28297	37269	34109	40491	41828	28594	32200	30020	34956	17203	41708	35481
22	9.632	66.063	w/o MS2: Guanidine, (4-aminobutyl)-	[M+2H]2+	null	0.34	TRUE	-1	66.0682	C5H14N4	Guanidines	QYPPJABKJHAVHS-UHFFFAOYSA-N	NCCCCNC(N)=N	530	FALSE	TRUE	FALSE	Normalized unit: Intensity; Annotation method: MSMS-Private-pos-VS18_4	FALSE	FALSE	22	0	0	0.87	0.07	0.48	0.16	11	0.27	0.81	15.74	20230125_SWATH_C4_C_CE20_d1	66.06297:23891 66.06584:1004 67.06382:6558	53.00243:2445 53.03133:970 53.03872:2257 54.02357:863 55.05441:15444 56.96489:1500 57.03366:1693 57.76690:943 58.04140:4876 59.04911:1135 65.03841:999 65.25824:2059 65.26160:1976	8609	8573	9547	8411	19657	9200	21717	28100	20649	16340	9556	23688	12387	29365	30093
23	7.31	66.063	w/o MS2: Guanidine, (4-aminobutyl)-	[M+2H]2+	null	0.6	TRUE	-1	66.0682	C5H14N4	Guanidines	QYPPJABKJHAVHS-UHFFFAOYSA-N	NCCCCNC(N)=N	530	FALSE	TRUE	FALSE	Normalized unit: Intensity; Annotation method: MSMS-Private-pos-VS18_4	FALSE	FALSE	23	0	0	0.87	0.07	0.5	0.15	11	0.18	0.8	19.11	20230125_SWATH_D3_C_CE20_d1	66.06296:29865 66.06583:1119 67.06385:8129	53.00240:4341 53.03881:2143 55.05448:15040 56.96480:1341 57.03359:1178 58.04134:4384 65.03828:1094 65.25779:1697	24905	23068	27964	25245	30007	22936	27034	26856	24361	25782	9388	26238	7836	22718	24638
24	4.516	68.9819	Unknown	[M+H]+	null	0.97	TRUE	null	null	null	null	null	null	999	FALSE	FALSE	FALSE	Normalized unit: Intensity	FALSE	FALSE	24	0	0	null	null	null	null	null	null	null	155.92	20230125_SWATH_D3_C_CE20_d1	68.98185:380270 69.06970:6382 69.98266:41530 70.97935:54686 70.99737:5176	54.29306:272 56.22636:325 58.99785:5805 65.25633:1050 68.98207:143582 69.98274:17826 70.97961:26784 72.08075:5982	16247	14839	27390	21391	109464	132182	139030	116112	26660	33935	48308	38213	137	263864	239137
25	17.537	69.0333	Unknown	[M+H]+	null	0.86	TRUE	null	null	null	null	null	null	999	FALSE	FALSE	FALSE	Normalized unit: Intensity	FALSE	FALSE	25	0	0	null	null	null	null	null	null	null	51.7	20230125_SWATH_C3_C_CE20_d1	69.03193:2302 69.03333:56989 69.06973:18389 70.03659:1946 71.04900:15652	53.00237:3368 53.03873:1160 55.01822:2596 55.05446:1097 56.96501:2938 57.03364:316571 58.03695:12581 59.04931:1205 63.99767:2053 65.03838:914 69.03352:4751 71.04919:394	30952	37476	33684	37514	30328	33160	30960	35317	41595	45221	46660	33410	322	30190	32052
26	8.09	69.0697	w/o MS2: Unknown (carbon number 5); PlaSMA ID-0	[M+H]+	null	0.23	TRUE	4.55	69.0693	C5H8	Unknown	null	null	530	FALSE	TRUE	FALSE	Normalized unit: Intensity; Annotation method: MSMS-Private-pos-VS18_4	FALSE	FALSE	26	0	0	1	-1	-1	-1	-1	-1	0.9	25.2	20230125_SWATH_D2_C_CE20_d1	69.06759:2637 69.06852:3519 69.06967:37747 70.98196:2087	53.00239:8679 53.03868:946 53.99755:1676 55.05442:10595 56.04967:38039 56.22615:1031 57.03363:1458 57.05746:34282 58.04158:2604 58.06516:2102 60.04453:15679 65.25861:2204 69.06969:4197 70.06480:1391 71.95177:973	14756	14799	15097	13699	21934	21348	22740	21460	17668	18704	15960	16775	16890	33781	32887
27	9.243	70.0284	w/o MS2: Oxazol	[M+H]+	null	0.03	TRUE	0.7	70.0287	C3H3NO	Oxazoles	ZCQWOFVYLHDMMC-UHFFFAOYSA-N	O1C=CN=C1	530	FALSE	TRUE	FALSE	Normalized unit: Intensity; Annotation method: MSMS-Private-pos-VS18_4	FALSE	FALSE	27	0	0	1	null	null	null	1	null	0.5	53.18	20230125_SWATH_B3_C_CE20_d1	70.02838:16022 70.79734:1214 71.04901:1462 72.08063:1270	57.03356:182 58.04136:424 64.48431:228 65.03843:165 65.25692:702 70.06506:202 74.02355:12985	259	480	1162	1200	8286	10301	11103	9926	2603	3373	3491	2778	446	4399	4797
28	5.456	70.0648	Unknown	[M+H]+	null	0.03	TRUE	null	null	null	null	null	null	999	FALSE	FALSE	FALSE	Normalized unit: Intensity	FALSE	FALSE	28	0	0	null	null	null	null	null	null	null	47.29	20230125_SWATH_CSTD_C_CE20	70.06481:18876 70.07307:392 71.04898:2178 71.06834:439 71.08534:1712 72.08057:1713	58.04134:90784 60.08091:389587 65.25579:470 70.06508:21331 71.95192:747	812	1706	520	395	1124	1133	1515	980	553	493	583	665	10414	532	706
29	8.59	70.0649	Unknown	[M+H]+	null	0.66	TRUE	null	null	null	null	null	null	999	FALSE	FALSE	FALSE	Normalized unit: Intensity	FALSE	FALSE	29	0	0	null	null	null	null	null	null	null	193.58	20230125_SWATH_H3_C_CE20_d1	70.06494:84552 71.24149:3200	56.04955:14332 68.04938:22313 70.06506:2830992 71.06186:37959	1379	1176	935	2008	30928	33216	47601	33271	4819	6906	7042	7398	21959	49573	54588
30	4.51	70.9793	Unknown	[M+H]+	null	0.57	TRUE	null	null	null	null	null	null	999	FALSE	FALSE	FALSE	Normalized unit: Intensity	FALSE	FALSE	30	0	0	null	null	null	null	null	null	null	59.63	20230125_SWATH_D4_C_CE20_d1	70.97942:64906 73.01329:26126 73.06466:174282	57.03383:198 58.99787:3709 62.08218:323 65.25948:802 68.11931:304 68.98208:152332 69.98285:19476 70.97961:29540 71.99832:605 72.99519:790 74.86388:338	2466	1298	3695	3166	16788	18980	16214	18870	4461	5604	6989	5240	0	41103	30900
31	18.662	71.0127	w/o MS2: Propiolic acid	[M+H]+	null	0.31	TRUE	-1	71.0128	C3H2O2	Carboxylic acids	UORVCLMRJXCDCP-UHFFFAOYSA-N	OC(=O)C#C	530	FALSE	TRUE	FALSE	Normalized unit: Intensity; Annotation method: MSMS-Private-pos-VS18_4	FALSE	FALSE	31	0	0	1	null	null	null	4	null	0.5	29.3	20230125_SWATH_F4_C_CE20_d1	71.01269:12345 71.04910:2597 72.01608:370 72.08074:1593 73.05774:324 73.06478:143178	53.00233:5635 53.03889:1607 53.52898:887 55.05442:14766 56.96499:933 57.03364:2409 58.04144:5479 65.26281:1821 67.02236:919 68.82207:982 69.06975:1422 71.01271:968 74.09647:4274 75.02620:1078 75.53368:1298	410	180	501	538	7900	11062	11468	10535	1628	2110	2314	1894	56	10687	11794
32	17.521	71.0491	w/o MS2: 2-Butene-1,4-diol	[M+H-H2O]+	null	0.49	TRUE	-1	71.0491	C4H8O2	Primary alcohols	ORTVZLZNOYNASJ-OWOJBTEDSA-N	OC\C=C\CO	530	FALSE	TRUE	FALSE	Normalized unit: Intensity; Annotation method: MSMS-Private-pos-VS18_4	FALSE	FALSE	32	0	0	1	0	0.02	0.14	6	0.33	0.61	39.04	20230125_SWATH_Pool_C_CE20_d1_Spike	71.04909:36904 72.04431:7392 72.08060:2534 73.02831:27740 73.06471:143523	53.00241:8983 53.03881:4380 53.99762:1706 55.01797:2314 55.05448:13686 55.26026:1094 55.79409:939 56.04968:13517 57.03366:149227 58.02882:4149 58.03685:5591 58.04148:4041 58.06520:8172 59.04928:5171 60.04454:10652 61.01061:1530 62.45465:1121 63.99776:16130 65.26781:1058 68.04955:1920 69.03342:5639 70.02895:1458 70.06506:6526 71.04904:2216 72.04455:1529 74.09636:2354 75.04390:4920	10676	11677	16122	16290	9275	11725	12697	17509	12233	14089	15618	19670	5464	8922	10708
33	3.58	71.0728	Unknown	[M+H]+	null	0.03	TRUE	null	null	null	null	null	null	999	FALSE	FALSE	FALSE	Normalized unit: Intensity	FALSE	FALSE	33	0	0	null	null	null	null	null	null	null	81.12	20230125_SWATH_CSTD_C_CE20	71.07034:2192 71.07278:75255 71.57251:801 71.57446:7552 71.76484:610 72.08054:18976 73.06465:127206	53.00237:4356 53.03874:2069 53.99753:534 55.05440:10180 56.04963:14376 57.03368:47954 57.55906:3383 58.04129:43982 59.06042:7578 65.24996:297 67.05408:1715 68.04940:19515 69.05264:848 70.06507:243362 71.06210:21075 72.08063:64659 73.08391:2356 74.09624:631	316	364	198	66	641	677	528	236	114	240	140	314	29627	1010	1314
34	5.868	72.0442	w/o MS2: Acrylamide	[M+H]+	null	0.17	TRUE	2.04	72.0444	C3H5NO	Carboximidic acids	HRPVXLWXLXDGHG-UHFFFAOYSA-N	O=C(N)C=C	530	FALSE	TRUE	FALSE	Normalized unit: Intensity; Annotation method: MSMS-Private-pos-VS18_4	FALSE	FALSE	34	0	0	1	null	null	null	2	null	0.5	43.44	20230125_SWATH_D4_C_CE20_d1	72.04427:30945 72.08067:2946 72.09140:519 73.06472:140156 74.05991:8481 74.06805:7448 74.09632:161907	53.00233:5532 53.03875:1846 55.05438:15610 56.04962:1585 56.96485:1536 57.03367:1145 58.04128:4613 58.06518:4720 60.45268:860 61.02852:7010 65.03861:1633 65.26207:1664 67.93370:995 73.02834:1414 74.09630:5973 76.92003:927	234	539	482	497	7119	9859	11243	8833	872	1724	1936	1847	12899	13129	14428
35	3.785	72.0807	w/o MS2: Pyrrolidine; CE10; RWRDLPDLKQPQOW-UHFFFAOYSA-N	[M+H]+	null	0.91	TRUE	7.706	72.0808	C4H9N	Pyrrolidines	RWRDLPDLKQPQOW-UHFFFAOYSA-N	C1CCNC1	530	FALSE	TRUE	FALSE	Normalized unit: Intensity; Annotation method: MSMS-Private-pos-VS18_4	FALSE	FALSE	35	0	0	1	0.98	0.75	0.75	3	1	1.78	197.69	20230125_SWATH_E3_C_CE20_d1	72.08072:269539 73.02837:267 73.04224:274 73.06475:151234 73.08404:10287 74.05993:9120 74.06803:6581 74.09635:160624	50.47477:219 53.00238:140 53.12325:142 55.05441:2359 58.04151:279 64.06455:234 65.25648:311 69.06981:132 70.06505:171 72.08070:71989 73.08399:2536	6208	7098	12340	6588	13516	13232	14261	16332	15354	21147	19197	15063	231239	79453	98354
36	7.947	72.0807	1,2-Diamino-2-methylpropane	[M+H-NH3]+	null	1	TRUE	-1	72.0808	C4H12N2	Monoalkylamines	OPCJOXGBLDJWRM-UHFFFAOYSA-N	CC(C)([NH2])C[NH2]	430	FALSE	TRUE	TRUE	x; Normalized unit: Intensity; Annotation method: MSMS-Private-pos-VS18_4	FALSE	FALSE	36	0	0	1	0.8	0.98	0.86	10	0.5	1.76	879.85	20230125_SWATH_H2_C_CE20_d1	72.08063:635664 73.06466:155936 73.07761:1897 73.08400:32110 73.08819:2823 74.05985:10679 74.06798:6363 74.09626:156978	53.03884:3080 55.05196:17184 56.04967:16261 57.05745:28138 57.73435:216 58.04138:607 65.25632:313 70.61761:206 72.08049:2315 72.19082:245	40128	65747	46671	48081	256538	303943	368509	303703	156554	174307	130198	101755	111726	570610	612938
37	17.468	73.0647	w/o MS2: 1-Methoxy-2-propanol	[M+H-H2O]+	null	0.11	TRUE	-1	73.0648	C4H10O2	Secondary alcohols	ARXJGSRGQADJSQ-UHFFFAOYNA-N	C[O]CC(C)[OH]	530	FALSE	TRUE	FALSE	Normalized unit: Intensity; Annotation method: MSMS-Private-pos-VS18_4	FALSE	FALSE	37	0	0	1	0.01	0.86	0.01	7	0.14	0.96	8.81	20230125_SWATH_B2_C_CE20_d1	73.06470:193555 74.05996:8752 74.06806:11162 74.09631:118831 75.04401:1399347 75.09974:4100	53.00245:1556 53.03871:1305 55.05439:885 57.03366:192869 58.03699:7105 59.04932:215 65.03851:895 65.25871:721 69.03356:3991 75.04388:5049	152141	166852	166734	157943	174300	188825	182234	184716	157265	168512	168517	179741	150851	180637	184377
38	8.379	74.0599	w/o MS2: N,N-Dimethylformamide	[M+H]+	null	0.51	TRUE	-1	74.06	C3H7NO	Tertiary carboxylic acid amides	ZMXDDKWLCZADIW-UHFFFAOYSA-N	[H]C(=O)N(C)C	530	FALSE	TRUE	FALSE	Normalized unit: Intensity; Annotation method: MSMS-Private-pos-VS18_4	FALSE	FALSE	38	0	0	1	0.01	0.01	0.73	2	0.5	0.84	102.44	20230125_SWATH_B3_C_CE20_d1	74.05991:478804 74.06798:5433 74.09628:153906 75.06324:14527 75.09966:4121	55.05448:569 56.04964:52030 57.03359:7875 57.24486:240 59.47798:216 63.48679:163 74.05994:876 75.04387:614	36616	41389	42396	51410	278303	339164	380577	330527	90797	111899	114738	103428	42133	544639	616753
39	9.247	74.0963	w/o MS2: Oxethazaine	[M+H]+	null	0.06	TRUE	9.019	74.1	C28H41N3O3	Amphetamines and derivatives	FTLDJPRFCGDUFH-UHFFFAOYSA-N	O=C(N(C)C(C)(C)CC=1C=CC=CC1)CN(CC(=O)N(C)C(C)(C)CC=2C=CC=CC2)CCO	520	TRUE	TRUE	FALSE	Normalized unit: Intensity; Annotation method: MSMS_Private_VS18_POS_PMT_V3_SWATH_3	FALSE	FALSE	39	0	0.99	0.93	null	null	null	1	null	0.64	2.64	20230125_SWATH_H2_C_CE20_d1	74.09630:176797 74.44149:384 75.02689:535 75.04388:892 75.09322:540 75.09966:7201 75.46171:403 75.93136:470 76.03916:2488 76.07550:982	53.00234:4509 53.03880:1635 55.05442:12084 56.96489:3917 57.03350:1244 58.04137:3736 65.03854:1203 65.25686:1339 65.25980:1181 70.06522:1223 74.02355:6263 74.09627:6452	161644	162097	164225	167127	163326	162424	164124	163639	164938	163212	164975	161789	159450	161709	161202
40	17.678	74.0963	w/o MS2: Tetramethylammonium cation	[M]+	null	0.51	TRUE	-1	74.0964	C4H12N	Tetraalkylammonium salts	QEMXHQIAXOOASZ-UHFFFAOYSA-N	C[N+](C)(C)C	530	FALSE	TRUE	FALSE	Normalized unit: Intensity; Annotation method: MSMS-Private-pos-VS18_4	FALSE	FALSE	40	0	0	1	0.29	0.38	0.82	3	1	1.27	43.65	20230125_SWATH_D4_C_CE20_d1	74.09635:414440 75.04398:74580 75.06333:603 75.09336:1031 75.09969:17388 75.10261:454 76.03919:1876 76.04732:1860 76.07563:2222	53.00246:7171 53.03881:2061 54.95723:1062 55.05441:13130 56.96492:1382 57.03358:13260 58.04136:5534 58.06531:988 59.04931:15484 65.26218:1184 65.26507:1203 74.09644:15229	265956	196597	231941	259277	282892	244919	252506	264685	252526	243322	257456	235889	240824	267102	247020
41	10.592	74.0963	w/o MS2: Tetramethylammonium cation	[M]+	null	0.11	TRUE	-1	74.0964	C4H12N	Tetraalkylammonium salts	QEMXHQIAXOOASZ-UHFFFAOYSA-N	C[N+](C)(C)C	530	FALSE	TRUE	FALSE	Normalized unit: Intensity; Annotation method: MSMS-Private-pos-VS18_4	FALSE	FALSE	41	0	0	1	0.16	0.2	0.86	3	0.67	1.08	8.55	20230125_SWATH_F1_C_CE20_d1	74.08897:634 74.09632:179385 75.04393:975 75.09970:7001 76.01913:583 76.01968:1475 76.02113:7822 76.03918:5953 76.07054:516	53.00240:5427 53.03889:1141 55.05441:11423 56.96495:1730 57.03349:1413 58.04131:5380 59.07806:949 65.03823:1078 65.26211:1883 66.09850:959 72.24088:924 74.09625:6253 76.26433:954	162543	161992	164889	167767	164318	163421	166997	162066	159464	165439	162079	165527	165063	162651	165197
42	3.587	74.0963	w/o MS2: Tetramethylammonium cation	[M]+	null	0.06	TRUE	-1	74.0964	C4H12N	Tetraalkylammonium salts	QEMXHQIAXOOASZ-UHFFFAOYSA-N	C[N+](C)(C)C	530	FALSE	TRUE	FALSE	Normalized unit: Intensity; Annotation method: MSMS-Private-pos-VS18_4	FALSE	FALSE	42	0	0	1	0.03	0.03	0.74	3	0.67	0.89	8.47	20230125_SWATH_H1_C_CE20_d1	74.09639:176610 74.10355:425 74.80776:236 75.04400:2130 75.06333:308 75.09349:1047 75.09973:8028 76.03920:1887	53.00247:1289 53.03875:807 56.04993:625 56.96506:119 57.03342:484 58.04145:2521 59.06054:1227 65.25783:631 68.04941:3073 70.06512:47821 71.06849:1709 74.09638:1184	168384	165320	167668	169739	166218	166875	167648	170005	167119	166723	165761	168023	165442	165182	166689
43	8.642	75.031	w/o MS2: Propionic acid	[M+H]+	null	0.14	TRUE	2.62	75.04	C3H6O2	Carboxylic acids	XBDQKXXYIPTUBI-UHFFFAOYSA-N	O=C(O)CC	530	FALSE	TRUE	FALSE	Normalized unit: Intensity; Annotation method: MSMS-Private-pos-VS18_4	FALSE	FALSE	43	0	0	0.67	null	null	null	1	null	0.34	29.23	20230125_SWATH_F2_C_CE20_d1	75.03107:30685	56.04964:13686 68.04924:11490 70.06507:1462084 71.06826:21734	1160	1125	1508	1828	12091	10829	15883	12464	3649	4525	3973	3040	405	17955	20648
44	17.511	75.044	w/o MS2: Glycidol	[M+H]+	null	0.97	TRUE	2.09	75.0441	C3H6O2	Epoxides	CTKINSOISVBQLD-UHFFFAOYNA-N	[OH]CC1C[O]1	530	FALSE	TRUE	FALSE	Normalized unit: Intensity; Annotation method: MSMS-Private-pos-VS18_4	FALSE	FALSE	44	0	0	1	0.49	0.89	0.57	4	0.5	1.46	2883.54	20230125_SWATH_A3_C_CE20_d1	75.04396:2291820 75.05120:6776 75.06520:1999 76.03912:2562 76.04724:74233 76.05022:2740 77.04815:4590	53.00238:2360 53.03879:383 55.01792:1424 55.05439:1161 56.96491:2428 57.03365:318448 58.03698:10584 59.04926:1519 65.03850:1436 69.03352:3628 71.04910:607 75.04399:11113	2123749	1446806	2241960	2106764	1847391	1336508	1531217	1542365	1856209	1955667	2251018	2355327	1345	1285540	1575977
45	10.519	76.0211	Unknown	[M+H]+	null	0.74	TRUE	null	null	null	null	null	null	999	FALSE	FALSE	FALSE	Normalized unit: Intensity	FALSE	FALSE	45	0	0	null	null	null	null	null	null	null	151	20230125_SWATH_F3_C_CE20_d1	76.01966:39909 76.02114:110884 77.57986:4874 78.01711:5634	53.00228:6154 53.03872:1890 53.99759:1596 55.05441:12971 56.96491:1214 58.04135:4283 61.19132:869 62.56334:877 65.25762:2050 73.12893:891 74.09629:5819 75.55052:907	1497	83	3369	4470	57514	72321	77632	76250	0	10586	14440	4625	3255	103418	109565
46	9.007	76.0214	Unknown	[M+H]+	null	0.14	TRUE	null	null	null	null	null	null	999	FALSE	FALSE	FALSE	Normalized unit: Intensity	FALSE	FALSE	46	0	0	null	null	null	null	null	null	null	78.73	20230125_SWATH_H1_C_CE20_d1	76.02139:52468 76.03916:2064 77.03798:1483 77.96531:919 78.01723:4684	53.03876:216 53.99738:252 55.05444:647 55.36252:131 57.98712:1950 58.99509:20896 65.03825:190 65.26306:89 70.06510:556 73.06458:233 76.85544:208	0	56	0	0	166	0	84	330	0	65	0	162	12077	1420	3560
47	6.671	76.0392	w/o MS2: Glycine	[M+H]+	null	1	TRUE	6.76	76.0393	C2H5NO2	Alpha amino acids	DHMQDGOQFOQNFH-UHFFFAOYSA-N	C(C(=O)O)N	520	TRUE	TRUE	FALSE	Normalized unit: Intensity; Annotation method: MSMS_Private_VS18_POS_realMT_SWATH_2	FALSE	FALSE	47	0	0.88	1	0.27	0.37	0.71	11	0.36	1.04	10280.9	20230125_SWATH_D2_C_CE20_d1	76.03141:33210 76.03915:16270123 76.05557:1488 76.05683:2009 76.05870:2162 76.06036:12731 76.06152:3961 76.11031:7465 76.13174:7890 76.16813:5259 77.03608:69477 77.04239:398917 77.04527:17780 78.04334:73175 78.04592:2273 78.05458:2006	53.00240:6353 53.03864:2129 55.05438:11341 58.04140:4289 59.04911:958 65.25848:2353 73.06476:982 74.09628:5926 76.03915:6630	361174	440771	509155	614990	3982556	5350766	5860252	5419082	1489055	1958664	2130154	1987795	411366	9903996	9989530
48	17.58	76.0756	w/o MS2: Trimethylamine N-oxide; CE10; UYPYRKYUKCHHIB-UHFFFAOYSA-N	[M+H]+	null	0.09	TRUE	6.666	76.0757	C3H9NO	Trialkyl amine oxides	UYPYRKYUKCHHIB-UHFFFAOYSA-N	CN(=O)(C)C	530	FALSE	TRUE	FALSE	Normalized unit: Intensity; Annotation method: MSMS-Private-pos-VS18_4	FALSE	FALSE	48	0	0	1	0.02	0.93	0.02	6	0.17	1	94.76	20230125_SWATH_C2_C_CE20_d1	76.07553:47408 77.04816:8717 77.05952:7946 77.08162:1693 78.05479:11815	53.00237:2407 53.03877:1792 53.99767:528 55.01804:5515 55.05431:1101 57.03363:267433 65.03854:1096 65.25847:819 69.03342:6308 75.04414:2043	327	3005	4507	690	419	732	379	396	3099	12561	2930	312	117	10161	10784
49	5.394	76.0756	w/o MS2: 3-Amino-1-propanol	[M+H]+	null	0.97	TRUE	5.139	76.0757	C3H9NO	1,3-aminoalcohols	WUGQZFFCHPXWKQ-UHFFFAOYSA-N	OCCCN	520	TRUE	TRUE	FALSE	Normalized unit: Intensity; Annotation method: MSMS_Private_VS18_POS_PMT_V3_SWATH_3	FALSE	FALSE	49	0	0.98	1	0.17	0.25	0.59	8	0.25	0.96	44.12	20230125_SWATH_E3_C_CE20_d1	76.07557:37782 77.02315:319 77.07890:1018	53.00234:4060 53.03870:1418 55.05449:11748 56.96486:2180 57.03347:1331 58.04132:6359 58.06518:5247 59.04913:1133 61.70757:963 65.25587:1645 65.25867:1871 74.09632:8357	21510	12145	19136	15708	16050	18949	19807	18322	12379	14373	17157	17606	1215	21079	22105
50	17.62	77.0596	w/o MS2: 2-Methoxyethanol	[M+H]+	null	0.03	TRUE	2.34	77.0597	C3H8O2	Dialkyl ethers	XNWFRZJHXBZDAG-UHFFFAOYSA-N	OCCOC	530	FALSE	TRUE	FALSE	Normalized unit: Intensity; Annotation method: MSMS-Private-pos-VS18_4	FALSE	FALSE	50	0	0	1	0.02	0.02	0.69	3	0.33	0.8	35.84	20230125_SWATH_Pool_C_CE20_d1_Spike	77.05953:15362 77.07893:6317 78.05486:46281 78.75261:1128 79.02116:13533	53.00245:14493 53.03879:5097 53.53793:935 53.99754:3631 55.01797:5828 55.05443:21138 56.04964:12267 56.96489:1450 57.03367:122345 57.07018:1047 58.02875:3965 58.03694:4692 58.04133:4738 58.06523:12455 59.04930:6106 60.04451:11270 61.02859:3740 63.99763:4498 64.70653:971 65.03850:1364 65.26910:1715 68.04952:1877 69.03355:11928 69.64077:1059 70.02882:1562 70.06499:7163 71.01283:1053 71.04904:7026 7…	230	635	1130	440	126	172	179	86	710	182	1050	109	58	2891	1991
51	17.62	78.0549	Unknown	[M+H]+	null	0.03	TRUE	null	null	null	null	null	null	999	FALSE	FALSE	FALSE	Normalized unit: Intensity	FALSE	FALSE	51	0	0	null	null	null	null	null	null	null	143.8	20230125_SWATH_Pool_C_CE20_d1_Spike	78.05486:46281 78.75261:1128 79.02116:13533 80.07059:1354	53.00245:14493 53.03879:5097 53.53793:935 53.99754:3631 55.01797:5828 55.05443:21138 56.04964:12267 56.96489:1450 57.03367:122345 57.07018:1047 58.02875:3965 58.03694:4692 58.04133:4738 58.06523:12455 59.04930:6106 60.04451:11270 61.02859:3740 63.99763:4498 64.70653:971 65.03850:1364 65.26910:1715 68.04952:1877 69.03355:11928 69.64077:1059 70.02882:1562 70.06499:7163 71.01283:1053 71.04904:7026 7…	320	367	2176	423	398	178	411	341	690	2954	227	537	138	2345	2819
52	17.414	79.0211	Methyl sulfide	[M+H-H2+H2O]+	null	0.97	TRUE	3.69	79.0212	C2H6S	Dialkylthioethers	QMMFVYPAHWMCMS-UHFFFAOYSA-N	S(C)C	430	FALSE	TRUE	TRUE	x; Normalized unit: Intensity; Annotation method: MSMS-Private-pos-VS18_4	FALSE	FALSE	52	0	0	1	0.79	0.9	0.82	8	0.63	1.72	1278.51	20230125_SWATH_F3_C_CE20_d1	79.02112:1535065 80.02046:10438 80.02438:32291 80.02529:1652 80.96380:1996 81.01692:72400 81.02529:1981	56.96495:4266 59.96658:1398 61.01070:67309 62.01849:34011 62.98993:29666 63.99773:636111 64.98569:10805 65.99348:28610 79.02116:81233 80.02458:840 81.01696:3746	74311	49698	50997	45095	52554	71875	68062	64911	12524	14527	14948	12288	224	61099	70779
53	17.414	81.0169	Unknown	[M+H]+	null	0.26	TRUE	null	null	null	null	null	null	999	FALSE	FALSE	FALSE	Normalized unit: Intensity	FALSE	FALSE	53	0	0	null	null	null	null	null	null	null	253.62	20230125_SWATH_F4_C_CE20_d1	81.01697:82256 81.03347:1824 83.04897:2898 83.08546:7108	56.96497:4602 57.03367:4193 61.01072:67930 62.01364:33121 62.98998:28279 63.99776:657004 64.98587:11595 65.99352:31862 75.04417:790 79.02119:84160 81.01710:3656	3230	1488	2013	2292	1810	3025	2549	2917	132	0	242	121	0	1970	3073
54	5.838	82.0521	Unknown	[M+H]+	null	0.11	TRUE	null	null	null	null	null	null	999	FALSE	FALSE	FALSE	Normalized unit: Intensity	FALSE	FALSE	54	0	0	null	null	null	null	null	null	null	77.89	20230125_SWATH_D4_C_CE20_d1	82.05197:30186 83.04908:826 83.05539:1011 83.05822:702 83.06009:4612 83.08536:9223 84.04418:1245	53.00231:4656 53.03882:1150 53.46004:937 55.05444:11931 56.04955:7030 57.03355:2139 57.04486:2014 58.04135:6667 58.06512:6184 60.08081:983 65.03866:1438 65.25913:1472 65.26199:1832 74.05969:1123 74.09629:7118 75.36094:897 82.05247:4157 83.06016:6504	195	961	287	461	4460	5005	5852	4951	2316	2403	1682	1305	5862	10597	11409
55	17.541	83.0489	w/o MS2: 2-Butenoic acid, 3-methyl-	[M+H-H2O]+	null	0.43	TRUE	-1	83.0491	C5H8O2	Methyl-branched fatty acids	YYPNJNDODFVZLE-UHFFFAOYSA-N	CC(C)=CC(O)=O	530	FALSE	TRUE	FALSE	Normalized unit: Intensity; Annotation method: MSMS-Private-pos-VS18_4	FALSE	FALSE	55	0	0	1	0.05	0.09	0.59	6	0.33	0.82	20.56	20230125_SWATH_D4_C_CE20_d1	83.04893:17918 83.08541:2833 85.02830:107908 85.06467:8541	53.00238:9269 53.03879:6292 53.99754:1458 55.01794:3804 55.05441:19310 56.05758:935 56.35020:991 56.96469:1400 57.03366:197040 58.03704:8539 58.04146:4865 63.99775:10369 65.03848:1477 65.26398:2124 69.03349:4065 69.41418:985 70.02869:1151 74.09634:1446 75.04396:6750 79.02095:1337 81.67044:873	11412	11810	12127	13835	10668	11311	10727	15315	12847	13771	15583	13934	628	8730	12318
56	9.695	84.0439	Unknown	[M+H]+	null	0.34	TRUE	null	null	null	null	null	null	999	FALSE	FALSE	FALSE	Normalized unit: Intensity	FALSE	FALSE	56	0	0	null	null	null	null	null	null	null	47.47	20230125_SWATH_D4_C_CE20_d1	84.04224:15202 84.04385:40506 84.95956:10670	53.00235:5575 53.03875:984 53.99763:1172 55.05440:11984 57.03359:1289 58.04132:4348 59.04918:1703 65.03827:1297 65.26257:2269 69.06987:1248 74.09631:4800 80.30920:897	3544	5055	4196	4506	11241	12950	14024	14916	15648	9692	8266	14948	8297	21728	22942
57	10.519	84.044	Unknown	[M+H]+	null	0.74	TRUE	null	null	null	null	null	null	999	FALSE	FALSE	FALSE	Normalized unit: Intensity	FALSE	FALSE	57	0	0	null	null	null	null	null	null	null	197.84	20230125_SWATH_F4_C_CE20_d1	84.04227:54199 84.04394:132130 84.51599:3882 85.43016:3758 85.79229:3944	53.00240:5163 53.03868:1357 54.74469:1023 55.05444:13676 57.03363:1702 58.04134:4761 61.35938:1043 65.26331:3789 74.09626:4838	4292	3176	6443	6626	70563	98816	93966	93960	3709	14720	18935	7491	5246	120912	129071
58	8.564	84.0443	Unknown	[M+H]+	null	1	TRUE	null	null	null	null	null	null	999	FALSE	FALSE	FALSE	Normalized unit: Intensity	FALSE	FALSE	58	0	0	null	null	null	null	null	null	null	778.11	20230125_SWATH_D4_C_CE20_d1	84.04427:760061 85.04756:18932 85.80299:7484 85.83129:7679	53.00233:6051 53.03879:1789 55.05445:11683 56.04967:47861 57.03356:1818 58.04136:4646 61.01057:4353 65.26236:2154 66.38443:987 67.05477:1000 68.04953:1448 70.06510:258626 70.13854:1138 71.06850:1952 73.06470:1204 74.09649:2525 74.56116:1078 84.04432:17608 89.01895:990	51510	58526	66923	75490	326495	357528	436237	374606	141020	169041	160268	145722	15825	640759	708013
59	8.72	84.0443	Unknown	[M+H]+	null	1	TRUE	null	null	null	null	null	null	999	FALSE	FALSE	FALSE	Normalized unit: Intensity	FALSE	FALSE	59	0	0	null	null	null	null	null	null	null	1299.87	20230125_SWATH_D4_C_CE20_d1	84.04428:1541208 85.02826:17957 85.04762:66306	53.00242:3240 53.99762:270 56.04966:43850 57.03365:1642 58.04142:9007 61.90535:201 70.22649:206 74.06011:233 74.09610:92 80.05872:128 84.04434:16306	85067	85027	125424	158787	639925	787126	884811	756162	251510	313536	350267	332904	19702	1057725	1140634
60	18.835	84.0443	Unknown	[M+H]+	null	0.34	TRUE	null	null	null	null	null	null	999	FALSE	FALSE	FALSE	Normalized unit: Intensity	FALSE	FALSE	60	0	0	null	null	null	null	null	null	null	38.2	20230125_SWATH_D4_C_CE20_d1	84.04434:28615 84.95965:12462 85.02594:3043 85.02837:1896 85.04770:1633 85.05184:1545 85.06475:1448 85.10112:550 86.06003:1174 86.09618:342	50.36536:918 51.40119:852 53.00243:6013 53.03885:1578 55.05448:12514 56.04966:1203 58.04136:3891 59.04921:1088 60.40132:975 64.39267:913 65.26294:4238 68.43551:931 74.09644:7605 86.46818:1035 87.16840:925 88.11211:961	4114	5510	4687	4403	12539	13782	16732	13213	10665	10430	8169	6747	3278	21428	23078
61	3.58	84.0806	w/o MS2: 1,3-Dimethyl-6-(propylamino)-2,4(1H,3H)-pyrimidinedione	[M+H-C2H3NO-C2H3NO]+	null	0.03	TRUE	3.43	84.0808	C9H15N3O2	Pyrimidones	KQHLRFMQDRAHMC-UHFFFAOYSA-N	O=C1C=C(NCCC)N(C(=O)N1C)C	530	FALSE	TRUE	FALSE	Normalized unit: Intensity; Annotation method: MSMS-Private-pos-VS18_4	FALSE	FALSE	61	0	0	1	0.02	0.02	0.75	1	1	0.94	40.71	20230125_SWATH_CSTD_C_CE20	84.08064:36254 84.08876:757 84.95957:11323 85.02819:710 85.05084:642 85.06466:1206 85.07887:1127 85.08849:563056 85.09740:1266 85.27995:769 85.58430:734 85.58702:3005 85.59013:59089 86.05993:1430 86.09184:3556	53.00237:4352 53.03874:2064 53.99753:526 55.05440:10180 56.04963:14376 57.03368:48010 57.55906:3383 58.04129:43982 59.06042:7570 65.24996:299 67.05408:1715 68.04940:19515 69.05264:848 70.06507:243362 71.06210:21075 72.08063:64589 73.08391:2356 74.09624:628 82.06492:2883 83.08532:725 84.08070:63461 85.08385:2880 87.09161:20330 88.09480:392	262	481	179	603	651	584	448	499	502	372	217	337	14220	997	1044
62	5.498	84.0807	w/o MS2: 1,3-Dimethyl-6-(propylamino)-2,4(1H,3H)-pyrimidinedione	[M+H-C2H3NO-C2H3NO]+	null	0.91	TRUE	3.43	84.0808	C9H15N3O2	Pyrimidones	KQHLRFMQDRAHMC-UHFFFAOYSA-N	O=C1C=C(NCCC)N(C(=O)N1C)C	530	FALSE	TRUE	FALSE	Normalized unit: Intensity; Annotation method: MSMS-Private-pos-VS18_4	FALSE	FALSE	62	0	0	1	0.01	null	0.75	1	1	0.92	79.39	20230125_SWATH_D4_C_CE20_d1	84.08066:144052 84.95962:6034 85.02839:1444 85.06464:1338 85.08401:8872 85.08820:1266 86.05994:1402	53.00248:767 56.04971:2722 57.03371:446 58.04145:77273 59.06211:26354 60.08089:325060 61.07772:11498 74.09638:379 84.08083:3049 84.95956:410 86.09650:1081	6675	10792	6742	6624	31258	36461	43258	40988	21547	24652	16334	13423	17855	66788	70613
63	3.306	84.9112	Unknown	[M+H]+	null	0.77	TRUE	null	null	null	null	null	null	999	FALSE	FALSE	FALSE	Normalized unit: Intensity	FALSE	FALSE	63	0	0	null	null	null	null	null	null	null	19.24	20230125_SWATH_F2_C_CE20_d1	84.91119:185008 84.95961:12270 85.02590:4137 85.02830:1956 85.03957:289 85.06470:2807 86.05995:1205 86.90861:66884 86.95267:245	57.11315:346 59.04911:222 65.03861:314 65.25622:449 69.06990:305 70.83267:244 84.91117:27630 84.95937:91 86.90863:202	2306	2902	3560	3605	34787	29321	44629	42551	8261	11194	9945	11532	0	17107	18196
64	4.179	84.9596	Unknown	[M+H]+	null	1	TRUE	null	null	null	null	null	null	999	FALSE	FALSE	FALSE	Normalized unit: Intensity	FALSE	FALSE	64	0	0	null	null	null	null	null	null	null	251.43	20230125_SWATH_H1_C_CE20_d1	84.95967:1599510 84.96838:4175 84.98510:1007 85.02588:1175 85.06461:1430 85.96295:13253 86.09624:2102 86.95568:13121 86.96399:6747 87.04400:6793	50.96493:217 55.05445:326 56.96495:64664 58.04135:1593 58.96058:251 60.95768:1129 65.25923:80 65.68281:291 68.15191:182 69.00970:242 71.95181:27804 75.94480:296 84.95968:42412	313315	396192	265832	134007	313493	247277	248373	245659	421046	358670	235396	195333	65959	474706	301997
65	8.459	84.9596	Unknown	[M+H]+	null	0.03	TRUE	null	null	null	null	null	null	999	FALSE	FALSE	FALSE	Normalized unit: Intensity	FALSE	FALSE	65	0	0	null	null	null	null	null	null	null	11.02	20230125_SWATH_D4_C_CE20_d1	84.95964:13050 85.02597:4552 85.02835:1856 85.05087:424 85.06475:2195 85.10114:327 86.05994:1010 86.09633:3422 87.04404:6624	53.00242:4695 53.03881:1674 55.05445:10819 55.44190:1061 56.04950:1812 56.96495:1070 58.04150:4413 58.06505:1302 59.06859:1042 65.03860:986 65.26147:1748 74.09629:5550	15110	12411	11892	12528	12965	13441	11230	11694	13069	12066	11885	11623	14118	14009	12611
66	4.431	85.0259	w/o MS2: Unknown (carbon number 4); PlaSMA ID-2	[M+H]+	null	1	TRUE	4.91	85.0288	C4H4O2	Unknown	null	null	530	FALSE	TRUE	FALSE	Normalized unit: Intensity; Annotation method: MSMS-Private-pos-VS18_4	FALSE	FALSE	66	0	0	0.96	-1	-1	-1	-1	-1	0.86	43.24	20230125_SWATH_A2_C_CE20_d1	85.02597:73250 85.06479:1476 85.30595:294 86.02933:1875 86.05997:1458 87.04410:3672 87.07067:414 87.08048:154568 87.09168:1298	53.00247:5994 53.03865:1704 53.99776:1057 55.05434:10487 57.03372:1621 58.04144:2038 65.25763:1519 67.47427:976 74.09638:6163	51163	62678	57977	57495	69763	68892	67600	65290	72678	60209	62261	57420	48978	70464	61491
67	8.718	85.0283	w/o MS2: Unknown (carbon number 4); PlaSMA ID-2	[M+H]+	null	0.03	TRUE	4.91	85.0288	C4H4O2	Unknown	null	null	530	FALSE	TRUE	FALSE	Normalized unit: Intensity; Annotation method: MSMS-Private-pos-VS18_4	FALSE	FALSE	67	0	0	1	-1	-1	-1	-1	-1	0.9	11.16	20230125_SWATH_Pool_C_CE20_d1_Spike	85.02821:17894 85.04089:3844 85.04752:30825 86.09638:4033 87.08035:174875	53.00232:853 56.04964:21384 57.34779:195 58.04137:161460 59.06854:5698 59.67899:199 65.26478:241 72.82211:178 74.02149:181 84.04439:6100	6771	5223	6173	6394	19633	19783	20406	17934	7417	9250	12029	9987	4915	23113	23770
68	17.549	85.0283	w/o MS2: Unknown (carbon number 4); PlaSMA ID-2	[M+H]+	null	0.97	TRUE	4.91	85.0288	C4H4O2	Unknown	null	null	530	FALSE	TRUE	FALSE	Normalized unit: Intensity; Annotation method: MSMS-Private-pos-VS18_4	FALSE	FALSE	68	0	0	1	-1	-1	-1	-1	-1	0.9	140.95	20230125_SWATH_H4_C_CE20_d1	85.02835:220310 85.06476:12053 86.03178:10434 87.04404:52370 87.08044:161086	53.00247:7527 53.03887:2315 53.99778:1461 55.01817:5622 55.05444:18672 56.04956:955 57.03369:297920 58.03703:11965 58.04148:5437 59.04917:1506 60.04446:1348 62.91641:945 65.03855:1269 65.26456:4505 69.03355:4659 74.09661:1742 75.04411:9322	85302	157853	86068	75416	97446	81183	114162	110655	330958	317892	163489	110087	4809	101354	131068
69	18.042	85.0284	w/o MS2: Unknown (carbon number 4); PlaSMA ID-2	[M+H]+	null	0.57	TRUE	4.91	85.0288	C4H4O2	Unknown	null	null	530	FALSE	TRUE	FALSE	Normalized unit: Intensity; Annotation method: MSMS-Private-pos-VS18_4	FALSE	FALSE	69	0	0	1	-1	-1	-1	-1	-1	0.9	186.77	20230125_SWATH_H4_C_CE20_d1	85.02838:613340 85.06467:1525 86.03164:25922 86.05999:1799 87.03259:1904 87.04406:20882 87.08043:156686	50.72208:195 53.00243:13508 53.99747:2718 55.05443:1043 57.03368:86816 58.03699:2495 58.04142:107 65.03844:453 65.26351:255 67.01780:6673 74.09634:681 75.04401:2412 85.02843:69858 86.03170:1413	8429	9222	10558	11914	40611	49904	51360	50350	20505	27425	28234	25319	5955	323316	363410
70	7.366	85.0644	w/o MS2: N-Nitroimidazolidin-2-imine	[M+H-NO2]+	null	0.49	TRUE	3.31	85.0634	C3H6N4O2	Nitroguanidines	DJZWNSRUEJSEEB-UHFFFAOYSA-N	O=[N+]([O-])N=C1NCCN1	530	FALSE	TRUE	FALSE	Normalized unit: Intensity; Annotation method: MSMS-Private-pos-VS18_4	FALSE	FALSE	70	0	0	1	0.21	0.15	0.75	1	1	1.09	14.18	20230125_SWATH_Pool_C_CE20_d1_Spike	85.06286:1887 85.06430:21808 86.05945:745 86.06764:920 87.04400:3774 87.08038:153929	53.00233:5054 53.03871:1854 53.99754:1201 55.05442:14189 56.96494:1931 58.04134:9101 60.24368:914 65.03853:1300 65.26249:2045 74.09622:5589 84.95948:1182	15803	13914	17200	14144	15277	13218	14191	16131	15665	16773	15342	15305	2269	13071	14636
71	3.589	85.0886	Unknown	[M+H]+	null	0.09	TRUE	null	null	null	null	null	null	999	FALSE	FALSE	FALSE	Normalized unit: Intensity	FALSE	FALSE	71	0	0	null	null	null	null	null	null	null	71.01	20230125_SWATH_CSTD_C_CE20	85.07887:1127 85.08849:563056 85.09740:1266 85.27995:769 85.58430:734 85.58702:3005 85.59013:59089 86.05993:1430 86.09184:3556 87.04395:4574 87.08035:141277 87.09159:1192304 87.10093:4040 87.11806:1105	53.00237:4311 53.03874:2041 53.99753:477 55.05440:10180 56.04963:14366 57.03368:47952 57.55906:3383 58.04129:43982 59.06042:7580 65.24996:369 67.05408:1742 68.04940:19493 69.05264:848 70.06507:243482 71.06210:21075 72.08063:64710 73.08391:2356 74.09624:639 82.06492:2883 83.08532:725 84.08070:63461 85.08385:2880 87.09161:20307 88.09480:375	0	0	70	0	3961	2994	4204	4219	86	683	510	478	217606	5720	8153
72	9.557	86.0599	w/o MS2: Methacrylamide	[M+H]+	null	0.03	TRUE	2.806	86.06	C4H7NO	Primary carboxylic acid amides	FQPSGWSUVKBHSU-UHFFFAOYSA-N	CC(=C)C(N)=O	530	FALSE	TRUE	FALSE	Normalized unit: Intensity; Annotation method: MSMS-Private-pos-VS18_4	FALSE	FALSE	72	0	0	1	0.11	0.11	0.73	2	0.5	0.94	51.67	20230125_SWATH_CSTD_C_CE20	86.05990:15482 87.04401:5250 87.06335:738 87.08038:156919 88.07564:1688 88.08367:8872 88.11198:91117	53.00241:5773 53.03874:1663 55.05441:12234 56.96462:1134 58.04147:3784 58.06520:1185 60.29994:893 65.03851:888 65.26060:2428 74.09644:5272 74.50756:961 83.19370:917 88.11205:1131	1586	1341	1864	2054	5184	5978	7480	7231	1954	1869	1906	2035	14341	8149	8571
73	6.14	86.06	.gamma.-Aminobutyric acid	[M+H-H2O]+	null	0.37	TRUE	-1	86.06	C4H9NO2	Gamma amino acids and derivatives	BTCSSZJGUNDROE-UHFFFAOYSA-N	NCCCC(O)=O	430	FALSE	TRUE	TRUE	x; Normalized unit: Intensity; Annotation method: MSMS-Private-pos-VS18_4	FALSE	FALSE	73	0	0	1	0.84	0.76	0.85	4	1	1.75	196.94	20230125_SWATH_H2_C_CE20_d1	86.05998:185452 87.04406:206307 87.06334:7189 87.08044:158099 87.09164:552 87.96378:489 88.04737:6933 88.07569:4523 88.08372:7302 88.11202:101120	53.00243:9145 53.03876:361 53.99769:1016 58.04145:2415 59.32728:266 65.01122:295 65.25816:1020 68.04951:9973 69.03344:123110 70.03686:6030 74.09635:988 86.05996:5611 88.04735:3032	1978	1671	1656	1991	4369	5090	5841	5274	1994	2325	2356	2339	82073	10856	11539
74	8.093	86.0964	w/o MS2: Glycyl-L-norleucine	[M+H]+	null	1	TRUE	8.012	86.1	C8H16N2O3	Dipeptides	XVUIZOUTLADVIH-UHFFFAOYSA-N	O=C(O)C(NC(=O)CN)CCCC	520	TRUE	TRUE	FALSE	Normalized unit: Intensity; Annotation method: MSMS_Private_VS18_POS_PMT_V3_SWATH_3	FALSE	FALSE	74	0	1	0.93	null	null	null	2	null	0.64	1729	20230125_SWATH_F2_C_CE20_d1	86.09631:987742 87.04385:6451 87.08034:147649 87.09334:4516 87.09966:55213 88.03922:1407 88.07545:1480 88.08368:5919 88.11196:96278	53.00241:7796 53.03870:1181 53.99767:1216 55.05432:9788 56.04698:962 56.04961:22732 56.05763:942 56.61193:957 56.96472:1191 57.03344:1495 57.05532:873 57.05742:17516 58.04134:2182 58.06516:1631 60.04433:5085 60.76339:994 65.03827:1509 65.25785:1230 65.26058:1325 67.18372:1036 69.06968:6083 70.06502:1632 70.88918:873 71.04887:1219 73.06454:1718 74.09623:4308 80.17746:1037 83.57436:911 86.87431:936	74427	123229	86954	90320	478931	568567	676565	570216	316260	356333	254397	209766	253253	1140904	1248531
75	8.185	86.0964	w/o MS2: L-Leucine	[M+H]+	null	1	TRUE	8.315	86.1	C6H13NO2	Leucine and derivatives	ROHFNLRQFUQHCH-YFKPBYRVSA-N	O=C(O)C(N)CC(C)C	520	TRUE	TRUE	FALSE	Normalized unit: Intensity; Annotation method: MSMS_Private_VS18_POS_realMT_SWATH_2	FALSE	FALSE	75	0	0.8	0.94	null	null	null	1	null	0.58	1462.04	20230125_SWATH_Pool_C_CE20_d1_Spike	86.09634:702005 86.10548:1538 87.04399:5025 87.08038:155057 87.09353:1269 87.09969:34329 87.10265:1578 88.07545:1500 88.08372:7576 88.11199:88356	52.75770:840 53.00238:10718 53.03880:2067 55.05440:12232 56.96484:1843 57.03357:1527 58.04131:4344 60.04443:1236 63.47896:982 65.26402:2415 69.06951:1371 74.09612:4012 79.83469:995 84.95960:1405 88.76553:1020	58722	105121	68522	75326	402600	477952	575032	458223	274166	296548	217268	173155	204282	894404	1050124
76	3.995	86.0964	2-Methylpyrrolidine; CE10; RGHPCLZJAFCTIK-UHFFFAOYSA-N	[M+H]+	null	0.4	TRUE	6.718	86.0964	C5H11N	Pyrrolidines	RGHPCLZJAFCTIK-UHFFFAOYSA-N	CC1CCCN1	430	FALSE	TRUE	TRUE	Normalized unit: Intensity; Annotation method: MSMS-Private-pos-VS18_4	FALSE	FALSE	76	0	0	1	0.83	0.9	0.88	5	0.8	1.79	190.98	20230125_SWATH_D3_C_CE20_d1	86.08718:1408 86.09634:445713 86.12205:299 87.04401:7650 87.07117:352 87.08040:160503 87.09159:9575 87.09337:1226 87.09969:22611 88.07561:2144 88.08371:6536 88.11201:95009	51.29609:235 52.72459:256 53.00241:3724 53.03872:502 53.99754:1542 57.03363:304 65.03853:447 65.25653:257 67.05410:1697 69.06978:33168 70.06498:5986 74.09628:544 77.08719:240 81.80583:237 86.09635:94250 87.09966:5015	926	958	1732	924	2699	3523	3011	3816	778	985	1220	896	433	46272	66216
77	3.312	86.9087	w/o MS2: 1-Ethylpiperazine	[M+H]+	null	0.06	TRUE	-1	86.9	C6H14N2	N-alkylpiperazines	WGCYRFWNGRMRJA-UHFFFAOYSA-N	CCN1CCNCC1	530	FALSE	TRUE	FALSE	Normalized unit: Intensity; Annotation method: MSMS-Private-pos-VS18_4	FALSE	FALSE	77	0	0	0.69	null	null	null	1	null	0.34	185.45	20230125_SWATH_H4_C_CE20_d1	86.90865:53492 87.00766:366 87.04408:5365 87.08048:162698 87.81506:374 88.07564:2721 88.08377:8096 88.11206:96639 88.96837:490	54.05207:225 57.03360:703 59.03123:60 71.95181:190 74.09629:706 84.91122:33199 86.90861:7616	1176	1099	1385	1552	13940	9882	13980	13983	2927	3910	3474	3628	0	4899	5788
78	4.184	86.9557	Unknown	[M+H]+	null	0.03	TRUE	null	null	null	null	null	null	999	FALSE	FALSE	FALSE	Normalized unit: Intensity	FALSE	FALSE	78	0	0	null	null	null	null	null	null	null	125.43	20230125_SWATH_H1_C_CE20_d1	86.95568:13121 86.96399:6747 87.04400:6793 87.08044:157689 87.09167:4765 87.95587:2577 88.08380:5116 88.11204:100045 88.95253:43688 88.99089:5571 89.05956:1745	50.96493:217 55.05445:326 56.96495:64664 58.04135:1593 58.96058:251 60.95768:1129 65.25923:80 65.68281:291 68.15191:182 69.00970:242 71.95181:27804 75.94480:296 84.95968:42412	2520	4035	2360	1047	3347	2622	2176	2251	4533	2908	2036	1573	201	4691	2668
79	4.514	86.9926	w/o MS2: 5-Amino-1-pentanol	[M+H]+	null	0.97	TRUE	5.642	87	C5H13NO	Alkanolamines	LQGKDMHENBFVRC-UHFFFAOYSA-N	OCCCCCN	520	TRUE	TRUE	FALSE	Normalized unit: Intensity; Annotation method: MSMS_Private_VS18_POS_PMT_V3_SWATH_3	FALSE	FALSE	79	0	0.75	0.76	0.31	0.2	0.75	1	1	0.95	437.74	20230125_SWATH_C4_C_CE20_d1	86.99260:57151 87.04404:2026 87.08037:191984 87.09172:1806 87.46671:911 87.99342:10170 88.03646:1411 88.07565:1707 88.08368:10428 88.11198:104447 88.46613:957 88.99010:7931 89.05962:1331	50.62538:218 53.00239:292 58.99787:557 65.32238:265 68.98207:17896 69.98289:1572 70.97958:2664 71.92655:262 74.09640:290 80.17431:253 84.95941:401 86.99271:27606 87.99337:3102 88.99027:3001	18675	16346	28129	22316	98933	115222	126426	105952	30627	36514	44064	34172	143	212543	170783
80	6.141	87.044	Crotonic acid	[M+H]+	null	0.14	TRUE	2.91	87.0441	C4H6O2	Straight chain fatty acids	LDHQCZJRKDOVOX-NSCUHMNNSA-N	O=C(O)C=CC	430	FALSE	TRUE	TRUE	Normalized unit: Intensity; Annotation method: MSMS-Private-pos-VS18_4	FALSE	FALSE	80	0	0	1	0.88	0.81	0.87	4	1	1.8	25.96	20230125_SWATH_CSTD_C_CE20	87.04404:160066 87.06334:4629 87.08041:158535 87.09171:2257 88.04735:6237 88.07568:1375 88.08372:8404 88.11201:94105 89.05957:3268 89.10722:4090 89.11533:5982	53.00243:6671 53.03871:114 53.99770:1489 55.05436:613 56.04956:759 57.03373:278 62.99041:250 65.25469:147 67.98974:267 68.04940:6905 69.03342:95196 70.03675:3718 85.22146:242 86.06001:7093 87.04402:56274 88.04739:1988	5362	5931	6148	6915	9300	9360	9717	9402	5771	5598	7322	6804	87145	15857	15425
81	17.475	87.0804	w/o MS2: 1-Ethoxy-2-propanol	[M+H-H2O]+	null	0.43	TRUE	3.23	87.0804	C5H12O2	Secondary alcohols	JOLQKTGDSGKSKJ-UHFFFAOYNA-N	CC[O]CC(C)[OH]	530	FALSE	TRUE	FALSE	Normalized unit: Intensity; Annotation method: MSMS-Private-pos-VS18_4	FALSE	FALSE	81	0	0	1	0.01	0.92	0.01	9	0.22	1.01	3.95	20230125_SWATH_A4_C_CE20_d1	87.08038:162175 88.08376:8895 88.11199:70463 89.05962:56772	53.00235:1789 53.03874:1343 53.99738:1194 55.01785:915 55.05215:1021 57.03365:295808 58.03695:11401 59.04902:1210 69.03321:3179 75.04385:7335	147720	161026	164174	155695	159001	168463	165540	147117	160468	162479	166357	162038	155875	154847	157562
82	8.085	87.0804	w/o MS2: 2-Methyl-1,4-butanediol	[M+H-H2O]+	null	0.14	TRUE	2.55	87.0804	C5H12O2	Primary alcohols	MWCBGWLCXSUTHK-UHFFFAOYSA-N	OCCC(C)CO	530	FALSE	TRUE	FALSE	Normalized unit: Intensity; Annotation method: MSMS-Private-pos-VS18_4	FALSE	FALSE	82	0	0	1	0.02	0.04	0.6	6	0.17	0.76	3.83	20230125_SWATH_D1_C_CE20_d1	87.08040:183179 87.09341:2979 87.09971:79653 88.08373:9986 88.11200:70434 88.86079:1571 89.11544:2882	51.66119:922 53.00242:10735 53.03881:921 53.99751:1726 55.05439:10783 55.83487:866 56.04969:41820 57.05746:37081 58.04145:3930 58.06527:4568 60.04435:4819 60.44380:1011 65.26407:3989 69.06969:5538 70.06512:4070 74.09634:4211 84.95965:1178	162106	177329	167864	159556	153549	171199	172450	164794	159172	164121	160716	174808	156342	166656	160225
83	4.529	87.0804	w/o MS2: 1-Ethoxy-2-propanol	[M+H-H2O]+	null	0.37	TRUE	3.23	87.0804	C5H12O2	Secondary alcohols	JOLQKTGDSGKSKJ-UHFFFAOYNA-N	CC[O]CC(C)[OH]	530	FALSE	TRUE	FALSE	Normalized unit: Intensity; Annotation method: MSMS-Private-pos-VS18_4	FALSE	FALSE	83	0	0	1	0	null	0.79	4	0.25	0.81	3.78	20230125_SWATH_G1_C_CE20_d1	87.08037:159189 87.09164:4451 87.99336:12805 88.03644:732 88.08368:6847 88.11196:108858 88.99008:13245 89.05959:2507 89.11528:5358	53.03884:79 55.05442:659 59.04925:159 62.34748:172 67.32170:182 68.98206:17294 69.98291:1950 70.97939:1592 74.09641:902 81.34027:157 86.99274:27363 87.99365:3374 88.99030:3735	157387	164552	169399	150487	152139	172261	172371	163706	156178	155992	155135	178324	150254	161276	154718
84	3.58	87.0917	Internal standard 1	[M+H]+	null	1	TRUE	3.578	87.0918	null	null	null	null	520	TRUE	TRUE	FALSE	std; Normalized unit: Intensity; Annotation method: Identification_cation_forSWATH_1	FALSE	FALSE	84	0	1	1	null	null	null	null	null	1	160.31	20230125_SWATH_F1_C_CE20_d1	87.09171:971438 87.10137:3410 87.11742:362 87.11867:1250 87.12241:274 87.20514:336 88.07565:2476 88.08376:8104 88.08866:7335 88.09500:44661 88.09790:1241 88.11206:98832 88.96835:668 88.98119:282 89.02351:333 89.05965:2709 89.11539:5730	53.00253:2669 53.03884:833 56.96497:709 58.04153:1410 59.06054:4108 64.72127:248 68.04949:10288 68.62061:226 69.05323:343 70.06515:134801 71.06222:6961 71.95190:371 74.09647:432 84.95963:442 87.09176:14090	822187	772419	873968	926537	605901	505543	558245	608777	700120	767916	741793	770297	653477	502381	586396
85	11.107	88.0215	Unknown	[M+H]+	null	0.11	TRUE	null	null	null	null	null	null	999	FALSE	FALSE	FALSE	Normalized unit: Intensity	FALSE	FALSE	85	0	0	null	null	null	null	null	null	null	18.46	20230125_SWATH_H4_C_CE20_d1	88.02151:23725 88.03925:441 88.07561:2683 88.08375:8599 88.11205:93708 88.96835:478 89.02483:306 89.04169:531 89.05962:3157 89.07900:287 89.11536:5300 90.01741:517 90.05497:5802 90.09137:592	53.00236:5841 53.03872:875 54.32036:865 54.44463:1183 55.05442:11435 56.96489:1879 57.03354:1520 58.04129:6096 58.06517:5093 58.99508:2240 59.04914:1530 60.45488:1056 64.36069:976 64.49169:857 65.26272:1978 67.87995:962 68.58929:997 71.32214:938 74.09624:6332 83.33505:975 90.65033:942	68	257	207	106	782	623	1164	745	472	914	507	70	0	4026	6536
86	7.99	88.0392	w/o MS2: 2,2'-((2,6-Dihydroxybenzyl)azanediyl)diacetic acid	[M+H-C7H6O2-CH2O2]+	null	1	TRUE	2.68	88.0393	C11H13NO6	Alpha amino acids	ASBYVAMEWVUVNX-UHFFFAOYSA-N	O=C(O)CN(CC(=O)O)CC=1C(O)=CC=CC1O	530	FALSE	TRUE	FALSE	Normalized unit: Intensity; Annotation method: MSMS-Private-pos-VS18_4	FALSE	FALSE	86	0	0	1	0.94	0.71	0.75	1	1	1.74	57.49	20230125_SWATH_G3_C_CE20_d1	88.03925:101147 88.07568:2183 88.08370:7423 88.11202:98409 88.92704:467 89.04259:3276 89.05973:1087 89.10870:440 89.11534:4402 90.05494:3260 90.09143:728	55.05435:855 60.04450:583882 61.04145:14127 62.04867:1536 70.02874:11221 74.09651:792 88.03925:6442	12255	13684	14426	17972	62115	76692	93191	82662	40384	50710	55003	51197	17493	127284	135412
87	9.262	88.0393	w/o MS2: 2,2'-((2,6-Dihydroxybenzyl)azanediyl)diacetic acid	[M+H-C7H6O2-CH2O2]+	null	1	TRUE	2.68	88.0393	C11H13NO6	Alpha amino acids	ASBYVAMEWVUVNX-UHFFFAOYSA-N	O=C(O)CN(CC(=O)O)CC=1C(O)=CC=CC1O	530	FALSE	TRUE	FALSE	Normalized unit: Intensity; Annotation method: MSMS-Private-pos-VS18_4	FALSE	FALSE	87	0	0	1	0.02	0.01	0.75	1	1	0.93	76.9	20230125_SWATH_E2_C_CE20_d1	88.03926:72125 88.07566:2087 88.08370:8300 88.11204:95121 88.98099:598 89.04258:2208 89.04675:627 89.05961:3464 89.11538:5472 90.05489:3897	51.10078:890 53.00242:6147 53.03881:2065 53.99765:1350 55.05437:12462 56.96479:1938 58.04147:7145 60.04465:1007 65.03848:1574 65.25688:1126 65.25968:1769 69.06994:963 74.02348:4150 74.09628:6100 82.85361:1082 84.95963:1933	18189	21625	29553	39213	222746	271726	319024	282982	62249	90235	103488	97950	25818	131967	148989
88	6.093	88.0757	w/o MS2: 2-Amino-2-methyl-1,3-propanediol	[M+H-H2O]+	null	0.09	TRUE	6.672	88.0757	C4H11NO2	1,2-aminoalcohols	UXFQFBNBSPQBJW-UHFFFAOYSA-N	CC([NH2])(C[OH])C[OH]	520	TRUE	TRUE	FALSE	Normalized unit: Intensity; Annotation method: MSMS_Private_VS18_POS_PMT_V3_SWATH_3	FALSE	FALSE	88	0	0.92	1	0.7	0.72	0.73	3	0.67	1.35	20.36	20230125_SWATH_D4_C_CE20_d1	88.07297:805 88.07565:29278 88.08376:9258 88.11205:92886 88.95248:333 88.96830:306 89.05962:2947 89.07899:715 89.10733:327 89.10913:288 89.11536:4553 89.93996:310 90.05495:5218 90.09148:1248	53.00250:2200 53.03872:85 62.05999:624 63.31062:184 68.04942:4772 70.06510:70684 71.06849:3055 72.00747:211 74.81326:262 88.07571:16987 89.07895:607	22349	17141	20558	16638	12980	14018	16220	18240	17349	15765	15651	13452	10845	12346	13318
89	5.317	88.0757	w/o MS2: 2-Amino-2-methyl-1,3-propanediol	[M+H-H2O]+	null	0.51	TRUE	6.672	88.0757	C4H11NO2	1,2-aminoalcohols	UXFQFBNBSPQBJW-UHFFFAOYSA-N	CC([NH2])(C[OH])C[OH]	520	TRUE	TRUE	FALSE	Normalized unit: Intensity; Annotation method: MSMS_Private_VS18_POS_PMT_V3_SWATH_3	FALSE	FALSE	89	0	0.65	1	0.28	0.35	0.86	3	0.67	1.02	35.21	20230125_SWATH_H3_C_CE20_d1	88.07571:118464 88.08378:10156 88.11208:97031 88.98097:334 89.05966:2634 89.07268:492 89.07899:4171 89.08460:351 89.10730:504 89.11539:5697 90.05499:4588 90.07997:481 90.09148:292	53.00243:7708 53.03879:1438 55.05445:15268 56.04964:932 56.96476:1633 57.03372:1736 58.04147:2212 59.04926:1264 60.21843:957 65.03851:1305 65.26182:2125 69.65176:987 70.06493:10038 74.09633:5241 88.07561:8885	49193	31200	43866	32689	36842	40929	44201	39480	33019	31055	35834	36606	15104	42998	49282
90	8.601	88.112	w/o MS2: Isoamylamine	[M+H]+	null	0.03	TRUE	-1	88.1121	C5H13N	Monoalkylamines	BMFVGAAISNGQNM-UHFFFAOYSA-N	NCCC(C)C	530	FALSE	TRUE	FALSE	Normalized unit: Intensity; Annotation method: MSMS-Private-pos-VS18_4	FALSE	FALSE	90	0	0	1	null	null	null	4	null	0.5	10.72	20230125_SWATH_D2_C_CE20_d1	88.11198:108720 89.11541:2700 89.37330:2102	56.04972:17086 68.04939:16347 70.06508:2191418 71.04900:32204 84.04430:6490	95320	100744	99053	97438	99084	96381	97434	95489	98870	101422	97271	99701	96746	99575	100817
91	17.674	88.112	w/o MS2: 1-Ethylpropylamine	[M+H]+	null	0.51	TRUE	3.47	88.1121	C5H13N	Monoalkylamines	PQPFFKCJENSZKL-UHFFFAOYSA-N	NC(CC)CC	530	FALSE	TRUE	FALSE	Normalized unit: Intensity; Annotation method: MSMS-Private-pos-VS18_4	FALSE	FALSE	91	0	0	1	0	0.03	0.04	13	0.15	0.56	38.81	20230125_SWATH_H1_C_CE20_d1	88.11205:195198 89.05965:4188 89.11535:11329 89.58328:575 90.05487:8109 90.09135:3349	51.78679:1082 53.00235:5458 53.03873:1504 53.99774:1029 55.01807:2254 55.05445:9303 56.96484:4133 57.03368:26709 58.04132:5426 59.04919:12293 65.26229:1898 65.26559:1912 74.09630:5973 75.04382:1064 88.11189:1450	164030	121632	135667	155457	170243	146249	147314	157466	141419	143493	151318	145096	150705	149948	145878
92	3.574	88.112	w/o MS2: Isoamylamine	[M+H]+	null	0.06	TRUE	-1	88.1121	C5H13N	Monoalkylamines	BMFVGAAISNGQNM-UHFFFAOYSA-N	NCCC(C)C	530	FALSE	TRUE	FALSE	Normalized unit: Intensity; Annotation method: MSMS-Private-pos-VS18_4	FALSE	FALSE	92	0	0	1	null	null	null	4	null	0.5	9.04	20230125_SWATH_H1_C_CE20_d1	88.11203:105064 88.96838:393 89.04163:278 89.05959:1883 89.08475:303 89.09206:427 89.09837:1297 89.11535:4814 89.11845:322 90.05492:4475	53.00247:1289 53.03875:807 56.04993:625 56.96506:119 57.03342:484 58.04145:2521 59.06054:1227 65.25783:631 68.04941:3073 70.06512:47821 71.06849:1709 74.09638:1184 84.95995:106 87.09174:3108	100992	101019	100824	99770	98669	99814	99413	99939	95787	99386	99932	97555	99050	98296	98551
93	4.181	88.9525	Unknown	[M+H]+	null	0.09	TRUE	null	null	null	null	null	null	999	FALSE	FALSE	FALSE	Normalized unit: Intensity	FALSE	FALSE	93	0	0	null	null	null	null	null	null	null	24.42	20230125_SWATH_H1_C_CE20_d1	88.95253:43688 88.99089:5571 89.05956:1745 89.10728:1864 89.11538:4448 90.05497:4815 90.85675:1042 91.02280:10666 91.03896:89982	50.96493:217 55.05445:326 56.96495:64664 58.04135:1593 58.96058:251 60.95768:1129 65.25923:80 65.68281:291 68.15191:182 69.00970:242 71.95181:27804 75.94480:296 84.95968:42412	6364	8255	5179	2458	5502	5091	5436	5054	8693	6049	4758	4395	1264	10437	5517
94	4.509	88.9901	w/o MS2: Isomyristic acid	[M+H]+	null	0.54	TRUE	-1	89	C14H28O2	Long-chain fatty acids	YYVJAABUJYRQJO-UHFFFAOYSA-N	CC(C)CCCCCCCCCCC(O)=O	530	FALSE	TRUE	FALSE	Normalized unit: Intensity; Annotation method: MSMS-Private-pos-VS18_4	FALSE	FALSE	94	0	0	0.62	0.06	0.04	0.75	1	1	0.77	37.26	20230125_SWATH_D3_C_CE20_d1	88.99017:45373 89.10719:25234 89.11531:5691 90.05504:5485 90.97658:7931 91.03890:86126	54.29306:271 56.22636:323 58.99785:5805 65.25633:1015 68.98207:142729 69.98274:17797 70.97961:26784 72.08075:5978 74.09638:786 77.00823:3892 86.99271:212623 87.99331:24671 88.99023:30279	2409	2099	3600	3745	13002	17007	20377	15216	4141	4864	5560	4956	183	28756	29003
95	18.665	89.0232	w/o MS2: 4-Chlorotetrahydro-3-thiophenol 1,1-dioxide	[M+H-H2SO3]+	null	0.89	TRUE	17.694	89.0153	C4H7ClO3S	Thiolanes	OIPVZGSYIJYEGU-UHFFFAOYSA-N	O=S1(=O)CC(Cl)C(O)C1	520	TRUE	TRUE	FALSE	Normalized unit: Intensity; Annotation method: MSMS_Private_VS18_POS_PMT_V3_SWATH_3	FALSE	FALSE	95	0	0.8	0.72	0.04	0.02	0.75	1	1	0.81	150.59	20230125_SWATH_F1_C_CE20_d1	89.02332:160821 89.05965:2026 89.11539:4203 90.02669:5415 90.05498:6004 90.09129:452 91.02274:305 91.02760:1365 91.03901:91824 91.07535:3002	53.00233:4364 53.03865:1645 55.05442:12724 56.96505:1223 57.03359:2046 58.04130:4689 61.73711:912 63.01587:905 65.26256:1716 69.06981:1037 71.01250:1203 72.51490:1067 74.09633:6901 75.06145:1060 76.80187:1197	6860	6728	10053	15074	132669	173353	188915	177708	24736	33237	36734	32257	322	172119	189725
96	17.513	89.0596	w/o MS2: (S)-(-)-1,2,4-Butanetriol	[M+H]+	null	0.77	TRUE	1.77	89.0597	C4H10O3	Secondary alcohols	ARXKVVRQIIOZGF-BYPYZUCNSA-N	OCCC(O)CO	530	FALSE	TRUE	FALSE	Normalized unit: Intensity; Annotation method: MSMS-Private-pos-VS18_4	FALSE	FALSE	96	0	0	1	0	null	0.59	4	0.25	0.74	68.52	20230125_SWATH_F3_C_CE20_d1	89.05959:65845 89.11522:2748 90.05495:4493 90.06286:3083 91.03893:103575 91.05366:3141 91.07529:10583	53.00246:950 53.03899:560 55.01815:719 55.05443:1757 56.96502:317 57.03364:288142 58.03695:10041 62.98987:526 69.03345:3943 71.04884:393 75.00975:344 75.04398:10939	47819	38535	54451	45560	44110	36654	40763	36478	39729	44616	56040	58862	3759	29808	34351
97	4.447	89.1072	w/o MS2: 1,2-Diamino-2-methylpropane	[M+H]+	null	0.03	TRUE	-1	89.1073	C4H12N2	Monoalkylamines	OPCJOXGBLDJWRM-UHFFFAOYSA-N	CC(C)([NH2])C[NH2]	530	FALSE	TRUE	FALSE	Normalized unit: Intensity; Annotation method: MSMS-Private-pos-VS18_4	FALSE	FALSE	97	0	0	1	0.43	0.46	0.82	7	0.43	1.29	56.11	20230125_SWATH_D3_C_CE20_d1	89.09805:346 89.10724:95521 89.11533:4921 90.05492:1859 90.10438:287 90.11059:3563 90.94807:1344 90.96691:5101 90.97658:1246591 90.98714:3871 91.00445:745 91.00560:283 91.03889:88077 91.04924:365 91.06966:582 91.07533:492 91.14510:291	52.91905:970 53.00235:4543 53.03876:1294 55.05438:13854 55.27086:968 56.96498:989 57.03347:1622 58.04131:4599 60.91304:867 65.25661:1939 65.25947:953 66.84628:1014 70.06525:1446 72.08068:15827 74.09625:6064 78.79434:937 85.72158:946 86.09641:1162 86.50736:1067	5561	5634	5307	5217	4813	5362	5115	5891	5048	5567	5582	5242	10066	6015	8428
98	3.785	89.1073	w/o MS2: Putrescine	[M+H]+	null	1	TRUE	-1	89.1073	C4H12N2	Monoalkylamines	KIDHWZJUCRJVML-UHFFFAOYSA-N	NCCCCN	530	FALSE	TRUE	FALSE	Normalized unit: Intensity; Annotation method: MSMS-Private-pos-VS18_4	FALSE	FALSE	98	0	0	1	0.95	0.73	0.75	2	1	1.75	361.24	20230125_SWATH_E3_C_CE20_d1	89.10727:1070322 89.11533:5686 89.13471:862 89.22472:298 89.27074:259 90.05486:4499 90.09128:521 90.10431:8156 90.11064:44329 90.11363:1437 91.03894:99517 91.07523:2743 91.11387:436	50.47477:219 53.00238:140 53.12325:142 55.05441:2359 58.04151:279 64.06455:234 65.25648:311 69.06981:132 70.06505:171 72.08070:71989 73.08399:2536	22200	26828	44936	22930	52186	57328	59551	63792	61760	88215	75484	59935	914770	333776	403245
99	17.582	90.055	w/o MS2: Sarcosine	[M+H]+	null	0.11	TRUE	-1	90.055	C3H7NO2	Alpha amino acids	FSYKKLYZXJSNPZ-UHFFFAOYSA-N	CNCC(O)=O	530	FALSE	TRUE	FALSE	Normalized unit: Intensity; Annotation method: MSMS-Private-pos-VS18_4	FALSE	FALSE	99	0	0	1	0.2	0.64	0.27	2	1	1.18	48.43	20230125_SWATH_D1_C_CE20_d1	90.05499:44110 90.09144:7106 91.03898:83756 91.07538:3182 91.47521:1570 92.03428:1385 92.07059:47539	51.41520:1094 53.00234:6917 53.03877:2527 53.99760:1195 55.01798:4339 55.05440:11071 56.59555:892 56.96479:1591 57.03365:137103 58.03686:5679 58.04132:1153 58.06507:1050 59.04959:1052 63.99755:2358 65.03851:2309 65.26579:1656 69.03345:1795 74.09637:2245 75.04388:4612 81.68919:1078	5399	6661	14240	8078	6945	5386	7431	6904	9528	18869	9400	7759	3686	16956	6405
100	7.206	90.055	w/o MS2: L-ALANINE	[M+H]+	null	1	TRUE	7.316	90.055	C3H7NO2	Alanine and derivatives	QNAYBMKLOCPYGJ-REOHCLBHSA-N	C[C@@H](C(=O)O)N	520	TRUE	TRUE	FALSE	Normalized unit: Intensity; Annotation method: MSMS_Private_VS18_POS_realMT_SWATH_2	FALSE	FALSE	100	0	0.88	1	0	0.29	0.01	9	0.11	0.74	10179.5	20230125_SWATH_C4_C_CE20_d1	90.05493:3343305 90.08327:2364 90.09142:745 90.17419:1630 90.22065:652 91.03886:104971 91.05190:11048 91.05818:106707 91.06104:3769 91.07526:2471 92.04227:3558 92.05908:12699 92.06152:1277 92.07044:1408	53.00239:5331 53.03878:1885 55.05441:11823 56.96490:1047 57.03367:1957 58.04136:5326 65.25887:3462 74.09645:5890 84.95998:1083	426996	481111	567826	728822	9110049	10441737	12547846	10197756	1447697	1816807	2114091	2008758	1217020	14164936	14674827
101	9.03	90.055	w/o MS2: Sarcosine	[M+H]+	null	0.34	TRUE	-1	90.055	C3H7NO2	Alpha amino acids	FSYKKLYZXJSNPZ-UHFFFAOYSA-N	CNCC(O)=O	530	FALSE	TRUE	FALSE	Normalized unit: Intensity; Annotation method: MSMS-Private-pos-VS18_4	FALSE	FALSE	101	0	0	1	0.23	0.89	0.26	5	0.6	1.25	83.54	20230125_SWATH_H3_C_CE20_d1	90.05491:120491 91.03889:108866 91.05396:2160 91.05830:3945 92.04221:1388 92.07055:2167	53.51520:235 57.98726:1548 58.04141:80 58.21555:175 58.99506:20176 63.87134:161 67.72318:179 70.06500:471 71.95176:121 73.23769:184	4441	4300	5628	4866	4960	5457	6302	5888	5222	4928	4474	5375	43443	14587	18829
102	5.872	90.055	w/o MS2: BETA-ALANINE	[M+H]+	null	1	TRUE	5.923	90.055	C3H7NO2	Beta amino acids and derivatives	UCMIRNVEIXFBKS-UHFFFAOYSA-N	C(CN)C(=O)O	520	TRUE	TRUE	FALSE	Normalized unit: Intensity; Annotation method: MSMS_Private_VS18_POS_realMT_SWATH_2	FALSE	FALSE	102	0	0.96	1	0	0.04	0.07	17	0.06	0.69	856.54	20230125_SWATH_Pool_C_CE20_d1	90.05496:949774 90.08257:865 90.08384:269 90.09134:9151 91.03893:96329 91.05064:300 91.05198:2536 91.05824:31258 91.06123:1648 91.07524:2843 92.04226:2474 92.05912:3942 92.07054:4052	53.00234:3966 53.03880:2304 53.99757:1287 55.05439:11200 55.52714:911 56.96477:1642 57.03336:1651 58.04140:4117 58.06508:4105 63.35107:939 65.26339:3805 71.04892:1024 71.95170:1383 74.09630:4949 82.05241:2127	34676	33931	48781	60690	740611	884062	1048306	931701	98660	139336	181789	152670	1155722	968620	1090072
103	5.54	90.0913	w/o MS2: 2-Amino-2-methyl-1-propanol	[M+H]+	null	0.4	TRUE	5.642	90.0913	C4H11NO	1,2-aminoalcohols	CBTVGIZVANVGBH-UHFFFAOYSA-N	CC(C)([NH2])C[OH]	520	TRUE	TRUE	FALSE	Normalized unit: Intensity; Annotation method: MSMS_Private_VS18_POS_PMT_V3_SWATH_3	FALSE	FALSE	103	0	1	1	0.02	0.19	0.1	17	0.18	0.78	22.36	20230125_SWATH_E1_C_CE20_d1	90.09136:28488 91.03901:88379 91.05421:387 91.07534:3814 91.09467:569 92.03423:328 92.04233:2016 92.07065:1835	53.00234:165 53.03862:368 53.79480:120 56.05799:462 58.04126:22500 58.23133:123 58.79974:127 59.03154:295 60.08088:91185 63.70508:119 65.26124:410 72.08064:178 73.70094:143 73.87141:128 88.43192:141	11157	5437	9673	6736	9209	10454	10156	9636	7122	9138	6955	8999	2488	11316	12912
104	7.196	90.1467	Unknown	[M+H]+	null	0.03	TRUE	null	null	null	null	null	null	999	FALSE	FALSE	FALSE	Normalized unit: Intensity	FALSE	FALSE	104	0	0	null	null	null	null	null	null	null	224.37	20230125_SWATH_D4_C_CE20_d1	90.14671:19143 90.17400:7998 90.22120:3735 91.03885:73844 91.05189:100767 91.05818:843529 91.06107:32097 92.05504:3010 92.05907:99108 92.06154:10447	53.00237:4203 53.03884:1592 53.99778:1403 55.01817:9460 55.05444:12974 57.03372:1430 58.04134:6158 61.44953:937 65.26228:1984 69.06991:974 69.85432:940 74.09643:6711 74.76994:844 90.05463:1147	0	0	63	0	1572	3559	6704	1945	234	558	554	259	406	7060	6110
105	4.418	90.9766	Unknown	[M+H]+	null	1	TRUE	null	null	null	null	null	null	999	FALSE	FALSE	FALSE	Normalized unit: Intensity	FALSE	FALSE	105	0	0	null	null	null	null	null	null	null	443.39	20230125_SWATH_D3_C_CE20_d1	90.97659:2497860 91.00466:2616 91.03889:77241 91.09756:590 91.30178:627 91.97981:26854 92.04220:2504 92.98088:9755 93.05455:1433	53.00235:3904 53.03875:2238 55.05433:9256 58.04151:1079 61.82564:973 62.98161:1026 65.25596:1002 65.25883:1308 70.04531:931 74.09625:5266 79.73425:916	512822	984723	615730	461550	1414071	1571643	2103636	1560709	1817348	1801983	1057507	676527	393615	1345112	1780564
106	10.503	91.0389	w/o MS2: DL-Lactic acid	[M+H]+	null	0.03	TRUE	-1	91.039	C3H6O3	Alpha hydroxy acids and derivatives	JVTAAEKCZFNVCJ-REOHCLBHSA-N	CC(C(=O)O)O	530	FALSE	TRUE	FALSE	Normalized unit: Intensity; Annotation method: MSMS-Private-pos-VS18_4	FALSE	FALSE	106	0	0	1	null	null	null	2	null	0.5	6.31	20230125_SWATH_F3_C_CE20_d1	91.03893:127868	53.00228:6154 53.03872:1890 53.99759:1596 55.05441:12971 56.96491:1214 58.04135:4283 61.19132:869 62.56334:877 65.25762:2050 73.12893:891 74.09629:5819 75.55052:907 84.42765:1059 92.83102:873	91740	107806	101762	94828	98470	119459	104257	97005	94074	99641	102182	102058	91976	94874	104310
107	18.028	91.039	w/o MS2: .beta.-Hydroxypropionic acid	[M+H]+	null	0.63	TRUE	16.778	91.039	C3H6O3	Beta hydroxy acids and derivatives	ALRHLSYJTWAHJZ-UHFFFAOYSA-N	OCCC(O)=O	520	TRUE	TRUE	FALSE	Normalized unit: Intensity; Annotation method: MSMS_Private_VS18_POS_PMT_V3_SWATH_3	FALSE	FALSE	107	0	0.7	1	null	null	null	2	null	0.57	24.82	20230125_SWATH_G3_C_CE20_d1	91.03896:121038 91.07532:4819 92.03416:641 92.04225:3891 92.07059:398 93.04320:485 93.05463:24351	53.00224:5449 53.03879:1716 55.01800:1593 55.05444:16066 57.03346:5389 58.04121:4817 61.02188:942 65.03830:1789 65.26678:1859 74.09589:3373 76.59544:1037 81.14592:974 84.95938:1172 85.02823:2359	91604	104674	102582	97046	147532	170389	167710	145371	104834	109893	106682	108522	90354	223291	232860
108	17.481	91.039	w/o MS2: .beta.-Hydroxypropionic acid	[M+H]+	null	0.06	TRUE	16.778	91.039	C3H6O3	Beta hydroxy acids and derivatives	ALRHLSYJTWAHJZ-UHFFFAOYSA-N	OCCC(O)=O	520	TRUE	TRUE	FALSE	Normalized unit: Intensity; Annotation method: MSMS_Private_VS18_POS_PMT_V3_SWATH_3	FALSE	FALSE	108	0	0.89	1	null	null	null	2	null	0.63	5.34	20230125_SWATH_G3_C_CE20_d1	91.03892:109033 91.05391:3737 91.07536:9354 92.92924:1990 92.95778:1850 93.02547:6448 93.05462:5965451 93.08317:2574 93.08450:3453	55.05434:316 56.96493:4323 58.04136:36 59.04922:1134 60.04419:72 61.01064:1472 63.99766:24368 73.06505:66 74.09644:326 75.00988:628	83002	104820	106980	92344	98269	104844	98279	95569	101906	107885	101065	108919	94858	97227	98435
109	8.645	92.0491	w/o MS2: 4-Amino-N-2-benzothiazolylbenzamide	[M+H-C8H6N2OS]+	null	0.49	TRUE	8.687	92.0495	C14H11N3OS	Aminobenzoic acids and derivatives	AKZCUWIRBSFXJU-UHFFFAOYSA-N	O=C(NC1=NC=2C=CC=CC2S1)C3=CC=C(N)C=C3	520	TRUE	TRUE	FALSE	Normalized unit: Intensity; Annotation method: MSMS_Private_VS18_POS_PMT_V3_SWATH_3	FALSE	FALSE	109	0	1	1	0.02	0.01	0.75	1	1	0.96	21.31	20230125_SWATH_C2_C_CE20_d1	92.04218:2130 92.04906:11261 92.07040:767 93.01261:481 93.04314:497 93.05247:562 93.05322:392 93.05459:5163 94.06504:3334	53.00230:5306 53.03887:2179 55.05439:12828 56.96496:1573 57.03351:1171 58.04142:4152 58.22179:915 65.03844:991 65.25659:2043 66.24509:1021 70.06513:11097 71.86378:851 73.32320:947 74.09631:4914 84.95943:975 86.28114:992 94.85805:930	10839	10891	11570	12643	10192	10406	10302	10969	10270	10973	11526	11139	12830	9124	10093
110	17.583	92.0706	w/o MS2: 3-Amino-1,2-propanediol	[M+H]+	null	0.09	TRUE	-1	92.0706	C3H9NO2	1,3-aminoalcohols	KQIGMPWTAHJUMN-UHFFFAOYSA-N	NCC(O)CO	530	FALSE	TRUE	FALSE	Normalized unit: Intensity; Annotation method: MSMS-Private-pos-VS18_4	FALSE	FALSE	110	0	0	1	null	null	null	3	null	0.5	60.34	20230125_SWATH_Pool_C_CE20_d1_Spike	92.07058:166383 93.02492:1307 93.05466:2422164 93.07403:4964 93.08364:1597 94.04980:12888 94.05794:79181 94.06084:1930 94.06522:1392	53.00245:14493 53.03879:5097 53.53793:935 53.99754:3631 55.01797:5828 55.05443:21138 56.04964:12267 56.96489:1450 57.03367:122345 57.07018:1047 58.02875:3965 58.03694:4692 58.04133:4738 58.06523:12455 59.04930:6106 60.04451:11270 61.02859:3740 63.99763:4498 64.70653:971 65.03850:1364 65.26910:1715 68.04952:1877 69.03355:11928 69.64077:1059 70.02882:1562 70.06499:7163 71.01283:1053 71.04904:7026 7…	1134	5165	7649	830	791	914	681	1111	4266	13089	4533	523	1265	12981	10351
111	17.514	93.0546	w/o MS2: Glycerol	[M+H]+	null	0.97	TRUE	17.401	93.0546	C3H8O3	Sugar alcohols	PEDCQBHIVMGVHV-UHFFFAOYSA-N	C(C(CO)O)O	520	TRUE	TRUE	FALSE	Normalized unit: Intensity; Annotation method: MSMS_Private_VS18_POS_realMT_SWATH_2	FALSE	FALSE	111	0	0.86	1	null	null	null	1	null	0.62	12664.5	20230125_SWATH_E1_C_CE20_d1	93.05468:6061938 93.06525:12780 93.08318:2916 93.08446:4431 93.15116:2579 94.05795:209892 94.06092:10099 95.05882:33324	53.00243:1762 53.03888:835 55.01793:2721 55.05443:1451 57.03365:270372 58.03698:7764 59.04911:786 61.01067:619 65.03860:1406 69.03338:4366 71.80618:395 75.04396:8321	7580114	5085969	7889899	7646968	6525814	4592586	5441049	5525464	6496589	6982447	7946353	8326748	2811	4549341	5720266
112	3.592	93.6019	Unknown	[M+2H]2+	null	0.29	TRUE	null	null	null	null	null	null	999	FALSE	FALSE	FALSE	Normalized unit: Intensity	FALSE	FALSE	112	0	0	null	null	null	null	null	null	null	1930.63	20230125_SWATH_CSTD_C_CE20	93.60182:1919587 93.61228:6583 93.63139:1430 94.06500:2752 94.10032:21303 94.10345:196045 94.60507:7176	53.00237:4312 53.03874:2041 53.99753:476 55.05440:10180 56.04963:14366 57.03368:47952 57.55906:3383 58.04129:43982 59.06042:7582 65.24996:370 67.05408:1742 68.04940:19497 69.05264:848 70.06507:243529 71.06210:21075 72.08063:64710 73.08391:2356 74.09624:640 82.06492:2883 83.08532:725 84.08070:63461 85.08385:2880 87.09161:20310 88.09480:375	81	0	0	90	12828	10958	13325	13246	688	2614	2524	1239	744321	20960	26864
113	3.37	94.9296	Unknown	[M+H]+	null	0.66	TRUE	null	null	null	null	null	null	999	FALSE	FALSE	FALSE	Normalized unit: Intensity	FALSE	FALSE	113	0	0	null	null	null	null	null	null	null	214.64	20230125_SWATH_F1_C_CE20_d1	94.92966:15151 94.97367:1164 96.92532:6110 96.92770:1411 97.00851:1787	50.25066:106 65.25914:424 83.45430:122 84.91106:36849	4249	3995	4887	6607	13654	13521	13817	12786	8970	9640	10286	8952	135	11817	13640
114	4.417	95.0467	w/o MS2: 2,2'-((2,6-Dihydroxybenzyl)azanediyl)diacetic acid	[M+H-C4H7NO4-CO]+	null	0.83	TRUE	2.68	95.0491	C11H13NO6	Alpha amino acids	ASBYVAMEWVUVNX-UHFFFAOYSA-N	O=C(O)CN(CC(=O)O)CC=1C(O)=CC=CC1O	530	FALSE	TRUE	FALSE	Normalized unit: Intensity; Annotation method: MSMS-Private-pos-VS18_4	FALSE	FALSE	114	0	0	0.97	0.03	0.02	0.75	1	1	0.93	51.07	20230125_SWATH_F4_C_CE20_d1	95.04671:20010 96.04195:2265 96.05022:771 96.07828:3956 97.02601:778 97.06485:868	53.00245:3958 53.03876:916 55.05445:12153 55.05700:1355 55.47680:915 57.03347:1149 58.04131:2446 59.72232:883 65.26166:2498 67.05424:1040 74.09626:7107 91.47297:988	8216	13152	9379	8043	14908	17405	21960	17861	18880	18658	13028	10436	6956	15068	18124
115	17.547	97.0284	w/o MS2: Furfural	[M+H]+	null	0.91	TRUE	-1	97.0284	C5H4O2	Aryl-aldehydes	HYBBIBNJHNGZAN-UHFFFAOYSA-N	O=CC1=CC=CO1	530	FALSE	TRUE	FALSE	Normalized unit: Intensity; Annotation method: MSMS-Private-pos-VS18_4	FALSE	FALSE	115	0	0	1	0.02	0.02	0.75	1	1	0.94	100.57	20230125_SWATH_C2_C_CE20_d1	97.02840:120038 97.06482:3997 98.03172:8841 99.04400:55218 99.08035:3730	53.00246:2407 53.03880:1792 53.99766:528 55.01803:5515 55.05436:1101 57.03364:267433 65.03854:1096 65.25937:819 69.03329:6308 75.04404:2043 95.01300:2599 97.00961:4928	24753	46243	22768	21495	30798	23793	34894	32687	106536	103261	54367	32729	1480	34744	44150
116	6.668	98.0213	w/o MS2: Muscimol	[M+H-NH3]+	null	0.57	TRUE	-1	98.0237	C4H6N2O2	Aralkylamines	ZJQHPWUVQPJPQT-UHFFFAOYSA-N	NCC1=CC(O)=NO1	530	FALSE	TRUE	FALSE	Normalized unit: Intensity; Annotation method: MSMS-Private-pos-VS18_4	FALSE	FALSE	116	0	0	0.97	null	null	null	4	null	0.49	89.34	20230125_SWATH_H3_C_CE20_d1	98.02129:31257 99.04408:7263 99.08036:1505	53.00229:4637 53.03882:1110 53.56718:1171 55.05438:12813 57.03360:1524 58.04136:4796 65.26348:1794 69.06973:1212 74.09624:2658 76.03920:6474 78.05402:1044 84.17883:997	2225	1940	2653	2943	13977	17439	17609	17168	6732	9258	9161	8118	646	22131	21723
117	5.976	98.0713	Unknown	[M+H]+	null	0.06	TRUE	null	null	null	null	null	null	999	FALSE	FALSE	FALSE	Normalized unit: Intensity	FALSE	FALSE	117	0	0	null	null	null	null	null	null	null	101.26	20230125_SWATH_Pool_C_CE20_d1_Spike	98.07130:56705 99.04406:7354 99.05527:659 99.07465:2407 99.08039:4359 99.41409:387 100.07564:3932 100.08691:90145 100.11210:2472	55.05441:587 55.77551:244 56.04956:1210 57.04480:2060 67.97865:204 70.59519:214 71.06005:177 72.04423:1156 74.05992:1595 74.09635:310 81.04468:672 82.05247:1307 83.04769:2190 84.95961:478 86.07117:1313 88.11206:146 90.60452:218 92.01778:238 98.07138:12024 98.36744:241 100.08711:8159	154	109	213	85	70	192	7028	480	2646	148	2086	147	16637	1200	613
118	16.161	98.9837	w/o MS2: Ortophosphate	[M+H]+	null	0.06	TRUE	0.658	98.9842	H3O4P	Non-metal phosphates	NBIIXXVUZAFLBC-UHFFFAOYSA-N	OP(=O)(O)O	530	FALSE	TRUE	FALSE	Normalized unit: Intensity; Annotation method: MSMS-Private-pos-VS18_4	FALSE	FALSE	118	0	0	1	null	null	null	1	null	0.5	47.3	20230125_SWATH_D4_C_CE20_d1	98.98214:1679 98.98386:11362 99.04407:6916 99.08049:1781 100.09437:1129 101.00840:1367 101.05972:11043	50.50537:895 53.00238:4757 53.03876:1782 55.05436:12586 57.03363:2409 58.04140:3834 65.26222:1866 74.09628:5366 90.75606:1001 95.04879:1031	992	759	934	1199	6334	8258	9181	9186	2478	2896	3380	3271	346	9035	9268
119	17.536	99.0441	w/o MS2: Propan-2-yl 6-O-(4-carboxy-3-hydroxy-3-methylbutanoyl)-.beta.-D-glucopyranoside	[M+H-C3H10O2-C6H10O5-CO]+	null	0.97	TRUE	16.389	99.0441	C15H26O10	Saccharolipids	WAZVVEWWTPKVME-HOVKHMQVSA-N	O=C(O)CC(O)(C)CC(=O)OCC1OC(OC(C)C)C(O)C(O)C1O	520	TRUE	TRUE	FALSE	Normalized unit: Intensity; Annotation method: MSMS_Private_VS18_POS_PMT_V3_SWATH_3	FALSE	FALSE	119	0	0.74	1	0	null	0.46	3	0.67	0.76	37.74	20230125_SWATH_A3_C_CE20_d1	99.04395:39720 99.08040:3630 100.07563:2277 100.35249:1831 101.05973:19235 101.09602:12856	53.00238:2343 53.03879:373 55.01792:1424 55.05439:1192 56.96491:2407 57.03365:318383 58.03698:10580 59.04926:1524 65.03850:1436 69.03352:3632 71.04910:606 75.04399:11120	34176	38131	35504	40673	33762	35313	34642	39844	42845	47610	46097	37958	12426	32520	36218
120	5.802	99.0553	w/o MS2: 5-Methylisoxazol-3-amine	[M+H]+	null	0.06	TRUE	6.455	99.0553	C4H6N2O	Imidolactams	FKPXGNGUVSHWQQ-UHFFFAOYSA-N	N=1OC(=CC1N)C	520	TRUE	TRUE	FALSE	Normalized unit: Intensity; Annotation method: MSMS_Private_VS18_POS_PMT_V3_SWATH_3	FALSE	FALSE	120	0	0.91	1	0.01	0.01	0.88	2	1	0.95	31.64	20230125_SWATH_CSTD_C_CE20	99.05527:67682 99.08040:3162 100.05863:2781 100.07558:2840 100.08691:2173 100.11206:5493 101.00836:888 101.02328:909 101.03763:853 101.05991:7401 101.07096:1059085 101.08242:2512 101.09611:15560 101.10364:626	52.01838:6538 53.00232:386 54.03403:771 56.01064:13758 56.04964:18504 57.01633:810 57.03358:3297 58.04132:27092 58.05265:490 61.03951:580 62.06124:221 65.25515:918 67.02898:12993 67.53909:221 68.01302:13155 69.04464:41224 69.06985:622 70.02874:1085 71.02390:2862 71.06039:1122 72.04436:4115 84.04442:1957 86.07124:5096 88.11210:336 94.04002:25724 95.02400:157715 96.02129:7746 97.03975:1224 98.07131…	67	102	88	107	63	93	114	157	94	103	119	69	33884	252	105
121	17.62	100.076	w/o MS2: 1-Piperidinecarboxylic acid, 2-oxo-, 1,1-dimethylethyl ester	[M+H-C5H8O2]+	null	0.03	TRUE	4.08	100.076	C10H17NO3	Piperidinecarboxylic acids	ULMHMJAEGZPQRY-UHFFFAOYSA-N	O=C(OC(C)(C)C)N1C(=O)CCCC1	530	FALSE	TRUE	FALSE	Normalized unit: Intensity; Annotation method: MSMS-Private-pos-VS18_4	FALSE	FALSE	121	0	0	1	0.28	0.31	0.36	17	0.65	1.02	23.66	20230125_SWATH_Pool_C_CE20_d1_Spike	100.07568:38523 100.11199:1598 101.02340:9961 101.05976:44305 101.09614:12044 102.05501:20662 102.09140:24102	53.00245:14493 53.03879:5097 53.53793:935 53.99754:3631 55.01797:5828 55.05443:21138 56.04964:12267 56.96489:1450 57.03367:122345 57.07018:1047 58.02875:3965 58.03694:4692 58.04133:4738 58.06523:12455 59.04930:6106 60.04451:11270 61.02859:3740 63.99763:4498 64.70653:971 65.03850:1364 65.26910:1715 68.04952:1877 69.03355:11928 69.64077:1059 70.02882:1562 70.06499:7163 71.01283:1053 71.04904:7026 7…	3283	3811	2538	3078	3957	3026	3267	3233	3621	3040	3144	1218	3554	3193	5830
122	6.414	100.076	w/o MS2: 3-(4-Morpholinyl)-N-phenylpropanamide	[M+H-C8H9NO]+	null	0.11	TRUE	6.512	100.076	C13H18N2O2	Beta amino acids and derivatives	YMNVJDSZHKBYON-UHFFFAOYSA-N	O=C(NC=1C=CC=CC1)CCN2CCOCC2	520	TRUE	TRUE	FALSE	Normalized unit: Intensity; Annotation method: MSMS_Private_VS18_POS_PMT_V3_SWATH_3	FALSE	FALSE	122	0	1	1	0.28	0.33	0.47	5	0.6	1.04	46.21	20230125_SWATH_H3_C_CE20_d1	100.07572:56655 100.11214:2049 100.93201:613 101.00849:1623 101.02350:1625 101.05981:92011 101.07291:486 101.07909:3195 101.09618:14847 102.05513:542 102.06316:5139 102.09147:3552 102.09940:639 102.12788:472	53.00227:5786 53.03866:1473 55.05440:21138 56.04949:6448 56.96503:1061 57.03344:1902 58.04144:4538 59.04917:1980 63.13559:960 65.03851:1033 65.26280:2262 68.63515:912 72.08022:958 72.62728:966 74.09630:4739 80.36465:894 83.98021:905	3471	3590	3541	4136	6175	7063	7126	7250	4134	4391	4798	4528	3514	8740	8637
123	5.837	100.087	w/o MS2: 2,6-Dimethyl-4-(4-piperidinyl)morpholine	[M+2H]2+	null	0.14	TRUE	2.64	100.094	C11H22N2O	Aminopiperidines	MYYJFAYHVMWIDI-UHFFFAOYSA-N	O1C(C)CN(CC1C)C2CCNCC2	530	FALSE	TRUE	FALSE	Normalized unit: Intensity; Annotation method: MSMS-Private-pos-VS18_4	FALSE	FALSE	123	0	0	0.78	0.29	0.35	0.55	21	0.33	0.95	63.7	20230125_SWATH_D1_C_CE20_d1	100.08687:17909 100.11201:2493 101.00840:2729 101.02335:1258 101.05975:9879 101.09611:15967	51.17971:1044 53.00242:4684 53.03886:1696 55.05442:11859 56.04956:4520 56.96495:1170 57.04482:1248 58.04148:1539 58.06521:4784 61.17417:1020 65.26396:2248 74.06003:1519 74.09637:5984 77.12569:1104 81.06956:1180 82.05261:5463 83.06053:5141 84.08087:979 84.66245:971 98.07117:7581 100.08704:2306 105.04481:975	819	1572	1318	931	5047	6582	8008	6384	3652	3472	3106	1796	90348	10121	9287
124	6.342	100.112	w/o MS2: 4-Methylpiperidine-1-carboximidamide	[M+H-CH2N2]+	null	0.17	TRUE	6.169	100.112	C7H15N3	Piperidines	NIWNTTFADJMCIT-UHFFFAOYSA-N	N=C(N)N1CCC(C)CC1	520	TRUE	TRUE	FALSE	Normalized unit: Intensity; Annotation method: MSMS_Private_VS18_POS_PMT_V3_SWATH_3	FALSE	FALSE	124	0	0.99	1	0.51	0.45	0.71	7	0.57	1.21	27.39	20230125_SWATH_F2_C_CE20_d1	100.11208:25936 100.93201:390 101.00838:1745 101.02337:1228 101.05978:13382 101.09616:13209 101.11551:1623 102.05502:621 102.09135:2951 102.09955:486 102.12780:5281	50.05618:975 53.00238:6640 53.03881:1989 55.05442:20754 56.04958:2020 58.04140:3783 60.48035:933 65.05186:872 65.25747:2116 65.26041:1209 73.81116:902 74.05959:1394 74.09641:5623 75.02588:989 84.95977:1249	8028	4894	6864	5670	6969	7735	8653	7658	5813	5587	7443	6700	5216	9974	11429
125	17.354	101.003	w/o MS2: 4,4-Difluoro-1-phenyl-1,3-butanedione	[M+H]+	null	0.26	TRUE	17.339	101	C10H8F2O2	Alkyl-phenylketones	JTIPWONXTZMDOK-UHFFFAOYSA-N	O=C(C=1C=CC=CC1)CC(=O)C(F)F	520	TRUE	TRUE	FALSE	Normalized unit: Intensity; Annotation method: MSMS_Private_VS18_POS_PMT_V3_SWATH_3	FALSE	FALSE	125	0	1	0.95	null	null	null	1	null	0.65	28.2	20230125_SWATH_Pool_C_CE20_d1	101.00321:15392 101.00825:927 101.02338:818 101.05978:9628 101.09612:12804 102.05492:850 102.09149:2904 103.03899:8103 103.07538:41700	53.00242:6460 53.03872:2477 55.05442:14466 56.96501:7587 57.03362:54135 58.03681:1104 58.04142:5313 61.01069:10869 62.01855:5193 62.98978:4967 63.99767:93495 65.26797:1695 65.27097:1535 65.99354:2063 69.06982:2516 74.09641:5572 75.04381:1105 79.02113:11139 85.48019:909 104.81217:885	3077	2642	2323	2162	2473	3424	3921	3408	1378	941	1738	1025	1623	3874	3758
126	4.516	101.008	w/o MS2: 2-(4-Amino-1-piperidinyl)-N-methylacetamide	[M+H]+	null	0.97	TRUE	5.23	101	C8H17N3O	Alpha amino acid amides	MPPMMKDXSXSUTG-UHFFFAOYSA-N	O=C(NC)CN1CCC(N)CC1	520	TRUE	TRUE	FALSE	Normalized unit: Intensity; Annotation method: MSMS_Private_VS18_POS_PMT_V3_SWATH_3	FALSE	FALSE	126	0	0.89	0.7	null	null	null	1	null	0.53	2243.57	20230125_SWATH_A2_C_CE20_d1	101.00838:753794 101.02337:868 101.04119:542 101.05974:6368 101.09615:17063 102.00916:93959 102.01160:17258 102.09136:2897 102.09947:813 102.97015:1602 103.00589:104493 103.01250:6416 103.01772:465 103.03875:373 103.07536:48197	53.99762:201 57.22508:240 58.99791:278 65.25824:282 68.62019:250 68.98208:5917 69.10627:209 69.98273:399 70.97971:419 71.14972:232 74.09624:997 77.00810:245 81.42230:233 86.99274:9772 87.99345:1084 88.99018:1506 98.85065:229 105.00330:11654 106.00412:1353	370315	328054	653181	506843	3073106	3869959	3947667	3359576	710818	906644	1233092	939394	4387	8011703	6660180
127	17.837	101.023	Octyl .alpha.-ketoglutarate	[M+H-C9H18O2]+	null	0.89	TRUE	6.32	101.023	C13H22O5	Gamma-keto acids and derivatives	QNFIHKFBQFJVKV-UHFFFAOYSA-N	O=C(OCCCCCCCC)C(=O)CCC(=O)O	430	FALSE	TRUE	TRUE	Normalized unit: Intensity; Annotation method: MSMS-Private-pos-VS18_4	FALSE	FALSE	127	0	0	1	0.94	0.85	0.85	4	0.5	1.76	328.62	20230125_SWATH_D3_C_CE20_d1	101.02338:1491767 101.03465:4914 101.05707:633 101.05974:13137 101.09610:13063 101.13245:502 101.22044:368 102.02665:68001 102.02954:1614 102.05500:441 102.06298:727 102.09126:2230 102.09945:1233 102.97024:1820 102.98026:301 103.02753:10099 103.03011:670 103.03902:1417 103.07532:43144 103.12291:353	53.03868:116 55.01804:42800 57.03360:1373 58.53481:182 65.26026:577 69.04494:467 73.02837:22902	11464	11284	13291	14353	79195	93744	104236	102904	34844	43799	47221	41342	1963	1278884	1368602
128	17.62	101.06	w/o MS2: N-Nitroimidazolidin-2-imine	[M+H-NO]+	null	0.03	TRUE	16.584	101.058	C3H6N4O2	Nitroguanidines	DJZWNSRUEJSEEB-UHFFFAOYSA-N	O=[N+]([O-])N=C1NCCN1	520	TRUE	TRUE	FALSE	Normalized unit: Intensity; Annotation method: MSMS_Private_VS18_POS_PMT_V3_SWATH_3	FALSE	FALSE	128	0	0.78	0.99	0.12	0.25	0.21	4	0.75	0.84	13.8	20230125_SWATH_Pool_C_CE20_d1_Spike	101.05976:44305 101.09614:12044 102.05501:20662 102.09140:24102 103.03899:41225 103.05025:2312 103.07540:48477	53.00245:14493 53.03879:5097 53.53793:935 53.99754:3631 55.01797:5828 55.05443:21138 56.04964:12267 56.96489:1450 57.03367:122345 57.07018:1047 58.02875:3965 58.03694:4692 58.04133:4738 58.06523:12455 59.04930:6106 60.04451:11270 61.02859:3740 63.99763:4498 64.70653:971 65.03850:1364 65.26910:1715 68.04952:1877 69.03355:11928 69.64077:1059 70.02882:1562 70.06499:7163 71.01283:1053 71.04904:7026 7…	11466	13975	15961	17506	11914	26718	28657	17282	11318	15344	16906	19553	10852	41316	44464
129	6.274	101.06	w/o MS2: 5-Aminovaleric acid	[M+H-NH3]+	null	0.2	TRUE	6.512	101.06	C5H11NO2	Delta amino acids and derivatives	JJMDCOVWQOJGCB-UHFFFAOYSA-N	NCCCCC(O)=O	520	TRUE	TRUE	FALSE	Normalized unit: Intensity; Annotation method: MSMS_Private_VS18_POS_PMT_V3_SWATH_3	FALSE	FALSE	129	0	1	1	0.41	0.51	0.7	22	0.27	1.16	39.72	20230125_SWATH_H3_C_CE20_d1	101.05981:92011 101.07291:486 101.07909:3195 101.09618:14847 102.05513:542 102.06316:5139 102.09147:3552 102.09940:639 102.12788:472 102.97018:780 103.03899:2178 103.07541:46556	53.00227:5786 53.03866:1473 55.05440:21138 56.04949:6448 56.96503:1061 57.03344:1902 58.04144:4538 59.04917:1980 63.13559:960 65.03851:1033 65.26280:2262 68.63515:912 72.08022:958 72.62728:966 74.09630:4739 80.36465:894 83.98021:905	65	76	128	136	64	216	107	71	72	66	76	142	36174	82	66
130	8.565	101.071	w/o MS2: N-Methyl-L-asparagine	[M+H-CH2O2]+	null	0.97	TRUE	7.691	101.071	C5H10N2O3	Asparagine and derivatives	CFRMVEKWKKDNAH-VKHMYHEASA-N	O=C(O)C(N)CC(=O)NC	520	TRUE	TRUE	FALSE	Normalized unit: Intensity; Annotation method: MSMS_Private_VS18_POS_PMT_V3_SWATH_3	FALSE	FALSE	130	0	0.83	1	0	null	0.04	5	0.2	0.64	65.33	20230125_SWATH_E1_C_CE20_d1	101.07098:41179 101.09616:13289 102.05492:9303 102.07442:1206 102.09142:2381 102.09934:1533 103.07537:49146	53.03883:270 55.05436:1044 56.96493:203 68.04954:805 70.06511:186979 71.06841:1701 77.13394:188 84.04451:205 96.16412:198	13995	16145	17239	20436	94499	92608	118655	108965	37764	43171	43493	40159	3738	176731	189054
131	3.846	101.618	Unknown	[M+H]+	null	0.06	TRUE	null	null	null	null	null	null	999	FALSE	FALSE	FALSE	Normalized unit: Intensity	FALSE	FALSE	131	0	0	null	null	null	null	null	null	null	317.57	20230125_SWATH_E1_C_CE20_d1	101.61761:44981 102.00916:260 102.06311:340 102.09137:2865 102.09958:1204 102.11618:398 102.11928:3876 102.12785:237 102.62075:343 102.94798:301 102.97033:1733 102.99669:263 103.03905:1320 103.07541:46405	51.67600:65 53.03851:412 56.96494:1224 58.04131:1372 60.20427:136 65.03827:734 65.26141:280 70.06512:356 72.08059:18567 74.09628:959 78.99253:107 84.08055:233 94.79682:114	67	0	151	0	5052	1804	1054	122	394	90	282	80	81	1021	1034
132	8.384	102.055	w/o MS2: L-Threonine	[M+H-H2O]+	null	1	TRUE	8.526	102.055	C4H9NO3	L-alpha-amino acids	AYFVYJQAPQTCCC-GBXIJSLDSA-N	[H]C(C)(O)C([H])(N)C(O)=O	520	TRUE	TRUE	FALSE	Normalized unit: Intensity; Annotation method: MSMS_Private_VS18_POS_realMT_SWATH_2	FALSE	FALSE	132	0	0.76	1	null	null	null	8	null	0.59	946.64	20230125_SWATH_F1_C_CE20_d1	102.05505:1067737 102.39260:2057 103.05829:41520 103.07536:45767	51.43876:205 56.04967:53197 57.03364:6335 58.04130:475 65.26034:243 67.53163:208 74.09644:983 75.04411:432 94.94506:207 100.07563:133	47423	57210	61585	78284	598152	682018	800566	684905	172723	215427	211547	189460	56858	1116172	1347006
133	8.719	102.055	3-Aminoadipic acid	[M+H-C2H4O2]+	null	1	TRUE	7.531	102.055	C6H11NO4	Beta amino acids and derivatives	XABCFXXGZPWJQP-UHFFFAOYSA-N	O=C(O)CCC(N)CC(=O)O	330	TRUE	TRUE	TRUE	x; Normalized unit: Intensity; Annotation method: MSMS_Private_VS18_POS_PMT_V3_SWATH_3	FALSE	FALSE	133	0	0.71	1	0.9	0.8	0.86	3	0.67	1.4	703.06	20230125_SWATH_C4_C_CE20_d1	102.05498:300541 102.61166:2520 102.97026:2868 103.05819:10422 103.06255:4246 103.07536:59660 104.07053:4682 104.07868:4404	53.00233:695 56.04967:15028 58.04137:344 72.92199:238 74.09618:274 84.04442:2745	60832	58959	88507	112902	459613	563855	629095	542878	184869	224929	256672	243265	12796	743056	787826
134	5.691	102.055	w/o MS2: Cyclopropanecarboxylic acid, 1-amino-	[M+H]+	null	0.94	TRUE	5.642	102.055	C4H7NO2	Alpha amino acids	PAJPWUMXBYXFCZ-UHFFFAOYSA-N	NC1(CC1)C(O)=O	520	TRUE	TRUE	FALSE	Normalized unit: Intensity; Annotation method: MSMS_Private_VS18_POS_realMT_SWATH_2	FALSE	FALSE	134	0	0.97	1	0.34	0.25	0.75	1	1	1.13	171.86	20230125_SWATH_Pool_C_CE20_d1_Spike	102.05500:305153 102.09140:6448 102.09949:653 102.12785:1020 102.97029:1223 103.03902:977 103.05828:13921 103.07536:43930 104.05913:852 104.07059:76915 104.07875:1094 104.10702:5646	53.03868:307 56.04726:7868 57.03354:663 58.04132:11664 58.47673:100 71.04892:86 72.08066:57 74.02361:1155 74.09632:393 76.54562:94 84.04429:630	8862	8920	13485	16392	85488	111758	101422	109920	19458	27811	26765	27351	341796	239806	248225
135	7.367	102.091	w/o MS2: 1-(Dimethylamino)-3-(1-naphthyloxy)-2-propanol	[M+H-C10H8O]+	null	0.97	TRUE	7.279	102.091	C15H19NO2	Naphthalenes	NRIDRINPRIUAKP-CYBMUJFWSA-N	OC(COC1=CC=CC=2C=CC=CC12)CN(C)C	520	TRUE	TRUE	FALSE	Normalized unit: Intensity; Annotation method: MSMS_Private_VS18_POS_PMT_V3_SWATH_3	FALSE	FALSE	135	0	1	1	0.14	0.11	0.74	2	0.5	0.97	34.2	20230125_SWATH_D3_C_CE20_d1	102.09084:27393 102.09929:1199 103.07539:49837 104.07870:2382	52.92961:1015 53.00240:4154 53.03886:1632 53.99755:1325 55.05442:13106 57.03364:1973 58.04140:5576 65.03848:1361 65.25764:1743 69.06982:1173 74.09628:4124 84.95959:1241	23426	20711	25653	24029	23325	19750	20874	23196	22739	27089	22912	24055	4648	21707	22637
136	5.944	102.091	w/o MS2: L-Homoarginine	[M+H]+	null	0.06	TRUE	5.783	102.1	C7H16N4O2	Alpha amino acids	QUOGESRFPZDMMT-YFKPBYRVSA-N	O=C(O)C(N)CCCCN=C(N)N	520	TRUE	TRUE	FALSE	Normalized unit: Intensity; Annotation method: MSMS_Private_VS18_POS_realMT_SWATH_2	FALSE	FALSE	136	0	0.71	0.69	null	null	null	2	null	0.47	112.45	20230125_SWATH_CSTD_C_CE20	102.09135:174128 102.09939:1053 102.11514:7600 102.97018:1453 103.03899:909 103.07533:41936 103.09465:8226 104.07060:8637 104.07864:2917 104.10694:39304	53.00244:4145 53.03871:2077 55.05438:12510 56.04974:1232 56.96501:1811 57.03370:1234 58.04151:4093 58.06520:38974 59.07037:1239 59.07305:20264 60.08078:8728 64.21062:997 65.03837:1091 65.25558:2465 66.27410:988 70.39818:921 71.95188:1314 74.09637:6712 84.95945:1149 87.32158:1015 102.09157:2405 104.10702:2461	4587	4447	4106	4571	4586	4518	4154	4313	4585	4818	4956	4195	98390	4426	4436
137	5.536	102.115	w/o MS2: N,N-Diisopropylamine	[M+H]+	null	0.26	TRUE	3.24	102.128	C6H15N	Dialkylamines	UAOMVDZJSHZZME-UHFFFAOYSA-N	N(C(C)C)C(C)C	530	FALSE	TRUE	FALSE	Normalized unit: Intensity; Annotation method: MSMS-Private-pos-VS18_4	FALSE	FALSE	137	0	0	1	0.62	0.41	0.75	1	1	1.43	60.46	20230125_SWATH_Pool_C_CE20_d1	102.12779:11860 102.97031:1488 103.00594:373 103.03907:1968 103.07541:42827 103.12301:585 103.13105:417 104.03432:498 104.07063:1847 104.07879:2071 104.10704:304299	57.03371:423 58.04140:38459 60.08083:182837 69.34167:216 72.08056:350 74.09644:1122 98.98431:244 104.10696:65352	0	0	80	67	0	193	82	71	64	0	0	0	33196	13640	11957
138	3.589	102.115	Unknown	[M+2H]2+	null	0.66	TRUE	null	null	null	null	null	null	999	FALSE	FALSE	FALSE	Normalized unit: Intensity	FALSE	FALSE	138	0	0	null	null	null	null	null	null	null	384.35	20230125_SWATH_CSTD_C_CE20	102.11511:7807628 102.12690:24527 102.13765:983 102.14048:988 102.14870:7605 102.22569:1104 102.25871:3236 102.31538:2831 102.61383:117895 102.61666:819895 102.97004:1422 103.07515:44152 103.11505:7944 103.11829:42747 103.11977:3922	53.00237:4311 53.03874:2041 53.99753:476 55.05440:10180 56.04963:14366 57.03368:47952 57.55906:3383 58.04129:43982 59.06042:7581 65.24996:369 67.05408:1742 68.04940:19494 69.05264:848 70.06507:243498 71.06210:21075 72.08063:64710 73.08391:2356 74.09624:639 82.06492:2883 83.08532:725 84.08070:63461 85.08385:2880 87.09161:20308 88.09480:375 103.54318:265	204	112	331	506	55395	45411	59246	57574	4865	10451	12195	7809	2994899	87756	121362
139	6.245	102.128	w/o MS2: Triethylhexyammonium cation	[M+H]+	null	0.97	TRUE	5.62	102.128	C12H28N	Tetraalkylammonium salts	GCRCSLNXFKCFHB-UHFFFAOYSA-N	CCCCCC[N+](CC)(CC)CC	530	FALSE	TRUE	FALSE	Normalized unit: Intensity; Annotation method: MSMS-Private-pos-VS18_4	FALSE	FALSE	139	0	0	1	0.37	0.41	0.81	4	0.75	1.29	29.37	20230125_SWATH_F1_C_CE20_d1	102.12780:27621 102.97031:1743 102.99670:263 103.03898:1421 103.07542:43312 103.13120:1524 104.03429:334 104.07060:6153 104.07881:1815 104.10708:1213	53.00248:3834 53.03875:1621 55.05438:13729 57.03356:2286 58.04136:5446 58.06520:6550 63.63177:938 65.03849:981 65.25878:3453 74.09637:9342 93.05749:1046 101.14464:1155 102.12784:1174	15600	15043	17013	21560	13969	13315	15922	16537	16662	17188	18429	19823	342	11318	11448
140	4.177	102.97	Unknown	[M+H]+	null	0.97	TRUE	null	null	null	null	null	null	999	FALSE	FALSE	FALSE	Normalized unit: Intensity	FALSE	FALSE	140	0	0	null	null	null	null	null	null	null	28.23	20230125_SWATH_H1_C_CE20_d1	102.97031:284027 103.00655:4599 103.03899:1273 103.07539:48685 103.12304:17301 103.97362:1322 104.07854:1393 104.36304:641 104.52821:3048 104.97458:966 105.02023:1306	55.05442:326 56.96495:64664 58.04141:1593 61.07758:197 65.25853:80 66.36487:185 68.31329:156 71.95181:27804 84.95969:42412 102.97037:2591	45663	59321	37629	15268	38505	32482	38486	37254	66089	51812	33558	28160	8532	62432	45047
141	4.516	103.006	w/o MS2: Ethyl isovalerate	[M+H]+	null	0.97	TRUE	5.16	103	C7H14O2	Fatty acid esters	PPXUHEORWJQRHJ-UHFFFAOYSA-N	O=C(OCC)CC(C)C	530	FALSE	TRUE	FALSE	Normalized unit: Intensity; Annotation method: MSMS-Private-pos-VS18_4	FALSE	FALSE	141	0	0	0.84	0.35	0.34	0.67	6	0.5	1.07	259.5	20230125_SWATH_F4_C_CE20_d1	103.00589:1124752 103.01255:62418 103.07529:43310 104.00925:20312 104.01347:4094 104.01574:3139 105.00317:38743 105.00983:8342 105.03951:20430 105.04692:5663	53.00237:237 53.07114:230 58.04137:339 58.99776:3485 60.99554:310 65.39095:245 68.98207:75378 69.98277:9983 70.97962:14842 72.99533:368 74.09628:344 74.46587:247 77.00835:2357 77.84458:210 86.99273:130626 87.99330:14844 88.99023:19414 91.02359:432 95.17304:276 96.98830:1029 103.02383:199 105.00327:115025 106.00388:13747 107.00082:17880	51131	47582	93677	74290	448459	560129	571225	480328	97471	132842	180505	135201	532	1192974	954759
142	8.55	103.075	w/o MS2: Gly-Lys	[M+2H+i]2+	null	0.06	TRUE	1.84	103.072	C8H17N3O3	Dipeptides	IKAIKUBBJHFNBZ-LURJTMIESA-N	O=C(O)C(NC(=O)CN)CCCCN	530	FALSE	TRUE	FALSE	Normalized unit: Intensity; Annotation method: MSMS-Private-pos-VS18_4	FALSE	FALSE	142	0	0	0.95	0.26	0.81	0.23	11	0.09	1.1	6.97	20230125_SWATH_H3_C_CE20_d1	103.07534:52207 103.23807:1591 104.07059:2023 104.07876:3491	52.11266:173 56.04967:58099 57.03350:7591 58.04137:88 65.26134:355 69.01974:146 75.04393:1271 77.40927:144 78.76142:145	49191	51133	49236	44852	47180	50685	46230	48622	48179	51181	48848	48101	45880	44035	45131
143	17.451	103.075	w/o MS2: Tetraethylene glycol monomethyl ether	[M+H-C4H10O3]+	null	0.03	TRUE	16.298	103.075	C9H20O5	Polyethylene glycols	ZNYRFEPBTVGZDN-UHFFFAOYSA-N	OCCOCCOCCOCCOC	520	TRUE	TRUE	FALSE	Normalized unit: Intensity; Annotation method: MSMS_Private_VS18_POS_PMT_V3_SWATH_3	FALSE	FALSE	143	0	0.73	1	0	null	0.75	1	1	0.86	7.45	20230125_SWATH_H4_C_CE20_d1	103.07542:60694 104.03936:10038 104.07066:3732 105.03809:1830	53.00249:10108 53.03874:4440 53.99761:1208 55.01804:4647 55.05445:15163 56.96495:4987 57.03366:296849 57.06993:1077 58.03706:11544 58.04145:4763 59.04927:1868 60.85985:998 61.01093:1051 63.99781:7840 65.03865:2200 65.18734:1103 65.26557:1916 69.03331:2176 74.09654:4980 75.04404:11613	42418	44698	47594	44261	47572	51436	45922	46513	42669	46524	47551	51536	46911	46318	48296
144	5.945	103.087	w/o MS2: 4-Aminobutanamide	[M+H]+	null	0.11	TRUE	5.848	103.087	C4H10N2O	Gamma amino acids and derivatives	WCVPFJVXEXJFLB-UHFFFAOYSA-N	O=C(N)CCCN	520	TRUE	TRUE	FALSE	Normalized unit: Intensity; Annotation method: MSMS_Private_VS18_POS_PMT_V3_SWATH_3	FALSE	FALSE	144	0	1	1	0.31	0.34	0.87	4	0.5	1.13	24.69	20230125_SWATH_D2_C_CE20_d1	103.08664:90583 103.12311:372 103.18361:279 104.03428:628 104.07062:8180 104.07870:2324 104.08375:381 104.08993:4025 104.10703:3718 104.96333:1158 105.05450:539 105.07393:344 105.09080:295	53.00238:4756 53.03871:1584 53.99770:1458 55.05441:13514 56.96489:1589 57.03358:1406 58.04139:5968 58.06524:2185 61.65893:890 65.03857:1410 65.25522:1199 65.25838:1782 69.03349:2440 71.04887:1117 72.97374:1025 74.09630:5981 84.95941:1072 86.05992:16273 87.69785:964 88.11230:1083	105	292	334	651	2651	2310	2890	3015	1187	1634	1991	1464	5004	41079	44091
145	3.995	103.123	1,5-Pentanediamine	[M+H]+	null	0.63	TRUE	-1	103.123	C5H14N2	Monoalkylamines	VHRGRCVQAFMJIZ-UHFFFAOYSA-N	[NH2]CCCCC[NH2]	430	FALSE	TRUE	TRUE	Normalized unit: Intensity; Annotation method: MSMS-Private-pos-VS18_4	FALSE	FALSE	145	0	0	1	0.78	0.88	0.87	5	0.6	1.72	160.88	20230125_SWATH_D4_C_CE20_d1	103.12305:811706 103.26926:487 104.03423:938 104.07052:4178 104.07872:2354 104.12006:6688 104.12635:48132 104.12917:1360 105.05464:595 105.10212:1088 105.12961:904	53.00245:2915 53.99763:240 55.05445:233 56.96488:695 58.04150:1528 65.03844:900 67.05414:405 68.92817:243 69.06981:20425 86.09637:61489 87.09977:1356	3061	3814	6724	3884	12423	16482	13848	16998	3475	4638	3754	3381	381	219924	312018
146	17.413	104.039	w/o MS2: Oxalic acid mono(N-methyl)amide	[M+H]+	null	0.23	TRUE	16.984	104.034	C3H5NO3	Alpha amino acids and derivatives	FMNLVGDFBCBTJZ-UHFFFAOYSA-N	O=C(O)C(=O)NC	520	TRUE	TRUE	FALSE	Normalized unit: Intensity; Annotation method: MSMS_Private_VS18_POS_PMT_V3_SWATH_3	FALSE	FALSE	146	0	0.96	0.88	0.05	0.04	0.73	2	0.5	0.86	22.29	20230125_SWATH_C1_C_CE20_d1	104.03931:13449 104.07064:2109 104.07881:1579 104.53959:2164 105.03802:1354	53.00244:6151 53.03885:5030 55.01805:1923 55.05442:14063 56.96495:9429 57.03366:204778 58.03696:6908 58.04144:6994 63.99780:4858 65.26720:2016 67.05412:934 69.03342:1532 69.06977:1004 74.09650:4168 75.00970:881 75.04417:4946 84.01489:1077 85.15036:1104 91.97921:1034 92.34852:924 97.02872:1279	14490	10066	15750	13100	8336	4826	4769	6729	11540	9136	8678	12565	603	6768	9578
147	8.525	104.053	w/o MS2: (2S)-2-Amino-N-hydroxy-4-(methylsulfanyl)butanamide	[M+H-CH3NO2]+	null	0.54	TRUE	7.657	104.053	C5H12N2O2S	Methionine and derivatives	HUPYBBFSQOFVSZ-BYPYZUCNSA-N	O=C(NO)C(N)CCSC	520	TRUE	TRUE	FALSE	Normalized unit: Intensity; Annotation method: MSMS_Private_VS18_POS_PMT_V3_SWATH_3	FALSE	FALSE	147	0	0.84	1	0.38	0.32	0.83	2	1	1.14	40.89	20230125_SWATH_D3_C_CE20_d1	104.05267:64852 104.07866:1925	53.00235:4541 53.03883:1238 55.05445:12475 56.04965:18024 56.96497:1083 57.03353:1341 58.04123:3966 61.01064:19278 65.25943:3670 69.06973:941 70.06498:9380 74.09626:6554 80.99464:1083 84.04434:5410 88.23625:1002 108.70430:968	2002	2649	1815	1216	14582	15797	17151	11473	7874	7482	5137	4289	28360	41509	36018
148	8.711	104.071	w/o MS2: Dimethylglycine; CE10; FFDGPVCHZBVARC-UHFFFAOYSA-N	[M+H]+	null	0.57	TRUE	8.856	104.071	C4H9NO2	Alpha amino acids	FFDGPVCHZBVARC-UHFFFAOYSA-N	CN(C)CC(=O)O	520	TRUE	TRUE	FALSE	Normalized unit: Intensity; Annotation method: MSMS_Private_VS18_POS_realMT_SWATH_2	FALSE	FALSE	148	0	0.73	1	0.71	0.75	0.65	3	0.67	1.28	272.9	20230125_SWATH_Pool_C_CE20_d1_Spike	104.07059:766759 105.06744:1568 105.07384:29519 106.04973:1618 106.07468:1770	53.00246:853 55.01789:175 56.04964:21384 56.62234:216 57.42107:291 58.04152:161460 59.06220:5698 65.26285:241 84.04432:6100 84.55601:195 88.11193:402	5022	6725	6125	4711	19858	21530	25670	23625	8040	10946	7706	6779	1985899	19640	18750
149	6.162	104.071	.gamma.-Aminobutyric acid	[M+H]+	null	0.83	TRUE	1.83	104.071	C4H9NO2	Gamma amino acids and derivatives	BTCSSZJGUNDROE-UHFFFAOYSA-N	O=C(O)CCCN	430	FALSE	TRUE	TRUE	Normalized unit: Intensity; Annotation method: MSMS-Private-pos-VS18_4	FALSE	FALSE	149	0	0	1	0.89	0.86	0.92	5	1	1.85	1188.79	20230125_SWATH_H4_C_CE20_d1	104.07059:5219830 104.08855:2779 104.09264:1585 104.09465:539 104.10503:5222 104.21873:1448 104.27647:1397 104.96335:1370 105.06750:17938 105.07377:224346 105.07670:9104 106.04986:2633 106.07465:20545 106.07702:3556 106.08604:54938	53.00244:10067 53.99769:1920 56.96493:644 57.03374:358 58.04147:2416 59.04920:403 64.84297:247 67.98930:434 68.04948:8747 69.03346:133013 70.03676:4807 75.02572:470 86.05998:10768 87.04408:76175 88.04746:2462 90.56773:279 95.04923:302	8067	9406	8654	9289	85788	98894	24260	103336	15383	21493	24173	20451	1852171	223554	246692
150	7.662	104.071	w/o MS2: L-2-Aminobutyric acid	[M+H]+	null	0.86	TRUE	7.787	104.071	C4H9NO2	D-alpha-amino acids	QWCKQJZIFLGMSD-VKHMYHEASA-N	O=C(O)C(N)CC	520	TRUE	TRUE	FALSE	Normalized unit: Intensity; Annotation method: MSMS_Private_VS18_POS_realMT_SWATH_2	FALSE	FALSE	150	0	0.83	1	0.92	0.7	0.75	1	1	1.43	129.83	20230125_SWATH_D3_C_CE20_d1	104.07063:370582 104.07851:2815 104.10704:516 104.96327:544 105.01836:339 105.05459:680 105.06588:398 105.06760:1319 105.07389:15094 105.07662:461 106.04982:3162 106.07475:1418 106.08619:1405	53.99746:641 58.04145:36854 59.06852:1054 69.06969:137 74.09633:759 77.96183:218 91.53361:246	8068	9140	10023	11497	67600	83036	99276	83018	18886	23612	25395	19772	5144	170914	191918
151	17.62	104.071	w/o MS2: 4-Bromophenethyl alcohol	[M+H-H2BrO]+	null	0.03	TRUE	16.24	104.062	C8H9BrO	Bromobenzenes	PMOSJSPFNDUAFY-UHFFFAOYSA-N	[OH]CCC1=CC=C([Br])C=C1	520	TRUE	TRUE	FALSE	Normalized unit: Intensity; Annotation method: MSMS_Private_VS18_POS_PMT_V3_SWATH_3	FALSE	FALSE	151	0	0.64	0.7	0	0.04	0.01	21	0.14	0.48	53.52	20230125_SWATH_Pool_C_CE20_d1_Spike	104.07063:61710 104.10696:16463 104.53963:1573 105.01814:2070 105.05458:87264 105.06582:2484 105.07387:2316 105.09097:1470 106.04798:2335 106.04983:69928 106.05791:3118 106.08620:207739	53.00245:14493 53.03879:5097 53.53793:935 53.99754:3631 55.01797:5828 55.05443:21138 56.04964:12267 56.96489:1450 57.03367:122345 57.07018:1047 58.02875:3965 58.03694:4692 58.04133:4738 58.06523:12455 59.04930:6106 60.04451:11270 61.02859:3740 63.99763:4498 64.70653:971 65.03850:1364 65.26910:1715 68.04952:1877 69.03355:11928 69.64077:1059 70.02882:1562 70.06499:7163 71.01283:1053 71.04904:7026 7…	3398	4702	4325	4447	3175	4486	4147	4057	4449	4477	4243	2073	5908	6697	7281
152	5.704	104.071	w/o MS2: (3R,4S)-3,4-pyrrolidinediol	[M+H]+	null	0.6	TRUE	6.924	104.071	C4H9NO2	Pyrrolidines	JCZPOYAMKJFOLA-ZXZARUISSA-N	OC1CNCC1O	520	TRUE	TRUE	FALSE	Normalized unit: Intensity; Annotation method: MSMS_Private_VS18_POS_PMT_V3_SWATH_3	FALSE	FALSE	152	0	0.7	1	0.18	0.8	0.17	6	0.5	0.99	77.76	20230125_SWATH_Pool_C_CE20_d1_Spike	104.07065:102795 104.07873:2337 104.10699:9294 105.07397:2137 105.11390:931 106.04992:1889 106.08623:1861	53.03868:307 56.04726:7868 57.03354:663 58.04132:11664 58.47673:100 71.04892:86 72.08066:57 74.02361:1155 74.09632:393 76.54562:94 84.04429:630	8956	6188	7398	8432	28860	34502	39792	36887	9512	11372	12599	11503	151787	81728	91268
153	5.497	104.107	Choline cation	[M+H]+	null	1	TRUE	5.528	104.107	C5H14NO	Cholines	OEYIOHPDSNJKLS-UHFFFAOYSA-N	OCC[N+](C)(C)C	330	TRUE	TRUE	TRUE	Normalized unit: Intensity; Annotation method: MSMS_Private_VS18_POS_realMT_SWATH_2	FALSE	FALSE	153	0	0.99	1	0.97	0.92	0.93	4	1	1.61	2886.08	20230125_SWATH_A3_C_CE20_d1	104.10701:1090988 104.11867:2949 104.14055:306 104.14216:756 104.56502:316 104.78311:297 104.96320:520 105.01818:399 105.07941:359 105.10395:3825 105.11025:53024 105.11317:1890 106.04975:3030 106.08621:1657 106.11111:759 106.11366:1413	58.04143:12277 59.07302:3898 60.08084:58517 61.08424:1316 72.83920:229 75.48455:254 104.10704:21435 105.11033:444	351778	364515	495059	545602	1490526	1850684	2064575	2002793	1355601	1788690	2074456	1805535	3188271	2121971	2120624
154	9.007	105	w/o MS2: L-Cysteine	[M+H-NH3]+	null	0.14	TRUE	9.165	105.001	C3H7NO2S	Cysteine and derivatives	XUJNEKJLAYXESH-REOHCLBHSA-N	O=C(O)C(N)CS	520	TRUE	TRUE	FALSE	Normalized unit: Intensity; Annotation method: MSMS_Private_VS18_POS_realMT_SWATH_2	FALSE	FALSE	154	0	0.75	1	0.91	0.8	0.88	2	1	1.46	63.63	20230125_SWATH_H4_C_CE20_d1	105.00038:46609 106.00357:1426 106.04987:1200 106.99602:1602 107.04665:1011 107.04865:8053 107.05219:5692	57.98726:2024 58.99510:18124 61.01031:604 61.94794:126 66.80386:212 70.06511:164 72.39612:258 74.09647:403 88.11182:201	88	0	78	0	0	840	0	0	0	0	0	0	11186	2840	4560
155	4.509	105.003	w/o MS2: N-(2-Phenylethyl)-1H-pyrazolo[3,4-d]pyrimidin-4-amine	[M+H]+	null	0.77	TRUE	5.745	105	C13H13N5	Pyrazolo[3,4-d]pyrimidines	JMOYUDXVINOCCT-UHFFFAOYSA-N	N1=CC=2C(=NC=NC2NCCC=3C=CC=CC3)N1	520	TRUE	TRUE	FALSE	Normalized unit: Intensity; Annotation method: MSMS_Private_VS18_POS_PMT_V3_SWATH_3	FALSE	FALSE	155	0	0.69	0.96	null	null	null	1	null	0.55	74.02	20230125_SWATH_B3_C_CE20_d1	105.00301:135336 105.00986:4000 105.03934:25596 105.04690:10303 106.00373:16096 106.04018:2960 106.04583:1402 106.04960:1113 107.00047:14842 107.00732:810 107.03689:4153 107.05193:2801	53.00229:101 63.74926:173 65.25444:349 67.65046:222 68.98215:47063 69.98276:6503 85.59664:200 86.99274:83786 92.61971:356 105.00329:73179	8990	8530	11576	12246	55283	56092	47735	31889	14034	17250	14542	15131	70	72987	45809
156	4.516	105.047	w/o MS2: 3-Pyridylamidoxime	[M+H-H3NO]+	null	0.14	TRUE	5.482	105.045	C6H7N3O	Pyridines and derivatives	AQBMQGDKWIPBRF-UHFFFAOYSA-N	ON=C(N)C=1C=NC=CC1	520	TRUE	TRUE	FALSE	Normalized unit: Intensity; Annotation method: MSMS_Private_VS18_POS_PMT_V3_SWATH_3	FALSE	FALSE	156	0	0.8	0.97	0	0.01	0.05	13	0.15	0.62	57.4	20230125_SWATH_B4_C_CE20_d1	105.03949:9790 105.04711:55338 105.54754:5235 105.90885:2667 106.04020:3690 106.04594:5548 106.04968:3996 107.00069:3599	50.64975:260 58.04136:295 58.99788:1994 59.04914:200 60.36716:221 68.98209:52113 69.98284:7073 70.06508:230 70.97967:9791 74.16354:243 77.00826:1705 81.92726:237 85.01347:427 86.99273:95943 87.69004:235 87.99340:11546 88.31040:226 88.99027:15386 91.02409:363 95.01894:280 96.98840:266 103.02418:2280 105.00330:83347 106.00396:11120 107.00081:13123	8307	6378	9404	9328	23251	19904	20463	32021	8986	11604	15163	15392	59	40165	23831
157	17.62	105.055	w/o MS2: 1,4-Anhydroerythritol	[M+H]+	null	0.03	TRUE	16.275	105.055	C4H8O3	Tetrahydrofurans	SSYDTHANSGMJTP-ZXZARUISSA-N	OC1COCC1O	520	TRUE	TRUE	FALSE	Normalized unit: Intensity; Annotation method: MSMS_Private_VS18_POS_PMT_V3_SWATH_3	FALSE	FALSE	157	0	0.65	1	0.28	0.24	0.49	5	1	0.94	125.89	20230125_SWATH_Pool_C_CE20_d1_Spike	105.05458:87264 105.06582:2484 105.07387:2316 105.09097:1470 106.04798:2335 106.04983:69928 106.05791:3118 106.08620:207739 107.05306:1443 107.07021:45664 107.08550:1478 107.08956:7141	53.00245:14493 53.03879:5097 53.53793:935 53.99754:3631 55.01797:5828 55.05443:21138 56.04964:12267 56.96489:1450 57.03367:122345 57.07018:1047 58.02875:3965 58.03694:4692 58.04133:4738 58.06523:12455 59.04930:6106 60.04451:11270 61.02859:3740 63.99763:4498 64.70653:971 65.03850:1364 65.26910:1715 68.04952:1877 69.03355:11928 69.64077:1059 70.02882:1562 70.06499:7163 71.01283:1053 71.04904:7026 7…	1849	2120	1477	2413	1337	3592	4683	4243	2108	1996	2169	2208	645	5944	6603
158	6.802	106.05	w/o MS2: L-Isoserine	[M+H]+	null	0.09	TRUE	8.069	106.05	C3H7NO3	Beta amino acids and derivatives	BMYNFMYTOJXKLE-UWTATZPHSA-N	O=C(O)C(O)CN	520	TRUE	TRUE	FALSE	Normalized unit: Intensity; Annotation method: MSMS_Private_VS18_POS_PMT_V3_SWATH_3	FALSE	FALSE	158	0	0.69	1	0.04	0.03	0.73	2	0.5	0.8	19.09	20230125_SWATH_D3_C_CE20_d1	106.04980:24522 106.08625:1235 106.99192:362 107.05216:6494 107.07018:671 108.04442:384 108.06535:658 108.08070:578	50.94344:1129 53.00239:4190 53.03878:1909 55.05442:12803 56.96492:2401 58.04132:4139 60.04440:1648 65.03837:1281 65.25622:1163 65.25922:1815 74.09634:7515 75.02603:963 84.95950:1180	3458	3709	3343	3554	9944	10917	12452	11880	3881	4216	4209	4238	3131	11272	13010
159	7.99	106.05	Serine	[M+H]+	null	1	TRUE	8.124	106.05	C3H7NO3	Serine and derivatives	MTCFGRXMJLQNBG-REOHCLBHSA-N	O=C(O)C(N)CO	330	TRUE	TRUE	TRUE	Normalized unit: Intensity; Annotation method: MSMS_Private_VS18_POS_realMT_SWATH_2	FALSE	FALSE	159	0	0.76	1	0.92	0.82	0.82	4	1	1.46	9010.48	20230125_SWATH_D1_C_CE20_d1	106.04984:11506297 106.07564:1687 106.08434:6160 106.08632:7739 106.16712:4083 106.20237:3932 106.26230:1436 107.04684:39350 107.05308:382307 107.05602:12580 108.05395:64390 108.05634:2278	56.04970:5615 57.05744:7150 60.04449:1075041 61.04150:28287 62.04863:2138 65.26507:1132 70.02872:20127 88.03384:32401 106.04990:1397	756781	866212	929088	1096109	3972220	4634309	5895028	5024922	2573953	3276030	3525657	3174125	1157467	8004184	8598456
160	17.605	106.086	w/o MS2: 2-Amino-2-methyl-1,3-propanediol	[M+H]+	null	0.11	TRUE	1.36	106.086	C4H11NO2	1,2-aminoalcohols	UXFQFBNBSPQBJW-UHFFFAOYSA-N	CC([NH2])(C[OH])C[OH]	530	FALSE	TRUE	FALSE	Normalized unit: Intensity; Annotation method: MSMS-Private-pos-VS18_4	FALSE	FALSE	160	0	0	1	0.03	0.7	0.05	17	0.29	0.93	56.61	20230125_SWATH_D4_C_CE20_d1	106.08622:77076 107.07028:15429 108.01128:3165 108.06548:13297	53.00238:9269 53.03879:6292 53.99754:1458 55.01794:3804 55.05441:19310 56.05758:935 56.35020:991 56.96469:1400 57.03366:197040 58.03704:8539 58.04146:4865 63.99775:10369 65.03848:1477 65.26398:2124 69.03349:4065 69.41418:985 70.02869:1151 74.09634:1446 75.04396:6750 79.02095:1337 81.67044:873 96.26774:1199 97.02848:1724	1741	4835	6170	1596	1946	1691	626	946	6608	3064	3472	1457	1588	13919	15405
161	6.099	106.086	N,N-Bis(2-hydroxyethyl)dodecanamide	[M+H-C12H22O]+	null	0.97	TRUE	7.16	106.086	C16H33NO3	N-acyl amines	AOMUHOFOVNGZAN-UHFFFAOYSA-N	O=C(N(CCO)CCO)CCCCCCCCCCC	430	FALSE	TRUE	TRUE	x; Normalized unit: Intensity; Annotation method: MSMS-Private-pos-VS18_4	FALSE	FALSE	161	0	0	1	0.91	0.87	0.91	5	1	1.86	1203.78	20230125_SWATH_A1_C_CE20_d1	106.08624:2631571 106.12173:2750 106.23867:703 106.29832:583 106.99177:1237 107.05218:4173 107.07028:1319 107.08318:8684 107.08950:112743 107.09245:5596 108.05547:457 108.06522:515 108.09039:9433 108.09270:2433	51.81356:242 53.00240:701 53.03877:390 55.04180:1541 56.04974:503 56.96503:208 57.03349:297 60.04451:624 62.06021:698 68.04948:3089 70.06511:58297 71.06218:2832 88.07571:13154 89.07915:392 106.08649:1786	1269202	690512	1118678	703718	350932	364950	569913	899260	735294	569768	529372	303706	3285	309105	436125
162	8.797	107.049	w/o MS2: 2-{[(4-Fluorophenyl)amino]methyl}phenol	[M+H-C6H6FN]+	null	0.03	TRUE	7.497	107.049	C13H12FNO	Phenylbenzamines	JKTBLHUOEYLYNG-UHFFFAOYSA-N	FC1=CC=C(C=C1)NCC=2C=CC=CC2O	520	TRUE	TRUE	FALSE	Normalized unit: Intensity; Annotation method: MSMS_Private_VS18_POS_PMT_V3_SWATH_3	FALSE	FALSE	162	0	0.67	1	0	0.1	0.02	8	0.25	0.62	15.91	20230125_SWATH_D4_C_CE20_d1	107.04902:14469 107.05222:6804 109.06454:1551	53.00239:6140 53.03871:2213 53.63960:923 55.05443:15482 56.04965:1087 56.96492:1643 57.03364:1164 58.04137:5710 61.61746:1185 65.03831:1209 65.26395:2403 70.06506:13303 74.09631:5987 81.34893:1116 84.95974:1607	4346	5803	6632	7424	7121	7958	8928	11036	6668	8462	8355	8706	6458	8753	9930
163	20.492	107.049	w/o MS2: 3-(Methylthio)-1-propanol	[M+H]+	null	0.03	TRUE	2.94	107.052	C4H10OS	Dialkylthioethers	CZUGFKJYCPYHHV-UHFFFAOYSA-N	C[S]CCC[OH]	530	FALSE	TRUE	FALSE	Normalized unit: Intensity; Annotation method: MSMS-Private-pos-VS18_4	FALSE	FALSE	163	0	0	0.94	0.01	0.26	0.02	8	0.13	0.63	14.3	20230125_SWATH_G1_C_CE20_d1	107.04907:11307 107.05194:2141 107.07022:1532 108.04428:364 108.05243:574 108.06537:1208 108.08076:258 108.10184:433 109.02595:586 109.06463:434 109.10098:337	53.00237:5014 53.03877:1741 53.85931:910 53.99767:1061 55.05438:14148 56.96495:1797 57.03359:2359 57.41282:893 58.04133:5013 65.03847:1828 65.26408:1510 67.52271:911 74.09643:7343 74.33579:960 81.84991:883	2725	2501	2985	2874	2703	2400	2544	2974	2711	2724	2695	2814	2779	2195	2656
164	17.61	107.07	w/o MS2: N-{4-[(Phenylsulfonyl)amino]phenyl}acetamide	[M+H-C8H8SO3]+	null	0.03	TRUE	16.298	107.06	C14H14N2O3S	Sulfanilides	AKAPFHGDRBFYJH-UHFFFAOYSA-N	O=C(NC1=CC=C(C=C1)NS(=O)(=O)C=2C=CC=CC2)C	520	TRUE	TRUE	FALSE	Normalized unit: Intensity; Annotation method: MSMS_Private_VS18_POS_PMT_V3_SWATH_3	FALSE	FALSE	164	0	0.67	0.62	0.01	0.03	0.15	13	0.23	0.5	53.48	20230125_SWATH_Pool_C_CE20_d1_Spike	107.07020:69234 107.08951:4051 108.06538:17781 108.07352:1979 109.02827:7826	53.00241:8983 53.03881:4380 53.99762:1706 55.01797:2314 55.05448:13686 55.26026:1094 55.79409:939 56.04968:13517 57.03366:149227 58.02882:4149 58.03685:5591 58.04148:4041 58.06520:8172 59.04928:5171 60.04454:10652 61.01061:1530 62.45465:1121 63.99776:16130 65.26781:1058 68.04955:1920 69.03342:5639 70.02895:1458 70.06506:6526 71.04904:2216 72.04455:1529 74.09636:2354 75.04390:4920 79.02119:1435 83…	9642	6234	607	6405	6387	6155	6414	900	6598	878	6697	929	880	9062	8156
165	17.969	108.065	w/o MS2: 1-(2,2-Difluoroethyl)piperazine	[M+H-C2H5N]+	null	0.23	TRUE	2.25	108.062	C6H12F2N2	N-alkylpiperazines	JIARBLBYLGYCBZ-UHFFFAOYSA-N	FC(F)CN1CCNCC1	530	FALSE	TRUE	FALSE	Normalized unit: Intensity; Annotation method: MSMS-Private-pos-VS18_4	FALSE	FALSE	165	0	0	0.94	0.21	0.44	0.32	19	0.26	0.94	28.61	20230125_SWATH_B1_C_CE20_d1	108.06547:11358 109.04940:403 109.06470:285 109.06895:313 109.10110:397 110.01207:500 110.05994:4869 110.08108:2138	50.49815:808 53.00233:4632 53.03867:1424 55.05453:12400 56.96490:914 57.03372:10236 58.04139:3914 65.03846:1539 65.26521:1107 65.26811:1801 74.06020:1151 74.09629:4931 82.69060:973 85.02837:5861 91.74291:951	1006	2417	2011	2426	11078	13673	13800	10876	3726	3919	3706	3762	1147	14398	13225
166	17.538	109.028	w/o MS2: Maltol	[M+H-H2O]+	null	0.37	TRUE	17.432	109.028	C6H6O3	Pyranones and derivatives	XPCTZQVDEJYUGT-UHFFFAOYSA-N	CC1=C(O)C(=O)C=CO1	520	TRUE	TRUE	FALSE	Normalized unit: Intensity; Annotation method: MSMS_Private_VS18_POS_realMT_SWATH_2	FALSE	FALSE	166	0	0.82	1	0	null	0.41	13	0.08	0.71	46.24	20230125_SWATH_B1_C_CE20_d1	109.02833:13379 110.05996:3728 110.08102:240099 111.04379:30474 111.06499:2623 111.08029:2816 111.08438:3673	53.00245:2159 53.03882:2194 53.99748:737 55.01801:989 55.05453:968 57.03368:262818 58.03700:10731 69.03355:2973 75.04420:9240	3583	7942	2597	3188	11565	12674	15230	11226	19593	21016	10064	8608	2216	8960	8797
167	4.417	109.062	w/o MS2: 1-(2-Aminopyrimidin-4-yl)-2-bromoethanone	[M+H-CBrO]+	null	0.86	TRUE	2.47	109.063	C6H6BrN3O	Aryl alkyl ketones	OKALLUYOARJPGY-UHFFFAOYSA-N	O=C(C1=NC(=NC=C1)N)CBr	530	FALSE	TRUE	FALSE	Normalized unit: Intensity; Annotation method: MSMS-Private-pos-VS18_4	FALSE	FALSE	167	0	0	0.99	0.03	0.54	0.04	17	0.12	0.82	50.95	20230125_SWATH_B1_C_CE20_d1	109.06225:14412 110.05997:1667 110.06558:762 110.09389:718 111.04153:1809 111.04388:499	53.00236:3848 54.82459:1203 55.05444:13361 58.04142:4095 65.26472:1694 74.09640:4048	7656	11968	8801	7253	13248	15590	18661	15061	17889	17253	11919	10325	6750	13214	16141
168	5.445	109.578	w/o MS2: AK/2	[M+2H]2+	null	0.29	TRUE	6.1	109.579	C9H19N3O3	null	QXRNAOYBCYVZCD-BQBZGAKWSA-N	O=C(O)C(NC(=O)C(N)C)CCCCN	520	TRUE	TRUE	FALSE	Normalized unit: Intensity; Annotation method: MSMS_Private_VS18_POS_PMT_V3_SWATH_3	FALSE	FALSE	168	0	0.9	1	0.04	0.06	0.83	7	0.29	0.88	307.79	20230125_SWATH_D4_C_CE20_d1	109.57848:55558 110.05987:4772 110.07713:321 110.08006:4378 110.58055:598	53.00228:875 56.04974:990 56.96500:122 57.03360:532 58.04140:79000 74.09623:526 84.08075:2921 84.95986:199	849	408	1287	1080	5209	6867	5716	9536	1171	1192	3874	3526	64	8035	12011
169	4.492	110.008	w/o MS2: N,N'-Hexane-1,6-diylbis(N'-cyanoguanidine)	[M+H]+	null	0.17	TRUE	5.723	110	C10H18N8	Guanidines	YXZZOMVBHPCKMM-UHFFFAOYSA-N	N#CNC(=N)NCCCCCCNC(=N)NC#N	520	TRUE	TRUE	FALSE	Normalized unit: Intensity; Annotation method: MSMS_Private_VS18_POS_PMT_V3_SWATH_3	FALSE	FALSE	169	0	0.7	0.72	null	null	null	1	null	0.47	28.24	20230125_SWATH_D4_C_CE20_d1	110.00813:127404 111.00912:13419 111.01158:3200 111.04359:3723 111.07959:3183 112.00564:16265	58.99791:3694 65.25978:799 68.98206:151896 69.98273:19476 70.06487:779 70.97955:29446 72.08054:1610 77.00827:2319 86.99271:222998 87.99334:25365 88.99016:37016 96.98872:1648 105.00326:163092 106.00388:20705 107.00085:24026	1124	691	830	877	8921	12222	6819	7025	2461	1912	2744	1742	0	25328	14374
170	14.138	110.027	w/o MS2: Hypotaurine	[M+H]+	null	0.86	TRUE	14.218	110.027	C2H7NO2S	Sulfinic acids	VVIUBCNYACGLLV-UHFFFAOYSA-N	NCCS(O)=O	520	TRUE	TRUE	FALSE	Normalized unit: Intensity; Annotation method: MSMS_Private_VS18_POS_realMT_SWATH_2	FALSE	FALSE	170	0	0.95	1	0.02	0.02	0.62	7	0.14	0.81	108.36	20230125_SWATH_D4_C_CE20_d1	110.02694:185861 110.05994:6883 110.08110:1709 111.01064:551 111.02025:309 111.02312:645 111.02620:2036 111.03017:5231 111.04385:2855 111.08020:1983 111.11669:605 112.02267:6802 112.03114:441 112.06039:266	50.25163:1077 53.00242:7336 53.03884:1510 55.05442:13171 56.96473:2243 57.03359:1316 58.02847:915 58.04126:4887 58.06520:1242 65.03842:1182 65.19745:872 65.26073:1251 65.26367:1536 68.99701:954 74.09626:4928 75.02586:930 100.07589:1173	7134	5805	7653	9392	100389	117673	126255	97982	22466	29188	32594	25677	173	142913	151926
171	5.841	110.071	w/o MS2: 4-Piperidinamine, 1-(9H-purin-6-yl)-	[M+2H]2+	null	0.8	TRUE	5.15	110.071	C10H14N6	6-alkylaminopurines	HPTRRFNSSSRNEL-UHFFFAOYSA-N	N=1C=NC(=C2N=CNC12)N3CCC(N)CC3	520	TRUE	TRUE	FALSE	Normalized unit: Intensity; Annotation method: MSMS_Private_VS18_POS_PMT_V3_SWATH_3	FALSE	FALSE	171	0	0.89	1	0.01	0.01	0.7	3	0.33	0.83	40.16	20230125_SWATH_D4_C_CE20_d1	110.07102:152054 111.06767:586 111.07433:8602 111.08013:1392 111.09145:14599	53.00231:4656 53.03882:1150 53.46004:937 55.05444:11931 56.04955:7030 57.03355:2139 57.04486:2014 58.04135:6667 58.06512:6184 60.08081:983 65.03866:1438 65.25913:1472 65.26199:1832 74.05969:1123 74.09629:7118 75.36094:897 82.05247:4157 83.06016:6504 93.04491:2343 98.07138:11392 100.08697:4579 105.09895:953 106.67970:872 108.08148:819 110.07193:897 114.06607:6951	3262	5346	3307	4811	21424	27833	31554	28294	11822	13095	10276	8972	31042	54305	61157
172	17.454	110.081	w/o MS2: 1-[(4-Chloro-3-nitrophenyl)sulfonyl]-2-ethyl-4-methyl-1H-imidazole	[M+H-C6H3ClNO4S]+	null	0.97	TRUE	5.14	110.084	C12H12ClN3O4S	Benzenesulfonamides	RJOCNWDIEWQPMK-UHFFFAOYSA-N	O=[N+]([O-])C1=CC(=CC=C1Cl)S(=O)(=O)N2C=C(N=C2CC)C	530	FALSE	TRUE	FALSE	Normalized unit: Intensity; Annotation method: MSMS-Private-pos-VS18_4	FALSE	FALSE	172	0	0	0.96	0.01	0.89	0.01	6	0.17	0.96	709.1	20230125_SWATH_A4_C_CE20_d1	110.08101:710639 111.04382:37103 111.08430:26455 112.02787:89432 112.04722:2032 112.08530:3454	53.00248:1789 53.03885:1343 53.99765:1194 55.01807:915 55.05437:1021 57.03366:295808 58.03699:11401 59.04936:1210 69.03352:3179 75.04407:7335	604603	443505	628858	611917	503546	404121	419018	456918	506856	532890	599629	635490	183	414398	417581
173	19.555	111.007	w/o MS2: Unknown (carbon number 5); PlaSMA ID-34	[M+H]+	null	0.11	TRUE	1.62	111.008	C5H2O3	Unknown	null	null	530	FALSE	TRUE	FALSE	Normalized unit: Intensity; Annotation method: MSMS-Private-pos-VS18_4	FALSE	FALSE	173	0	0	0.99	0.11	0.1	0.75	1	1	0.92	11.84	20230125_SWATH_D2_C_CE20_d1	111.00745:15003 111.01057:498 111.04383:2388 111.06317:554 111.08033:1152 113.01871:610 113.05727:1673 113.05947:6630	52.08750:859 53.00232:4132 53.03871:2216 55.01813:985 55.05443:13703 57.03355:1846 58.04131:4505 65.25799:3415 68.99689:4715 74.09637:4964	722	517	320	1243	2950	3787	3675	3900	1230	1390	1221	786	737	11227	12303
174	17.528	111.044	w/o MS2: 1-(4-Bromo-2-fluorophenyl)urea	[M+H-CHBrNO]+	null	0.91	TRUE	16.103	111.048	C7H6BrFN2O	N-phenylureas	NHZMOOFQCDDNAJ-UHFFFAOYSA-N	O=C(N)NC1=CC=C(Br)C=C1F	520	TRUE	TRUE	FALSE	Normalized unit: Intensity; Annotation method: MSMS_Private_VS18_POS_PMT_V3_SWATH_3	FALSE	FALSE	174	0	0.63	0.92	0.16	0.93	0.17	20	0.4	0.96	52.51	20230125_SWATH_H2_C_CE20_d1	111.04375:55812 111.08427:11997 112.02782:29789 112.04701:2704 112.08522:2403 113.03422:10415 113.05947:3620	53.00249:657 53.03878:2385 53.99758:746 55.01803:4908 55.05445:2220 56.96503:1928 57.03363:291493 58.02890:10732 63.99776:4611 65.25771:306 69.03339:4966 70.02883:542 75.00958:564 75.04390:10273 97.02870:1831	32326	43898	36560	38971	32481	34024	37487	40886	49871	56000	49006	40056	3149	31651	37060
175	5.867	111.091	w/o MS2: L-Homoarginine	[M+H]+	null	0.29	TRUE	5.783	111.1	C7H16N4O2	Alpha amino acids	QUOGESRFPZDMMT-YFKPBYRVSA-N	O=C(O)C(N)CCCCN=C(N)N	520	TRUE	TRUE	FALSE	Normalized unit: Intensity; Annotation method: MSMS_Private_VS18_POS_realMT_SWATH_2	FALSE	FALSE	175	0	0.95	0.7	null	null	null	6	null	0.55	15.7	20230125_SWATH_D1_C_CE20_d1	111.09147:20494 112.03673:1052 112.08666:2397 112.09490:735 113.01869:1153 113.05709:2345 113.05952:7064 113.09586:714	53.00233:4700 53.03860:1716 55.05446:10562 56.04951:2315 56.96477:2068 57.03328:1174 58.04149:2333 58.06512:3947 61.02836:4340 65.26294:2330 69.04456:1264 74.09628:5703 82.05241:8017 111.09142:1376	1451	1748	972	1611	10930	8208	10859	10306	4931	5208	4583	3109	4148	15292	15001
176	17.414	112.028	w/o MS2: N-(4-Pyridinyl)thiourea	[M+H-CH2N2]+	null	0.97	TRUE	2.05	112.022	C6H7N3S	Pyridines and derivatives	HLOFIQOOOSRNFY-UHFFFAOYSA-N	S=C(N)NC=1C=CN=CC1	530	FALSE	TRUE	FALSE	Normalized unit: Intensity; Annotation method: MSMS-Private-pos-VS18_4	FALSE	FALSE	176	0	0	0.82	0.09	0.08	0.72	3	0.67	0.85	422.7	20230125_SWATH_F3_C_CE20_d1	112.02776:60134 112.52952:1945 113.03433:3045 113.05946:9030 114.09115:8231	56.96495:4266 59.96658:1398 61.01070:67309 62.01849:34011 62.98993:29666 63.99773:636111 64.98569:10805 65.99348:28610 79.02116:81233 80.02458:840 81.01696:3746	109062	70416	92037	83029	62415	37054	41430	43373	76451	67829	80009	80546	0	40718	42000
177	7.228	112.05	w/o MS2: 2'-Deoxy-2'-fluoro-2'-C-methylcytidine	[M+H-C6H9FO3]+	null	0.54	TRUE	8.664	112.05	C10H14FN3O4	Pyrimidine 2'-deoxyribonucleosides	NYPIRLYMDJMKGW-VPCXQMTMSA-N	O=C1N=C(N)C=CN1C2OC(CO)C(O)C2(F)C	520	TRUE	TRUE	FALSE	Normalized unit: Intensity; Annotation method: MSMS_Private_VS18_POS_PMT_V3_SWATH_3	FALSE	FALSE	177	0	0.8	1	0.34	0.45	0.89	10	0.6	1.13	195.75	20230125_SWATH_CSTD_C_CE20	112.05024:202667 113.01878:3104 113.02049:493 113.04731:2022 113.05345:7898 113.05704:1945 113.05943:7268 113.09585:1658 113.13203:589 114.05468:431 114.06052:833 114.06290:606 114.06593:535 114.09120:690	50.17678:943 52.01835:884 53.00229:5350 53.03880:1901 54.20666:905 55.05442:13126 56.96493:2174 57.03355:1542 58.04130:4906 58.06519:1500 65.25775:2110 68.01329:1011 69.04458:2300 69.61165:1021 73.06480:1446 74.09619:4239 90.32407:1031 94.04060:1080 94.20367:969 95.02402:14526 95.34654:979 96.86480:889 100.07605:1179 112.05035:7860	134	72	156	84	21799	27466	29821	25020	874	66	65	79	123246	29270	31874
178	5.796	112.05	Cytosine	[M+H]+	null	0.06	TRUE	5.852	112.05	C4H5N3O	Pyrimidones	OPTASPLRGRRNAP-UHFFFAOYSA-N	O=C1N=C(N)C=CN1	330	TRUE	TRUE	TRUE	Normalized unit: Intensity; Annotation method: MSMS_Private_VS18_POS_realMT_SWATH_2	FALSE	FALSE	178	0	0.97	1	0.83	0.85	0.98	10	1	1.55	6688.73	20230125_SWATH_Pool_C_CE20_d1_Spike	112.05038:1001293 112.08669:975 112.08887:513 112.34566:438 113.01881:1543 113.02311:578 113.04731:10728 113.05365:42208 113.05693:1862 113.05942:8050 113.13222:364 114.05463:3144 114.06055:3481 114.06602:92940	52.01838:2137 54.03400:389 56.01324:4156 56.04966:2849 56.96487:201 57.03376:1405 63.04642:288 65.25987:142 67.02898:5734 68.01308:5397 69.04466:15148 70.04823:277 71.02396:334 74.09638:1195 84.04426:1119 94.04000:9722 95.02403:59168 96.02193:2462 97.03999:287 101.07098:7795 112.05040:43135 113.05382:1378 114.06550:6201	144	77	69	172	413	414	611	501	242	122	346	279	1387461	574	633
179	3.839	112.087	Histamine	[M+H]+	null	0.29	TRUE	3.759	112.087	C5H9N3	2-arylethylamines	NTYJJOPFIAHURM-UHFFFAOYSA-N	N1=CNC=C1CCN	330	TRUE	TRUE	TRUE	Normalized unit: Intensity; Annotation method: MSMS_Private_VS18_POS_realMT_SWATH_2	FALSE	FALSE	179	0	0.93	1	0.8	0.82	0.9	5	0.6	1.45	264.69	20230125_SWATH_D4_C_CE20_d1	112.08676:241559 113.01865:1961 113.02071:1083 113.03590:279 113.05711:2759 113.05953:8586 113.08378:1723 113.09007:12987 113.09591:651 114.06291:354 114.09119:470	53.03883:376 55.67546:224 56.96481:500 65.25986:752 66.90674:288 68.04942:6718 70.06490:180 70.54437:271 72.08072:496 74.09618:48 83.06031:2388 84.95988:792 94.41777:262 95.06042:22650 96.06383:1171 101.40369:268 112.08679:289	77	75	98	134	621	452	1003	884	328	482	638	550	84	63123	75841
180	3.59	112.112	w/o MS2: Methyl(prop-2-yn-1-yl)(propan-2-yl)amine	[M+H]+	null	0.03	TRUE	3.63	112.112	C7H13N	Trialkylamines	MWMYHRMOZSWZLB-UHFFFAOYSA-N	C#CCN(C)C(C)C	530	FALSE	TRUE	FALSE	Normalized unit: Intensity; Annotation method: MSMS-Private-pos-VS18_4	FALSE	FALSE	180	0	0	1	0.56	0.64	0.8	13	0.69	1.48	140.53	20230125_SWATH_CSTD_C_CE20	112.11184:24797 113.05943:6366 113.13224:1104	53.00240:4352 53.03878:2064 53.99768:526 55.05440:10180 56.04963:14376 57.05744:48010 57.55905:3383 58.04134:43982 59.06044:7570 65.25168:299 67.05420:1715 68.04942:19515 69.05287:848 70.06509:243362 71.06844:21075 72.08068:64589 73.08401:2356 74.09634:628 82.06497:2883 83.08538:725 84.08074:63461 85.08408:2880 87.09164:20330 112.11189:15146 113.11517:481	74	140	69	90	524	383	367	508	161	120	159	74	18550	1110	1180
181	18.04	113.023	Itaconic acid	[M+H-H2O]+	null	0.97	TRUE	2.09	113.023	C5H6O4	Branched fatty acids	LVHBHZANLOWSRM-UHFFFAOYSA-N	O=C(O)C(=C)CC(=O)O	430	FALSE	TRUE	TRUE	x; Normalized unit: Intensity; Annotation method: MSMS-Private-pos-VS18_4	FALSE	FALSE	181	0	0	1	0.85	0.78	0.85	3	1	1.77	1655.17	20230125_SWATH_F4_C_CE20_d1	113.02132:193069 113.02310:3496793 113.05949:9694 113.06297:1846 113.19089:1210 113.25665:712 114.02433:6433 114.02646:186379 114.05476:3967 115.02477:614 115.02515:939 115.02734:21601 115.02986:3347 115.03873:139961 115.07501:8332 115.11131:1192	53.00241:5976 53.99745:1079 57.03363:35548 59.04913:330 65.26200:512 67.01779:2868 67.05409:178 73.00174:191 74.09636:937 85.02834:34485 86.35354:167	66859	73172	83437	102832	596178	766791	796696	722006	238666	317102	345973	296176	4283	3734562	4080988
182	17.499	113.034	Uridine	[M+H-C5H8O4]+	null	0.06	TRUE	17.423	113.035	C9H12N2O6	Pyrimidine nucleosides	DRTQHJPVMGBUCF-XVFCMESISA-N	O=C1C=CN(C(=O)N1)C2OC(CO)C(O)C2O	330	TRUE	TRUE	TRUE	Normalized unit: Intensity; Annotation method: MSMS_Private_VS18_POS_realMT_SWATH_2	FALSE	FALSE	182	0	0.92	1	0.94	0.99	0.96	9	0.67	1.57	169.51	20230125_SWATH_CSTD_C_CE20	113.03431:254125 113.05705:1826 113.05943:8319 113.09585:1585 113.95159:311 114.03134:1630 114.03769:11537 114.04077:490 114.05477:431 114.06599:411 115.03627:1237 115.03869:4718 115.05003:3428 115.07510:8613 115.11153:756	53.00243:1202 53.46854:156 60.37379:153 68.01293:1335 70.02864:36668 71.43866:147 84.53258:170 95.02410:1870 96.00800:25159 113.03429:4886	1083	580	533	379	522	1498	960	372	832	641	2051	1012	249840	13538	12827
183	4.432	113.057	w/o MS2: L-Fucitol	[M+H-3H2O]+	null	1	TRUE	1.77	113.06	C6H14O5	Hexoses	SKCKOFZKJLZSFA-KCDKBNATSA-N	OCC(O)C(O)C(O)C(O)C	530	FALSE	TRUE	FALSE	Normalized unit: Intensity; Annotation method: MSMS-Private-pos-VS18_4	FALSE	FALSE	183	0	0	0.97	0.43	0.35	0.82	5	0.8	1.28	15.96	20230125_SWATH_F4_C_CE20_d1	113.05712:23735 113.05929:2251 114.05236:789 115.01842:5747 115.03639:42658 115.07517:2850 115.11162:1244	53.00245:3958 53.03876:916 55.05445:12153 55.05700:1355 55.47680:915 57.03347:1149 58.04131:2446 59.72232:883 65.26166:2498 67.05424:1040 74.09626:7107 91.47297:988 103.38491:939	23732	25602	25149	25187	26049	26889	26909	29520	25851	27042	25405	25105	23618	26880	29048
184	8.782	113.071	w/o MS2: (1-Methyl-1H-pyrazol-5-yl)methanol	[M+H]+	null	0.23	TRUE	7.508	113.071	C5H8N2O	Pyrazoles	WQFOGLYQVFBDEY-UHFFFAOYSA-N	OCC1=CC=NN1C	520	TRUE	TRUE	FALSE	Normalized unit: Intensity; Annotation method: MSMS_Private_VS18_POS_PMT_V3_SWATH_3	FALSE	FALSE	184	0	0.68	1	0.09	0.18	0.33	10	0.3	0.76	22.28	20230125_SWATH_D2_C_CE20_d1	113.07065:36676 114.05480:4888 115.07519:3141 115.11148:2204	53.00235:5344 53.03872:1683 55.05441:10512 56.04968:8361 58.04136:5300 59.04908:1428 65.25847:2249 68.04939:1022 70.06158:1820 70.06512:30732 74.09633:4824 82.95079:986 84.04440:2099 101.79700:911	100	0	74	118	303	258	0	103	66	101	104	0	7061	25635	28696
185	5.458	113.107	w/o MS2: 3-(4-Methyl-1-piperazinyl)propanohydrazide	[M+H-C2H6N2O]+	null	0.26	TRUE	5.173	113.107	C8H18N4O	Beta amino acids and derivatives	XYBQNPLHPCQDMJ-UHFFFAOYSA-N	O=C(NN)CCN1CCN(C)CC1	520	TRUE	TRUE	FALSE	Normalized unit: Intensity; Annotation method: MSMS_Private_VS18_POS_PMT_V3_SWATH_3	FALSE	FALSE	185	0	1	1	0.08	0.14	0.8	3	0.33	0.95	79.1	20230125_SWATH_F3_C_CE20_d1	113.10713:23005 114.06303:365 114.09125:1240 114.11055:1382 115.03646:7104 115.03886:5003 115.07522:9966 115.11158:1998 115.12296:309	53.00229:6607 53.03872:2068 55.05450:14056 56.05756:880 57.03356:1591 58.04127:5711 65.03855:1807 65.25597:2250 68.97032:932 74.09618:6383 82.24316:949 84.04422:1004 113.10719:4436	73	97	898	836	8736	7430	10697	8575	101	4704	2820	1706	1531	13861	18494
186	6.664	113.995	w/o MS2: 4-Amino-5-propyl-4H-1,2,4-triazol-3-yl hydrosulfide	[M+H]+	null	0.09	TRUE	7.348	114	C5H10N4S	Triazoles	ROAXVRKEIASZAE-UHFFFAOYSA-N	S=C1NN=C(N1N)CCC	520	TRUE	TRUE	FALSE	Normalized unit: Intensity; Annotation method: MSMS_Private_VS18_POS_PMT_V3_SWATH_3	FALSE	FALSE	186	0	0.9	0.88	0.02	0.02	0.64	4	0.25	0.78	27.31	20230125_SWATH_H2_C_CE20_d1	113.99501:12499 114.09115:966 115.07511:9074 115.11160:1061 116.07034:1321	53.00238:2123 53.03894:1768 55.05441:13167 57.03362:1107 58.02874:1558 58.04143:3923 58.32929:981 65.25903:1421 70.06504:1198 70.09720:1043 74.09636:4995 76.03922:6074 88.11197:1186 90.34677:1008	273	413	825	630	4938	6221	4528	7433	2249	3258	2502	3188	77	8187	10625
187	8.768	114.055	w/o MS2: 3,4-Dehydroproline	[M+H]+	null	0.11	TRUE	9.808	114.055	C5H7NO2	Alpha amino acids	OMGHIGVFLOPEHJ-UHFFFAOYSA-N	O=C(O)C1C=CCN1	520	TRUE	TRUE	FALSE	Normalized unit: Intensity; Annotation method: MSMS_Private_VS18_POS_PMT_V3_SWATH_3	FALSE	FALSE	187	0	0.78	1	0.01	0.01	0.75	1	1	0.88	27.01	20230125_SWATH_D3_C_CE20_d1	114.05466:11048 115.07506:4777 115.11166:2239 116.07034:27087 116.14307:13919	53.00227:6569 53.99775:1159 55.05433:12551 56.04970:8576 58.04131:5039 58.06516:1285 62.30595:825 65.26049:2192 68.04959:1024 70.06511:14854 74.09626:5187 82.45915:1042 84.04440:3722 96.36944:912 105.04402:1288 113.36127:959 114.94282:968	557	938	1032	1070	2186	1302	3288	2331	1789	2124	2062	1557	605	6595	5814
188	5.831	114.066	w/o MS2: Creatinine	[M+H]+	null	1	TRUE	5.878	114.066	C4H7N3O	Alpha amino acids and derivatives	DDRJAANPRJIHGJ-UHFFFAOYSA-N	CN1CC(=O)N=C1N	520	TRUE	TRUE	FALSE	Normalized unit: Intensity; Annotation method: MSMS_Private_VS18_POS_realMT_SWATH_2	FALSE	FALSE	188	0	0.97	1	0.28	0.27	0.85	6	0.83	1.12	547.27	20230125_SWATH_D3_C_CE20_d1	114.06599:529215 114.09114:750 115.01850:407 115.03646:683 115.03873:3404 115.06293:5611 115.06930:21469 115.07509:8981 115.11158:2008 116.07030:2097 116.07849:703 116.08157:20900 116.14309:15996	53.00247:2419 53.03868:1374 55.05441:13916 56.04957:5224 56.96492:1533 57.03357:1674 57.04489:986 58.04147:5297 58.06517:5652 59.04888:1117 65.25897:2119 67.05412:1194 69.06989:971 72.04422:1239 74.09621:6745 74.91929:912 83.06028:7117 83.80898:1041 84.95959:1317 86.07101:1213 93.04477:1125 98.07132:10972 100.08694:5887 114.06618:10385	16454	29020	18252	16269	99605	115381	142492	114140	53899	58998	45486	32873	2605700	157631	185921
189	17.309	114.091	w/o MS2: Phosphocreatine	[M+H]+	null	0.97	TRUE	16.115	114.1	C4H10N3O5P	Alpha amino acids and derivatives	DRBBFCLWYRJSJZ-UHFFFAOYSA-N	CN(CC(O)=O)C(\N)=N\P(O)(O)=O	520	TRUE	TRUE	FALSE	Normalized unit: Intensity; Annotation method: MSMS_Private_VS18_POS_PMT_V3_SWATH_3	FALSE	FALSE	189	0	0.72	0.68	null	null	null	1	null	0.46	144.89	20230125_SWATH_C3_C_CE20_d1	114.09117:43082 114.70039:251 115.03639:252257 115.07513:9479 115.09456:3096 115.11152:1713 116.03968:7893 116.04267:342 116.07038:1639 116.07854:492 116.14317:14382	53.00253:6955 53.03860:1512 55.05440:15022 56.96490:2515 57.03363:26942 58.04132:4124 63.99762:1523 65.03838:2172 65.26202:2449 67.80173:1315 69.06989:1698 74.09632:4502 79.05416:1235 84.01514:1378 84.96023:890 88.19402:991 96.08112:940 97.76875:999 114.09123:4139	68208	36181	40302	33076	57490	53376	70447	50649	30192	31568	38327	36492	792	60943	63575
190	4.516	114.987	w/o MS2: 1,3,4-Oxadiazole-2(3H)-thione, 5-[(4-chlorophenoxy)methyl]-	[M+H-C6H5ClO]+	null	0.97	TRUE	4.38	114.996	C9H7ClN2O2S	Phenol ethers	PDXDDOYYKNFNDC-UHFFFAOYSA-N	S=C1OC(=NN1)COC2=CC=C(Cl)C=C2	530	FALSE	TRUE	FALSE	Normalized unit: Intensity; Annotation method: MSMS-Private-pos-VS18_4	FALSE	FALSE	190	0	0	0.68	0.02	0.24	0.05	2	1	0.65	81.82	20230125_SWATH_C3_C_CE20_d1	114.98733:108257 115.01817:957 115.03637:13639 115.03839:1239 115.07507:3643 115.11143:1199 115.98805:13588 116.00103:1014 116.14318:18318 116.83286:885 116.98478:15094 117.01554:4594 117.05436:2157 117.09069:16031	55.01810:225 57.31197:242 58.04150:852 58.99792:599 65.25720:240 65.50420:214 65.96837:231 68.98206:21281 69.98278:1582 70.97966:3491 74.09624:908 77.00835:319 83.58620:238 86.99271:35900 87.99329:3884 88.99017:5213 102.48762:239 103.02430:386 105.00328:30342 106.00405:3999 107.00091:3656	14360	13574	27770	19160	121642	167753	159662	136666	27742	35710	53771	39458	85	338040	266088
191	4.437	115.036	w/o MS2: Methimazole	[M+H]+	null	0.66	TRUE	2.33	115.032	C4H6N2S	Imidazolethiones	PMRYVIKBURPHAH-UHFFFAOYSA-N	C[N]1C=C[N]=C1[SH]	530	FALSE	TRUE	FALSE	Normalized unit: Intensity; Annotation method: MSMS-Private-pos-VS18_4	FALSE	FALSE	191	0	0	0.92	0.04	0.36	0.08	31	0.06	0.7	13.37	20230125_SWATH_C4_C_CE20_d1	115.03640:36242 115.03868:1144 115.07512:5582 115.11153:789 116.03968:766 116.14317:16830 116.97557:582 116.98573:6373 116.99783:515 117.01562:17215 117.05446:2052 117.09081:12061	53.00233:4363 53.03885:1004 54.93347:931 55.05447:13144 56.96482:1119 58.04136:2276 65.25892:1922 74.09622:5921 96.38017:949 103.35776:1025 114.29220:955	21746	27720	32542	38236	22267	26356	32560	40419	23700	26537	32729	40282	19822	24483	25351
192	17.433	115.036	w/o MS2: 4-Methoxy-2(5H)-furanone	[M+H]+	null	0.97	TRUE	17.259	115.039	C5H6O3	Butenolides	VOYDEHILKLSVNN-UHFFFAOYSA-N	O=C1OCC(OC)=C1	520	TRUE	TRUE	FALSE	Normalized unit: Intensity; Annotation method: MSMS_Private_VS18_POS_PMT_V3_SWATH_3	FALSE	FALSE	192	0	0.99	0.97	0.03	0.39	0.03	12	0.42	0.85	792.22	20230125_SWATH_D1_C_CE20_d1	115.03639:956777 115.07522:9430 115.11134:1720 115.48895:1784 116.03964:26979 116.07053:5080 116.14310:10954 116.96309:1572 116.98569:2098 117.04060:2436 117.05438:12808 117.09075:38269	53.03886:1233 55.01797:1292 57.03363:167944 58.03694:4360 59.04913:730 69.03332:3445 70.02880:839 75.04406:5372	1378936	1196638	1495819	1402950	1170898	942746	949857	1021515	1278986	1285559	1438825	1498174	6446	875552	934768
193	6.029	115.05	w/o MS2: Muscimol	[M+H]+	null	0.03	TRUE	6.088	115.05	C4H6N2O2	Aralkylamines	ZJQHPWUVQPJPQT-UHFFFAOYSA-N	OC1=NOC(=C1)CN	520	TRUE	TRUE	FALSE	Normalized unit: Intensity; Annotation method: MSMS_Private_VS18_POS_realMT_SWATH_2	FALSE	FALSE	193	0	0.96	1	0	0.05	0.01	4	0.25	0.7	6.1	20230125_SWATH_D4_C_CE20_d1	115.05007:30591 115.07525:10882 115.11166:1820 115.37804:246 116.05357:935 116.07044:2592 116.14323:13066 116.97600:1161 116.98574:14967 117.01566:558 117.05446:4006 117.06575:572 117.09084:15735 117.14654:460	53.00234:4885 53.03887:3882 55.05438:11783 56.96492:1293 57.03336:1623 58.04147:3771 58.06515:2397 59.03139:1243 65.03844:1854 65.26109:2199 68.91102:910 70.02855:2031 73.03957:3818 74.09636:6006	186	151	404	551	2343	2809	4032	3894	1238	1266	1503	1547	223	9012	11364
194	8.477	115.075	w/o MS2: 3,3-Dimethylglutaric acid	[M+H-CH2O2]+	null	0.06	TRUE	3.41	115.075	C7H12O4	Methyl-branched fatty acids	DUHQIGLHYXLKAE-UHFFFAOYSA-N	O=C(O)CC(C)(C)CC(=O)O	530	FALSE	TRUE	FALSE	Normalized unit: Intensity; Annotation method: MSMS-Private-pos-VS18_4	FALSE	FALSE	194	0	0	1	0.33	0.41	0.63	6	0.5	1.17	4.82	20230125_SWATH_D4_C_CE20_d1	115.07522:10894 115.11164:1502 116.03407:253 116.07039:2198 116.07858:570 116.14321:13798 116.14522:606 116.97569:1148 116.98572:15378 117.00300:259 117.01566:462 117.05445:4924 117.09081:13454 117.14660:1329	53.00242:4695 53.03881:1674 55.05445:10819 55.44190:1061 56.04950:1812 56.96495:1070 58.04150:4413 58.06505:1302 59.06859:1042 65.03860:986 65.26147:1748 74.09629:5550 109.20393:983	9473	9806	10716	11039	9094	9672	10592	10371	9720	10335	10641	10878	9428	9657	9910
195	5.454	115.086	w/o MS2: 2-Amino-N-cyclopropylacetamide	[M+H]+	null	0.06	TRUE	5.929	115.087	C5H10N2O	Alpha amino acid amides	CAYSWNDCZRTXGL-UHFFFAOYSA-N	O=C(NC1CC1)CN	520	TRUE	TRUE	FALSE	Normalized unit: Intensity; Annotation method: MSMS_Private_VS18_POS_PMT_V3_SWATH_3	FALSE	FALSE	195	0	0.95	1	0.13	0.09	0.75	1	1	1	29.69	20230125_SWATH_CSTD_C_CE20	115.08634:97723 115.11146:2136 115.56971:818 116.07037:278097 116.08965:6274 116.14310:13711 116.97551:397 116.98560:16234 117.05443:3580 117.06751:717 117.07367:12947 117.09068:14400 117.14627:426	58.04134:90582 60.08091:389565 65.25579:439 70.06508:21331 71.95192:747 81.04463:1347 83.06034:3481 93.04474:950 95.06055:1671 104.10720:142682	1620	2157	189	113	2286	3733	3276	2260	928	737	712	430	51484	1128	1343
196	6.07	115.086	w/o MS2: Prolinamide	[M+H]+	null	0.06	TRUE	5.917	115.087	C5H10N2O	Pyrrolidines	VLJNHYLEOZPXFW-UHFFFAOYSA-N	O=C(N)C1NCCC1	520	TRUE	TRUE	FALSE	Normalized unit: Intensity; Annotation method: MSMS_Private_VS18_POS_PMT_V3_SWATH_3	FALSE	FALSE	196	0	1	1	0.84	0.85	0.74	2	0.5	1.45	20.48	20230125_SWATH_A1_C_CE20_d1	115.08648:38706 115.11163:2096 116.07058:578 116.07861:1477 116.08986:1890 116.14323:15115 116.34602:305 116.97581:682 116.98576:20229 117.01555:292 117.05450:3456 117.09083:16464 117.10207:727 117.14665:1408	53.00232:701 55.05453:1541 56.04969:503 56.96473:208 57.03372:297 58.39321:121 65.89548:140 69.68359:115 70.06515:58297	16478	23560	1698	1032	1713	1496	1374	1078	5413	1238	742	534	781	2644	1960
197	8.381	116.034	w/o MS2: L-Asparagine	[M+H-NH3]+	null	0.06	TRUE	8.534	116.034	C4H8N2O3	Asparagine and derivatives	DCXYFEDJOCDNAF-REOHCLBHSA-N	O=C(O)C(N)CC(=O)N	520	TRUE	TRUE	FALSE	Normalized unit: Intensity; Annotation method: MSMS_Private_VS18_POS_realMT_SWATH_2	FALSE	FALSE	197	0	0.74	1	0	null	0.18	11	0.09	0.63	34.2	20230125_SWATH_H1_C_CE20_d1	116.03424:21085 116.14320:17959 116.98579:15897 117.09077:12193 118.08607:82392	53.03883:536 53.99755:105 56.04966:59578 57.03370:9461 62.77029:153 63.20823:194 66.41676:172 70.02856:259 74.05968:692 75.04407:1461 78.79727:209 93.03622:81	176	264	295	542	4322	4627	3018	4187	1554	1867	2284	2979	8573	8183	6158
198	9.262	116.034	w/o MS2: L-Aspartic acid	[M+H-H2O]+	null	1	TRUE	9.408	116.034	C4H7NO4	Aspartic acid and derivatives	CKLJMWTZIZZHCS-REOHCLBHSA-N	O=C(O)CC(N)C(=O)O	520	TRUE	TRUE	FALSE	Normalized unit: Intensity; Annotation method: MSMS_Private_VS18_POS_realMT_SWATH_2	FALSE	FALSE	198	0	0.74	1	0.69	0.76	0.76	4	0.5	1.29	124.28	20230125_SWATH_B3_C_CE20_d1	116.03400:314425 116.14315:13482 116.98562:23150 117.03735:8629 117.05447:1785 117.09078:16224 117.14626:1665 118.03854:1414 118.04967:2574 118.08601:216309	57.03356:182 58.04136:424 64.48431:228 65.03843:165 65.25692:702 70.06506:202 74.02355:12985 79.10886:268 84.73275:203	14882	16877	24362	33560	196309	222092	274736	236673	52851	76132	81034	77231	22201	113814	120807
199	8.591	116.07	L-Proline; CE10; ONIBWKKTOPOVIA-BYPYZUCNSA-N	[M+H]+	null	1	TRUE	8.732	116.071	C5H9NO2	Proline and derivatives	ONIBWKKTOPOVIA-BYPYZUCNSA-N	C1C[C@@H](C(=O)O)NC1	330	TRUE	TRUE	TRUE	Normalized unit: Intensity; Annotation method: MSMS_Private_VS18_POS_realMT_SWATH_2	FALSE	FALSE	199	0	0.8	1	0.94	0.83	0.82	5	0.8	1.46	5029.81	20230125_SWATH_B4_C_CE20_d1	116.07040:6209766 116.10995:2772 116.11182:3837 116.14309:22253 116.20471:3712 116.98566:16518 117.06734:13943 117.07368:311559 117.09074:15960 117.20065:2213 118.07459:5221 118.07707:5847 118.08595:130253	56.04963:9016 68.04937:10361 70.06509:1344979 71.06213:16662 84.04430:2859 116.07037:16854 116.07783:16759	200163	227423	262960	315436	4088939	5218346	5850631	4865521	799489	1032835	1210147	1120712	2861902	7131059	7665270
200	6.486	116.07	w/o MS2: 2-Amino-3-(dimethylamino)propionic acid	[M+H-NH3]+	null	0.09	TRUE	5.929	116.071	C5H12N2O2	L-alpha-amino acids	KEZRWUUMKVVUPT-UHFFFAOYSA-N	O=C(O)C(N)CN(C)C	520	TRUE	TRUE	FALSE	Normalized unit: Intensity; Annotation method: MSMS_Private_VS18_POS_PMT_V3_SWATH_3	FALSE	FALSE	200	0	0.93	1	0.07	0.32	0.18	10	0.2	0.84	26.21	20230125_SWATH_A4_C_CE20_d1	116.07042:19098 116.07866:444 116.10682:607 116.11492:303 116.14321:13324 116.97572:640 116.98571:14658 117.01558:647 117.05443:3561 117.07386:265 117.09081:15841 117.14658:1160 118.08607:89715	53.00237:6217 53.03874:2246 55.05443:11570 56.96495:1424 57.03366:1961 58.04132:2439 59.02332:945 65.03851:1975 65.26206:2189 67.47535:909 74.09626:4027 84.95960:980 86.55638:885	9721	9729	10552	12277	8151	8894	9334	9499	4074	10205	9787	7622	1789	8777	10930
201	5.735	116.082	w/o MS2: N5-(1-Iminoethyl)-L-ornithine	[M+H-C2H6N2]+	null	0.31	TRUE	6.215	116.071	C7H15N3O2	L-alpha-amino acids	UYZFAUAYFLEHRC-LURJTMIESA-N	O=C(O)C(N)CCCNC(=N)C	520	TRUE	TRUE	FALSE	Normalized unit: Intensity; Annotation method: MSMS_Private_VS18_POS_PMT_V3_SWATH_3	FALSE	FALSE	201	0	0.87	1	0.04	0.02	0.75	1	1	0.92	45.47	20230125_SWATH_Pool_C_CE20_d1_Spike	116.07047:103687 116.08981:2233 116.14320:15440 116.60445:504 116.97586:1273 116.98573:22391 117.05444:3014 117.07381:6368 117.09082:14035 117.14664:688 117.98899:410 118.08606:91665 118.09426:1418	50.51152:115 53.00241:370 53.03876:199 55.01775:380 55.05441:866 56.04959:5649 59.04897:81 65.26221:66 70.06510:4342 70.73142:129 71.95166:251 74.09642:830 78.41250:111 80.04963:111 83.06029:35624 84.08057:1856 84.95959:319 95.06011:6181 98.81130:122 110.07139:53319	2230	2573	2525	2364	3210	13681	3244	4503	2632	2486	2819	2278	149373	13992	12706
202	6.371	116.107	w/o MS2: 2-[(2-{[1-(Hydroxymethyl)propyl]amino}ethyl)amino]-1-butanol	[M+H-C4H11NO]+	null	0.97	TRUE	6.283	116.107	C10H24N2O2	1,2-aminoalcohols	AEUTYOVWOVBAKS-NXEZZACHSA-N	OCC(NCCNC(CO)CC)CC	520	TRUE	TRUE	FALSE	Normalized unit: Intensity; Annotation method: MSMS_Private_VS18_POS_PMT_V3_SWATH_3	FALSE	FALSE	202	0	1	1	0.52	0.42	0.83	3	1	1.28	80.73	20230125_SWATH_A1_C_CE20_d1	116.10686:171955 116.14322:15350 116.97589:1380 116.98573:19003 117.01562:562 117.05441:4333 117.09082:15257 117.11017:10462 117.14651:1109 117.59599:244 117.98894:345 118.06098:250 118.08607:85901 118.09422:1269 118.12244:66127	53.00241:6077 53.03890:2241 55.05444:27411 56.04970:9481 56.94250:930 58.04140:4590 65.26147:1697 71.82693:1162 74.05994:6831 74.09641:6085 81.03427:881 88.86707:870 103.11873:1171 117.64518:919	78562	40346	55532	57345	64182	64002	73218	72303	50946	50633	51926	63728	251	79784	83302
203	8.619	116.143	w/o MS2: Ethyl(3-methylbutan-2-yl)amine	[M+H]+	null	0.06	TRUE	3.63	116.143	C7H17N	Dialkylamines	FQBQBRBAJDVVOH-UHFFFAOYSA-N	N(CC)C(C)C(C)C	530	FALSE	TRUE	FALSE	Normalized unit: Intensity; Annotation method: MSMS-Private-pos-VS18_4	FALSE	FALSE	203	0	0	1	0.01	0.01	0.75	1	1	0.93	13.73	20230125_SWATH_D1_C_CE20_d1	116.14316:15830 116.98567:26017 117.05436:1266 117.06742:6529 117.07372:93111 117.09077:13837 117.10210:813 117.14660:1006 117.98921:628 118.04958:640 118.07452:734 118.07695:2769 118.08600:93999 118.09399:1030	68.04958:16157 70.06513:1996060 71.06839:29715 116.07079:16926	15355	17015	17199	17700	16687	16747	16994	15260	17522	16631	15890	16413	16175	16942	16745
204	17.672	116.143	w/o MS2: N-tert-Butylisopropylamine	[M+H]+	null	0.17	TRUE	1.3	116.143	C7H17N	Dialkylamines	ZWXQPERWRDHCMZ-UHFFFAOYSA-N	CC(C)NC(C)(C)C	530	FALSE	TRUE	FALSE	Normalized unit: Intensity; Annotation method: MSMS-Private-pos-VS18_4	FALSE	FALSE	204	0	0	1	0.18	0.23	0.44	10	0.4	0.91	21.93	20230125_SWATH_A4_C_CE20_d1	116.14318:33482 116.97585:599 116.98573:12082 117.04059:511 117.05439:6611 117.06977:479 117.09083:13096 117.14661:2531 117.86266:310 118.08605:91636 118.12236:464	51.69178:955 53.00247:7084 53.03883:1030 53.99762:1402 55.01799:1407 55.05446:12569 56.96481:2406 57.03361:23749 57.73153:970 58.04148:6163 65.03832:1305 65.26277:2019 74.09628:11110 103.11223:983	25123	18247	21265	24338	25934	23907	22417	23187	20132	24026	23866	23859	23860	24527	24989
205	8.695	116.986	w/o MS2: Sulfuric acid	[M+H+H2O]+	null	0.23	TRUE	-1	116.985	H2O4S	Non-metal sulfates	QAOWNCQODCNURD-UHFFFAOYSA-N	O=S(=O)(O)O	530	FALSE	TRUE	FALSE	Normalized unit: Intensity; Annotation method: MSMS-Private-pos-VS18_4	FALSE	FALSE	205	0	0	1	0.03	0.07	0.4	26	0.19	0.72	9.08	20230125_SWATH_B2_C_CE20_d1	116.97568:1142 116.98566:26294 117.05447:1673 117.09080:16076 118.08604:95057 119.01895:944 119.03391:932 119.07008:971 119.08952:1956	51.02320:235 53.00237:1442 53.03880:3372 62.92898:264 71.95157:153 72.93693:632 77.03861:759 79.05408:483 81.07010:291 86.99290:686 90.97291:203 91.05421:5588 93.06986:3827 95.04919:5468 98.37962:289 102.04787:97 103.05431:46411 104.05067:4012 105.00328:292 105.04478:3874 118.06487:1168 119.07265:353 120.08065:7622 121.08403:657	25448	23664	22556	21282	25900	27095	20793	20838	24381	23633	19360	17439	21305	25468	21740
206	19.695	116.986	w/o MS2: Sulfuric acid	[M+H+H2O]+	null	0.03	TRUE	-1	116.985	H2O4S	Non-metal sulfates	QAOWNCQODCNURD-UHFFFAOYSA-N	OS(O)(=O)=O	530	FALSE	TRUE	FALSE	Normalized unit: Intensity; Annotation method: MSMS-Private-pos-VS18_4	FALSE	FALSE	206	0	0	1	0.04	0.06	0.17	18	0.22	0.64	9.93	20230125_SWATH_C3_C_CE20_d1	116.97568:2347 116.98567:53722 117.01556:634 117.05434:4038 117.09077:14942 117.14653:1092 117.94550:338 117.98901:654 118.08601:79656 118.94230:463 118.97873:372 118.98188:352 119.00123:274 119.01871:4529 119.03369:1071 119.07003:1857 119.08942:4263	51.01817:927 53.00235:5443 53.03868:2315 55.05444:12366 56.96487:6344 57.03335:1527 58.04134:6023 59.04918:1010 62.19136:913 65.03853:1143 65.26147:3783 69.06977:1508 74.09619:4715 76.32581:878 84.95963:3968 89.24499:944 95.89367:1236 98.98368:1288	22734	19611	19963	20327	21722	20740	18952	18926	22459	20360	31244	20515	19593	20068	20200
207	6.499	116.986	w/o MS2: Sulfuric acid	[M+H+H2O]+	null	0.03	TRUE	-1	116.985	H2O4S	Non-metal sulfates	QAOWNCQODCNURD-UHFFFAOYSA-N	O=S(=O)(O)O	530	FALSE	TRUE	FALSE	Normalized unit: Intensity; Annotation method: MSMS-Private-pos-VS18_4	FALSE	FALSE	207	0	0	1	0	0.07	0.01	26	0.04	0.55	7.52	20230125_SWATH_A3_C_CE20_d1	116.97572:990 116.98571:48365 117.01562:525 117.05444:3879 117.09080:13245 117.14660:1308 117.94557:235 117.98911:641 118.08604:84349 118.09416:1313 118.12246:1741 118.94230:1049 118.97681:262 119.00115:277 119.01876:7029 119.02083:447 119.03373:1756 119.07000:495 119.08942:4268	55.05431:1706 55.93453:2128 55.94512:1109 56.04972:2000 56.94238:22789 56.96487:1764 57.03333:1050 58.06245:1814 58.06522:31052 59.04939:1154 59.07299:23049 60.98660:2394 62.64081:884 64.75318:4134 67.93484:2431 72.93712:11970 74.95275:1189 78.99690:7570 79.05410:1463 84.04427:1648 84.29157:1056 84.95964:5833 85.05210:1847 86.06003:7094 86.95264:1034 86.99276:1398 90.94789:4754 96.93786:1530 99.0…	22739	21137	30520	17888	20973	19267	18433	18679	20916	20588	17295	18552	19657	19641	19381
208	4.179	116.986	w/o MS2: 1,4-Dithiane-2,5-diol	[M+H-2H2O]+	null	1	TRUE	2.33	116.983	C4H8O2S2	Dithianes	YUIOPHXTILULQC-UHFFFAOYSA-N	OC1SCC(O)SC1	530	FALSE	TRUE	FALSE	Normalized unit: Intensity; Annotation method: MSMS-Private-pos-VS18_4	FALSE	FALSE	208	0	0	0.96	0	null	0.78	4	0.25	0.78	291.77	20230125_SWATH_Pool_C_CE20_d1	116.98566:1612872 117.01556:654 117.02650:1550 117.05418:3246 117.09074:14727 117.12137:473 117.14646:848 117.98895:35057 117.99183:1200 118.08595:55207 118.98161:10436 118.98990:9542 118.99201:652 119.00128:1847 119.01862:2872 119.03351:1553 119.08940:864	56.94235:86831 58.96103:396 60.95763:1647 64.75710:176 68.98211:258 70.98067:342 71.95177:35146 84.09325:221 84.95966:119141 85.96297:995 86.95613:638 86.99268:732 88.95253:1710 90.94788:404 95.08633:250 100.99182:287 102.97034:10751 104.90843:347 115.01437:221 116.98634:247 120.98064:1510	465147	627559	430914	210604	510589	389052	369974	379611	662842	541008	347709	305159	90145	741257	452128
209	20.404	116.986	w/o MS2: Sulfuric acid	[M+H+H2O]+	null	0.03	TRUE	-1	116.985	H2O4S	Non-metal sulfates	QAOWNCQODCNURD-UHFFFAOYSA-N	O=S(=O)(O)O	530	FALSE	TRUE	FALSE	Normalized unit: Intensity; Annotation method: MSMS-Private-pos-VS18_4	FALSE	FALSE	209	0	0	1	0	0.1	0.02	26	0.12	0.58	8.09	20230125_SWATH_A2_C_CE20_d1	116.97575:2579 116.98572:51732 117.01564:1366 117.05443:4414 117.06977:450 117.09081:17010 117.14657:1371 117.98913:477 118.08607:84309 118.09421:1482 118.09930:259 118.94257:313 119.01877:3219 119.03385:701 119.07020:1927 119.08325:384 119.08948:5475	50.34682:982 54.94701:1256 55.05433:1529 55.93445:4323 55.94534:1425 56.94235:31962 56.96498:8329 58.06527:26291 58.94279:2364 59.07304:21690 60.98655:1377 64.75678:3540 67.93478:1386 71.95164:1332 72.93710:17533 74.95261:1954 78.99697:5896 84.04447:1298 84.95971:14388 86.99282:1341 88.95237:1124 90.94782:6488 99.00333:4185 102.97039:1314 104.96342:1778 105.00327:1986 109.84422:1091 111.02321:520…	22578	31711	21059	21422	22422	20267	20435	19829	21706	21493	18326	20334	21778	21204	20511
210	17.932	116.986	w/o MS2: 1,4-Dithiane-2,5-diol	[M+H-2H2O]+	null	0.09	TRUE	2.33	116.983	C4H8O2S2	Dithianes	YUIOPHXTILULQC-UHFFFAOYSA-N	OC1SCC(O)SC1	530	FALSE	TRUE	FALSE	Normalized unit: Intensity; Annotation method: MSMS-Private-pos-VS18_4	FALSE	FALSE	210	0	0	0.96	0.04	0.32	0.12	6	0.17	0.73	10.72	20230125_SWATH_H1_C_CE20_d1	116.97581:1510 116.98573:21693 117.05441:3770 117.06575:308 117.09080:15359 117.14667:750 117.94576:370 118.06828:401 118.08608:87082 118.09422:1610 118.94234:587 118.97892:340 118.99154:364 119.01891:2459 119.03376:471301 119.04909:947 119.07004:741 119.08942:3883	55.01801:23231 55.93464:794 56.04980:119 56.94242:2150 57.52895:137 58.06522:400 60.98666:849 67.93491:66 69.06982:374 69.32590:150 71.04915:259 71.95186:142 72.93716:1263 73.02837:15585 78.99709:548 79.05418:306 80.99284:213 84.04459:1281 84.95964:1329 86.99277:280 90.94772:272 99.00340:812 101.02372:457 111.02319:376 118.08617:432	22863	19823	19723	19615	23830	33613	21039	19398	21792	19053	18395	24029	23068	19047	15852
211	13.577	116.986	w/o MS2: Sulfuric acid	[M+H+H2O]+	null	0.03	TRUE	-1	116.985	H2O4S	Non-metal sulfates	QAOWNCQODCNURD-UHFFFAOYSA-N	OS(O)(=O)=O	530	FALSE	TRUE	FALSE	Normalized unit: Intensity; Annotation method: MSMS-Private-pos-VS18_4	FALSE	FALSE	211	0	0	1	0	0.01	0.12	18	0.22	0.59	5.85	20230125_SWATH_F4_C_CE20_d1	116.97591:2101 116.98570:39437 117.01570:379 117.05445:4686 117.09081:16222 117.10202:412 117.14664:501 118.06100:352 118.08606:87294 118.94242:1309 118.97865:538 119.01877:4587 119.03374:1517 119.07018:685 119.08942:4755	53.03886:1086 55.05454:1454 55.93452:1466 55.94540:1120 56.94234:20336 56.96503:2044 58.06524:27054 58.94265:1579 59.07301:16590 60.98656:1703 61.45638:892 64.75521:2167 64.75846:2154 65.03858:1071 67.05426:1159 68.98199:1700 71.04909:1657 71.95184:1040 72.93708:12289 74.95275:1880 78.99695:5460 79.05423:1363 84.04462:2451 84.95969:4790 86.99280:1635 88.93300:905 90.94771:5078 99.00359:1867 104.9…	22058	20524	26224	19416	22258	21044	20148	17932	22026	20071	19490	18646	21658	20840	20940
212	4.435	117.016	w/o MS2: Maleic acid	[M+H]+	null	0.46	TRUE	2.03	117.018	C4H4O4	Dicarboxylic acids and derivatives	VZCYOOQTPOCHFL-UPHRSURJSA-N	O=C(O)C=CC(=O)O	530	FALSE	TRUE	FALSE	Normalized unit: Intensity; Annotation method: MSMS-Private-pos-VS18_4	FALSE	FALSE	212	0	0	0.97	0.03	0.03	0.75	1	1	0.93	14.25	20230125_SWATH_F4_C_CE20_d1	117.01564:15844 117.05446:2363 117.09073:10128 117.14663:653 118.08604:28214 118.09414:1080 118.97701:5009 119.03381:1960 119.08528:528 119.08946:1156 119.09236:593 119.10664:712	55.94513:1113 56.94241:8199 58.06518:12119 59.07296:5167 64.75388:1059 64.75672:3800 72.93703:5887 74.09626:6296 78.01017:917 78.99678:1842 82.00725:973 84.04425:1177 99.00282:1392 100.86239:997 111.02277:1248 118.08643:1623	12460	15205	14197	13379	16455	17447	15875	17112	17026	13759	15113	14635	11694	17652	13972
213	17.958	117.054	Methyl (4S,5R)-2,2,5-trimethyl-1,3-dioxolane-4-carboxylate	[M+H-C3H6O]+	null	0.14	TRUE	3.77	117.055	C8H14O4	Ketals	AELKYRWKHKGMAD-RITPCOANSA-N	[H]C1(OC(OC1([H])C)(C)C)C(=O)OC	430	FALSE	TRUE	TRUE	x; Normalized unit: Intensity; Annotation method: MSMS-Private-pos-VS18_4	FALSE	FALSE	213	0	0	1	0.81	0.84	0.85	4	1	1.77	14.47	20230125_SWATH_H3_C_CE20_d1	117.05424:24231 117.09063:15332 118.08591:80342 119.03345:3069 119.08927:1468	53.00229:9477 53.03868:446 56.04958:306 57.03360:118817 58.03682:3336 64.75756:471 67.01778:7851 69.03340:5218 75.04391:3561 79.05399:285 84.04429:1089 85.02833:189111 86.03159:8770 87.04430:578 90.05498:458 91.05440:287 99.00388:255 99.04469:334 103.03897:941 113.02316:4565	4022	4315	4719	4779	5068	5420	5798	4334	4031	5208	4970	5352	4006	11986	13899
214	17.476	117.091	w/o MS2: Thymidine	[M+H]+	null	0.69	TRUE	17.417	117.1	C10H14N2O5	Pyrimidine 2'-deoxyribonucleosides	IQFYYKKMVGJFEH-XLPZGREQSA-N	O=C1NC(=O)N(C=C1C)C2OC(CO)C(O)C2	520	TRUE	TRUE	FALSE	Normalized unit: Intensity; Annotation method: MSMS_Private_VS18_POS_realMT_SWATH_2	FALSE	FALSE	214	0	0.96	0.65	null	null	null	3	null	0.54	8.95	20230125_SWATH_B2_C_CE20_d1	117.09077:41897 118.08600:89395 118.09393:2094 119.04895:3720 119.08929:3137 119.10639:3435	53.00245:1670 53.03871:926 55.05439:5274 56.96476:269 57.03366:106218 58.03699:4450 61.01062:2909 62.98999:193 65.03851:819 74.09627:289 75.04388:3314	26254	26230	26628	23615	31500	36296	29048	32818	24938	22902	24363	24158	16820	34998	36114
215	5.516	117.138	w/o MS2: Methyl[4-(methylamino)butyl]amine	[M+H]+	null	0.03	TRUE	2.19	117.139	C6H16N2	Dialkylamines	CZPRYVBLOUZRGD-UHFFFAOYSA-N	N(C)CCCCNC	530	FALSE	TRUE	FALSE	Normalized unit: Intensity; Annotation method: MSMS-Private-pos-VS18_4	FALSE	FALSE	215	0	0	1	0.04	0.03	0.75	6	0.67	0.89	32.78	20230125_SWATH_D4_C_CE20_d1	117.13847:15790 117.14654:1171 117.93501:1047 118.08606:71696 118.09420:1126 118.12247:7022 119.01881:4725 119.08311:1181 119.08940:2155	55.05437:6117 56.04965:126839 57.05286:5413 58.06521:29038 59.07306:6881 67.05418:83292 69.05730:3254 74.02362:14065 82.06502:7013 84.08076:3019649 85.06467:110639 95.04893:7111 112.07572:8259	2088	2316	2158	1148	6251	5693	7008	5484	4227	3971	3461	1057	1587	9426	10808
216	3.908	117.138	w/o MS2: Hexane-1,5-diamine	[M+H]+	null	0.03	TRUE	2.09	117.139	C6H16N2	Monoalkylamines	XTBMQKZEIICCCS-UHFFFAOYSA-N	NCCCCC(N)C	530	FALSE	TRUE	FALSE	Normalized unit: Intensity; Annotation method: MSMS-Private-pos-VS18_4	FALSE	FALSE	216	0	0	1	0.26	0.17	0.72	4	0.5	1.04	34.94	20230125_SWATH_E3_C_CE20_d1	117.13846:95628 117.14661:1400 118.08605:83981 118.09415:1773 118.13539:373 118.14174:7029 118.97706:389 119.01872:2077 119.03381:1349 119.04484:254 119.07009:1005 119.08939:3478 119.10645:1033	53.00241:6774 53.03869:1254 55.05441:13364 56.96488:2295 57.03368:1333 58.04141:4315 65.25733:2044 70.06512:2408 72.08058:6246 73.06460:1155 74.09632:6387 76.48689:1181 80.37965:904 83.44320:1019 84.95968:1021 89.63380:909 96.99454:1143	4142	4266	1620	1297	3448	7023	1545	1162	1107	2517	1036	1246	1368	1520	2236
217	8.964	117.947	Unknown	[M+H]+	null	0.23	TRUE	null	null	null	null	null	null	999	FALSE	FALSE	FALSE	Normalized unit: Intensity	FALSE	FALSE	217	0	0	null	null	null	null	null	null	null	101.74	20230125_SWATH_B4_C_CE20_d1	117.94726:16125 117.94962:11325 118.04332:21849 118.04572:10201 118.04973:4599 118.05202:6151 118.05572:4837 118.08601:34309240 118.12125:6345 118.12753:33963 118.22378:29690 118.26492:5554 118.33490:4682 118.33570:3925 119.08311:119745 119.08931:1884378	58.06524:7606158 59.06875:4094685 60.06978:167093 74.05995:19961 118.08607:1851737 119.08329:119137 120.09068:11331	388	390	524	487	14263	12103	10978	18714	1182	917	2342	2701	527	10265	11978
218	6.572	118.061	Guanidineacetic acid	[M+H]+	null	0.91	TRUE	6.654	118.061	C3H7N3O2	Alpha amino acids and derivatives	BPMFZUMJYQTVII-UHFFFAOYSA-N	O=C(O)CNC(=N)N	330	TRUE	TRUE	TRUE	Normalized unit: Intensity; Annotation method: MSMS_Private_VS18_POS_realMT_SWATH_2	FALSE	FALSE	218	0	0.9	1	0.91	0.91	0.95	6	1	1.56	182.45	20230125_SWATH_F3_C_CE20_d1	118.06087:1925840 118.07641:4151 118.08597:77301 118.10268:2007 118.12247:1863 118.31037:359 119.01857:3974 119.03371:1329 119.05569:604 119.05788:21333 119.06419:60266 119.06997:1565 119.08320:478 119.08938:4688 119.10654:628 120.06119:315 120.06510:8708 120.06733:676 120.07652:1868	51.94023:572 55.02927:13387 59.07304:428 64.74968:375 67.93497:110 69.08790:473 72.05552:33154 72.08067:86 73.03954:6874 74.95286:119 76.03924:7695 84.95962:105 86.99261:615 94.23035:235 95.06049:622 95.08593:276 101.03470:2045 105.00325:481 111.02296:155 114.33997:243 118.06091:89 118.08603:1579 122.09608:99	31803	34996	50200	70684	629273	809473	962235	793333	245336	318219	380467	349990	100	1219185	1404702
219	10.586	118.086	w/o MS2: Betaine	[M+H]+	null	0.03	TRUE	-1	118.086	C5H11NO2	Alpha amino acids	KWIUHFFTVRNATP-UHFFFAOYSA-N	C[N+](C)(C)CC([O-])=O	530	FALSE	TRUE	FALSE	Normalized unit: Intensity; Annotation method: MSMS-Private-pos-VS18_4	FALSE	FALSE	219	0	0	1	0.4	0.35	0.93	3	1	1.35	4.92	20230125_SWATH_Pool_C_CE20_d1_Spike	118.08601:101567 119.01871:1265 119.03368:1310 119.08944:4777 119.10637:842 120.06532:2714	55.05462:1555 55.93449:1902 56.94238:17832 56.96479:2086 58.06524:28929 58.94276:1176 59.07311:16027 60.98629:1528 64.76176:4126 67.93481:1084 71.95180:1058 72.93327:1287 72.93690:10544 78.99693:5718 79.05431:1195 80.99271:1260 84.04433:3527 84.95953:5763 86.99285:2491 90.94779:1869 91.05455:1156 99.00323:2256 100.67747:1002 104.96315:1110 111.02327:4314 112.89612:1005 118.08604:8852 122.09657:18…	92995	88077	97404	98201	96693	100763	103363	103104	88904	95744	94432	100849	88862	100348	101661
220	17.605	118.086	w/o MS2: Betaine	[M+H]+	null	0.74	TRUE	-1	118.086	C5H11NO2	Alpha amino acids	KWIUHFFTVRNATP-UHFFFAOYSA-N	C[N+](C)(C)CC([O-])=O	530	FALSE	TRUE	FALSE	Normalized unit: Intensity; Annotation method: MSMS-Private-pos-VS18_4	FALSE	FALSE	220	0	0	1	0.46	0.41	0.94	3	1	1.41	6.28	20230125_SWATH_A4_C_CE20_d1	118.08601:117049 119.01635:1815 119.04897:1922 119.07015:3671 119.08535:988 119.08942:4272 119.10645:1239 120.01401:21461 120.06542:3913	53.03875:4033 55.01793:6173 55.05446:7597 56.94235:2066 57.03367:8965 58.06250:1776 58.06524:38958 59.04907:1231 59.07299:23794 61.02835:1363 64.75517:2884 65.03860:1293 66.54179:1076 67.05396:1266 69.03336:16227 72.93709:2300 73.02832:922 76.76029:1012 79.05430:1922 81.03355:1635 81.21299:970 83.04881:1172 84.04446:8268 85.02825:6893 91.05414:4372 97.02873:1333 112.68278:1044 118.08604:7363 122.…	100783	99527	106600	111938	112591	102501	104950	104691	108501	106950	105530	105496	96813	106236	108685
221	8.959	118.086	Betaine	[M+H]+	null	1	TRUE	1.9	118.086	C5H11NO2	Alpha amino acids	KWIUHFFTVRNATP-UHFFFAOYSA-N	O=C([O-])C[N+](C)(C)C	430	FALSE	TRUE	TRUE	Normalized unit: Intensity; Annotation method: MSMS-Private-pos-VS18_4	FALSE	FALSE	221	0	0	1	0.97	0.93	0.94	3	1	1.93	3703.96	20230125_SWATH_A2_C_CE20_d1	118.08601:3044958 118.12755:2820 118.22369:704 118.26513:735 118.33504:442 118.94263:453 119.01876:2074 119.03374:2313 119.06976:544 119.08314:11565 119.08934:171294 119.10658:1119 120.06532:2438 120.08657:1116 120.09021:8868 120.09270:3025 120.10154:518	58.06527:498248 59.06883:297647 60.07636:10696 72.93699:1959 74.06018:694 78.99681:1073 86.99262:602 91.05439:1835 118.08607:119397 118.94276:610 119.08952:4844	2220388	2316930	3020931	3867168	25783300	29832692	34478848	29907251	4939415	6177820	7235792	6740312	2671021	19903825	21579433
222	7.947	118.086	Isovaline	[M+H]+	null	1	TRUE	8.019	118.086	C5H11NO2	L-alpha-amino acids	GCHPUFAZSONQIV-UHFFFAOYSA-N	O=C(O)C(N)(C)CC	330	TRUE	TRUE	TRUE	Normalized unit: Intensity; Annotation method: MSMS_Private_VS18_POS_realMT_SWATH_2	FALSE	FALSE	222	0	0.94	1	0.93	0.9	0.9	6	0.67	1.53	2045.07	20230125_SWATH_CSTD_C_CE20	118.08599:4617368 118.10140:12047 118.12829:3683 118.26490:1163 119.01877:769 119.03371:1173 119.06981:1256 119.08308:19177 119.08932:267799 119.10648:1001 120.09018:12277 120.09266:6047 120.10165:943	53.03883:5876 55.05442:125539 56.94231:436 57.05743:16801 58.94244:389 59.04921:4365 72.08070:229888 73.07776:10804 78.99696:381 86.99277:342 122.09647:542	1168713	1922004	1350504	1462521	7299375	8520375	10361046	8520832	4490308	5050567	3790885	2969146	3223297	15490048	17070171
223	6.401	118.086	5-Aminovaleric acid	[M+H]+	null	0.94	TRUE	6.512	118.086	C5H11NO2	Delta amino acids and derivatives	JJMDCOVWQOJGCB-UHFFFAOYSA-N	O=C(O)CCCCN	330	TRUE	TRUE	TRUE	Normalized unit: Intensity; Annotation method: MSMS_Private_VS18_POS_PMT_V3_SWATH_3	FALSE	FALSE	223	0	1	1	0.93	0.95	0.96	13	1	1.62	74.84	20230125_SWATH_H2_C_CE20_d1	118.08601:2375386 118.12236:7683 118.12685:1505 118.22371:698 118.26509:698 118.33504:363 118.51803:339 118.97708:378 119.01885:3152 119.03365:680 119.07001:1449 119.08312:10523 119.08933:130551 119.10642:1545 120.06525:1458 120.09022:10269 120.09266:2133 120.10156:651	53.03869:849 55.05443:48422 56.04966:39204 56.94236:368 57.03362:2823 57.05291:215 59.04924:18232 64.75275:550 68.94286:466 72.05574:3512 72.93703:148 74.95263:148 77.30531:239 80.75100:277 81.04476:418 82.06495:192 83.04901:4891 84.04409:110 86.99239:427 90.94751:1064 93.90412:321 99.00333:568 100.07555:283 101.05988:3680 104.96326:348 113.01917:890 118.08629:192 118.94250:418 122.09614:393	94724	96616	101405	105518	217278	247140	276220	259458	127750	145607	153767	148416	357241	336286	354164
224	5.728	118.086	w/o MS2: 3-(Dimethylamino)propionic acid	[M+H]+	null	0.11	TRUE	5.917	118.086	C5H11NO2	Trialkylamines	JMOXSQYGVIXBBZ-UHFFFAOYSA-N	O=C(O)CCN(C)C	520	TRUE	TRUE	FALSE	Normalized unit: Intensity; Annotation method: MSMS_Private_VS18_POS_PMT_V3_SWATH_3	FALSE	FALSE	224	0	0.99	1	0.24	0.2	0.87	2	1	1.12	11.14	20230125_SWATH_CSTD_C_CE20	118.08601:77544 118.09409:867 118.12239:2071 118.94239:619 119.01878:2454 119.03375:1904 119.07016:877 119.08539:339 119.08933:3704 119.10652:970 120.06519:1590 120.08389:2046 120.10176:526	51.92303:938 55.93444:1889 56.94228:19833 56.96479:1748 57.06996:1326 58.06520:31618 59.04918:1995 59.06851:1221 59.07306:13847 60.98651:4363 61.01053:1564 64.75306:4761 67.05415:1922 67.93481:1624 69.03345:937 70.06499:4414 71.95164:1014 72.93695:9290 78.99704:7234 79.00114:1037 79.05403:1101 80.04916:989 81.06949:1552 84.08050:6208 84.95959:5224 87.02649:1020 90.94750:2049 99.00333:4295 104.963…	87799	87532	87035	88833	84032	84565	89249	89234	85482	85175	87425	88521	80878	84531	85799
225	7.241	118.086	w/o MS2: 3-Aminopentanoic acid	[M+H]+	null	0.09	TRUE	6.512	118.086	C5H11NO2	Beta amino acids and derivatives	QFRURJKLPJVRQY-UHFFFAOYSA-N	O=C(O)CC(N)CC	520	TRUE	TRUE	FALSE	Normalized unit: Intensity; Annotation method: MSMS_Private_VS18_POS_PMT_V3_SWATH_3	FALSE	FALSE	225	0	0.88	1	0.37	0.33	0.86	4	0.75	1.13	7.44	20230125_SWATH_D3_C_CE20_d1	118.08603:94647 118.09400:1029 119.01884:1330 119.03370:1485 119.07013:628 119.08945:5298 119.10638:982 119.85365:616 120.06534:1020	50.19490:922 55.05439:1179 55.93453:1891 56.94233:14076 56.96461:930 58.06252:1602 58.06521:28233 59.07302:18020 64.75414:4915 67.93460:1016 72.93705:8153 77.08334:899 78.99695:5029 84.95966:1359 88.05071:1668 90.05466:2213 90.94768:4136 99.00333:1623 99.82882:943 107.54758:891 108.95823:1099 111.02286:1828 118.08619:7118	84044	85987	87393	89327	88383	88161	93099	90584	86365	88702	89326	92304	89400	86786	86852
226	4.297	118.086	w/o MS2: Betaine	[M+H]+	null	0.71	TRUE	-1	118.086	C5H11NO2	Alpha amino acids	KWIUHFFTVRNATP-UHFFFAOYSA-N	C[N+](C)(C)CC([O-])=O	530	FALSE	TRUE	FALSE	Normalized unit: Intensity; Annotation method: MSMS-Private-pos-VS18_4	FALSE	FALSE	226	0	0	1	0.41	0.35	0.94	3	1	1.36	12.62	20230125_SWATH_B4_C_CE20_d1	118.08609:88501 118.94241:461 119.01875:2211 119.03384:1742 119.07016:620 119.08950:4625 119.10647:1956 120.01953:300 120.06532:1812 120.09037:552 120.10161:443	51.83565:1043 55.05450:1674 55.93468:1169 56.94238:20018 56.96486:1385 58.06251:1262 58.06527:30459 58.53319:866 59.06848:1170 59.07304:20270 60.53466:947 60.98650:2342 64.75491:3561 67.93501:1118 72.11753:1004 72.93719:9767 74.95267:1349 78.99696:5749 81.06962:1273 84.04443:5567 84.95961:5434 86.99287:1138 90.94762:4673 99.00377:3872 104.96326:1139 111.02297:4657 113.01859:1669 118.08617:6734 11…	83571	86298	87792	88803	84960	84952	89622	88252	83274	85137	87400	89918	84813	83816	83577
227	5.25	118.122	w/o MS2: N,N-Diethyl-2-aminoethanol	[M+H]+	null	0.11	TRUE	6.169	118.123	C6H15NO	1,2-aminoalcohols	BFSVOASYOCHEOV-UHFFFAOYSA-N	OCCN(CC)CC	520	TRUE	TRUE	FALSE	Normalized unit: Intensity; Annotation method: MSMS_Private_VS18_POS_PMT_V3_SWATH_3	FALSE	FALSE	227	0	0.82	1	0.19	0.17	0.72	7	0.29	0.92	135.23	20230125_SWATH_D4_C_CE20_d1	118.12242:28647 119.01875:8884 119.03380:1570 119.07017:1727 119.08944:3958 119.10651:1436 119.12582:1210 119.52297:262 120.01964:1252 120.04424:456 120.06535:2250 120.10178:528 120.17857:235	51.93993:1009 55.05439:2254 55.93462:1066 56.94238:21398 56.96475:1176 57.36597:943 58.06525:33699 58.87817:1070 58.94265:979 59.04916:1066 59.07303:16709 60.98645:1239 64.75382:4770 67.93490:1864 68.98206:1917 69.06975:2176 72.08060:2214 72.93700:9493 73.06474:1093 78.99699:5804 79.05461:1046 79.67537:933 84.04431:2208 84.08068:4283 84.95956:3600 86.99273:4103 90.94761:4837 94.26376:1026 99.0034…	1710	2905	1739	1947	5988	5529	7815	5390	6266	6203	3492	1929	134	11080	11770
228	6.294	118.122	N,N-Diethyl-2-aminoethanol	[M+H]+	null	0.97	TRUE	6.169	118.123	C6H15NO	1,2-aminoalcohols	BFSVOASYOCHEOV-UHFFFAOYSA-N	OCCN(CC)CC	330	TRUE	TRUE	TRUE	Normalized unit: Intensity; Annotation method: MSMS_Private_VS18_POS_PMT_V3_SWATH_3	FALSE	FALSE	228	0	1	1	0.87	0.91	0.96	8	0.75	1.56	103.85	20230125_SWATH_F4_C_CE20_d1	118.12245:819994 118.16479:341 118.80869:275 118.94250:595 118.97887:308 119.01878:3874 119.03371:2433 119.07005:470 119.08936:4824 119.10649:656 119.11972:2826 119.12582:49910 120.06530:3244 120.10167:1579 120.12673:2087 120.12894:848	58.06525:2702 59.61263:219 59.70527:245 60.98634:475 64.75620:221 68.46412:268 72.08070:19758 73.08423:425 74.09640:6808 78.99699:102 79.05404:775 83.92956:322 84.08071:386 90.09148:317 95.04924:28 100.11214:12774 101.11565:571 105.00317:89 113.01906:301 118.12243:4114	379186	209602	269023	261139	345276	345989	389815	358763	266295	272141	295913	323332	126	411356	467332
229	8.963	118.224	Unknown	[M+H]+	null	0.23	TRUE	null	null	null	null	null	null	999	FALSE	FALSE	FALSE	Normalized unit: Intensity	FALSE	FALSE	229	0	0	null	null	null	null	null	null	null	328.53	20230125_SWATH_B4_C_CE20_d1	118.22378:29690 118.26492:5554 118.33490:4682 118.33570:3925 119.08311:119745 119.08931:1884378 120.08662:7867 120.09018:99575 120.09267:29728	58.06524:7606145 59.06875:4094683 60.06978:167093 74.05995:19961 118.08607:1851737 119.08329:119137 120.09068:11331	484	336	822	944	15963	15824	14904	20083	1064	1232	2473	3175	410	11269	12170
230	4.513	119.019	w/o MS2: 2-[(2-Aminoethyl)sulfanyl]acetic acid	[M+H-NH3]+	null	0.97	TRUE	1.72	119.016	C4H9NO2S	Amino acids	HMZKKJDOCRYTTH-UHFFFAOYSA-N	O=C(O)CSCCN	530	FALSE	TRUE	FALSE	Normalized unit: Intensity; Annotation method: MSMS-Private-pos-VS18_4	FALSE	FALSE	230	0	0	0.97	0.01	0.01	0.83	4	1	0.94	1670.53	20230125_SWATH_A3_C_CE20_d1	119.01870:1451743 119.03429:5071 119.08940:3315 119.10645:947 119.97684:675 120.01948:187954 120.02193:25515 120.06529:966 121.00742:5235 121.01619:201188 121.02290:13961 121.10060:639	58.99780:7189 59.99871:458 68.98208:220244 69.98277:27454 70.97958:37138 71.98312:834 72.99523:6630 75.01080:388 77.00822:5317 78.00928:382 82.01366:376 85.01340:2350 86.99272:372211 87.98771:44516 88.99021:54037 90.99437:646 91.00580:9792 92.02486:1354 93.02159:1477 95.01880:612 96.98820:3529 101.00838:2889 103.02379:4594 105.00327:331004 106.00390:40976 107.00078:48201 109.03438:1929 110.00849:…	481962	439647	666726	604922	2186235	2269728	2474663	2071892	751706	935963	959963	782079	8460	3530350	3235880
231	17.837	119.034	w/o MS2: Erythrono-1,4-lactone	[M+H]+	null	0.71	TRUE	17.419	119.034	C4H6O4	Gamma butyrolactones	SGMJBNSHAZVGMC-MZTXYVAJNA-N	O[C@@H]1COC(=O)[C@@H]1O	520	TRUE	TRUE	FALSE	Normalized unit: Intensity; Annotation method: MSMS_Private_VS18_POS_PMT_V3_SWATH_3	FALSE	FALSE	231	0	0.96	1	0.07	0.21	0.27	20	0.25	0.84	185.98	20230125_SWATH_H3_C_CE20_d1	119.03373:532746 119.04915:1390 119.07002:755 119.08939:4502 119.10633:854 120.03701:24443 120.06533:3258 121.00735:5999 121.03800:3131 121.06454:563 121.08566:533	55.01805:10984 55.05425:2111 56.94230:13301 56.96498:1178 57.78386:922 58.06525:26206 59.04908:1391 59.07305:16554 59.28452:960 60.98645:2073 64.75632:982 64.75937:2434 72.93706:6355 73.02850:10890 78.99694:6021 79.05418:2124 84.04424:6001 84.95965:2351 86.99303:1181 90.05450:1463 90.94768:2386 99.00346:4540 101.02350:1683 105.00292:1031 111.02282:2481 113.01875:1757 118.08645:7940 122.09647:2038	5343	5660	6401	6921	33644	39944	43797	41864	14917	18629	19976	18437	1905	519988	561675
232	17.62	119.07	w/o MS2: Methyl(S)-3-hydroxybutyrate	[M+H]+	null	0.03	TRUE	16.263	119.07	C5H10O3	Hydroxy fatty acids	VEXDRERIMPLZLU-UHFFFAOYNA-N	CC(O)C(C)C(O)=O	520	TRUE	TRUE	FALSE	Normalized unit: Intensity; Annotation method: MSMS_Private_VS18_POS_PMT_V3_SWATH_3	FALSE	FALSE	232	0	0.65	1	0.03	0.05	0.58	10	0.1	0.72	9.35	20230125_SWATH_Pool_C_CE20_d1_Spike	119.07012:19020 119.08139:6262 119.08952:6841 120.01412:11394 120.02895:1566 120.06534:81901 120.10172:84699 121.01412:1463 121.04934:6178 121.06460:1825 121.06857:1701 121.08585:10078 121.09672:1524 121.10506:2990	53.00235:423 53.99776:206 55.05442:5545 55.45577:189 56.04965:12691 57.03365:6282 58.02885:257 58.06527:9360 59.04912:4831 60.04452:4114 60.20818:190 61.02843:1613 64.76691:83 67.05412:1884 68.04940:1537 68.99689:262 69.06977:493 70.06498:3404 71.01247:770 71.04902:1174 72.04426:2311 72.08063:458 73.02825:573 74.06002:5363 79.05417:57 82.06503:2160 83.01266:378 83.04906:5535 84.08066:586 86.06003…	1091	1994	1921	3058	8940	10005	830	9996	2962	4150	3624	3867	1185	23718	25028
233	8.384	119.881	Unknown	[M+H]+	null	0.03	TRUE	null	null	null	null	null	null	999	FALSE	FALSE	FALSE	Normalized unit: Intensity	FALSE	FALSE	233	0	0	null	null	null	null	null	null	null	194.53	20230125_SWATH_D2_C_CE20_d1	119.88132:19954 119.92312:10030 119.92536:5612 120.02120:9838 120.02347:33623 120.06526:49462260 120.10843:45446 120.11509:5178 120.20657:24349 120.24855:16461 120.32126:7514 121.06228:185285 121.06850:2048567	56.04966:2741300 57.03360:502343 58.02888:28556 58.06522:21178 60.04445:3249 70.02867:17307 74.02354:196093 74.05995:1388211 75.02715:55040 75.04393:58436 76.03933:6883 87.05529:14119 88.03929:4244	143	319	274	241	6610	2482	8091	4774	336	1430	757	496	192	9970	13522
234	8.379	119.923	Unknown	[M+H]+	null	0.31	TRUE	null	null	null	null	null	null	999	FALSE	FALSE	FALSE	Normalized unit: Intensity	FALSE	FALSE	234	0	0	null	null	null	null	null	null	null	224.38	20230125_SWATH_D3_C_CE20_d1	119.92308:31905 119.92554:11525 120.02265:55558 120.02395:5013 120.03030:14450 120.03403:7055 120.03753:15685 120.05002:120933 120.06525:57568380 120.09177:21542 120.09409:7597 120.10680:22748 120.10920:25684 120.20662:44651 120.24854:21857 120.32122:8612 121.06226:208955 121.06849:2507023	56.04966:3624893 57.03359:589084 58.02878:33897 58.06527:30266 64.75321:3886 70.02869:22180 74.01922:281228 74.05995:1649576 75.02699:64743 75.04401:62952 76.03912:4801 87.05536:20714 88.03929:8020	136	574	582	545	6506	7882	7576	11514	1774	1713	2674	1292	352	16707	16872
235	17.453	120.014	w/o MS2: 1,1-Dioxo-1,2-thiazolidine-3-carboxylic acid	[M+H-CH2O2]+	null	0.63	TRUE	1.66	120.011	C4H7NO4S	Alpha amino acids and derivatives	CKMPIUWDWKULKJ-UHFFFAOYSA-N	O=C(O)C1NS(=O)(=O)CC1	530	FALSE	TRUE	FALSE	Normalized unit: Intensity; Annotation method: MSMS-Private-pos-VS18_4	FALSE	FALSE	235	0	0	0.97	0	0	0.84	2	1	0.93	73.22	20230125_SWATH_C4_C_CE20_d1	120.01402:215173 120.06539:2429 120.37240:1724 120.51583:14822 121.01420:41587 121.04934:2399 121.06464:3250 121.08546:1956 122.01192:13422 122.08093:9161	53.00243:1130 53.03878:9951 55.01807:12051 55.05439:10965 56.04956:576 57.03362:15977 58.06527:3961 59.04924:3413 60.05570:159 61.02842:6745 62.52687:161 65.03858:2114 67.05420:1066 69.03341:40278 70.95795:2147 71.04910:4311 73.02808:1101 79.05434:902 81.03363:7324 83.04907:6341 84.04449:6685 85.02834:22447 87.04397:1307 89.06823:162 91.05418:15784 95.04932:478 99.04408:555 108.01121:12264 108.99…	50801	46630	54037	41326	27051	14415	17812	19210	38946	32064	34294	84334	241	16740	16590
236	8.7	120.044	Anthranilic acid	[M+H-H2O]+	null	0.03	TRUE	8.852	120.044	C7H7NO2	Aminobenzoic acids	RWZYAGGXGHYGMB-UHFFFAOYSA-N	O=C(O)C=1C=CC=CC1N	330	TRUE	TRUE	TRUE	Normalized unit: Intensity; Annotation method: MSMS_Private_VS18_POS_realMT_SWATH_2	FALSE	FALSE	236	0	0.75	1	0.85	0.83	0.92	6	1	1.46	1402.45	20230125_SWATH_CSTD_C_CE20	120.04420:718405 120.06507:1173 120.97865:832 121.00738:6269 121.04110:1414 121.04749:55123 122.04849:831 122.05087:1612 122.09606:2810	52.01834:809 53.00241:781 56.04966:25033 64.75713:1482 65.03850:363175 66.04185:20794 72.93694:1607 78.99693:882 84.04433:208616 85.02845:5348 92.04945:720129 93.04679:48708 102.05507:11949 110.05988:19952 120.04423:682297 121.04758:53019 122.04982:1498	186	125	135	97	112	228	165	130	178	178	89	844	545906	155	124
237	8.385	120.065	THREONINE	[M+H]+	null	1	TRUE	8.526	120.066	C4H9NO3	L-alpha-amino acids	AYFVYJQAPQTCCC-GBXIJSLDSA-N	C[C@H]([C@@H](C(=O)O)N)O	520	TRUE	TRUE	FALSE	Normalized unit: Intensity; Annotation method: MSMS_Private_VS18_POS_realMT_SWATH_2	FALSE	TRUE	237	0	0.78	1	0.76	0.95	0.75	19	0.32	1.37	33719.9	20230125_SWATH_E1_C_CE20_d1	120.06528:4961323 120.09380:627 120.10793:4704 120.20654:963 120.24900:835 120.32069:863 121.00712:6225 121.06231:16319 121.06853:214365 122.06551:1069 122.06935:22166 122.07175:2963 122.09602:5370	56.04966:222978 57.03362:38755 58.02873:1276 58.06520:2136 59.04926:1092 67.03332:392 74.02357:8890 74.05994:112947 75.04388:9946 78.99716:276 84.95958:689 87.05516:359 90.94784:1004 105.00289:369 113.01858:349	1503592	1753101	1960075	2377272	17769397	20946782	24552867	20873110	5163151	6563339	6552286	5843216	1725861	35074062	40839314
238	6.258	120.065	w/o MS2: L-Serine methyl ester	[M+H]+	null	0.09	TRUE	7.073	120.066	C4H9NO3	Alpha amino acid esters	ANSUDRATXSJBLY-VKHMYHEASA-N	O=C(OC)C(N)CO	520	TRUE	TRUE	FALSE	Normalized unit: Intensity; Annotation method: MSMS_Private_VS18_POS_PMT_V3_SWATH_3	FALSE	FALSE	238	0	0.86	1	0.05	0.03	0.75	1	1	0.92	22.9	20230125_SWATH_D2_C_CE20_d1	120.06536:30466 120.08391:345 120.10174:10439 120.97864:358 121.00740:5759 121.06474:321 121.06866:1571 121.07186:493 121.10517:396 122.09621:4280	58.06528:1549 58.94275:41 60.04443:1275 64.75127:592 71.95198:69 72.93698:272 78.99688:220 81.04469:1131 81.84398:206 86.09639:14665 90.94756:1407 93.01286:34 96.93761:328 99.00321:85 104.96385:815 111.02269:669 118.94262:645	1312	1342	1937	2758	4675	6690	8149	7775	1791	1548	2340	2648	1651	12993	13714
239	8.797	120.081	L-Phenylalanine	[M+H-CH2O2]+	null	1	TRUE	8.943	120.081	C9H11NO2	Phenylalanine and derivatives	COLNVLDHVKWLRT-QMMMGPOBSA-N	O=C(O)C(N)CC=1C=CC=CC1	330	TRUE	TRUE	TRUE	x; Normalized unit: Intensity; Annotation method: MSMS_Private_VS18_POS_realMT_SWATH_2	FALSE	FALSE	239	0	0.78	1	0.87	0.93	0.94	12	0.83	1.49	310.77	20230125_SWATH_H4_C_CE20_d1	120.08054:347328 121.00732:7358 121.06458:1503 121.08383:25705	53.03883:9128 54.94685:155 55.01796:135 55.11467:226 60.98665:585 65.03097:187 67.05415:146 70.06503:1263 77.03838:2645 79.05410:1488 81.03349:950 91.05425:22098 92.05746:803 93.06998:9422 95.04919:14833 103.05432:111237 104.05768:9147 105.04482:10098 106.80544:228 117.94486:225 119.07308:533 120.08072:22300 121.08402:834 122.09664:281 123.37476:486	17400	30894	21656	23350	130468	150788	190751	148285	83447	92420	69764	53751	126501	256506	278648
240	17.62	120.102	w/o MS2: 3-Iodo-4-methoxybenzenemethanol	[M+H]+	null	0.03	TRUE	16.492	120.1	C8H9IO2	Benzyl alcohols	KZPCWHSKIBZFFS-UHFFFAOYSA-N	IC1=CC(=CC=C1OC)CO	520	TRUE	TRUE	FALSE	Normalized unit: Intensity; Annotation method: MSMS_Private_VS18_POS_PMT_V3_SWATH_3	FALSE	FALSE	240	0	0.74	0.99	null	null	null	2	null	0.58	85.28	20230125_SWATH_Pool_C_CE20_d1_Spike	120.10172:84699 121.01412:1463 121.04934:6178 121.06460:1825 121.06857:1701 121.08585:10078 121.09672:1524 121.10506:2990 122.04454:9524 122.08097:273305 122.09621:1631	53.00235:423 53.99776:206 55.05442:5545 55.45577:189 56.04965:12691 57.03365:6282 58.02885:257 58.06527:9360 59.04912:4831 60.04452:4114 60.20818:190 61.02843:1613 64.76691:83 67.05412:1884 68.04940:1537 68.99689:262 69.06977:493 70.06498:3404 71.01247:770 71.04902:1174 72.04426:2311 72.08063:458 73.02825:573 74.06002:5363 79.05417:57 82.06503:2160 83.01266:378 83.04906:5535 84.08066:586 86.06003…	211	1820	542	199	538	593	390	533	2322	1055	906	506	419	3441	4635
241	6.137	120.102	Betaine aldehyde cation	[M+H]+	null	0.83	TRUE	2.13	120.102	C5H12NO	Tetraalkylammonium salts	SXKNCCSPZDCRFD-UHFFFAOYSA-N	O=CC[N+](C)(C)C	430	FALSE	TRUE	TRUE	Normalized unit: Intensity; Annotation method: MSMS-Private-pos-VS18_4	FALSE	FALSE	241	0	0	1	0.94	0.89	0.93	7	1	1.89	338.15	20230125_SWATH_CSTD_C_CE20	120.10165:4927074 120.14429:4480 120.24284:1697 120.35713:950 120.98039:806 121.00706:6457 121.06470:587 121.09871:17685 121.10489:269554 121.10756:8733 122.09612:4453 122.10188:1925 122.10571:21889 122.10813:4635	56.94226:1980 58.06523:182305 59.04915:193124 60.07639:61585 61.02842:21700 61.08426:1331 64.75071:818 67.93495:714 73.08851:795 74.09633:13660 84.95964:931 102.09142:707359 103.08855:41358 104.09689:1111 104.96345:1040 120.10168:60729 121.10516:1261	69776	28578	81577	33273	9203	14380	21177	41158	23436	9780	11687	6452	2950814	10825	15802
242	8.382	120.206	w/o MS2: Bestatin	[M+H]+	null	0.43	TRUE	-1	120.2	C16H24N2O4	Hybrid peptides	VGGGPCQERPFHOB-HZSPNIEDSA-N	CC(C)C[C@H](NC(=O)[C@H](O)[C@H](N)CC1=CC=CC=C1)C(O)=O	530	FALSE	TRUE	FALSE	Normalized unit: Intensity; Annotation method: MSMS-Private-pos-VS18_4	FALSE	FALSE	242	0	0	0.81	null	null	null	5	null	0.41	339.62	20230125_SWATH_F2_C_CE20_d1	120.20666:26603 120.24873:6037 120.32053:4482 121.00684:3459 121.06232:98945 121.06853:1249870 122.06556:4606 122.06936:129384 122.07175:14746	56.04966:2087467 57.03360:373660 58.02884:18878 58.06527:14710 59.07304:2788 60.04445:2666 70.02879:16700 74.02355:212367 74.05995:1022952 75.02686:57661 75.04396:44089 76.03899:4295 87.05521:16367 88.03931:7272 116.03378:2974	166	900	544	425	7219	10881	12050	11502	2241	2221	3758	1523	125	19457	20234
243	4.179	120.981	Unknown	[M+H]+	null	0.94	TRUE	null	null	null	null	null	null	999	FALSE	FALSE	FALSE	Normalized unit: Intensity	FALSE	FALSE	243	0	0	null	null	null	null	null	null	null	35.06	20230125_SWATH_H1_C_CE20_d1	120.97865:74716 120.98069:10214 121.00742:7030 121.01701:6248 121.03313:9735 122.09618:2563 123.00288:7496	51.94015:351 56.94239:101221 57.03373:401 58.94263:737 59.82585:252 60.95777:4734 64.75440:648 64.95427:247 67.93477:1620 71.95184:40052 75.94478:836 76.82737:251 84.95972:188343 85.96318:2020 86.95583:1013 88.95258:4461 89.21297:224 90.94776:650 96.93777:282 102.97039:17574 120.98087:2453	25481	27057	18459	8751	18339	15588	20428	19895	34814	24720	17998	14783	5058	33887	21904
244	4.514	121.016	w/o MS2: Difluoropropanediamide	[M+H-H2O]+	null	0.97	TRUE	1.76	121.021	C3H4F2N2O2	Primary carboxylic acid amides	JOAFJXFAASLOHI-UHFFFAOYSA-N	O=C(N)C(F)(F)C(=O)N	530	FALSE	TRUE	FALSE	Normalized unit: Intensity; Annotation method: MSMS-Private-pos-VS18_4	FALSE	FALSE	244	0	0	0.9	0	null	0.93	3	1	0.93	313.87	20230125_SWATH_A1_C_CE20_d1	121.00740:3864 121.01624:165874 121.02287:11598 121.03174:451 121.06463:438 122.01941:3477 122.02335:1220 122.05746:1914 122.09615:5863 123.00307:3956 123.01356:9109 123.02024:483 123.04139:5282 123.04359:1381 123.04992:7083 123.05511:776 123.08028:661 123.09969:397	51.69070:223 55.77425:358 58.99781:4793 59.99877:434 61.22766:263 65.99615:273 68.98210:124752 69.98284:14940 70.97964:21328 72.99524:2485 75.01087:276 77.00826:2953 78.00929:420 84.26981:294 85.01344:543 86.99276:217479 87.99336:26883 88.99025:31423 89.99382:340 91.00603:6392 92.02512:404 93.02168:538 96.98831:1431 101.00204:1751 102.18404:273 103.02416:3469 104.02523:469 105.00333:199816 106.00…	74317	69829	105221	95156	333035	340785	369283	320029	113219	141586	142328	124115	4710	500738	485314
245	6.589	121.065	Tyramine	[M+H-NH3]+	null	0.06	TRUE	6.681	121.065	C8H11NO	Phenethylamines	DZGWFCGJZKJUFP-UHFFFAOYSA-N	OC1=CC=C(C=C1)CCN	330	TRUE	TRUE	TRUE	Normalized unit: Intensity; Annotation method: MSMS_Private_VS18_POS_realMT_SWATH_2	FALSE	FALSE	245	0	0.91	1	0.8	0.82	0.96	7	1	1.5	722.48	20230125_SWATH_CSTD_C_CE20	121.06454:1364212 122.06785:115399 122.09616:4304 123.00287:6299 123.04142:580 123.04386:767 123.06868:2832 123.07120:4564 123.08015:1168	50.01539:5281 51.02310:10944 53.03878:29133 54.04225:563 54.94724:628 55.01798:6533 56.94237:614 58.06520:7015 59.07302:2216 65.03840:11089 77.03843:32882 78.04205:5306 79.05408:2543 81.03339:11646 91.05422:253627 92.05754:20676 93.06991:210972 94.04125:5531 94.07317:16707 95.04913:152654 96.05231:8690 102.04641:8219 103.05429:321696 104.05752:27788 105.04468:88531 106.04800:6631 118.08588:1793 1…	1614	1771	1598	1806	1225	1054	1211	1388	1149	799	1713	1465	792148	880	730
246	5.029	121.068	w/o MS2: [4-(Aminomethyl)phenyl]methanol	[M+H-NH3]+	null	0.06	TRUE	5.608	121.065	C8H11NO	Phenylmethylamines	WMOUKOAUAFESMR-UHFFFAOYSA-N	OCC1=CC=C(C=C1)CN	520	TRUE	TRUE	FALSE	Normalized unit: Intensity; Annotation method: MSMS_Private_VS18_POS_PMT_V3_SWATH_3	FALSE	FALSE	246	0	0.92	0.94	0.01	0.01	0.67	4	0.25	0.81	89.97	20230125_SWATH_Pool_C_CE20_d1_Spike	121.06826:55446 121.07184:1590 121.56675:1194 121.56986:8389 122.05977:565 122.08099:276 122.09625:5455 123.00299:4648 123.04146:1602 123.04388:1335 123.04972:299 123.05512:349 123.08022:1759 123.09942:268 123.11675:358	55.05437:1782 55.50271:929 55.93456:1990 55.94521:1067 56.94237:16974 56.96490:3817 57.08207:850 58.06529:28845 59.06855:940 59.07309:14806 60.98635:1554 64.75831:4219 67.93502:1195 68.98216:3811 71.46782:892 71.95163:1041 72.08067:4695 72.93717:11253 74.95287:1261 78.99702:8172 83.06028:4869 84.95963:5485 86.99268:7321 90.94789:4344 93.04502:2042 95.04927:1125 99.00335:4798 104.96317:1732 105.00…	1639	1821	1919	1360	1579	1123	1108	1585	1510	1320	2158	1553	104057	1472	800
247	16.792	121.072	w/o MS2: Urea, N-[(4-methoxyphenyl)methyl]-N'-(5-nitro-2-thiazolyl)-	[M+H-C4H4N4O3S]+	null	0.71	TRUE	16.24	121.065	C12H12N4O4S	Nitrothiazoles	YAEMHJKFIIIULI-UHFFFAOYSA-N	O=C(NC1=NC=C(S1)[N+](=O)[O-])NCC2=CC=C(OC)C=C2	520	TRUE	TRUE	FALSE	Normalized unit: Intensity; Annotation method: MSMS_Private_VS18_POS_PMT_V3_SWATH_3	FALSE	FALSE	247	0	0.93	0.78	0	0.01	0.59	7	0.14	0.72	20.69	20230125_SWATH_H1_C_CE20_d1	121.06457:424 121.07183:25999 122.02674:498 122.07530:336 122.09624:3854 123.00301:4914 123.04144:1632 123.04359:640 123.05513:637 123.08019:593	53.56247:839 55.05426:1575 55.93454:1946 56.94233:23012 56.96482:2469 57.93498:935 58.06528:27337 58.26962:975 59.04932:1248 59.07307:18046 60.98646:1641 64.75851:4852 72.93718:10261 78.99687:6682 79.05431:1407 84.04435:5264 84.95963:5246 86.99279:1420 87.04423:957 88.95190:1011 90.05470:1299 90.94761:4424 99.00333:4307 103.76601:945 104.96354:1804 111.02328:2228 113.01877:1452 118.08606:7231 120…	9256	10705	6214	5806	15559	17822	21586	15779	13942	14639	10561	8108	1946	15183	17166
248	9.009	122.027	L-Cysteine	[M+H]+	null	0.54	TRUE	9.165	122.027	C3H7NO2S	Cysteine and derivatives	XUJNEKJLAYXESH-REOHCLBHSA-N	O=C(O)C(N)CS	330	TRUE	TRUE	TRUE	Normalized unit: Intensity; Annotation method: MSMS_Private_VS18_POS_realMT_SWATH_2	FALSE	FALSE	248	0	0.73	1	0.8	0.76	0.9	7	0.71	1.38	2046.32	20230125_SWATH_H1_C_CE20_d1	122.02679:4931140 122.06927:1768 122.07133:2682 122.09615:5844 123.00298:8685 123.02377:17493 123.02617:41120 123.03004:154154 123.03279:4669 123.04361:23280 124.02257:226287 124.03101:12230 124.04738:1593	53.03879:716 57.98730:9893 58.99511:500949 59.06878:7358 59.99447:13752 60.07640:1007 60.99081:27756 62.98999:1444 65.03853:2272 76.02146:225736 77.02485:5989 78.01727:11239 86.98977:23378 88.03923:1484 91.05422:45477 92.05752:2460 95.04906:5360 99.00299:631 105.00005:5713 105.04455:840 107.04895:3951 118.08606:11166 119.04944:4645	770	640	3443	2264	17084	7747	7969	15953	407	7745	5545	156	1187708	288418	428120
249	9.4	122.027	w/o MS2: L-Cysteine	[M+H]+	null	0.11	TRUE	9.165	122.027	C3H7NO2S	Cysteine and derivatives	XUJNEKJLAYXESH-REOHCLBHSA-N	O=C(O)C(N)CS	520	TRUE	TRUE	FALSE	Normalized unit: Intensity; Annotation method: MSMS_Private_VS18_POS_realMT_SWATH_2	FALSE	FALSE	249	0	0.8	1	0	null	0.79	3	0.67	0.85	41.1	20230125_SWATH_H2_C_CE20_d1	122.02679:35761 122.09619:3361 123.00298:6530 123.02598:381 123.03008:633 123.04140:872 123.04376:913 123.05512:668 123.08014:1661 124.02277:807	58.99503:3245 70.02870:59561 72.93707:813 74.02357:784889 75.02700:19688 76.02151:2212 88.03928:251859 89.04279:9885 90.05502:805 118.08582:2363	512	170	213	156	792	921	1129	1104	2916	1035	319	261	710	7955	9041
250	17.571	122.081	w/o MS2: Tris(hydroxymethyl)aminomethane	[M+H]+	null	0.37	TRUE	1.4	122.081	C4H11NO3	1,2-aminoalcohols	LENZDBCJOHFCAS-UHFFFAOYSA-N	[NH2]C(C[OH])(C[OH])C[OH]	530	FALSE	TRUE	FALSE	Normalized unit: Intensity; Annotation method: MSMS-Private-pos-VS18_4	FALSE	FALSE	250	0	0	1	0.23	0.27	0.66	17	0.41	1.04	59.68	20230125_SWATH_Pool_C_CE20_d1_Spike	122.08097:273305 122.09621:1631 123.04379:2463 123.05446:1435 123.06496:145895 123.08430:9882 124.06022:9871 124.06830:4953 124.08524:1538 124.09661:27613	53.00235:423 53.99776:206 55.05442:5545 55.45577:189 56.04965:12691 57.03365:6282 58.02885:257 58.06527:9360 59.04912:4831 60.04452:4114 60.20818:190 61.02843:1613 64.76691:83 67.05412:1884 68.04940:1537 68.99689:262 69.06977:493 70.06498:3404 71.01247:770 71.04902:1174 72.04426:2311 72.08063:458 73.02825:573 74.06002:5363 79.05417:57 82.06503:2160 83.01266:378 83.04906:5535 84.08066:586 86.06003…	7198	19659	25206	3110	4119	2872	4679	8325	19674	43186	20675	6824	167	29450	16823
251	6.602	122.081	w/o MS2: Tris(hydroxymethyl)aminomethane	[M+H]+	null	0.34	TRUE	7.588	122.081	C4H11NO3	1,2-aminoalcohols	LENZDBCJOHFCAS-UHFFFAOYSA-N	[NH2]C(C[OH])(C[OH])C[OH]	520	TRUE	TRUE	FALSE	Normalized unit: Intensity; Annotation method: MSMS_Private_VS18_POS_PMT_V3_SWATH_3	FALSE	FALSE	251	0	0.8	1	0.49	0.56	0.82	16	0.38	1.17	195.33	20230125_SWATH_C2_C_CE20_d1	122.08092:787009 122.09624:4419 122.12454:464 123.00289:4546 123.04139:1546 123.04371:1591 123.07824:3234 123.08015:2152 123.08421:34584 124.07559:501 124.08517:4722 124.09656:527	55.01816:4139 55.02929:130 56.04960:11142 57.03361:10517 58.06523:1385 58.94265:586 59.04919:2119 61.32415:238 68.04929:281 69.03321:529 74.05996:384 78.99691:637 79.05411:673 81.06925:181 88.43311:224 91.05405:236 93.04458:234 95.01611:165 99.00315:789 102.94795:185 104.07077:338 104.96327:470 111.02274:492 118.08583:567	111301	120712	26264	13716	4873	7482	1094	3966	4485	416367	1351	724	66364	6387	2061
252	5.519	122.586	w/o MS2: KP/2	[M+2H]2+	null	0.23	TRUE	6.936	122.586	C11H21N3O3	null	AIXUQKMMBQJZCU-IUCAKERBSA-N	O=C(O)C1N(C(=O)C(N)CCCCN)CCC1	520	TRUE	TRUE	FALSE	Normalized unit: Intensity; Annotation method: MSMS_Private_VS18_POS_PMT_V3_SWATH_3	FALSE	FALSE	252	0	0.63	1	0.56	0.97	0.57	8	0.63	1.25	342.66	20230125_SWATH_H3_C_CE20_d1	122.58625:24365 123.00308:7625 123.04154:747 123.04375:626 123.08019:1224 123.08802:1022 123.59407:3755	55.05437:3330 56.04966:63981 57.07008:3231 67.05416:42857 70.06514:11292 72.08054:1604 74.02361:7791 82.06519:2620 84.08079:1491986 85.06451:54752 112.07557:3738	93	0	84	0	1410	1392	2017	1166	0	361	142	150	122	13199	16270
253	3.367	122.924	Unknown	[M+H]+	null	0.97	TRUE	null	null	null	null	null	null	999	FALSE	FALSE	FALSE	Normalized unit: Intensity	FALSE	FALSE	253	0	0	null	null	null	null	null	null	null	43033.2	20230125_SWATH_D3_C_CE20_d1	122.92421:8998781 122.96799:5178 122.97021:2223 123.07053:3474 123.92445:3074 123.92751:90151 124.92232:1285139 124.92837:34929	56.94236:1793 58.06526:6043 59.07304:2256 61.80200:846 63.03910:887 64.75153:2115 64.75447:938 69.31176:914 72.93733:1690 78.99698:1967 80.98925:1048 86.39709:928 94.92975:2347 96.92758:1356 97.00754:5833 105.50871:1021 107.99002:992 111.02361:1198 116.35471:1197	364499	388256	572836	673997	4244136	5009978	5751304	5588025	1247831	1475440	1689309	1510814	575	7263715	7841150
254	4.504	123.041	w/o MS2: Thiodiglycol	[M+H]+	null	0.03	TRUE	1.79	123.047	C4H10O2S	Dialkylthioethers	YODZTKMDCQEPHD-UHFFFAOYSA-N	OCCSCCO	530	FALSE	TRUE	FALSE	Normalized unit: Intensity; Annotation method: MSMS-Private-pos-VS18_4	FALSE	FALSE	254	0	0	0.83	0.38	0.53	0.73	13	0.23	1.15	13.83	20230125_SWATH_E4_C_CE20_d1	123.04140:12309 123.04362:915 123.04993:6034 123.08023:527 124.04491:608 125.02626:2279 125.03878:2220 125.05717:2513 125.05917:1105 125.09597:772	60.98651:1538 64.75471:698 68.98209:288850 69.98287:35775 70.97948:47731 73.01321:7793 74.09654:1190 86.99276:493458 87.99335:57778 88.99017:77308 91.02381:14223 103.02446:6198 105.00332:433211 106.00421:53927 107.00095:62185 119.01894:12251 123.01369:46719 124.01567:5897	10724	13233	12192	14298	10646	12457	13349	14154	12645	13741	14426	15005	9227	11482	13550
255	9.009	123.044	w/o MS2: 3,3,3-Trifluoropropanehydrazide	[M+H-HF]+	null	0.43	TRUE	8.79	123.036	C3H5F3N2O	Carboxylic acid hydrazides	SIBFPPHRYSRRKB-UHFFFAOYSA-N	O=C(NN)CC(F)(F)F	520	TRUE	TRUE	FALSE	Normalized unit: Intensity; Annotation method: MSMS_Private_VS18_POS_PMT_V3_SWATH_3	FALSE	FALSE	255	0	0.99	0.77	0.3	0.3	0.56	5	0.4	0.95	76.44	20230125_SWATH_F3_C_CE20_d1	123.04361:17919 124.02258:29802 124.03117:629 125.02602:1457 125.03867:3146 125.05940:891 125.09594:901	53.03889:79 53.66491:207 58.06525:357 58.99509:57239 59.06883:10654 60.07638:4017 60.98660:3137 64.74945:518 65.03860:1192 67.05397:480 76.02145:24479 78.01717:275 86.98990:1801 91.05425:26257 92.05756:460 95.04930:3906 105.00265:434 105.04486:240 107.04932:2545 111.02303:1786 114.94798:219 119.04895:2176	0	0	0	0	0	184	70	90	0	118	104	0	53361	17150	18086
256	5.938	123.055	Niacinamide	[M+H]+	null	1	TRUE	5.999	123.055	C6H6N2O	Nicotinamides	DFPAKSUCGFBDDF-UHFFFAOYSA-N	O=C(N)C=1C=NC=CC1	330	TRUE	TRUE	TRUE	Normalized unit: Intensity; Annotation method: MSMS_Private_VS18_POS_realMT_SWATH_2	FALSE	FALSE	256	0	0.94	1	0.84	0.8	0.91	9	1	1.51	263.28	20230125_SWATH_F3_C_CE20_d1	123.05508:1222476 123.08018:1776 123.11651:394 123.20174:400 124.03878:298 124.05216:7438 124.05844:76811 124.09637:520 125.02618:2516 125.03871:4004 125.05960:3001 125.06181:2721 125.07074:144103 125.09595:1407	51.02325:341 52.10428:268 53.03883:8436 54.73999:277 55.05444:682 56.04968:3979 58.94271:335 59.04914:733 60.98649:185 68.04947:298 69.06992:704 78.03381:9173 79.04176:664 79.41169:248 80.04942:152733 81.04496:18915 81.05271:155 82.06499:1999 84.04435:423 84.08073:12085 84.54160:247 85.08432:341 88.74647:273 95.06040:3235 96.04441:40473 97.04787:1534 100.07580:1658 105.04456:1039 106.02895:4173 1…	27177	51345	25716	25498	269419	353379	367998	434467	158500	152136	116160	96537	12702	189522	219912
257	17.706	123.065	w/o MS2: 4-Chloro-N-(2-methoxyphenyl)benzenesulfonamide	[M+H-C6H4ClO2S]+	null	0.2	TRUE	16.103	123.068	C13H12ClNO3S	Sulfanilides	HSLJICOYFKROTA-UHFFFAOYSA-N	O=S(=O)(NC=1C=CC=CC1OC)C2=CC=C(Cl)C=C2	520	TRUE	TRUE	FALSE	Normalized unit: Intensity; Annotation method: MSMS_Private_VS18_POS_PMT_V3_SWATH_3	FALSE	FALSE	257	0	0.61	0.96	0.05	0.05	0.73	3	0.67	0.79	32.23	20230125_SWATH_C3_C_CE20_d1	123.06491:35700 123.08028:1979 124.09663:3565 125.05949:2308 125.08051:15319	51.51635:125 53.00232:1816 53.03883:11859 55.01804:13943 55.05236:10408 57.03361:18713 57.08554:144 58.06252:2191 59.04915:1808 61.02834:10278 65.03821:1547 67.05403:892 69.03344:48690 69.06965:725 70.03671:1279 70.67819:140 71.01270:554 71.04899:4819 73.02831:1415 79.05409:600 81.03340:10233 83.01254:290 83.04911:7005 84.04426:1404 85.02835:32813 87.04411:1543 91.05415:15735 92.05772:352 103.039…	214	653	403	709	451	487	609	518	443	16267	12696	374	343	405	17766
258	5.435	123.594	w/o MS2: VK/2	[M+2H]2+	null	0.71	TRUE	-1	123.594	C11H23N3O3	null	JKHXYJKMNSSFFL-IUCAKERBSA-N	O=C(O)C(NC(=O)C(N)C(C)C)CCCCN	530	FALSE	TRUE	FALSE	Normalized unit: Intensity; Annotation method: MSMS-Private-pos-VS18_4	FALSE	FALSE	258	0	0	1	0.67	0.94	0.67	8	0.63	1.63	955.39	20230125_SWATH_H3_C_CE20_d1	123.59405:134001 124.03910:258 124.07543:452 124.09261:533 124.09573:12896 124.59608:469	55.05445:3332 56.04963:64015 67.05410:42900 70.06516:11299 72.08080:1605 84.08064:1492774	5699	4849	8203	10706	32470	39155	38570	37409	22132	27560	32591	28708	242	63782	69777
259	9.008	124.023	w/o MS2: N-(1,3-Benzothiazol-2-yl)-N-(4-fluorophenyl)amine	[M+H-C7H4FN]+	null	0.37	TRUE	8.973	124.022	C13H9FN2S	Benzothiazoles	KQKQLYWDIYNFJP-UHFFFAOYSA-N	FC1=CC=C(C=C1)NC2=NC=3C=CC=CC3S2	520	TRUE	TRUE	FALSE	Normalized unit: Intensity; Annotation method: MSMS_Private_VS18_POS_PMT_V3_SWATH_3	FALSE	FALSE	259	0	1	0.99	0	0.07	0.02	13	0.15	0.71	215.01	20230125_SWATH_H3_C_CE20_d1	124.02254:233332 124.03088:13050 125.02586:8782 125.03866:2498	55.93458:643 57.98724:10292 58.06526:1968 58.99511:475863 59.06878:26531 59.99446:14208 60.07636:882 60.98632:26477 62.98995:994 64.75690:547 65.03841:2329 76.02148:211160 77.02098:4873 78.01730:12144 86.98980:24925 88.03959:479 88.98559:985 91.05423:45833 92.05757:1507 95.04948:4092 105.00031:6113 105.04430:642 107.04928:3221 118.08607:12669 119.04916:3461	0	0	0	0	54	70	62	0	0	86	77	0	55848	12881	17761
260	17.386	124.079	w/o MS2: O-Benzylhydroxylamine	[M+H]+	null	0.14	TRUE	2.45	124.076	C7H9NO	Benzene and substituted derivatives	XYEOALKITRFCJJ-UHFFFAOYSA-N	O(N)CC=1C=CC=CC1	530	FALSE	TRUE	FALSE	Normalized unit: Intensity; Annotation method: MSMS-Private-pos-VS18_4	FALSE	FALSE	260	0	0	0.95	0.02	0.02	0.79	2	0.5	0.84	31.82	20230125_SWATH_F4_C_CE20_d1	124.07893:13925 124.09666:1465 125.08076:5663 125.09609:1461 126.02184:1157012 126.03829:2743 126.07599:2225	53.00262:1122 53.03883:1983 55.01803:1352 55.05447:6037 55.93442:878 56.04977:1447 56.94239:4384 57.03378:2165 58.06527:32291 59.04917:1516 59.07307:18213 64.75558:1665 64.75870:2103 67.05394:1285 69.03345:6756 70.06515:1284 70.95776:936 72.93713:3613 78.98483:2397 79.02117:5485 80.04906:1263 81.06972:2426 83.04905:1277 84.04433:15128 84.08070:1191 85.02843:3904 88.96893:1235 90.94788:1705 91.054…	605	625	233	276	377	476	582	444	128	146	117	210	138	313	248
261	17.62	124.097	w/o MS2: Flufenacet	[M+H]+	null	0.03	TRUE	17.236	124.1	C14H13F4N3O2S	Anilides	IANUJLZYFUDJIH-UHFFFAOYSA-N	O=C(N(C1=CC=C(F)C=C1)C(C)C)COC2=NN=C(S2)C(F)(F)F	520	TRUE	TRUE	FALSE	Normalized unit: Intensity; Annotation method: MSMS_Private_VS18_POS_PMT_V3_SWATH_3	FALSE	FALSE	261	0	0.97	0.94	null	null	null	1	null	0.64	42.08	20230125_SWATH_Pool_C_CE20_d1_Spike	124.09661:27613 125.02299:1476 125.05950:6171 125.08066:8755 126.02177:1017112 126.07588:95171	53.00235:423 53.99776:206 55.05442:5545 55.45577:189 56.04965:12691 57.03365:6282 58.02885:257 58.06527:9360 59.04912:4831 60.04452:4114 60.20818:190 61.02843:1613 64.76691:83 67.05412:1884 68.04940:1537 68.99689:262 69.06977:493 70.06498:3404 71.01247:770 71.04902:1174 72.04426:2311 72.08063:458 73.02825:573 74.06002:5363 79.05417:57 82.06503:2160 83.01266:378 83.04906:5535 84.08066:586 86.06003…	1460	2452	2337	970	1293	753	927	836	2925	1042	1613	1886	730	746	1858
262	3.378	124.922	Unknown	[M+H]+	null	0.97	TRUE	null	null	null	null	null	null	999	FALSE	FALSE	FALSE	Normalized unit: Intensity	FALSE	FALSE	262	0	0	null	null	null	null	null	null	null	581.42	20230125_SWATH_D4_C_CE20_d1	124.92238:1269781 124.92844:31954 125.92573:15336 126.92046:45854 126.92667:3860	52.50367:1043 56.94232:4015 58.06515:6159 59.07298:2389 61.60746:1003 64.75293:3907 72.93726:1020 78.99695:1705 93.99217:1009 94.92952:4606 96.92755:1261 97.01297:1221 104.71572:909 106.21635:910 111.02299:3675 118.08576:990 129.68637:968	42629	45496	67437	80696	659240	762448	862338	833187	159609	214810	254185	216622	0	1061669	1147229
263	16.147	124.999	w/o MS2: Formothion	[M+H]+	null	0.03	TRUE	16.996	125	C6H12NO4PS2	N-substituted carboxylic acid imides	AIKKULXCBHRFOS-UHFFFAOYSA-N	O=CN(C(=O)CSP(=S)(OC)OC)C	520	TRUE	TRUE	FALSE	Normalized unit: Intensity; Annotation method: MSMS_Private_VS18_POS_PMT_V3_SWATH_3	FALSE	FALSE	263	0	0.84	0.99	0.04	0.03	0.75	1	1	0.91	242.28	20230125_SWATH_D4_C_CE20_d1	124.99887:12423 125.03857:1790 125.05948:1356 125.09577:1007 126.02173:994 127.07510:1552	51.84859:1012 54.55088:934 55.05442:1181 55.93460:1643 56.94242:12760 56.96487:2208 58.06525:24400 59.07304:12839 60.98648:1271 64.75511:1658 64.75824:3473 67.73602:912 71.35516:1115 72.93703:8216 78.99700:3947 84.04430:1776 84.95971:2523 86.09636:2181 90.94771:2149 98.98428:1229 99.00339:4221 104.96321:1631 111.02319:4625 113.01827:1409 118.08625:2435 122.09654:2106	649	632	942	1171	6513	8583	9431	7019	1995	2810	3448	2961	324	9024	9101
264	5.946	125.071	w/o MS2: 3,5-Dimethyl-1H-pyrazole-4-carbaldehyde	[M+H]+	null	0.83	TRUE	6.054	125.071	C6H8N2O	Aryl-aldehydes	FQBOXJRHEZGATR-UHFFFAOYSA-N	O=CC=1C(=NNC1C)C	520	TRUE	TRUE	FALSE	Normalized unit: Intensity; Annotation method: MSMS_Private_VS18_POS_PMT_V3_SWATH_3	FALSE	FALSE	264	0	1	1	0.08	0.19	0.15	14	0.5	0.84	37.41	20230125_SWATH_C1_C_CE20_d1	125.07076:39800 125.09590:1239 126.07417:2211 126.10233:553 126.88587:255 127.03445:2429 127.03642:418 127.03882:430 127.07278:656 127.07517:2842 127.08639:21782 127.11153:2069	51.94020:315 53.03869:2034 55.05444:455 55.93446:749 56.04963:349 56.94239:300 59.04927:709 60.96081:268 64.76085:562 66.54707:246 67.05404:288 74.95273:618 78.03365:1788 79.05401:47 80.04940:40477 81.04451:4432 82.06492:513 94.37777:257 96.04439:10421 97.01324:334 97.04768:330 99.00336:1516 100.07533:321 105.04533:263 106.02837:404 108.04434:2835 110.06001:2584 111.02300:877 112.07537:563 116.46…	3174	6784	3288	3361	35750	51663	51932	62677	19888	19679	14064	13571	368	26770	30847
265	17.519	125.081	w/o MS2: N-Allyl-N'-(4H-1,2,4-triazol-3-yl)thiourea	[M+H-CHNS]+	null	0.6	TRUE	3.32	125.082	C6H9N5S	Triazoles	AMOJSCPRAQMBCM-UHFFFAOYSA-N	S=C(NC1=NN=CN1)NCC=C	530	FALSE	TRUE	FALSE	Normalized unit: Intensity; Annotation method: MSMS-Private-pos-VS18_4	FALSE	FALSE	265	0	0	0.99	0.41	0.61	0.52	29	0.41	1.25	24.71	20230125_SWATH_H1_C_CE20_d1	125.08063:25505 126.02175:2126484 126.07579:4194 127.01883:6455 127.02105:17094 127.02500:37098 127.02745:2826 127.03870:184919	51.05691:188 53.00235:3782 53.03878:20116 53.83790:167 54.26948:188 55.01801:17127 55.05444:7641 56.04948:1236 57.03363:25759 57.68514:193 58.06520:2773 59.04922:2666 60.07640:170 61.02842:15971 65.03845:1954 67.05383:1509 69.03341:62865 70.03676:1961 71.04903:5946 73.95689:205 74.05978:1186 79.05379:1739 81.03331:17311 81.06973:922 81.34109:226 83.04895:5482 85.02837:56050 91.05421:8289 97.02834…	24416	14128	28511	20598	18311	15971	18119	17616	16446	19292	21779	24174	122	13290	16436
266	17.496	126.022	Taurine	[M+H]+	null	0.97	TRUE	17.398	126.022	C2H7NO3S	Organosulfonic acids	XOAAWQZATWQOTB-UHFFFAOYSA-N	O=S(=O)(O)CCN	330	TRUE	TRUE	TRUE	Normalized unit: Intensity; Annotation method: MSMS_Private_VS18_POS_realMT_SWATH_2	FALSE	FALSE	266	0	0.88	1	0.8	0.86	0.99	5	1	1.51	16725.3	20230125_SWATH_D4_C_CE20_d1	126.02174:4948768 127.01871:18106 127.02110:37168 127.02500:100534 127.02774:4043 127.03870:76082 127.07506:3643 128.01744:212173 128.02585:24494 128.04225:3989	53.00235:317 55.05437:1886 56.04960:986 57.03368:3654 57.07014:204 64.75618:690 65.03855:837 67.23484:177 69.06971:346 70.06514:1783 71.04900:736 71.43737:181 78.98479:1714 79.05418:2194 81.06982:617 83.04914:1313 84.04423:2970 87.04371:1181 91.05423:2685 96.99551:4623 97.00778:1131 105.74055:172 107.04910:191 108.01135:53448 108.99547:9116 110.00701:1304 126.02180:37971 128.01744:1159	269673	264617	416329	544436	2920398	3494814	3824478	3356925	700994	880578	1131622	1171031	90	3673240	3982532
267	8.71	126.052	w/o MS2: 3,5-Difluoro-2-hydrazinylpyridine	[M+H-HF]+	null	0.03	TRUE	8.664	126.046	C5H5F2N3	Polyhalopyridines	OJLHDGGLUXWPNH-UHFFFAOYSA-N	FC1=CN=C(NN)C(F)=C1	520	TRUE	TRUE	FALSE	Normalized unit: Intensity; Annotation method: MSMS_Private_VS18_POS_PMT_V3_SWATH_3	FALSE	FALSE	267	0	1	0.83	0	null	0.69	3	0.33	0.8	113.59	20230125_SWATH_CSTD_C_CE20	126.05231:14558 127.03426:2558 127.07500:3150 127.11153:4342	52.01839:808 56.04964:25033 64.75767:1316 65.03851:363280 66.04184:20794 72.93710:1327 78.99684:811 84.04437:208616 85.02830:5348 92.04948:720129 93.05280:48725 102.05499:11949 110.05984:19841 120.04427:681762 121.04760:52990 122.05058:1498 130.04958:1959	59	98	68	106	83	88	86	105	87	71	86	130	11415	94	98
268	5.874	126.102	w/o MS2: L-Homoarginine	[M+H]+	null	0.03	TRUE	5.783	126.1	C7H16N4O2	Alpha amino acids	QUOGESRFPZDMMT-YFKPBYRVSA-N	O=C(O)C(N)CCCCN=C(N)N	520	TRUE	TRUE	FALSE	Normalized unit: Intensity; Annotation method: MSMS_Private_VS18_POS_realMT_SWATH_2	FALSE	FALSE	268	0	0.9	0.97	0.02	0.05	0.44	5	0.2	0.77	69.83	20230125_SWATH_D4_C_CE20_d1	126.10234:17175 127.03429:2147 127.07288:646 127.07520:2930 127.08638:4373 127.10551:516 127.11143:1104 127.79615:486 128.01044:474 128.14323:814	51.94001:177 52.00517:236 56.04953:2134 58.06523:2719 58.94252:982 59.07300:623 60.98632:362 62.43160:228 64.75562:1093 70.06497:3466 71.17974:261 71.95185:480 74.95263:90 80.99219:59 81.04468:16520 82.05245:1329 83.06001:582 84.04426:2131 84.08072:13744 90.94787:216 95.06014:7806 97.00751:2278 109.07600:2425 113.01875:264 114.94804:35 118.08592:1300 118.94238:125 124.08679:245	134	136	72	67	2062	2647	3247	3312	788	846	419	255	3438	7913	7621
269	3.381	126.921	Unknown	[M+H]+	null	0.74	TRUE	null	null	null	null	null	null	999	FALSE	FALSE	FALSE	Normalized unit: Intensity	FALSE	FALSE	269	0	0	null	null	null	null	null	null	null	144.57	20230125_SWATH_D4_C_CE20_d1	126.92044:56522 126.92659:6597 128.99469:2821	53.71002:856 56.94223:4080 58.06528:7152 59.07299:2424 60.98660:894 63.63525:910 64.75358:4251 78.99707:1324 94.92970:3942 97.01246:1125 114.15936:956 118.08607:1340	1970	2296	2966	4166	29531	34656	37645	38360	7779	10269	11879	11215	0	49591	55364
270	17.548	127.039	Thymine	[M+H]+	null	1	TRUE	17.432	127.05	C5H6N2O2	Hydroxypyrimidines	RWQNBRDOKXIBIV-UHFFFAOYSA-N	O=C1NC=C(C(=O)N1)C	330	TRUE	TRUE	TRUE	Normalized unit: Intensity; Annotation method: MSMS_Private_VS18_POS_realMT_SWATH_2	FALSE	FALSE	270	0	0.93	1	0.97	0.99	0.99	8	1	1.63	147.11	20230125_SWATH_CSTD_C_CE20	127.04994:485243 127.07278:532 127.07510:2904 127.11134:2537 128.04697:4236 128.05321:23829 128.07019:309 128.10670:650 129.02989:8499 129.05421:7499 129.09070:5314 129.12688:463	54.03403:28181 55.05421:332 56.04963:28407 57.06976:461 58.06522:1680 69.06941:134 79.05431:128 81.04464:6753 82.02866:26130 84.04431:37847 85.04778:1115 91.05428:461 109.03938:26017 110.02349:80658 118.08601:230 127.05000:38526	44401	90698	46093	37932	58564	119676	120992	107715	204993	187419	101931	63601	474063	65502	134328
271	4.416	127.073	w/o MS2: 6-Heptynoic acid	[M+H]+	null	0.23	TRUE	4.99	127.075	C7H10O2	Medium-chain fatty acids	OFCPMJGTZUVUSM-UHFFFAOYSA-N	O=C(O)CCCCC#C	530	FALSE	TRUE	FALSE	Normalized unit: Intensity; Annotation method: MSMS-Private-pos-VS18_4	FALSE	FALSE	271	0	0	0.97	0.02	0.04	0.44	15	0.13	0.68	13.23	20230125_SWATH_F3_C_CE20_d1	127.07278:12466 127.07520:1507 127.11160:725 128.07605:619 128.95322:7386 128.96333:472 129.01559:1099 129.03003:2147 129.03392:1047 129.05203:5833 129.05432:856 129.09077:2347	50.55785:909 56.04943:1133 56.94233:8177 58.06528:13789 59.07314:6989 60.66220:939 64.75001:4377 67.05412:945 67.93482:1025 72.93690:2123 73.53396:895 74.09623:6628 74.35758:1201 79.05449:1233 90.94769:1508 96.75267:884 118.08645:1424	9484	10672	10492	9855	11300	11536	12553	11994	11654	11647	10531	9982	9300	10706	10649
272	5.946	127.086	w/o MS2: 4-(2-Hydroxyethyl)piperazin-2-one	[M+H-H2O]+	null	0.57	TRUE	6.924	127.087	C6H12N2O2	Alpha amino acid amides	DPUICVIJDAOKBK-UHFFFAOYSA-N	O=C1NCCN(C1)CCO	520	TRUE	TRUE	FALSE	Normalized unit: Intensity; Annotation method: MSMS_Private_VS18_POS_PMT_V3_SWATH_3	FALSE	FALSE	272	0	0.8	1	0.01	0	0.88	2	1	0.91	24.42	20230125_SWATH_H1_C_CE20_d1	127.08636:33134 127.11159:1844 128.08966:2603 128.10674:385 128.14307:403 128.96352:2314 129.02997:9070 129.05205:722 129.05441:4033 129.09079:5483 129.10201:39155 129.12718:1165	53.03878:4023 54.03407:297 54.94695:202 55.05439:292 56.04959:1420 56.94238:267 57.06992:164 58.06524:912 60.98643:283 65.03825:255 66.33965:224 67.05388:120 67.93484:1216 68.94247:77 74.95254:742 75.94511:80 76.69572:184 78.03371:2745 80.04940:68953 81.04475:11899 82.06505:775 84.95966:556 90.94762:598 95.06040:2227 96.04439:16452 96.93767:392 100.07542:443 106.02911:1199 108.04433:5620 109.0752…	2053	3828	2191	2051	19565	28161	26150	30887	11326	11108	8417	7606	1106	11309	11779
273	3.909	127.123	w/o MS2: 1-Allylpiperazine	[M+H]+	null	0.03	TRUE	2.01	127.123	C7H14N2	N-alkylpiperazines	ZWAQJGHGPPDZSF-UHFFFAOYSA-N	C=CCN1CCNCC1	530	FALSE	TRUE	FALSE	Normalized unit: Intensity; Annotation method: MSMS-Private-pos-VS18_4	FALSE	FALSE	273	0	0	1	0.02	0.11	0.11	4	0.5	0.69	21.12	20230125_SWATH_CSTD_C_CE20	127.12273:37723 128.05513:277 128.10672:2071 128.12605:2650 128.12825:252 128.14299:285 128.62820:1713 128.96347:2884 129.02992:11057 129.05214:500 129.05437:3718 129.09070:5538 129.12718:1892 129.12968:452 129.13835:7527	55.01804:946 55.05431:4187 55.93462:1698 56.94232:23282 56.96474:3810 57.03373:1038 58.06524:28840 58.86797:922 59.04917:1142 59.07302:15402 60.98655:1951 64.74839:2253 64.75156:1952 67.93484:2107 68.94263:1750 72.08064:19127 72.36609:1061 72.93712:12288 78.99682:6576 79.05395:1964 81.07012:929 82.35316:964 84.08067:5696 84.95964:6617 86.99258:1234 90.94783:8038 99.00331:2249 111.02296:4468 112.1…	0	0	0	0	75	122	79	155	68	61	80	64	13516	220	299
274	7.202	128.011	w/o MS2: 4-Bromo-3-chloropyridin-2-amine	[M+H-Br]+	null	0.31	TRUE	8.206	128.014	C5H4BrClN2	Polyhalopyridines	RZMLRXSIZRAAAS-UHFFFAOYSA-N	ClC1=C(Br)C=CN=C1N	520	TRUE	TRUE	FALSE	Normalized unit: Intensity; Annotation method: MSMS_Private_VS18_POS_PMT_V3_SWATH_3	FALSE	FALSE	274	0	0.78	0.96	0.01	0.02	0.17	7	0.29	0.66	43.29	20230125_SWATH_D1_C_CE20_d1	128.01060:20550 128.96333:1884 129.02995:8005 129.05438:2339 129.09079:2455	55.05444:958 56.94236:10906 56.96487:1274 58.06523:26462 59.06854:1166 59.07306:14300 60.98644:1260 64.76038:5019 70.06500:1200 72.93707:6644 75.79032:887 78.99696:5052 79.05400:1995 84.95956:1943 85.33936:978 86.99274:1185 90.05515:1453 90.94808:1271 99.00312:1343 100.98299:924 105.00323:1031 111.02282:3854 118.08627:6796 122.09589:2088 132.48167:948	68	85	528	237	11226	13023	9719	13270	1631	2080	1988	2735	1027	15867	13727
275	17.5	128.017	w/o MS2: 3-(3-Chlorophenyl)-2,4-imidazolidinedione	[M+H-C3HNO2]+	null	0.91	TRUE	17.236	128.026	C9H7ClN2O2	Phenylhydantoins	MNKDIKHHWCYCOJ-UHFFFAOYSA-N	O=C1NCC(=O)N1C=2C=CC=C(Cl)C2	520	TRUE	TRUE	FALSE	Normalized unit: Intensity; Annotation method: MSMS_Private_VS18_POS_PMT_V3_SWATH_3	FALSE	FALSE	275	0	0.98	0.68	0	0.01	0.06	20	0.1	0.58	493.46	20230125_SWATH_E3_C_CE20_d1	128.01747:83064 128.02596:11071 129.05434:87185 129.09074:8378 130.05785:4399	53.03879:9874 55.01802:12374 55.05442:6661 56.04960:421 57.03366:16659 58.06254:1787 59.04914:2528 61.02840:10501 64.75366:912 65.03838:1570 67.05410:970 69.03345:38527 71.04900:2088 73.27248:245 81.03330:9705 81.06971:921 83.04894:4745 85.02837:31850 86.28349:260 87.04400:418 91.05422:6680 96.99563:1671 108.99505:199 109.98987:231 118.08591:945 124.71569:227 128.06192:1138 129.06973:100 131.0849…	13157	11256	18715	25762	143654	168283	196368	167080	28694	40146	50969	56427	79	178856	194326
276	7.982	128.032	w/o MS2: 3-Amino-1-(2-chlorophenyl)thiourea	[M+H-CH2N2S]+	null	0.54	TRUE	7.714	128.026	C7H8ClN3S	Chlorobenzenes	OLLXBDOYXPALCA-UHFFFAOYSA-N	S=C(NN)NC=1C=CC=CC1Cl	520	TRUE	TRUE	FALSE	Normalized unit: Intensity; Annotation method: MSMS_Private_VS18_POS_PMT_V3_SWATH_3	FALSE	FALSE	276	0	0.98	0.87	null	null	null	5	null	0.62	49.67	20230125_SWATH_D2_C_CE20_d1	128.02937:1138 128.03149:11228 128.96367:1637 129.02995:5734 129.05424:3888 129.09076:5378	53.03889:11407 55.05444:459933 56.04967:64644 57.05743:31111 59.04918:25412 72.08071:1156358 73.08411:66913	3759	3752	4816	5474	11470	10794	11989	10442	9875	9649	9910	9161	4084	11412	12360
277	19.542	129.018	w/o MS2: 1,3-Acetonedicarboxylic acid	[M+H-H2O]+	null	0.51	TRUE	2.29	129.018	C5H6O5	Short-chain keto acids and derivatives	OXTNCQMOKLOUAM-UHFFFAOYSA-N	O=C(O)CC(=O)CC(=O)O	530	FALSE	TRUE	FALSE	Normalized unit: Intensity; Annotation method: MSMS-Private-pos-VS18_4	FALSE	FALSE	277	0	0	1	0.76	0.84	0.78	4	0.75	1.69	46.68	20230125_SWATH_H3_C_CE20_d1	129.01794:69771 129.02992:6591 129.05200:567 129.05432:6491 129.09071:4676 129.12703:524 130.02127:3151 130.04956:2513 130.08572:278 130.15892:1738 130.96269:2349 130.96498:3312 130.97923:383 131.02200:269 131.03365:1209 131.07005:5068	55.01789:2926 58.94238:305 59.04943:1673 68.98203:78023 79.05415:102 84.04425:1391 86.99283:6664 90.94762:182 104.96333:403 118.94301:408 119.49453:189 122.09640:460	1574	1235	1804	2894	29985	37843	43040	38396	5328	7333	8100	6876	66	126170	141133
278	8.823	129.03	w/o MS2: 4-Amino-5-(phenoxymethyl)-4H-1,2,4-triazole-3-thiol	[M+H-C6H6O]+	null	0.03	TRUE	8.034	129.023	C9H10N4OS	Phenol ethers	PKDBJOGLFPYJRY-UHFFFAOYSA-N	S=C1NN=C(N1N)COC=2C=CC=CC2	520	TRUE	TRUE	FALSE	Normalized unit: Intensity; Annotation method: MSMS_Private_VS18_POS_PMT_V3_SWATH_3	FALSE	FALSE	278	0	0.86	0.78	0	0.06	0.03	15	0.07	0.58	9.59	20230125_SWATH_B2_C_CE20_d1	129.02995:22892 129.05437:3100 129.09067:4939 129.10214:539 130.03320:504 130.04970:63463 130.15900:871 130.96284:1134 130.96492:7240 131.01894:536 131.03362:557 131.04884:3189 131.05298:3207 131.07002:3355 131.10669:686	53.00240:4902 53.03878:4029 58.33448:194 69.11507:199 72.93714:1856 77.03848:974 79.05414:614 80.99235:158 90.73874:186 90.94776:92 91.05437:10236 93.06998:4760 95.04909:7353 103.05431:60762 104.05786:5077 105.00321:585 105.04493:4876 105.25868:193 118.94228:284 120.08072:9863	9737	8503	8842	8933	9032	12140	9312	8868	10310	8698	10768	9331	10074	8497	5183
279	17.531	129.054	w/o MS2: D-Sorbitol	[M+H-3H2O]+	null	0.97	TRUE	1.51	129.055	C6H14O6	Sugar alcohols	FBPFZTCFMRRESA-JGWLITMVSA-N	OCC(O)C(O)C(O)C(O)CO	530	FALSE	TRUE	FALSE	Normalized unit: Intensity; Annotation method: MSMS-Private-pos-VS18_4	FALSE	FALSE	279	0	0	1	0.63	0.63	0.79	16	0.88	1.54	78.17	20230125_SWATH_B1_C_CE20_d1	129.05434:98800 129.09076:7223 129.12706:3615 130.05002:3122 130.05771:4284 131.01033:31037 131.07027:2874 131.08527:22532 131.10649:16535	51.33927:208 53.03881:8625 55.01801:9713 55.05449:6025 55.84404:208 56.04953:274 57.03366:13700 58.06524:3048 59.04930:1375 61.02834:5426 63.46089:199 65.03848:1615 67.05400:1541 68.22072:190 69.03342:34279 71.04888:2904 73.02866:971 73.39816:260 78.98468:2870 81.03342:7102 83.04900:5252 85.02829:19638 87.04398:1303 91.05420:9658 91.55311:205 96.99548:1643 97.00668:1250 99.04393:803 108.01135:387…	94514	101559	102237	116261	93306	101845	91828	108428	95904	114075	122099	108108	7672	84174	93220
280	6.972	129.066	w/o MS2: TH/2	[M+2H]2+	null	0.86	TRUE	6.409	129.066	C10H16N4O4	null	WXVIGTAUZBUDPZ-DTLFHODZSA-N	O=C(O)C(NC(=O)C(N)C(O)C)CC=1N=CNC1	520	TRUE	TRUE	FALSE	Normalized unit: Intensity; Annotation method: MSMS_Private_VS18_POS_PMT_V3_SWATH_3	FALSE	FALSE	280	0	0.93	1	0.3	0.85	0.29	23	0.17	1.11	112.74	20230125_SWATH_B3_C_CE20_d1	129.06564:252525 129.09068:5729 129.12708:1106 130.04965:301 130.06273:543 130.06897:12961 130.08603:478	53.03883:180 55.05417:830 56.04966:7102 56.94026:2342 59.07299:293 59.28661:244 64.74955:461 71.04922:157 73.76765:254 79.05412:548 83.06029:54547 84.04424:2037 84.95953:571 86.09650:338 92.02441:246 105.00293:251 113.01855:216 118.94264:193 122.09671:268	5452	7289	7023	9146	92590	118596	134596	118276	31630	38684	41421	39319	226	236035	265299
281	5.95	129.102	w/o MS2: 3-Piperidinecarboxamide	[M+H]+	null	0.66	TRUE	5.997	129.102	C6H12N2O	Beta amino acids and derivatives	BVOCPVIXARZNQN-UHFFFAOYSA-N	O=C(N)C1CNCCC1	520	TRUE	TRUE	FALSE	Normalized unit: Intensity; Annotation method: MSMS_Private_VS18_POS_PMT_V3_SWATH_3	FALSE	FALSE	281	0	1	1	0.06	0.06	0.9	9	0.78	0.99	17.33	20230125_SWATH_B4_C_CE20_d1	129.10201:69594 129.12717:1266 130.04964:665 130.08600:354 130.09903:476 130.10541:5048 130.15887:1431 130.96259:2042 130.96498:2825 130.97917:305 131.01028:266 131.03378:401 131.07001:4659 131.10655:358 131.11774:1693 131.15414:345	50.41969:183 53.03885:7099 56.04964:1099 56.94236:258 57.06996:763 58.44696:180 59.07306:722 60.26573:188 67.04137:554 68.04921:968 71.04915:192 78.03371:6004 80.04938:109322 81.04477:15349 82.06512:1660 84.04410:985 84.08073:12299 84.95972:374 85.08412:566 90.94765:1087 95.06064:2938 96.04440:30572 99.00336:555 100.07574:1690 104.96323:199 106.02857:2957 108.04424:8782 109.04776:222 110.05994:63…	2543	5374	2622	2298	21449	31086	29578	37969	12974	13646	9565	8535	85	12578	14792
282	3.757	129.138	w/o MS2: N1-(3-Aminopropyl)-N1-methylpropane-1,3-diamine	[M+H-NH3]+	null	0.06	TRUE	-1	129.139	C7H19N3	Trialkylamines	KMBPCQSCMCEPMU-UHFFFAOYSA-N	CN(CCCN)CCCN	530	FALSE	TRUE	FALSE	Normalized unit: Intensity; Annotation method: MSMS-Private-pos-VS18_4	FALSE	FALSE	282	0	0	1	0.56	0.4	0.75	1	1	1.4	10.5	20230125_SWATH_Pool_C_CE20_d1_Spike	129.13837:32378 130.14175:663 130.15887:1425 130.64383:6804 130.96274:1415 130.96487:3030 130.97897:635 131.01010:377 131.03381:407 131.06999:3110 131.10648:453 131.14563:438 131.15401:584	55.05434:504 55.93451:1798 56.94235:4830 58.06528:12831 59.07308:2634 66.20959:148 67.05392:815 67.93488:634 72.08069:80069 72.93708:1663 74.37164:126 78.99689:1836 79.05358:1299 84.08073:13907 84.95972:1381 91.05424:179 99.00337:1679 111.02279:1366 112.11183:13272 112.35452:135 113.01843:481 115.01443:139 118.08620:1361 122.09630:157	0	59	83	0	1000	1056	73	1097	92	157	126	59	10994	3005	76
283	5.885	129.576	Unknown	[M+H]+	null	0.06	TRUE	null	null	null	null	null	null	999	FALSE	FALSE	FALSE	Normalized unit: Intensity	FALSE	FALSE	283	0	0	null	null	null	null	null	null	null	274.55	20230125_SWATH_D4_C_CE20_d1	129.57588:29756 129.96387:607 130.04973:658 130.07750:3545 130.08611:1719 130.15884:1614 130.60191:5237 130.94279:582 130.96268:1514 130.96500:4258 131.03394:409 131.07005:3646 131.10378:1226 131.10617:407 131.15402:426	51.94001:257 52.00517:236 56.04953:1811 58.06523:3200 58.94252:890 59.07300:452 60.98632:387 62.43160:228 64.75562:1174 70.06497:3180 71.17974:261 71.95185:461 72.93706:51 74.95263:47 80.99219:22 81.04468:16521 82.05245:1329 83.06001:559 84.04426:2187 84.08072:13020 90.94787:266 95.06014:7806 97.00751:2278 109.07600:2425 113.01875:340 118.08592:1481 118.94238:95 124.08679:245	167	174	291	587	2640	3666	4523	4177	635	727	1375	1035	0	7940	10034
284	10.507	130.049	w/o MS2: .gamma.-L-Glutamyl-L-alanine	[M+H-C3H7NO2]+	null	0.51	TRUE	1.93	130.05	C8H14N2O5	Dipeptides	WQXXXVRAFAKQJM-WHFBIAKZSA-N	O=C(O)C(N)CCC(=O)NC(C(=O)O)C	530	FALSE	TRUE	FALSE	Normalized unit: Intensity; Annotation method: MSMS-Private-pos-VS18_4	FALSE	FALSE	284	0	0	1	0.12	0.12	0.88	2	1	1.08	26.37	20230125_SWATH_H4_C_CE20_d1	130.04642:3476 130.04915:21060 130.96468:1933 131.07019:3339 132.07646:31062 132.10136:2667	51.54018:989 55.94545:1508 56.04966:1706 56.94236:18708 56.96486:1543 58.06525:27686 58.50380:1017 58.94261:943 58.99487:1474 59.07304:20433 60.98664:1453 64.75685:5175 67.65244:963 68.29681:929 72.93349:935 72.93701:8181 78.99697:4945 80.99228:1093 84.04440:13700 84.95966:2474 90.05536:1763 90.94791:2345 95.04960:932 99.00322:2111 105.00310:1236 111.02305:1381 113.01924:1266 118.08614:8594 122.0…	1271	1260	2274	2261	15659	16596	19010	19362	1945	4000	4758	2409	1503	20138	27484
285	8.565	130.05	L-Glutamine	[M+H-NH3]+	null	1	TRUE	8.712	130.05	C5H10N2O3	Alpha amino acids	ZDXPYRJPNDTMRX-VKHMYHEASA-N	O=C(O)C(N)CCC(=O)N	330	TRUE	TRUE	TRUE	x; Normalized unit: Intensity; Annotation method: MSMS_Private_VS18_POS_realMT_SWATH_2	FALSE	FALSE	285	0	0.83	1	0.97	0.86	0.87	4	1	1.53	2914.9	20230125_SWATH_A2_C_CE20_d1	130.04971:437675 130.06721:1058 130.96271:3830 130.96498:4002 131.03366:1383 131.04659:1711 131.05304:25429 131.07018:1831 131.10628:1042 131.96112:1327 132.05382:1261 132.07666:1975 132.10167:4635	53.00246:4562 56.04966:142476 57.03368:4006 71.04942:2940 74.02378:4265 84.04440:2091675 85.02834:95177 95.01286:3871 101.07095:10278 102.05504:36079 130.04976:110208	294251	337022	385696	451594	2013690	2130872	2508344	2231947	803606	958077	960780	901015	76077	3714927	4115346
286	8.719	130.05	L-Glutamine	[M+H-NH3]+	null	1	TRUE	8.712	130.05	C5H10N2O3	Alpha amino acids	ZDXPYRJPNDTMRX-VKHMYHEASA-N	O=C(O)C(N)CCC(=O)N	330	TRUE	TRUE	TRUE	x; Normalized unit: Intensity; Annotation method: MSMS_Private_VS18_POS_realMT_SWATH_2	FALSE	FALSE	286	0	0.99	1	0.96	0.85	0.87	4	1	1.57	1465.57	20230125_SWATH_A2_C_CE20_d1	130.04976:190111 130.96275:1389 130.96504:3903 131.03363:3862 131.05307:6707 131.07019:3969 131.96132:5032 132.07652:1285 132.10144:2863	53.00254:5728 56.04966:108152 84.04439:1178458 85.02834:34669 102.05505:65097 130.04971:10819	144276	140445	219665	273438	1102057	1356696	1472784	1309372	435489	553110	623100	577088	27900	1806677	1982266
287	18.841	130.05	L-Glutamine	[M+H-NH3]+	null	1	TRUE	-1	130.05	C5H10N2O3	Alpha amino acids	ZDXPYRJPNDTMRX-GSVOUGTGSA-N	N[C@H](CCC(N)=O)C(O)=O	430	FALSE	TRUE	TRUE	x; Normalized unit: Intensity; Annotation method: MSMS-Private-pos-VS18_4	FALSE	FALSE	287	0	0	1	0.97	0.87	0.87	4	1	1.88	922.47	20230125_SWATH_D2_C_CE20_d1	130.04967:1342097 130.09435:388 130.09825:708 130.15881:1458 130.20892:394 130.96278:625 130.96489:3027 131.03360:1247 131.04677:3551 131.05295:72775 131.06992:4470 131.94992:572 131.96118:1250 132.05379:6663 132.05626:1701 132.06517:1315 132.07643:16603 132.10161:3323	53.00245:6752 56.04967:88286 57.05306:1892 58.06525:2350 64.75404:555 84.04440:512613 84.95965:543 85.04774:23049 90.94784:1024 130.04979:3076	91956	168354	89579	83365	617886	735876	898418	667625	512496	539595	328576	233045	18249	1184818	1280139
288	9.87	130.086	w/o MS2: N-Methylproline	[M+H]+	null	0.03	TRUE	9.996	130.086	C6H11NO2	Proline and derivatives	CWLQUGTUXBXTLF-YFKPBYRVSA-N	O=C(O)C1N(C)CCC1	520	TRUE	TRUE	FALSE	Normalized unit: Intensity; Annotation method: MSMS_Private_VS18_POS_realMT_SWATH_2	FALSE	FALSE	288	0	0.82	1	0.05	0.07	0.57	3	0.67	0.85	20.5	20230125_SWATH_B3_C_CE20_d1	130.08603:16161 130.15874:488 130.96265:993 130.96501:4407 130.97940:311 131.01038:307 131.03365:431 131.05534:334 131.07004:3827 131.08945:613 131.10654:612 131.96112:1571 131.96617:280 132.06511:1057 132.07652:10279 132.10172:2117	55.05436:2341 55.93444:1528 56.04964:1591 56.94013:990 56.94237:17838 56.96483:1351 58.06527:32885 59.07305:20101 60.98645:2470 64.74918:1907 64.75237:2462 67.05398:1331 70.48679:1092 72.93708:8229 74.02355:1138 78.99687:6771 79.05408:1345 80.99269:1309 83.16339:1145 84.04420:7719 84.08070:9721 84.95950:8599 90.94760:1991 99.00315:2527 111.02302:5998 113.01835:1662 118.08586:7220 122.09637:1521 1…	1322	733	1260	1563	7808	9237	11858	9728	1868	1900	1828	1903	726	6079	6880
289	6.182	130.086	w/o MS2: L-Arginine, methyl ester	[M+H-CH5N3]+	null	0.66	TRUE	6.455	130.086	C7H16N4O2	Alpha amino acid esters	ZDLDXNCMJBOYJV-YFKPBYRVSA-N	O=C(OC)C(N)CCCNC(=N)N	520	TRUE	TRUE	FALSE	Normalized unit: Intensity; Annotation method: MSMS_Private_VS18_POS_PMT_V3_SWATH_3	FALSE	FALSE	289	0	0.97	1	0.71	0.5	0.75	1	1	1.34	32.43	20230125_SWATH_D1_C_CE20_d1	130.08612:107997 130.15886:2109 130.96259:1138 130.96500:3730 130.97914:310 131.03378:477 131.07007:4732 131.08942:8397 131.15421:348 131.96111:2149 132.10168:12855	55.93439:85 57.98388:237 58.94251:152 59.07308:486 60.98652:491 70.06508:21078 71.06841:479 75.54508:240 78.99678:866 79.05392:244 80.99284:194 83.04918:196 86.99238:475 96.26884:236 99.00329:1043 107.66064:233 111.02290:461 114.09128:450 118.08611:370 119.03475:1077 122.09656:332 130.42201:234	1288	1032	851	1653	19812	21081	24756	16414	628	3174	546	2559	16082	50296	51742
290	9.074	130.086	w/o MS2: 1-Aminocyclopentanecarboxylic acid	[M+H]+	null	0.06	TRUE	8.687	130.086	C6H11NO2	L-alpha-amino acids	NILQLFBWTXNUOE-UHFFFAOYSA-N	O=C(O)C1(N)CCCC1	520	TRUE	TRUE	FALSE	Normalized unit: Intensity; Annotation method: MSMS_Private_VS18_POS_PMT_V3_SWATH_3	FALSE	FALSE	290	0	0.97	1	0.04	0.04	0.88	2	1	0.99	18.63	20230125_SWATH_D1_C_CE20_d1	130.08611:17557 130.15894:1551 130.96286:935 130.96507:3113 131.03375:526 131.05301:612 131.07011:4779 131.08942:681 131.10646:622 131.94992:513 131.96120:1246 132.06535:267 132.07657:17351 132.10165:2139	55.05435:1469 55.20741:955 55.93467:1603 56.04955:6329 56.94235:18612 56.96492:4781 57.06985:1002 58.06525:86253 58.94275:1218 59.07304:50011 60.07625:2122 64.76023:1110 64.76321:2414 67.05435:1462 72.93707:10156 75.94492:1248 78.99686:7423 79.05394:1335 84.04439:55356 84.08070:12558 84.95964:6640 85.02871:1925 85.06477:1168 90.05525:1351 90.94759:4947 92.49849:934 99.00334:1869 102.05486:1347 10…	872	966	961	1576	4106	4665	6188	4903	1697	2088	1822	1725	391	12310	13395
291	5.498	130.086	L-Lysine	[M+H-NH3]+	null	1	TRUE	5.531	130.086	C6H14N2O2	D-alpha-amino acids	KDXKERNSBIXSRK-YFKPBYRVSA-N	O=C(O)C(N)CCCCN	330	TRUE	TRUE	TRUE	x; Normalized unit: Intensity; Annotation method: MSMS_Private_VS18_POS_realMT_SWATH_2	FALSE	FALSE	291	0	0.98	1	0.89	0.83	0.85	4	1	1.53	142.42	20230125_SWATH_E1_C_CE20_d1	130.08606:84973 130.15886:1703 130.96277:1833 130.96490:3317 131.03400:564 131.06996:5015 131.08949:5228 131.16229:384 131.94987:504 131.96103:2419 132.06540:312 132.07326:425 132.10172:2235	55.05434:1248 56.04688:21048 57.05299:809 67.05063:14569 72.93713:1232 74.02364:1847 84.08078:488378 85.06461:14383 94.06529:589 95.04916:1557 99.00337:861 105.00446:606 111.02331:675 112.07571:1357 130.08609:868	19515	30166	20560	19667	95978	108013	132427	122486	69612	75853	50606	36429	55983	198262	214034
292	8.153	130.086	w/o MS2: Pipecolic acid	[M+H]+	null	0.43	TRUE	8.293	130.086	C6H11NO2	Alpha amino acids	HXEACLLIILLPRG-UHFFFAOYSA-N	O=C(O)C1NCCCC1	520	TRUE	TRUE	FALSE	Normalized unit: Intensity; Annotation method: MSMS_Private_VS18_POS_realMT_SWATH_2	FALSE	FALSE	292	0	0.79	1	0.01	null	0.76	4	0.25	0.8	44.76	20230125_SWATH_D2_C_CE20_d1	130.08614:31076 130.15898:1221 130.96280:911 130.96515:3678 131.07004:2421 131.08940:1398 131.80870:1331 131.95058:981 132.05304:4478 132.06599:836 132.07674:29050 132.10167:6819058 132.13620:1068 132.15181:4975	53.00244:44147 53.99752:7629 55.01810:2560 57.05732:2103 73.06466:8020 84.08077:7564 86.09640:1117930 87.09436:68814	974	934	864	684	6013	6542	9028	7182	923	1996	2116	1966	579	15669	19007
293	6.945	130.159	w/o MS2: N,N-Dibutyl-N'-(3-chloro-2-methylphenyl)urea	[M+H-C8H6ClNO]+	null	0.97	TRUE	7.08	130.159	C16H25ClN2O	N-phenylureas	BUKYPLDYWBEYRI-UHFFFAOYSA-N	O=C(NC=1C=CC=C(Cl)C1C)N(CCCC)CCCC	530	FALSE	TRUE	FALSE	Normalized unit: Intensity; Annotation method: MSMS-Private-pos-VS18_4	FALSE	FALSE	293	0	0	1	0.02	0.01	0.93	3	1	0.99	50.89	20230125_SWATH_H3_C_CE20_d1	130.15889:127142 130.96280:488 130.96498:3170 130.97961:384 131.01031:345 131.03374:644 131.07004:5476 131.10657:302 131.11784:337 131.16216:10746 131.95023:343 131.96114:2028 132.06551:330 132.07658:1445 132.10168:3389	51.37148:132 53.00241:658 55.05434:4116 55.93459:102 56.04953:1655 56.94231:1973 57.07004:1957 58.06524:345 62.06000:4070 64.75795:377 65.16889:161 67.05411:754 67.93478:416 70.40302:159 71.04869:1474 72.93703:1258 74.09633:222 75.90873:147 78.99688:1872 79.05395:186 83.04858:1265 84.04426:2014 84.07598:84331 84.95966:1108 85.02843:166 86.99281:385 88.73616:137 90.94763:689 98.95806:140 99.00332:…	36551	21445	21889	24436	23111	28011	30487	32221	29332	18106	19756	23038	3064	37161	42122
294	5.84	130.602	w/o MS2: LK/2	[M+2H]2+	null	0.63	TRUE	6.981	130.602	C12H25N3O3	null	OTXBNHIUIHNGAO-UWVGGRQHSA-N	O=C(O)C(NC(=O)C(N)CC(C)C)CCCCN	520	TRUE	TRUE	FALSE	Normalized unit: Intensity; Annotation method: MSMS_Private_VS18_POS_PMT_V3_SWATH_3	FALSE	FALSE	294	0	0.74	1	0.32	0.3	0.81	8	0.5	1.02	524.16	20230125_SWATH_D4_C_CE20_d1	130.60182:109378 130.96275:1175 130.96484:2748 131.06993:2923 131.10089:1059 131.10349:11679	50.06310:124 56.04959:2019 58.06524:977 58.94272:425 59.07307:1168 64.75345:618 67.05408:381 69.07001:272 70.06520:5569 72.93718:151 78.99702:350 81.04478:15926 84.04452:1986 84.08077:15932 95.06062:7541 96.93785:310 110.07091:1144 118.08590:1323 118.50301:165 122.09612:521	2085	2152	3321	3876	12466	18811	16785	20818	12448	16063	18483	16144	0	27624	32702
295	3.59	130.644	Unknown	[M+H]+	null	0.03	TRUE	null	null	null	null	null	null	999	FALSE	FALSE	FALSE	Normalized unit: Intensity	FALSE	FALSE	295	0	0	null	null	null	null	null	null	null	283.79	20230125_SWATH_CSTD_C_CE20	130.64384:35259 130.96263:1226 130.96486:2133 130.97913:1481 131.07002:2371 131.14534:2046 131.94997:932 132.14928:5767	51.94018:999 55.05431:707 58.06523:45308 64.74775:771 70.06509:2029 72.08065:484924 73.08388:22190 78.99689:576 84.08074:86247 85.08404:3843 112.11192:81442 113.11536:4638 122.09622:700 129.13762:1095	0	0	0	0	64	0	0	0	0	0	0	0	12126	68	0
296	4.179	130.965	Unknown	[M+H]+	null	1	TRUE	null	null	null	null	null	null	999	FALSE	FALSE	FALSE	Normalized unit: Intensity	FALSE	FALSE	296	0	0	null	null	null	null	null	null	null	130.91	20230125_SWATH_H1_C_CE20_d1	130.96504:746427 131.07022:2236 131.95007:1812 131.96146:1086 131.96835:15421 132.95805:28952 132.96094:4958 132.96928:7727 133.03445:5575 133.04945:1304	51.94015:351 56.94239:101221 57.03373:401 58.94263:737 59.82585:252 60.95777:4734 64.75440:648 64.95427:247 67.93477:1620 71.95184:40052 75.94478:836 76.82737:251 84.95972:188343 85.96318:2020 86.95583:1013 88.95258:4461 89.21297:224 90.94776:650 96.93777:282 102.97039:17574 120.98087:2453 132.05725:248	98388	146641	95371	45737	121707	94121	86056	82920	154511	129165	80482	73718	20128	170949	101571
297	17.435	131.01	w/o MS2: 5-Chloropyrimidin-2-ol	[M+H]+	null	0.97	TRUE	16.973	131.001	C4H3ClN2O	Halopyrimidines	OCSYCDVQABSEPJ-UHFFFAOYSA-N	ClC1=CN=C(O)N=C1	520	TRUE	TRUE	FALSE	Normalized unit: Intensity; Annotation method: MSMS_Private_VS18_POS_PMT_V3_SWATH_3	FALSE	FALSE	297	0	0.95	0.63	0	0.01	0.7	4	0.25	0.71	81.92	20230125_SWATH_A2_C_CE20_d1	131.01027:53458 131.06996:3233 131.08531:9114 131.10643:8437 132.01352:1443 132.06505:1533 132.95796:3585 133.00848:1482	53.00236:1390 53.03886:8489 55.01793:7755 55.05439:8478 56.94231:3873 57.03358:10469 58.06521:26493 59.04921:3826 59.07303:16120 61.02844:6863 64.75751:5139 65.03864:1505 66.35620:951 67.05403:1577 69.03340:31478 70.06490:1306 71.04904:3718 72.93698:3979 74.22300:820 75.82162:987 79.05428:2471 81.03345:5491 81.06934:1228 83.04910:2041 85.02831:18434 88.07546:1433 90.90858:953 91.05437:9364 93.539…	52522	46270	110579	73084	53006	46323	34116	55890	56428	61930	55932	91444	102	43200	62248
298	4.518	131.019	w/o MS2: 5H,6H,7H-Pyrrolo[3,4-b]pyridine-5,7-dione	[M+H-H2O]+	null	0.97	TRUE	2.45	131.024	C7H4N2O2	Pyrrolopyridines	ZRKGTINFVOLLNT-UHFFFAOYSA-N	O=C1NC(=O)C2=CC=CN=C12	530	FALSE	TRUE	FALSE	Normalized unit: Intensity; Annotation method: MSMS-Private-pos-VS18_4	FALSE	FALSE	298	0	0	0.87	0.01	0	0.74	8	0.5	0.77	105.5	20230125_SWATH_A1_C_CE20_d1	131.01880:46040 131.07016:4118 131.96127:863 132.01964:5933 132.02193:1037 132.95810:30759 132.98427:1164 132.99257:688 132.99800:21699 133.01611:5686 133.03441:2098888 133.08374:846 133.08559:822	55.77425:358 58.99781:4791 59.99877:434 61.22766:263 65.99615:273 68.98210:124825 69.98284:14940 70.97964:21324 72.99524:2485 75.01087:276 77.00826:2952 78.00929:420 84.26981:294 85.01344:543 86.99276:217479 87.99336:26880 88.99025:31421 89.99382:340 91.00603:6391 92.02512:404 93.02168:538 96.98831:1426 101.00204:1748 102.18404:273 103.02416:3467 104.02523:469 105.00333:199884 106.00400:25319 107…	25827	21142	39234	31453	120167	135209	127982	136905	37567	48284	61198	50290	330	226663	183870
299	18.044	131.034	Itaconic acid	[M+H]+	null	0.94	TRUE	2.09	131.034	C5H6O4	Branched fatty acids	LVHBHZANLOWSRM-UHFFFAOYSA-N	O=C(O)C(=C)CC(=O)O	430	FALSE	TRUE	TRUE	Normalized unit: Intensity; Annotation method: MSMS-Private-pos-VS18_4	FALSE	TRUE	299	0	0	1	0.9	0.87	0.9	6	0.67	1.79	989.94	20230125_SWATH_Pool_C_CE20_d1_Spike	131.03369:1218451 131.06999:3623 131.08180:954 131.96111:747 132.03699:70146 132.03960:2195 132.06525:38474 132.07649:3470 132.10159:1845 132.95801:14964 133.00711:498 133.03423:3838 133.03787:7867 133.04036:1575 133.04927:51003 133.06873:853 133.09668:552	50.18119:197 53.00229:441 57.03365:35069 58.03690:419 59.16895:151 64.76686:753 66.89487:201 67.01775:1727 69.03326:2490 70.07749:328 85.02834:82311 86.03167:2701 90.05547:172 109.24271:169 113.02316:2681 117.58681:199 122.09601:454	24800	24275	33362	43318	253171	336617	345311	334651	108646	150690	170459	145646	771	2108632	2271852
300	17.477	131.106	w/o MS2: 5-Fluorouridine	[M+H]+	null	0.57	TRUE	17.934	131.1	C9H11FN2O6	Pyrimidine nucleosides	FHIDNBAQOFJWCA-UAKXSSHOSA-N	OC[C@H]1O[C@H]([C@H](O)[C@@H]1O)N1C=C(F)C(=O)NC1=O	520	TRUE	TRUE	FALSE	Normalized unit: Intensity; Annotation method: MSMS_Private_VS18_POS_PMT_V3_SWATH_3	FALSE	FALSE	300	0	0.95	0.82	null	null	null	2	null	0.59	79.15	20230125_SWATH_D1_C_CE20_d1	131.10635:29251 132.06541:1719 132.07649:9692 132.10170:2523 132.95793:1785 133.00822:2156	53.03876:4345 55.01799:6209 55.05443:11274 56.04953:914 56.94220:1208 56.96482:1180 57.03362:8760 58.06527:26674 59.04923:1573 59.07305:18940 61.02837:2459 61.35440:1003 64.76165:3579 64.76462:1445 65.03841:1023 69.03345:23222 69.06982:1008 70.95763:1255 71.04925:2024 72.93718:1616 73.06457:1281 78.98460:5361 79.05405:2550 81.03342:6029 81.06974:1192 83.04893:4502 84.04433:12510 85.02834:13587 87…	8755	8694	8829	9168	14084	21909	18871	19357	9732	8898	8834	9750	488	25480	26552
301	6.708	131.118	N-Acetylputrescine	[M+H]+	null	0.51	TRUE	6.803	131.118	C6H14N2O	Carboximidic acids	KLZGKIDSEJWEDW-UHFFFAOYSA-N	CC(O)=NCCCCN	330	TRUE	TRUE	TRUE	Normalized unit: Intensity; Annotation method: MSMS_Private_VS18_POS_realMT_SWATH_2	FALSE	FALSE	301	0	0.88	1	0.7	0.63	0.83	5	0.6	1.32	95.58	20230125_SWATH_D2_C_CE20_d1	131.11771:196775 131.95006:600 131.96109:2131 132.06534:498 132.10164:2793 132.12099:13320 132.95799:29630 133.03433:8385 133.04932:2381 133.06047:8854 133.13329:1593	52.64357:228 55.05435:2217 56.04967:673 58.06249:1733 60.04444:812 61.13242:246 62.92920:177 63.67050:222 64.75251:283 72.08066:18981 73.08376:659 74.95274:98 84.04474:191 86.76086:226 86.99268:193 114.09131:2411	596	330	885	1389	5687	6139	7968	9403	4137	5482	5939	5442	0	133511	149570
302	6.781	131.573	w/o MS2: DK/2	[M+2H]2+	null	0.31	TRUE	6.936	131.573	C10H19N3O5	null	OAMLVOVXNKILLQ-BQBZGAKWSA-N	O=C(O)CC(N)C(=O)NC(C(=O)O)CCCCN	520	TRUE	TRUE	FALSE	Normalized unit: Intensity; Annotation method: MSMS_Private_VS18_POS_PMT_V3_SWATH_3	FALSE	FALSE	302	0	0.99	1	0.05	0.08	0.54	19	0.16	0.85	338.28	20230125_SWATH_H3_C_CE20_d1	131.57336:29727 131.95038:553 131.96120:1603 132.07491:3023 132.10172:3692 132.57539:362	55.05427:1831 55.93446:2413 55.94540:1648 56.04970:1337 56.94239:19387 56.96487:2214 58.06527:25766 59.04914:921 59.07090:879 59.07308:16541 60.98652:4160 62.79354:975 64.75480:961 64.75772:1877 67.93497:1674 70.02867:1154 71.04901:1800 72.93710:13764 74.02376:1236 78.99685:6889 79.05421:4187 80.99251:1539 84.04446:2387 84.08076:9629 84.95953:6074 86.99256:1797 90.94753:4521 99.00335:3838 105.002…	1062	926	934	1345	9135	11558	13544	13070	2871	4564	5308	4545	0	13331	14775
303	8.174	131.938	Unknown	[M+H]+	null	0.03	TRUE	null	null	null	null	null	null	999	FALSE	FALSE	FALSE	Normalized unit: Intensity	FALSE	FALSE	303	0	0	null	null	null	null	null	null	null	30.87	20230125_SWATH_D4_C_CE20_d1	131.93753:18334 131.94046:11899 132.05064:6893 132.05334:19869 132.07703:34894 132.08409:88447 132.10168:34571244 132.15158:29032 132.26483:26660 132.31332:6934 132.95799:15674 133.03412:4368 133.09857:130008 133.10493:2245233	53.00003:52577 53.99759:8222 55.01799:4326 67.98942:3754 72.04462:1057 73.02836:6197 73.06480:2130 84.08067:7508 86.09639:637293 87.09412:35812	94	572	611	154	1902	1258	3521	1255	577	793	595	820	666	9178	6930
304	4.662	131.961	w/o MS2: 2-Chloro-4-(chloromethyl)-1,3-thiazole	[M+H-HCl]+	null	0.06	TRUE	4.05	131.967	C4H3Cl2NS	2,4-disubstituted thiazoles	HKVYINROOPCUIP-UHFFFAOYSA-N	ClC1=NC(=CS1)CCl	530	FALSE	TRUE	FALSE	Normalized unit: Intensity; Annotation method: MSMS-Private-pos-VS18_4	FALSE	FALSE	304	0	0	0.85	0.03	0.02	0.58	4	0.5	0.72	5.4	20230125_SWATH_H3_C_CE20_d1	131.96115:28554 132.01968:640 132.10178:1894 132.95804:23157 132.96448:480 132.99251:1315 132.99791:3307 133.03441:245762 133.04951:1139 133.05257:511 133.08569:370 133.13342:359 133.96132:286 134.03519:32822 134.03772:6655	51.94015:1936 54.93761:1252 55.05437:1895 55.93450:1814 55.94543:13535 56.94244:18659 56.96499:1164 57.06996:1534 58.06524:27340 59.04922:1127 59.07309:14025 63.67180:933 63.92868:1470 64.75462:2458 64.75798:2078 65.92536:1160 66.93324:2213 67.05402:1762 67.93477:1867 68.94266:1161 68.98208:41321 69.98293:5276 70.80434:1167 70.97971:4489 70.99764:1726 71.94000:1809 72.93707:9009 78.99693:5426 82.…	3246	2955	2400	2040	3598	2616	2243	2475	2562	3282	3394	1986	2062	3115	2636
305	8.094	132.051	w/o MS2: 2-(4-Nitrophenyl)acetohydrazide	[M+H-H4NO-NO]+	null	0.03	TRUE	8.103	132.044	C8H9N3O3	Phenylacetamides	JFONGQRKKZPXLX-UHFFFAOYSA-N	O=C(NN)CC1=CC=C(C=C1)[N+](=O)[O-]	520	TRUE	TRUE	FALSE	Normalized unit: Intensity; Annotation method: MSMS_Private_VS18_POS_PMT_V3_SWATH_3	FALSE	FALSE	305	0	1	0.8	null	null	null	1	null	0.6	6.82	20230125_SWATH_D2_C_CE20_d1	132.05115:14273 132.10165:28205486 132.13458:4011 132.15091:23701 132.26486:22050 132.31329:4971 132.39696:5009 132.95799:30405 133.03404:3890 133.09857:105454 133.10490:1858571 134.10165:5194 134.10571:100103 134.10826:47832 134.11113:3750	53.99768:1279 55.05452:5705 57.05743:86725 58.06524:63273 59.04906:6657 67.05418:23323 67.98928:1754 69.06983:1245765 70.07315:72378 71.07299:2923 73.06470:11036 86.09637:1240154 87.09373:77265	947	1638	1017	1243	6831	8631	8956	7212	4306	5491	3704	3182	3515	18487	17001
306	9.561	132.065	trans-4-Hydroxy-L-proline	[M+H]+	null	1	TRUE	9.714	132.066	C5H9NO3	Proline and derivatives	PMMYEEVYMWASQN-DMTCNVIQSA-N	O=C(O)C1NCC(O)C1	330	TRUE	TRUE	TRUE	Normalized unit: Intensity; Annotation method: MSMS_Private_VS18_POS_realMT_SWATH_2	FALSE	FALSE	306	0	0.73	1	0.93	0.88	0.91	3	1	1.49	428.57	20230125_SWATH_B3_C_CE20_d1	132.06528:1021662 132.07639:9665 132.10162:1448 132.95528:686 132.95792:24634 133.03421:5806 133.04936:2078 133.06245:2817 133.06856:57223 133.95839:548 133.96115:506 134.03496:675 134.04445:21460 134.06938:4661 134.07185:1290 134.08069:509	53.00238:2497 55.24530:220 56.94235:270 58.06524:16194 67.64666:210 68.04944:155093 69.05270:6545 72.93700:617 82.71555:220 86.06000:172873 87.06323:6905 111.02322:303 111.85622:273 132.06529:1812	21981	24561	29955	38105	515326	640615	763966	641921	58245	73646	79044	68604	1621943	838373	924420
307	17.857	132.065	w/o MS2: Creatine	[M+H]+	null	0.57	TRUE	1.46	132.077	C4H9N3O2	Alpha amino acids and derivatives	CVSVTCORWBXHQV-UHFFFAOYSA-N	C[N](CC([OH])=[O])C([NH2])=[NH]	530	FALSE	TRUE	FALSE	Normalized unit: Intensity; Annotation method: MSMS-Private-pos-VS18_4	FALSE	FALSE	307	0	0	1	0.24	0.2	0.66	4	1	1.11	22.6	20230125_SWATH_H1_C_CE20_d1	132.07654:26917 132.10170:1664 132.95807:6152 133.04939:4862 133.06052:4835	51.02319:1418 53.00235:1484 53.03884:10194 55.01799:13603 55.05441:5450 56.94225:4153 56.96499:1048 57.03366:14158 58.06525:32138 59.04939:1361 59.07304:16324 61.02844:10696 64.75943:5096 67.05405:1041 69.03342:37641 70.03679:1735 71.01276:1173 71.04930:2021 72.04391:1003 79.05436:1150 81.03361:11235 83.01261:1103 83.04916:3744 84.04430:1593 85.02836:35307 91.05420:1891 108.01114:8571 108.32055:9…	144	273	320	278	35460	47388	52948	46962	477	7645	250	518	378	18126	21028
308	6.382	132.065	w/o MS2: 5-Aminolevulinic acid	[M+H]+	null	0.34	TRUE	6.459	132.066	C5H9NO3	Delta amino acids and derivatives	ZGXJTSGNIOSYLO-UHFFFAOYSA-N	O=C(O)CCC(=O)CN	520	TRUE	TRUE	FALSE	Normalized unit: Intensity; Annotation method: MSMS_Private_VS18_POS_realMT_SWATH_2	FALSE	FALSE	308	0	0.92	1	0.08	0.1	0.68	11	0.45	0.9	10.52	20230125_SWATH_F2_C_CE20_d1	132.06531:52943 132.07651:4958 132.10162:1108 132.95802:28160 133.03435:6721 133.04932:2706 133.06863:2661 133.08560:633 133.09698:425 133.13330:546 133.95863:348 133.96152:371 134.03508:609 134.04480:342 134.08096:5053	54.38722:964 54.94709:1263 55.01805:7156 55.05435:1867 55.93449:2117 56.04960:1476 56.94233:21445 56.96486:1544 57.06995:1901 58.06520:30695 58.94261:950 59.07298:16045 60.93777:1391 60.98647:2535 64.75505:4174 67.05432:1382 67.93481:2327 68.04939:4246 69.03362:1613 71.04896:1268 72.93702:10832 74.95268:1368 78.99695:5730 79.05396:1529 79.91550:991 81.04448:1118 84.95950:6005 86.05997:4635 86.992…	1018	778	1240	1366	7097	9362	10075	9829	1613	2548	2966	3007	399	16793	20871
309	10.574	132.076	w/o MS2: 5,6,7,8-Tetrahydro-2(1H)-quinolinone	[M+H-H2O]+	null	0.09	TRUE	10.415	132.081	C9H11NO	Quinolones and derivatives	SGKURJURKCHGJG-UHFFFAOYSA-N	OC=1N=C2C(=CC1)CCCC2	520	TRUE	TRUE	FALSE	Normalized unit: Intensity; Annotation method: MSMS_Private_VS18_POS_PMT_V3_SWATH_3	FALSE	FALSE	309	0	0.99	0.91	0.01	0.04	0.24	9	0.22	0.73	4.94	20230125_SWATH_H2_C_CE20_d1	132.07646:51154 132.10170:1222 132.95795:29032 133.03427:7845 133.07973:1372 134.08075:2900	55.05426:2092 55.93433:1281 56.94235:13705 56.96482:1424 58.06522:27834 58.94271:1390 58.99487:1131 59.07302:18170 60.98625:1511 64.75396:3108 67.05388:1079 71.95173:1077 72.93699:6199 74.95271:1249 74.95868:946 78.99671:5043 79.05391:1165 84.04423:10037 84.95945:5681 90.05509:2093 90.94777:1627 95.76033:995 99.00354:3592 102.94847:972 105.00338:1524 111.02318:4157 113.67959:1034 118.08608:8415 1…	1538	1908	3185	3682	9213	9230	10838	10871	4272	6195	8266	7471	138	25199	29149
310	20.172	132.077	w/o MS2: Creatine	[M+H]+	null	0.11	TRUE	1.46	132.077	C4H9N3O2	Alpha amino acids and derivatives	CVSVTCORWBXHQV-UHFFFAOYSA-N	C[N](CC([OH])=[O])C([NH2])=[NH]	530	FALSE	TRUE	FALSE	Normalized unit: Intensity; Annotation method: MSMS-Private-pos-VS18_4	FALSE	FALSE	310	0	0	1	0.04	0.03	0.72	3	0.33	0.83	20.33	20230125_SWATH_H3_C_CE20_d1	132.07654:58956 132.10167:3007 132.95798:40157 132.96071:700 133.03438:5747 133.04933:2498 133.07976:2981 133.08569:415 133.95839:449 134.04457:747 134.08086:547	54.94701:1202 55.05438:2126 56.94235:22343 56.96485:1813 58.00166:893 58.06522:27754 59.04927:1130 59.07299:22712 60.98661:1992 64.75874:4255 69.19957:831 72.93708:12753 78.99686:7483 79.05416:1607 81.06986:1309 84.04428:5884 84.95977:1191 86.99245:2155 90.05497:5614 90.94756:4872 97.06413:1146 99.00345:1926 104.96332:2165 105.00349:1455 111.02312:5921 113.01919:1109 118.08609:6413 132.44739:1070	2080	2221	3533	4361	9693	11564	12269	12950	5221	7129	8028	7832	76	29584	31526
311	8.717	132.077	w/o MS2: 1-Amino-2-phenylcyclopropane-1-carboxylic acid	[M+H-CH2O2]+	null	0.11	TRUE	8.549	132.081	C10H11NO2	Alpha amino acids	MRUPFDZGTJQLCH-UHFFFAOYSA-N	O=C(O)C1(N)CC1C=2C=CC=CC2	520	TRUE	TRUE	FALSE	Normalized unit: Intensity; Annotation method: MSMS_Private_VS18_POS_PMT_V3_SWATH_3	FALSE	FALSE	311	0	0.99	0.91	0	0.07	0.01	24	0.08	0.67	15.84	20230125_SWATH_F1_C_CE20_d1	132.07655:25130 132.57893:2894 132.95784:24709 134.08090:10733	53.00244:10902 56.04965:765976 57.03369:15457 71.01281:7778 74.02358:16588 84.04437:5956309 85.02830:146201 102.05504:406130	2072	2229	3898	5179	8948	10170	12180	10817	5378	8655	9209	10240	3298	25016	23501
312	19.274	132.077	w/o MS2: Creatine	[M+H]+	null	0.34	TRUE	1.46	132.077	C4H9N3O2	Alpha amino acids and derivatives	CVSVTCORWBXHQV-UHFFFAOYSA-N	C[N](CC([OH])=[O])C([NH2])=[NH]	530	FALSE	TRUE	FALSE	Normalized unit: Intensity; Annotation method: MSMS-Private-pos-VS18_4	FALSE	FALSE	312	0	0	1	0.03	0.04	0.68	5	0.4	0.83	10.74	20230125_SWATH_H3_C_CE20_d1	132.07651:63290 132.10164:3145 132.95798:27628 133.03435:6078 133.04926:3267 133.07990:1952 133.95850:501 134.04463:529 134.08093:553	54.94709:1193 55.05434:2445 55.93449:4633 56.94235:32937 56.96487:1687 57.59684:1000 58.06522:27080 58.94271:1195 59.07305:18039 60.93809:1168 60.98638:1508 64.75723:2480 66.32216:1060 67.93478:1095 71.04901:1632 71.95196:1544 72.93703:16700 74.95266:1974 78.99705:7588 84.04434:5266 84.95967:7287 87.05495:1136 90.05480:5283 90.94777:7371 91.07135:1115 99.00330:5714 104.96328:2461 111.02290:4267 1…	2049	2272	4102	4387	10429	12680	13372	13706	5535	8012	9408	8109	241	30880	33704
313	7.048	132.077	Creatine	[M+H]+	null	1	TRUE	7.147	132.077	C4H9N3O2	Alpha amino acids and derivatives	CVSVTCORWBXHQV-UHFFFAOYSA-N	C[N](CC([OH])=[O])C([NH2])=[NH]	330	TRUE	TRUE	TRUE	Normalized unit: Intensity; Annotation method: MSMS_Private_VS18_POS_realMT_SWATH_2	FALSE	FALSE	313	0	0.86	1	0.95	0.91	0.93	8	1	1.56	2973.73	20230125_SWATH_H2_C_CE20_d1	132.07648:17253918 132.09387:58814 132.12573:16339 132.23956:2681 132.95778:40479 133.03427:9081 133.07341:193863 133.07974:774247 134.07683:5873 134.08049:71239 134.08298:12509	58.05259:934 64.75245:920 67.93496:571 69.04472:5615 72.04423:9461 86.07104:4714 87.05527:95743 88.05865:2222 90.05499:483721 91.05250:16228 92.05916:1660 114.06609:13317 115.04990:5320 132.07652:53652 133.08038:1231	289557	330131	358133	406194	2283439	2703699	2965698	2772998	1542486	1992453	2214405	1831128	2941943	5901571	6757495
314	17.62	132.102	w/o MS2: 2,2',2''-(1-Oxa-4,7,10-triazacyclododecane-4,7,10-triyl)triethanol	[M+H-C8H18N2O2]+	null	0.03	TRUE	2.67	132.102	C14H31N3O4	1,2-aminoalcohols	TUENNYSZDXTGLN-UHFFFAOYSA-N	OCCN1CCOCCN(CCO)CCN(CCO)CC1	530	FALSE	TRUE	FALSE	Normalized unit: Intensity; Annotation method: MSMS-Private-pos-VS18_4	FALSE	FALSE	314	0	0	1	0.39	0.37	0.67	18	0.67	1.21	16.36	20230125_SWATH_Pool_C_CE20_d1_Spike	132.10165:39047 132.95799:5095 133.04932:40200 133.06049:1682 133.09689:2388 133.10500:2214 134.04454:10510 134.05260:1414 134.08090:77516 134.11729:27704	53.00235:423 53.99776:206 55.05442:5545 55.45577:189 56.04965:12691 57.03365:6282 58.02885:257 58.06527:9360 59.04912:4831 60.04452:4114 60.20818:190 61.02843:1613 64.76691:83 67.05412:1884 68.04940:1537 68.99689:262 69.06977:493 70.06498:3404 71.01247:770 71.04902:1174 72.04426:2311 72.08063:458 73.02825:573 74.06002:5363 79.05417:57 82.06503:2160 83.01266:378 83.04906:5535 84.08066:586 86.06003…	1877	2003	3784	1489	2402	2360	728	2645	3238	2818	578	2304	1857	4143	5315
315	8.185	132.102	L-Leucine	[M+H]+	null	1	TRUE	8.315	132.102	C6H13NO2	Leucine and derivatives	ROHFNLRQFUQHCH-YFKPBYRVSA-N	O=C(O)C(N)CC(C)C	520	TRUE	TRUE	FALSE	leu; Normalized unit: Intensity; Annotation method: MSMS_Private_VS18_POS_realMT_SWATH_2	FALSE	TRUE	315	0	0.81	1	0.68	0.55	0.59	2	1	1.26	8209.91	20230125_SWATH_C4_C_CE20_d1	132.10165:5287810 132.11938:15904 132.14940:2031 132.15225:2872 132.26471:2297 132.31352:1181 132.39648:1151 132.95793:27386 133.03415:6015 133.04906:2557 133.08554:883 133.09856:19144 133.10493:343872 133.12276:878 134.10162:933 134.10571:22881 134.10826:9252	53.00244:8623 53.99767:396 57.05743:7311 58.06524:630 64.75146:363 67.05416:3138 69.06982:187231 70.07317:9251 73.06477:2355 86.09638:316799 87.09408:20266 90.94762:674	1313077	2301773	1531647	1618849	8498112	9993784	12093990	9761507	5776658	6367390	4723596	3731574	4317956	19293130	21884708
316	6.602	132.102	w/o MS2: Triethanolamine	[M+H-H2O]+	null	0.43	TRUE	6.647	132.102	C6H15NO3	1,2-aminoalcohols	GSEJCLTVZPLZKY-UHFFFAOYSA-N	[OH]CC[N](CC[OH])CC[OH]	520	TRUE	TRUE	FALSE	Normalized unit: Intensity; Annotation method: MSMS_Private_VS18_POS_realMT_SWATH_2	FALSE	FALSE	316	0	0.63	1	0	0.66	null	10	null	0.76	20.12	20230125_SWATH_B4_C_CE20_d1	132.10172:40272 132.13817:425 132.95801:22316 133.03436:5628 133.04926:2859 133.08572:520 133.10509:2717 133.95882:394 133.96152:394 134.03528:1096 134.04459:1575 134.08102:1452 134.11734:1971	55.05434:5671 56.94237:3551 59.07301:771 60.08086:19349 61.08398:256 67.05402:670 67.93495:93 69.03323:512 78.99705:1023 79.05444:80 79.69428:215 87.04405:50668 88.04755:1452 90.94786:612 99.00323:446 111.02328:437 113.01875:1091 116.30519:241 122.09566:518 125.24529:242	1859	2099	2924	3396	17787	20291	25014	22448	9362	12478	14321	13914	1976	9835	4969
317	8.185	132.102	w/o MS2: L-Isoleucine	[M+H]+	null	1	TRUE	8.23	132.102	C6H13NO2	Isoleucine and derivatives	AGPKZVBTJJNPAG-WHFBIAKZSA-N	CC[C@H](C)[C@@H](C(=O)O)N	520	TRUE	TRUE	FALSE	Normalized unit: Intensity; Annotation method: MSMS_Private_VS18_POS_realMT_SWATH_2	FALSE	FALSE	317	0	0.98	1	0.9	0.7	0.75	1	1	1.47	8632.74	20230125_SWATH_E3_C_CE20_d1	132.10167:7380221 132.12044:13463 132.15086:6752 132.26468:3330 132.31339:2175 132.39668:968 132.95793:27215 133.03412:7024 133.04889:1084 133.09863:29891 133.10490:505935 133.95856:949 134.08076:1232 134.10161:1992 134.10567:27466 134.10817:14665	53.00038:10926 53.99759:1929 55.01797:612 55.05430:301 67.93462:497 73.02838:670 73.06481:1690 86.09638:276189 87.09973:14043 99.00326:439 104.96351:434	1313077	2301773	1531647	1618849	8498112	9993784	12093990	9761507	5776658	6367390	4723595	3731575	4317956	19293129	21884709
318	9.188	132.102	w/o MS2: 2-(Diethylamino)acetic acid	[M+H]+	null	0.54	TRUE	8.721	132.102	C6H13NO2	Alpha amino acids	SGXDXUYKISDCAZ-UHFFFAOYSA-N	O=C(O)CN(CC)CC	520	TRUE	TRUE	FALSE	Normalized unit: Intensity; Annotation method: MSMS_Private_VS18_POS_PMT_V3_SWATH_3	FALSE	FALSE	318	0	0.95	1	0.26	0.26	0.74	4	0.5	1.05	24.4	20230125_SWATH_B1_C_CE20_d1	132.10176:52606 132.95810:23931 133.03441:6262 133.04932:1217 133.08571:333 133.10512:3741 133.95872:314 134.04460:495032 134.08107:1643 134.09615:399 134.11739:324	53.03891:1276 55.05423:1960 55.93452:1878 56.04955:5874 56.94240:18235 56.96498:2078 58.06525:121058 58.94277:1150 59.04921:1149 59.06858:3272 59.07304:56164 60.07638:1502 60.98645:2190 64.76035:1149 64.76331:2371 65.74506:898 70.02877:2161 71.95183:1249 72.93712:8049 74.02353:49701 74.05981:1363 75.02699:1285 76.02740:1060 78.99694:4662 84.04431:23614 84.95959:5107 88.03928:15257 90.94776:4857 9…	2791	3321	5754	5157	37640	44759	54967	48929	4022	4960	5251	6046	1744	28497	30778
319	8.18	132.265	Unknown	[M+H]+	null	0.14	TRUE	null	null	null	null	null	null	999	FALSE	FALSE	FALSE	Normalized unit: Intensity	FALSE	FALSE	319	0	0	null	null	null	null	null	null	null	255.08	20230125_SWATH_D4_C_CE20_d1	132.26494:21273 132.31317:11264 132.39705:3776 132.95813:24276 133.03407:3934 133.07936:4259 133.08641:4380 133.09857:113776 133.10490:2083856 134.08073:12922 134.10573:79303 134.10826:64557	53.00007:50228 53.99760:7854 55.01798:4326 56.94237:1731 67.98927:1577 72.04456:1057 73.02840:6197 73.06477:2116 86.09641:638889 87.09375:35679 90.05500:1773	139	721	664	259	2086	2098	4028	1264	774	1404	554	1096	1241	12075	10849
320	10.505	132.958	w/o MS2: Selenophene-2-carboxylic acid	[M+H-CO2]+	null	0.06	TRUE	-1	132.955	C5H4O2	Selenophenes	WAQBFLCVNNZBQR-UHFFFAOYSA-N	O=C(O)C=1[Se]C=CC1	530	FALSE	TRUE	FALSE	Normalized unit: Intensity; Annotation method: MSMS-Private-pos-VS18_4	FALSE	FALSE	320	0	0	0.96	0	0.05	0.01	4	0.25	0.55	3.8	20230125_SWATH_B1_C_CE20_d1	132.95796:33992 133.03439:5170 133.04930:966 134.04437:1447 134.08090:1269 134.95836:3140 134.99622:11056 135.02315:1016	53.03883:988 55.05451:1280 55.93465:1230 56.94238:12706 56.96490:2243 58.06527:28613 59.06855:998 59.07310:15266 60.98645:1334 64.76272:4873 67.22367:899 67.75172:839 67.93493:1325 68.98228:1280 71.95159:967 72.93698:7816 78.99696:1981 79.05450:1535 84.04440:2464 84.95961:5932 87.49944:933 88.90479:1008 90.94756:4164 99.00356:4552 105.00328:1302 111.02266:1516 118.08607:6989 122.09666:1278	29553	33745	26637	26683	33466	29717	24888	27295	27137	25291	28817	24862	25252	28330	25447
321	8.265	132.958	w/o MS2: Selenophene-2-carboxylic acid	[M+H-CO2]+	null	0.11	TRUE	-1	132.955	C5H4O2	Selenophenes	WAQBFLCVNNZBQR-UHFFFAOYSA-N	O=C(O)C=1[Se]C=CC1	530	FALSE	TRUE	FALSE	Normalized unit: Intensity; Annotation method: MSMS-Private-pos-VS18_4	FALSE	FALSE	321	0	0	0.96	0	0.01	0.01	4	0.25	0.53	5.47	20230125_SWATH_D3_C_CE20_d1	132.95798:30713 133.03429:6541 133.04921:2810 133.06053:193062 133.10501:4478 133.13324:923 134.03519:849 134.04430:898 134.05753:1209 134.06374:4690 134.08096:6215 134.95839:2053 134.99608:7162 135.02281:1192	55.05423:1653 55.93459:1828 56.04964:169837 56.94238:21531 57.03364:17713 57.05292:7009 57.93490:1236 58.06523:39109 59.04912:1332 59.07302:17198 60.98655:1668 64.75337:3982 67.05411:1221 72.93699:9178 74.02351:18551 74.05993:69363 75.04402:2130 75.06330:2095 78.99699:4735 79.05411:1231 84.04432:5474 84.95975:5484 85.04609:980 86.09626:4805 86.99250:1281 90.05495:2005 90.94769:1912 99.00321:2368 …	32423	39564	42240	27866	25906	35994	26324	29453	33446	29205	30831	28469	26244	27338	29143
322	8.684	132.958	w/o MS2: Selenophene-2-carboxylic acid	[M+H-CO2]+	null	0.2	TRUE	-1	132.955	C5H4O2	Selenophenes	WAQBFLCVNNZBQR-UHFFFAOYSA-N	O=C(O)C=1[Se]C=CC1	530	FALSE	TRUE	FALSE	Normalized unit: Intensity; Annotation method: MSMS-Private-pos-VS18_4	FALSE	FALSE	322	0	0	0.96	0	0.12	0	7	0.14	0.56	6.63	20230125_SWATH_B2_C_CE20_d1	132.95801:54976 133.03433:24995 133.04939:838 133.06062:2284 133.10500:918 133.13341:1027 133.41948:491 134.03510:3291 134.04456:635 134.08096:6248 134.95831:2745 134.99617:11213 135.02290:2217 135.03194:2645	53.00240:4902 53.03878:4029 58.33448:194 69.11507:199 72.93714:1856 77.03848:974 79.05414:614 80.99235:158 90.73874:186 90.94776:92 91.05437:10236 93.06998:4760 95.04909:7353 103.05431:60762 104.05786:5077 105.00321:585 105.04493:4876 105.25868:193 118.94228:284 120.08072:9863	37344	53034	31996	32153	29398	38224	34213	26543	38765	31469	28688	34443	29112	27862	26040
323	17.953	132.958	w/o MS2: Selenophene-2-carboxylic acid	[M+H-CO2]+	null	0.09	TRUE	-1	132.955	C5H4O2	Selenophenes	WAQBFLCVNNZBQR-UHFFFAOYSA-N	O=C(O)C=1[Se]C=CC1	530	FALSE	TRUE	FALSE	Normalized unit: Intensity; Annotation method: MSMS-Private-pos-VS18_4	FALSE	FALSE	323	0	0	0.96	0	0.03	0.01	4	0.25	0.54	6.31	20230125_SWATH_B2_C_CE20_d1	132.95805:28397 133.03435:7634 133.04926:6058 133.09671:383 133.13347:567 133.95866:559 133.96140:415 134.03519:682 134.04448:603 134.08095:1187 134.95842:1806 134.99623:13083 135.02303:1339 135.03197:1097	55.01812:1017 55.05438:2426 55.93439:1568 56.04948:899 56.94019:1148 56.94239:18408 58.06252:1329 58.06527:35281 58.94266:1515 59.07304:17818 60.98654:1959 64.75260:2062 64.75592:4407 68.98223:1088 69.06972:1108 70.06474:1025 71.04913:1043 72.93716:10477 78.99686:6775 84.04438:3845 84.95969:8164 86.99267:1585 90.94737:3607 99.00318:4957 105.00317:2350 111.02307:6174 113.01878:1649 118.08607:6580 …	26069	30233	27655	27131	25170	24253	23361	23621	25238	24694	23837	23323	28823	19288	21066
324	2.023	132.958	w/o MS2: Selenophene-2-carboxylic acid	[M+H-CO2]+	null	0.03	TRUE	-1	132.955	C5H4O2	Selenophenes	WAQBFLCVNNZBQR-UHFFFAOYSA-N	O=C(O)C=1[Se]C=CC1	530	FALSE	TRUE	FALSE	Normalized unit: Intensity; Annotation method: MSMS-Private-pos-VS18_4	FALSE	FALSE	324	0	0	0.96	0	0.04	0.01	4	0.25	0.54	5.34	20230125_SWATH_Pool_C_CE20_d1	132.95804:86524 133.03430:5203 133.04924:2403 133.08568:341 133.95851:1277 133.96130:1118 134.03516:477 134.04457:410 134.08090:615 134.11739:387 134.95844:2658 134.99620:11192 135.02301:610 135.03191:554	54.94714:1231 55.05436:2426 55.93442:4842 55.94559:1350 56.93970:1541 56.94233:37947 56.96484:3597 57.03343:838 58.06253:1099 58.06524:30692 59.07308:18043 60.98640:1244 64.75342:1897 64.75690:2320 67.93460:4396 68.93489:1182 68.94249:1467 69.06973:1277 72.93714:17954 73.98099:941 74.95249:1887 78.99712:9078 79.13132:1050 80.99207:1031 84.95957:7727 86.99266:1354 90.94762:6787 96.93774:1519 99.00…	38134	52510	37268	31098	40846	47196	37464	35006	42531	33052	30006	43560	37543	36080	32352
325	9.688	132.958	w/o MS2: Selenophene-2-carboxylic acid	[M+H-CO2]+	null	0.03	TRUE	-1	132.955	C5H4O2	Selenophenes	WAQBFLCVNNZBQR-UHFFFAOYSA-N	O=C(O)C=1[Se]C=CC1	530	FALSE	TRUE	FALSE	Normalized unit: Intensity; Annotation method: MSMS-Private-pos-VS18_4	FALSE	FALSE	325	0	0	0.96	0	0.04	0.01	4	0.25	0.54	5.04	20230125_SWATH_B1_C_CE20_d1	132.95804:58324 133.03436:8073 133.04945:1149 133.95844:984 134.03513:854 134.04457:9538 134.08096:776 134.95837:7420 134.99619:7023 135.02313:965 135.03197:620	51.58581:1019 52.43265:1012 55.05442:1579 55.93449:1803 55.94544:1288 56.04961:1758 56.94234:18213 56.96488:3774 57.93499:860 58.06525:35727 59.04897:1369 59.07305:19463 60.98648:4132 64.76142:4975 65.79781:1091 67.05418:1745 67.93461:1335 72.93712:11211 74.02343:1769 78.99706:8249 84.04449:8069 84.95969:7416 86.05958:1061 86.99310:1269 87.54157:911 90.94784:5457 96.95975:864 99.00337:4178 102.94…	30142	35610	27738	26668	37642	32732	29786	27055	37567	26693	25467	32198	26749	30184	28911
326	11.396	132.958	w/o MS2: Selenophene-2-carboxylic acid	[M+H-CO2]+	null	0.03	TRUE	-1	132.955	C5H4O2	Selenophenes	WAQBFLCVNNZBQR-UHFFFAOYSA-N	O=C(O)C=1[Se]C=CC1	530	FALSE	TRUE	FALSE	Normalized unit: Intensity; Annotation method: MSMS-Private-pos-VS18_4	FALSE	FALSE	326	0	0	0.96	0	0.05	0.01	4	0.25	0.55	4.38	20230125_SWATH_F4_C_CE20_d1	132.95805:110932 133.03429:8063 133.04926:2988 133.09689:1445 133.95847:2876 133.96141:1557 134.02679:681 134.03535:453 134.04454:4112 134.08083:2103 134.95830:4272 134.96236:391 134.99620:9151 135.02301:536 135.03168:976 135.06497:378	52.47468:882 55.05433:1688 55.93454:1587 55.94535:1372 56.04940:1535 56.94236:25845 56.96493:1547 58.06251:1518 58.06521:34634 58.94277:1694 59.04908:1106 59.07304:18199 60.98642:1842 64.75520:2164 67.05397:1312 67.93508:997 69.00507:897 69.06984:1095 72.93695:9205 74.95276:1358 78.99693:6950 79.05427:1617 84.04438:8924 84.95966:6627 85.67065:1126 90.05502:1321 90.94780:7578 99.00325:4294 104.309…	26752	33586	25719	26614	24792	23120	22291	24669	29665	26204	27080	25017	29600	22866	25350
327	16.928	132.958	w/o MS2: Selenophene-2-carboxylic acid	[M+H-CO2]+	null	0.03	TRUE	-1	132.955	C5H4O2	Selenophenes	WAQBFLCVNNZBQR-UHFFFAOYSA-N	O=C(O)C=1[Se]C=CC1	530	FALSE	TRUE	FALSE	Normalized unit: Intensity; Annotation method: MSMS-Private-pos-VS18_4	FALSE	FALSE	327	0	0	0.96	0	0.04	0.01	4	0.25	0.54	9.86	20230125_SWATH_A3_C_CE20_d1	132.95805:132106 133.03435:6081 133.04932:2260 133.06058:372 133.08568:462 133.95889:2382 133.96140:2344 134.03511:1349 134.03749:320 134.04449:1227 134.08093:1148 134.95834:8865 134.96199:892 134.98657:377 134.99620:10288 135.02283:383 135.03188:1206	51.76795:943 54.94701:1663 55.05439:1622 55.93449:2577 56.94237:26409 56.96474:1724 58.06244:1763 58.06520:31319 58.94276:1378 59.07303:19750 60.98637:1706 64.75335:4816 67.05425:1639 69.06966:1375 71.95186:1245 72.93703:14696 78.99687:7366 80.64686:987 81.06966:1312 82.49216:979 84.04440:6207 84.95966:5516 86.99251:1445 90.94768:5465 99.00330:4701 103.02020:1073 104.96338:2064 105.00293:1175 111…	28931	35962	52854	28764	28181	29672	31694	26767	28907	26616	27477	27473	29173	25171	30158
328	23.001	132.958	w/o MS2: Selenophene-2-carboxylic acid	[M+H-CO2]+	null	0.03	TRUE	-1	132.955	C5H4O2	Selenophenes	WAQBFLCVNNZBQR-UHFFFAOYSA-N	O=C(O)C=1[Se]C=CC1	530	FALSE	TRUE	FALSE	Normalized unit: Intensity; Annotation method: MSMS-Private-pos-VS18_4	FALSE	FALSE	328	0	0	0.96	0	0.05	0.01	4	0.25	0.55	3.48	20230125_SWATH_F4_C_CE20_d1	132.95807:100120 132.99260:448 133.03436:4916 133.04929:2888 133.08585:533 133.09676:500 133.95856:3714 133.96146:2190 134.03517:554 134.04462:1502 134.08104:658 134.95839:7897 134.96228:601 134.99622:10345 135.02292:604 135.04399:269	50.69044:959 54.92720:1009 55.05435:2248 55.93449:2118 55.94553:1576 56.39777:1249 56.94235:36847 56.96485:2003 58.06247:1544 58.06525:33004 58.94273:1927 59.04924:1247 59.07304:19197 60.98640:2326 64.75642:4085 68.98219:1379 70.22884:1000 71.95160:959 72.93712:17526 74.95267:1822 78.99698:7379 79.05408:2079 79.18374:1049 83.99403:945 84.04433:6934 84.95947:5726 86.99256:1677 90.94788:8828 99.002…	26436	33794	27258	28940	30504	29200	27435	27261	29177	26006	25734	25742	26670	26755	29601
329	12.547	132.958	w/o MS2: Selenophene-2-carboxylic acid	[M+H-CO2]+	null	0.03	TRUE	-1	132.955	C5H4O2	Selenophenes	WAQBFLCVNNZBQR-UHFFFAOYSA-N	O=C(O)C=1[Se]C=CC1	530	FALSE	TRUE	FALSE	Normalized unit: Intensity; Annotation method: MSMS-Private-pos-VS18_4	FALSE	FALSE	329	0	0	0.96	0	0.05	0.01	4	0.25	0.55	8.41	20230125_SWATH_B3_C_CE20_d1	132.95808:159105 133.03432:6213 133.04933:2652 133.06056:341 133.08565:519 133.09688:1247 133.95844:4039 133.96141:3094 134.03517:548 134.04462:1712 134.08090:1610 134.11729:407 134.95586:357 134.95842:10284 134.96114:401 134.96220:489 134.99623:10667 135.02289:574 135.04373:364 135.06499:422	54.94690:1182 55.05458:1648 55.93440:1772 55.94559:1683 56.93968:1740 56.94234:31533 56.96486:2075 58.06527:35583 58.94257:1708 59.04920:1162 59.07304:17856 60.98641:1518 64.75043:3575 67.05412:1684 68.98206:1257 72.93709:14647 78.24203:945 78.99699:7517 79.05415:1995 81.06971:1294 84.04412:1874 84.95959:7105 86.16203:906 86.99258:3894 87.70650:927 90.94783:7200 95.04907:1376 99.00331:5527 111.02…	26614	33110	26590	26905	28465	28552	60015	26192	28692	28112	28183	28266	28012	27443	29589
330	5.99	132.958	w/o MS2: Selenophene-2-carboxylic acid	[M+H-CO2]+	null	0.06	TRUE	-1	132.955	C5H4O2	Selenophenes	WAQBFLCVNNZBQR-UHFFFAOYSA-N	O=C(O)C=1[Se]C=CC1	530	FALSE	TRUE	FALSE	Normalized unit: Intensity; Annotation method: MSMS-Private-pos-VS18_4	FALSE	FALSE	330	0	0	0.96	0	0.07	0.01	4	0.25	0.56	6.68	20230125_SWATH_A2_C_CE20_d1	132.95808:171491 133.03438:7763 133.04921:616 133.08568:446 133.09680:350 133.13347:541 133.95853:4134 133.96135:3111 134.03523:664 134.04453:598 134.11734:382 134.95839:11055 134.96237:956 134.99622:12678 135.02296:1529 135.03188:333 135.04358:407	53.36309:1000 54.94690:1053 55.05431:1187 55.93470:3992 55.94540:2362 56.93969:1921 56.94237:37697 56.96488:2208 57.06956:1001 58.06525:27677 58.94264:1298 59.07305:17766 59.99246:884 60.83385:935 60.98641:4144 64.75471:4612 71.95167:1360 72.93711:18768 74.95287:1521 78.99696:6920 79.05402:1583 84.08083:1472 84.95971:6565 86.95251:1017 86.99264:1181 90.94765:11427 99.00341:2138 102.94819:1894 104…	32882	74071	30598	28828	29710	32162	27856	25608	36031	28886	29440	30700	30375	25019	26349
331	3.908	132.958	w/o MS2: Selenophene-2-carboxylic acid	[M+H-CO2]+	null	0.03	TRUE	-1	132.955	C5H4O2	Selenophenes	WAQBFLCVNNZBQR-UHFFFAOYSA-N	O=C(O)C=1[Se]C=CC1	530	FALSE	TRUE	FALSE	Normalized unit: Intensity; Annotation method: MSMS-Private-pos-VS18_4	FALSE	FALSE	331	0	0	0.96	0	0.07	0.01	4	0.25	0.56	6.01	20230125_SWATH_A2_C_CE20_d1	132.95808:122031 133.03436:4694 133.04947:1815 133.09712:427 133.95845:2441 133.96146:2248 134.03516:293 134.08098:444 134.95837:7879 134.96234:1159 134.99626:11982 135.02299:309 135.03183:1467 135.04381:287	51.94011:1032 54.94703:1372 55.05433:2047 55.93449:5576 56.94236:39121 56.96486:2142 57.94294:1077 57.98934:1286 58.06525:30249 58.94278:1612 59.07302:16865 60.98649:1132 64.75262:1953 64.75590:2090 67.05411:1030 67.93495:1136 68.94267:1175 72.93707:21753 74.95269:1259 78.99718:6929 79.05418:1837 84.95969:4804 90.81079:1041 90.94768:12155 95.95147:932 99.00358:2032 102.94836:979 104.25791:914 104…	31343	61952	30076	27514	29914	33797	27842	25943	34462	27537	26416	29432	29970	26195	24924
332	13.637	132.958	w/o MS2: Selenophene-2-carboxylic acid	[M+H-CO2]+	null	0.03	TRUE	-1	132.955	C5H4O2	Selenophenes	WAQBFLCVNNZBQR-UHFFFAOYSA-N	O=C(O)C=1[Se]C=CC1	530	FALSE	TRUE	FALSE	Normalized unit: Intensity; Annotation method: MSMS-Private-pos-VS18_4	FALSE	FALSE	332	0	0	0.96	0	0.04	0.01	4	0.25	0.54	3.76	20230125_SWATH_B2_C_CE20_d1	132.95808:78375 133.03441:6693 133.04939:1740 133.09688:389 133.95853:1971 133.96147:1240 133.96594:302 134.03523:619 134.04445:589 134.08098:1422 134.11731:1278 134.95615:371 134.95845:4325 134.96242:403 134.98665:380 134.99628:11177 135.02313:537 135.03195:1025	54.94707:1873 55.05431:1859 55.93458:7805 55.94553:1402 56.94238:27010 56.96487:1503 58.06526:32057 59.07305:19130 60.98663:1858 62.92885:1197 64.75339:1564 64.75642:1996 64.92702:1051 72.93706:14135 74.95296:1234 78.99699:7598 79.05411:1970 81.06995:1203 84.04458:2369 84.95984:8768 86.99280:1809 90.94775:6525 91.85815:887 93.05569:937 99.00334:4057 104.67824:1078 104.96323:1566 107.55711:976 108…	28358	33429	28763	28202	29200	39251	31035	29444	31078	27878	26526	31772	28007	27894	34701
333	8.527	133.032	w/o MS2: L-Methionine	[M+H-NH3]+	null	0.14	TRUE	8.68	133.032	C5H11NO2S	Methionine and derivatives	FFEARJCKVFRZRR-BYPYZUCNSA-N	CSCC[C@H](N)C(O)=O	520	TRUE	TRUE	FALSE	Normalized unit: Intensity; Annotation method: MSMS_Private_VS18_POS_realMT_SWATH_2	FALSE	FALSE	333	0	0.73	1	0	0.04	0.1	13	0.15	0.63	35.48	20230125_SWATH_H1_C_CE20_d1	133.03148:109383 133.03386:5230 133.06007:5299 133.09639:1876 133.10497:1355 134.03046:936 134.03476:6202 134.08069:3879 134.95804:1277 134.99643:7247 135.02733:5056 135.03389:2135 135.10097:9609	56.04964:773861 57.03359:42525 69.03320:14377 74.02364:36639 84.04436:13280576 85.02827:644094 95.01241:28460 101.07104:97994 102.05500:169453 130.04973:805276 131.05290:16138	7809	8907	8840	8167	28942	27531	30423	21722	18475	17547	12779	11615	49910	68496	69091
334	5.861	133.034	w/o MS2: Benzofuran-2-sulfonamide	[M+H-H3NOS]+	null	0.03	TRUE	3.01	133.028	C8H7NO3S	Benzofurans	PBECZJTWMSIKFE-UHFFFAOYSA-N	O=S(=O)(N)C=1OC=2C=CC=CC2C1	530	FALSE	TRUE	FALSE	Normalized unit: Intensity; Annotation method: MSMS-Private-pos-VS18_4	FALSE	FALSE	334	0	0	0.84	0.06	0.16	0.36	7	0.29	0.69	8.56	20230125_SWATH_D3_C_CE20_d1	133.03433:114882 133.04922:2856 133.09685:1195 133.13329:6529 134.03513:15029 134.03778:3359 134.11745:1265 134.95837:3390 134.99615:7430 135.03183:16275 135.03865:1337 135.10133:14247	53.03849:2602 55.05427:806 55.93438:48 56.04950:2821 64.75267:98 65.03807:118 67.05414:61 68.04907:242 70.06512:413 81.04462:15852 82.05249:1762 84.04472:3172 84.08066:10696 84.95965:29 86.42123:124 95.06040:6256 99.00339:842 101.95438:129 104.08603:133 109.07590:2008 111.02283:436 118.08607:306 121.05068:24	5377	5873	6468	6047	6484	8876	12362	8148	6057	5860	5585	6347	5955	12248	12347
335	4.516	133.034	w/o MS2: N-(2,4-Dinitrophenyl)-L-methionine	[M+H-C6H5N3O4]+	null	1	TRUE	4.35	133.032	C11H13N3O6S	Methionine and derivatives	DOHZIJDJOSBJFP-SECBINFHSA-N	O=C(O)C(NC1=CC=C(C=C1[N+](=O)[O-])[N+](=O)[O-])CCSC	530	FALSE	TRUE	FALSE	Normalized unit: Intensity; Annotation method: MSMS-Private-pos-VS18_4	FALSE	FALSE	335	0	0	0.97	0.4	0.6	0.73	13	0.46	1.3	2414.4	20230125_SWATH_G3_C_CE20_d1	133.03432:8182959 133.08372:7098 133.99863:6168 134.03505:1048150 134.03757:243382 134.99545:8498 135.03177:1125512 135.03842:111736 135.10121:10002	58.99785:11847 59.99858:1681 60.99533:751 68.98208:375423 69.98273:41669 70.97958:67626 71.99818:662 72.99529:10957 75.01098:1355 77.00819:11177 85.01341:2387 86.99271:645344 87.99327:77216 88.99018:97652 91.00591:17793 92.02482:1491 93.02160:2261 95.01904:1479 96.98834:4308 101.00841:4146 103.00583:6892 105.00326:579842 106.00391:72378 107.00076:86645 109.03443:3102 119.01028:17493 120.01985:230…	1242480	1166972	2156859	1680917	8322095	9458704	11254061	9644267	2215971	2844832	3622456	2928514	16548	17932193	17716367
336	18.053	133.049	w/o MS2: D-Arabinose	[M+H-H2O]+	null	0.49	TRUE	16.87	133.049	C5H10O5	Pentoses	PYMYPHUHKUWMLA-WDCZJNDASA-N	O=CC(O)C(O)C(O)CO	520	TRUE	TRUE	FALSE	Normalized unit: Intensity; Annotation method: MSMS_Private_VS18_POS_PMT_V3_SWATH_3	FALSE	FALSE	336	0	0.73	1	0.23	0.86	0.22	17	0.18	1.01	22.15	20230125_SWATH_B2_C_CE20_d1	133.04926:16682 133.06863:2397 133.13327:394 134.04446:1361 134.05280:397 134.08092:1285 134.95833:1371 134.99617:4808 135.00264:1153 135.02309:363 135.04149:491 135.10129:13511	55.05434:156 57.03367:13219 59.04924:98 84.04435:1734 85.02834:28860 86.03243:639 90.62143:187 91.05450:199 118.08614:345	3480	3891	4203	4198	11605	14475	15507	14145	6769	8380	9720	9184	2498	80828	81476
337	6.664	133.061	w/o MS2: GG/1	[M+H]+	null	0.63	TRUE	6.753	133.061	C4H8N2O3	null	YMAWOPBAYDPSLA-UHFFFAOYSA-N	O=C(O)CNC(=O)CN	520	TRUE	TRUE	FALSE	Normalized unit: Intensity; Annotation method: MSMS_Private_VS18_POS_realMT_SWATH_2	FALSE	FALSE	337	0	0.84	1	0.17	0.14	0.73	2	0.5	0.94	16.89	20230125_SWATH_D4_C_CE20_d1	133.06055:304545 133.09683:977 133.10500:2246 133.13330:762 134.04445:1019 134.05756:1180 134.06375:12256 134.08093:4653 134.95840:771 134.99609:5330 135.06474:1037 135.07608:1188 135.10126:10482	55.05448:984 56.04969:1302 59.07306:3318 60.98642:399 61.03147:124 61.61248:184 64.75316:62 67.93484:1221 69.03349:372 69.06983:1183 70.06492:125 71.04945:267 72.05595:49647 76.03920:12672 105.00304:195 111.02342:170 113.01913:652	1998	1935	2126	2613	25420	33642	38398	37549	6139	7759	10111	8733	196	83003	88486
338	8.389	133.061	w/o MS2: L-Asparagine	[M+H]+	null	1	TRUE	8.534	133.061	C4H8N2O3	Asparagine and derivatives	DCXYFEDJOCDNAF-REOHCLBHSA-N	O=C(O)C(N)CC(=O)N	520	TRUE	TRUE	FALSE	Normalized unit: Intensity; Annotation method: MSMS_Private_VS18_POS_realMT_SWATH_2	FALSE	FALSE	338	0	0.77	1	0.47	0.46	0.87	7	1	1.21	328.86	20230125_SWATH_CSTD_C_CE20	133.06050:2076514 133.09677:872 133.10881:702 133.11130:1135 133.22513:726 134.04433:883 134.05750:13794 134.06377:86211 134.95837:1907 134.99602:11212 135.02274:949 135.03160:642 135.06458:11198 135.06712:1392 135.10121:16584	55.93449:756 56.04964:132568 56.94235:180 57.03363:17292 58.02886:214 58.94276:654 60.04443:2836 60.98660:476 61.27401:236 64.75612:312 69.06983:702 70.02871:12544 72.93700:1489 74.02357:161188 74.05995:56349 75.02684:7127 75.04385:1646 80.99252:210 87.05528:12898 88.03931:5673 90.94764:318 95.67577:236 98.02440:284 99.00823:945 102.05505:292 116.03429:3266	64423	63977	87347	115982	725995	821877	978496	843933	296350	402677	456176	416643	1393406	1495683	1701800
339	5.457	133.097	D-Ornithine	[M+H]+	null	0.89	TRUE	-1	133.097	C5H12N2O2	L-alpha-amino acids	AHLPHDHHMVZTML-SCSAIBSYSA-N	NCCC[C@@H](N)C(O)=O	430	FALSE	TRUE	TRUE	Normalized unit: Intensity; Annotation method: MSMS-Private-pos-VS18_4	FALSE	FALSE	339	0	0	1	0.89	0.78	0.82	3	1	1.78	61.41	20230125_SWATH_Pool_C_CE20_d1_Spike	133.09697:1460180 133.14528:433 133.14771:1096 133.95869:466 133.96133:305 134.03537:578 134.04445:623 134.09401:10651 134.10027:79013 134.95844:3294 134.99615:10867 135.02299:1488 135.03177:1770 135.10124:19339 135.10345:1397 135.11263:1905	54.94719:325 55.93448:258 68.04953:1530 70.06512:248536 71.04909:13011 81.03857:295 88.72874:288 96.80872:267 104.31014:292 104.96290:351 108.39812:293 112.78765:270 115.08690:306 116.07034:4123	74597	102887	16522	10376	106191	176916	144254	107264	54244	30903	23210	17025	2065613	49118	55450
340	5.531	133.133	w/o MS2: Chlormequat-d9	[M+H]+	null	0.51	TRUE	2.62	133.127	C5H4[2H]9ClN	Tetraalkylammonium salts	JUZXDNPBRPUIOR-GQALSZNTSA-N	[2H]C([2H])([2H])[N+](CC[Cl])(C([2H])([2H])[2H])C([2H])([2H])[2H]	530	FALSE	TRUE	FALSE	Normalized unit: Intensity; Annotation method: MSMS-Private-pos-VS18_4	FALSE	FALSE	340	0	0	0.8	null	null	null	6	null	0.4	235.04	20230125_SWATH_D2_C_CE20_d1	133.13329:58772 133.95868:471 133.96118:499 134.03519:547 134.03786:325 134.04440:524 134.13680:3046 134.95839:2229 134.99614:10932 135.02280:679 135.03189:895 135.04367:493 135.10129:13920	55.05434:6292 56.04963:109745 57.07009:4502 67.05414:74942 69.06961:3538 72.08064:3639 74.02360:14253 81.06986:3685 84.08076:2541519 85.06480:93543 95.04929:4859 98.09643:3768 112.07516:6292 130.08607:42512	2919	4288	3300	3960	24070	18946	24850	23066	13020	14743	8632	5940	4538	41084	52101
341	9.25	133.993	w/o MS2: 4-Amino-3-hydroxytetrahydrothiophene 1,1-dioxide	[M+H]+	null	0.14	TRUE	8.801	134	C4H9NO3S	Thiolanes	REXPOWCRPFUCHS-UHFFFAOYSA-N	O=S1(=O)CC(O)C(N)C1	520	TRUE	TRUE	FALSE	Normalized unit: Intensity; Annotation method: MSMS_Private_VS18_POS_PMT_V3_SWATH_3	FALSE	FALSE	341	0	0.95	0.85	0	null	0.03	8	0.13	0.62	38.01	20230125_SWATH_F2_C_CE20_d1	133.99431:12367 134.00195:2114 134.04454:14710249 134.06201:35254 134.07262:6347 134.07829:1933 134.09372:5442 134.09625:6221 134.21117:6860 134.26132:6201 134.95869:1871 135.04149:66139 135.04779:653299 135.10143:10618 136.04866:127079 136.05109:8712	61.02840:4845 70.02870:140178 71.01275:4946 74.02357:1874671 75.02074:53614 76.02779:7140 88.03930:601210 89.03640:22691	468	538	1088	1559	8570	9861	13702	10099	2479	3593	4445	3431	640	5814	5580
342	11.104	134.027	1,3-Thiazolidine-4-carboxylic acid	[M+H]+	null	0.91	TRUE	1.58	134.027	C4H7NO2S	L-alpha-amino acids	DZLNHFMRPBPULJ-UHFFFAOYSA-N	O=C(O)C1NCSC1	430	FALSE	TRUE	TRUE	Normalized unit: Intensity; Annotation method: MSMS-Private-pos-VS18_4	FALSE	FALSE	342	0	0	1	0.89	0.87	0.9	8	1	1.85	223.4	20230125_SWATH_H4_C_CE20_d1	134.02682:893223 134.04405:2351 134.07823:633 134.08099:2075 134.95844:1849 134.99614:11377 135.02359:2604 135.02614:6035 135.03009:36159 135.06496:525 135.10127:18236 135.10379:606 136.02260:38718 136.03116:1346 136.04240:3272 136.06010:489 136.10477:685	57.98732:240 58.06256:395 58.99510:66609 59.04927:1465 60.98651:16398 61.23394:221 68.32505:190 74.02341:955 76.02142:6483 78.99696:186 79.08294:249 84.95964:416 85.13429:251 86.98984:13669 88.02155:183869 89.02500:5176 90.01740:7511 92.24779:195 94.13773:250 102.15545:225 104.99999:4594 105.99049:236 122.09630:849 131.47208:286 134.02690:704	7436	16260	14598	16186	34390	38129	43583	45148	19911	39066	28875	13920	538	157830	258780
343	18.399	134.045	w/o MS2: Nitroacetic acid ethyl ester	[M+H]+	null	0.03	TRUE	17.053	134.045	C4H7NO4	Alpha amino acid esters	FTKASJMIPSSXBP-UHFFFAOYSA-N	CCOC(=O)C[N+]([O-])=O	520	TRUE	TRUE	FALSE	Normalized unit: Intensity; Annotation method: MSMS_Private_VS18_POS_PMT_V3_SWATH_3	FALSE	FALSE	343	0	0.65	1	0	0.01	0.02	4	0.25	0.59	18.63	20230125_SWATH_B3_C_CE20_d1	134.03519:534 134.04456:13757 134.08086:1365 134.53857:269 134.95836:3351 134.99622:11069 135.02286:1214 135.03203:613 135.04802:317 135.08008:363 135.10133:18808 136.02135:1535 136.07791:375 136.09648:409 136.10475:573 136.13297:297	52.59101:875 55.05431:2285 55.93455:1223 55.94517:1071 56.94008:1160 56.94236:17190 56.96484:2266 58.06258:1591 58.06528:35261 59.04913:1886 59.07307:17300 60.04449:3480 60.98648:1609 62.59052:983 62.99006:1006 64.74263:997 64.75226:3100 64.75523:1641 72.93699:10248 74.02351:2336 78.99708:6394 79.05411:1233 84.95959:5188 86.99269:1939 88.03909:1270 88.26767:920 90.94790:1558 99.00339:5082 105.003…	1176	973	2345	1981	7314	11847	13597	8781	1474	1880	1336	2189	1184	5742	5504
344	9.261	134.045	L-Aspartic acid	[M+H]+	null	1	TRUE	9.408	134.045	C4H7NO4	Aspartic acid and derivatives	CKLJMWTZIZZHCS-REOHCLBHSA-N	O=C(O)CC(N)C(=O)O	330	TRUE	TRUE	TRUE	Normalized unit: Intensity; Annotation method: MSMS_Private_VS18_POS_realMT_SWATH_2	FALSE	FALSE	344	0	0.79	1	0.76	0.95	0.85	5	0.6	1.42	9233.29	20230125_SWATH_G3_C_CE20_d1	134.04453:4043125 134.09612:2586 134.21165:782 134.95828:1630 134.99609:12028 135.02290:828 135.04152:16145 135.04781:172773 135.10121:13626 136.02110:1794 136.04869:29838 136.05119:3305 136.09639:590 136.10492:493	70.02875:41972 74.02361:573535 75.02066:13523 76.02782:1249 88.03931:185605 89.04244:5684	848005	1003359	1395992	1919592	10260597	12189176	14670170	13014752	2918310	4217934	4745419	4444516	1212930	6149534	6819085
345	7.242	134.056	w/o MS2: 5-(Chloromethyl)-4-(hydroxymethyl)-2-methyl-3-pyridinol	[M+H-H2O-HCl]+	null	0.23	TRUE	7.485	134.06	C8H10ClNO2	Methylpyridines	ACDHRNXIPTYGEZ-UHFFFAOYSA-N	ClCC1=CN=C(C(O)=C1CO)C	520	TRUE	TRUE	FALSE	Normalized unit: Intensity; Annotation method: MSMS_Private_VS18_POS_PMT_V3_SWATH_3	FALSE	FALSE	345	0	0.98	0.92	0	0.01	0.21	4	0.25	0.71	22.45	20230125_SWATH_D1_C_CE20_d1	134.05582:25162 134.08102:830 134.95836:2060 134.99626:7703 135.02293:787 135.10130:13311 135.40021:507 136.02151:1710 136.10489:996	53.67893:918 53.68221:1206 55.05431:1154 55.93453:1293 56.94233:16105 56.96481:2318 58.06527:28417 59.04922:1257 59.06837:1605 59.07298:17789 60.98651:1949 64.75913:1986 64.76215:1346 66.59256:902 71.04909:1001 71.95178:1757 72.93706:9144 78.99702:7225 79.05410:1769 80.99259:1669 84.95961:4967 86.99284:1445 88.05067:1376 90.05486:934 90.94762:4067 95.01590:1016 99.00341:4426 100.35817:879 104.963…	60	74	89	82	71	60	110	216	66	126	82	88	67	16083	17739
346	6.486	134.081	w/o MS2: 2-Amino-4-methoxybutanoic acid	[M+H]+	null	0.97	TRUE	7.233	134.081	C5H11NO3	Alpha amino acids	KFHRMMHGGBCRIV-UHFFFAOYSA-N	O=C(O)C(N)CCOC	520	TRUE	TRUE	FALSE	Normalized unit: Intensity; Annotation method: MSMS_Private_VS18_POS_PMT_V3_SWATH_3	FALSE	FALSE	346	0	0.88	1	0.15	0.1	0.71	2	0.5	0.92	25	20230125_SWATH_G2_C_CE20_d1	134.08092:22475 134.11746:361 134.95848:2143 134.99620:10072 135.02295:1282 135.03191:504 135.04385:305 135.06487:438 135.08435:1116 135.10129:14949 136.02126:1413 136.06006:346 136.09660:1053 136.10464:406	51.94014:101 55.05428:10594 56.04964:6583 56.94232:1462 57.94244:510 58.13673:115 59.06846:2493 60.08076:3639 60.98645:767 67.05413:142 74.95265:370 79.05418:236 85.02775:592 87.04402:9831 87.15515:129 90.94766:1675 104.96390:345 111.02318:312 113.01857:675 116.07046:153 118.08607:363 122.09626:503	15872	15774	18224	19951	12292	14536	15891	13819	5816	16297	17296	11344	11697	14082	18823
347	17.503	134.081	w/o MS2: O-t-Butyl-L-threonine methyl ester	[M+H-C4H8]+	null	0.37	TRUE	3.06	134.081	C9H19NO3	Alpha amino acid esters	FJJWGZOCZQHVEO-RQJHMYQMSA-N	O=C(OC)C(N)C(OC(C)(C)C)C	530	FALSE	TRUE	FALSE	Normalized unit: Intensity; Annotation method: MSMS-Private-pos-VS18_4	FALSE	FALSE	347	0	0	1	0.32	0.28	0.85	5	0.8	1.22	35.25	20230125_SWATH_Pool_C_CE20_d1_Spike	134.08090:77516 134.11729:27704 135.02870:1938 135.06496:28023 135.07605:3060 135.08429:1623 135.10139:13696 135.11244:1906 135.12065:1425 136.06024:49763 136.09663:110181	53.00235:423 53.99776:206 55.05442:5545 55.45577:189 56.04965:12691 57.03365:6282 58.02885:257 58.06527:9360 59.04912:4831 60.04452:4114 60.20818:190 61.02843:1613 64.76691:83 67.05412:1884 68.04940:1537 68.99689:262 69.06977:493 70.06498:3404 71.01247:770 71.04902:1174 72.04426:2311 72.08063:458 73.02825:573 74.06002:5363 79.05417:57 82.06503:2160 83.01266:378 83.04906:5535 84.08066:586 86.06003…	32032	6681	21036	5893	5036	1312	15573	17625	6571	6658	5494	1948	402	1086	4245
348	8.733	134.081	w/o MS2: L-O-Methylthreonine	[M+H]+	null	0.03	TRUE	7.943	134.081	C5H11NO3	L-alpha-amino acids	FYCWLJLGIAUCCL-PWECYVOMNA-N	CO[C@H](C)[C@H](N)C(O)=O	520	TRUE	TRUE	FALSE	Normalized unit: Intensity; Annotation method: MSMS_Private_VS18_POS_PMT_V3_SWATH_3	FALSE	FALSE	348	0	0.86	1	0.29	0.44	0.27	12	0.33	0.96	26.43	20230125_SWATH_B3_C_CE20_d1	134.08099:23854	53.00240:16470 56.04963:1011544 57.03362:21759 64.75150:7427 67.98919:13926 71.01285:9894 74.02360:16859 84.04433:7353202 85.02825:197975 102.05500:550893	3249	3596	3638	3798	11176	9675	18820	13563	4380	8015	8686	7611	411	7538	6667
349	6.027	134.117	w/o MS2: 2-[2-(Dimethylamino)ethoxy]ethanol	[M+H]+	null	0.09	TRUE	7.004	134.118	C6H15NO2	Trialkylamines	YSAANLSYLSUVHB-UHFFFAOYSA-N	OCCOCCN(C)C	520	TRUE	TRUE	FALSE	Normalized unit: Intensity; Annotation method: MSMS_Private_VS18_POS_PMT_V3_SWATH_3	FALSE	FALSE	349	0	0.81	1	0.08	0.09	0.87	3	0.67	0.93	58.56	20230125_SWATH_C1_C_CE20_d1	134.11732:38798 134.95840:2118 134.96223:322 134.99625:12431 135.02309:1141 135.03174:542 135.10130:15135 135.12074:2497 136.02142:464 136.09673:310 136.10475:946 136.11177:296	51.94020:1090 55.05425:2247 55.93448:2278 55.94535:1322 56.94235:27069 56.96481:4499 58.06256:1302 58.06527:34759 58.94246:1213 59.07306:18519 60.98622:3646 64.76225:4588 67.93462:1742 68.93494:1164 68.94242:1334 70.06498:1288 70.94191:1062 72.08066:14063 72.93712:16914 74.95250:1548 78.34866:966 78.99689:8311 79.05430:1868 81.04462:4588 84.08057:4776 84.95967:9327 86.99306:1100 90.09135:6398 90.…	1832	1191	1303	461	1691	3656	901	1536	19214	1868	4701	217	46100	868	967
350	8.779	134.996	w/o MS2: 3-Deaza-2'-deoxyadenosine	[M+H]+	null	0.17	TRUE	7.508	135	C11H14N4O3	Imidazole[4,5-c]pyridine ribonucleosides and ribonucleotides	KMQPIRJQPAVGJL-DJLDLDEBSA-N	OCC1OC(N2C=NC=3C(=NC=CC32)N)CC1O	520	TRUE	TRUE	FALSE	Normalized unit: Intensity; Annotation method: MSMS_Private_VS18_POS_PMT_V3_SWATH_3	FALSE	FALSE	350	0	0.64	0.93	0.07	0.09	0.75	1	1	0.85	7.23	20230125_SWATH_F3_C_CE20_d1	134.98653:326 134.99623:12950 135.02301:422 135.03197:564 135.06468:283 135.10135:16748 135.99957:320 136.02142:354 136.06041:287 136.07892:1654 136.10493:1087 136.95384:515 137.02940:391 137.05716:313 137.09598:575	51.94001:1207 55.05433:1469 55.93458:1607 55.94558:981 56.04965:10439 56.94238:16390 56.96476:2486 57.13536:1183 58.06524:142144 59.06828:2354 59.07305:88020 60.07611:1985 60.98639:1787 64.75326:4170 67.38816:1059 67.93479:1001 68.94244:1463 70.06503:1122 71.04891:1105 72.93713:8671 74.95247:1345 78.99681:6670 79.05391:1913 84.04436:91831 84.95955:6739 86.99251:1394 90.94767:4219 99.00322:2424 10…	13157	11839	11011	10569	11876	10225	10128	10593	11279	11000	10136	10635	9038	12148	10617
351	4.178	134.996	w/o MS2: 2-(1-Piperazinyl)nicotinamide	[M+H]+	null	1	TRUE	5.162	135	C10H14N4O	Pyridinylpiperazines	RYNARQDUUQTTFJ-UHFFFAOYSA-N	O=C(N)C1=CC=CN=C1N2CCNCC2	520	TRUE	TRUE	FALSE	Normalized unit: Intensity; Annotation method: MSMS_Private_VS18_POS_PMT_V3_SWATH_3	FALSE	FALSE	351	0	0.8	0.93	null	null	null	1	null	0.58	166.46	20230125_SWATH_CSTD_C_CE20	134.99619:122318 135.02309:343 135.03194:564 135.10126:12833 135.99956:2257 136.02119:964 136.10448:417 136.11182:294 136.95328:325 136.99240:528 137.00049:1209 137.02928:452 137.05937:473 137.09586:1049	51.94009:1457 55.05441:1832 55.93452:2004 55.94542:1542 56.94236:22748 56.96489:15997 58.06520:28153 58.43393:950 58.94281:1195 59.04924:1158 59.06843:1274 59.07305:16966 60.98647:2372 64.75065:4129 67.05412:1248 67.93468:2260 71.95174:5181 72.08074:5190 72.93703:10993 78.99694:6047 79.05419:1649 80.99300:1550 84.95961:31102 86.99261:1582 90.94765:6126 91.75968:1170 99.00344:4642 102.97054:1078 1…	261215	308999	206557	98898	225431	174887	217322	214801	359160	281080	194918	165300	55060	356089	246147
352	8.416	134.996	w/o MS2: 3-Deaza-2'-deoxyadenosine	[M+H]+	null	0.09	TRUE	7.508	135	C11H14N4O3	Imidazole[4,5-c]pyridine ribonucleosides and ribonucleotides	KMQPIRJQPAVGJL-DJLDLDEBSA-N	OCC1OC(N2C=NC=3C(=NC=CC32)N)CC1O	520	TRUE	TRUE	FALSE	Normalized unit: Intensity; Annotation method: MSMS_Private_VS18_POS_PMT_V3_SWATH_3	FALSE	FALSE	352	0	0.8	0.93	0.04	0.05	0.75	1	1	0.89	8.22	20230125_SWATH_Pool_C_CE20_d1	134.99625:13263 135.02280:448 135.03180:379 135.10133:12689 136.02136:1186 136.10472:461 136.98929:355 137.02927:1180 137.05940:475 137.09605:407	55.05442:1817 55.93447:1338 55.94530:2169 56.04960:16206 56.94241:23639 56.96478:4000 57.03350:1223 58.06247:1384 58.06524:30276 59.04924:996 59.07298:15802 59.88073:1027 60.98643:1538 61.72588:961 64.76471:3477 67.93474:1320 68.98205:1142 72.93706:8678 74.05996:8367 78.99704:8091 79.05408:2371 81.68285:1015 84.95952:6426 86.99306:1979 88.43553:1069 90.94767:4718 95.04958:971 99.00320:4535 99.099…	13021	11577	10508	10880	11232	11488	10096	10608	12473	10650	10342	10278	12302	12081	10096
353	17.932	134.996	w/o MS2: 2-Methoxy-N-[4-(trifluoromethyl)phenyl]benzamide	[M+H]+	null	0.09	TRUE	17.03	135	C15H12F3NO2	Benzanilides	BWQPMWNSLVMCLS-UHFFFAOYSA-N	O=C(NC1=CC=C(C=C1)C(F)(F)F)C=2C=CC=CC2OC	520	TRUE	TRUE	FALSE	Normalized unit: Intensity; Annotation method: MSMS_Private_VS18_POS_PMT_V3_SWATH_3	FALSE	FALSE	353	0	0.86	0.93	0.02	0.04	0.3	6	0.33	0.72	11.19	20230125_SWATH_Pool_C_CE20_d1_Spike	134.99623:19792 135.02299:504 135.03197:1271 135.04390:503 135.10133:12803 136.02132:627 136.06027:53330 136.09683:451 136.10483:447 136.95392:686 137.02658:325 137.02919:688 137.05952:1713 137.06352:2138 137.09573:1047	54.86530:1092 54.86790:962 55.01810:1571 55.05427:1463 55.94530:1854 56.94236:16869 56.96483:4966 58.06525:30853 59.04913:1188 59.06854:944 59.07304:17737 60.98647:1553 64.76447:1997 64.76765:2422 67.05393:1662 68.98221:1051 69.06966:1049 70.38527:958 71.95193:1653 72.47852:861 72.93697:6044 73.02829:1994 78.99680:4940 84.04446:1720 84.95966:9020 86.99287:4048 87.86266:1065 90.94771:1810 91.05402…	13562	12165	12119	9731	13872	19854	11428	10079	11915	11801	11158	10107	13602	10899	9019
354	18.664	135.029	w/o MS2: DL-Malic acid	[M+H]+	null	0.89	TRUE	1.95	135.029	C4H6O5	Beta hydroxy acids and derivatives	BJEPYKJPYRNKOW-UHFFFAOYSA-N	O=C(O)CC(O)C(=O)O	530	FALSE	TRUE	FALSE	Normalized unit: Intensity; Annotation method: MSMS-Private-pos-VS18_4	FALSE	FALSE	354	0	0	1	0.46	0.7	0.65	11	0.27	1.34	86.79	20230125_SWATH_D4_C_CE20_d1	135.02864:247665 135.08034:323 135.10136:16155 136.02142:1482 136.03195:10833 136.10487:488 136.95398:330 137.03297:2514 137.03522:331 137.05704:507 137.05951:445 137.09605:438	53.00238:4573 55.05430:206 57.93470:236 58.06526:1996 59.04934:998 60.89701:193 71.01277:12895 75.06028:222 79.05417:440 81.42226:122 94.06500:412 99.00260:718 118.08625:927	9102	8042	12424	16475	136064	182153	198404	188163	26218	37444	40506	35007	1244	179757	199588
355	4.516	135.032	w/o MS2: DL-Malic acid	[M+H]+	null	0.97	TRUE	-1	135.029	C4H6O5	Beta hydroxy acids and derivatives	BJEPYKJPYRNKOW-UHFFFAOYNA-N	[OH]C(CC([OH])=[O])C([OH])=[O]	530	FALSE	TRUE	FALSE	Normalized unit: Intensity; Annotation method: MSMS-Private-pos-VS18_4	FALSE	FALSE	355	0	0	0.96	0.11	0.11	0.66	7	0.43	0.88	806.02	20230125_SWATH_D2_C_CE20_d1	135.03181:3412992 135.03844:242560 136.03523:108033 136.03920:10024 137.02924:169062 137.03615:10723 137.06558:7454	58.99784:42419 59.99869:5191 60.99530:6451 64.75148:2950 68.98208:1964664 69.98276:244300 70.97958:342329 71.99836:8023 72.99500:55846 74.01404:3904 75.01103:6247 77.00809:24586 82.01421:2737 85.01340:8585 86.99271:2495998 87.98203:305976 88.99020:386976 89.99339:5082 91.00603:60658 92.02488:7302 93.02155:8491 96.98830:24296 101.00838:21383 103.00557:19991 105.00326:1417165 105.99795:184564 107.0…	195497	180563	331293	260528	1327925	1499978	1733863	1489779	351870	449163	570188	460017	3915	2808325	2813575
356	17.62	135.065	w/o MS2: N-(3-Acetylphenyl)ethanesulfonamide	[M+H-C2H5SO2]+	null	0.03	TRUE	16.183	135.068	C10H13NO3S	Alkyl-phenylketones	AVTGNTBRNQOBRF-UHFFFAOYSA-N	O=C(C=1C=CC=C(C1)NS(=O)(=O)CC)C	520	TRUE	TRUE	FALSE	Normalized unit: Intensity; Annotation method: MSMS_Private_VS18_POS_PMT_V3_SWATH_3	FALSE	FALSE	356	0	0.62	0.96	0	0.08	0.03	21	0.24	0.59	9.51	20230125_SWATH_Pool_C_CE20_d1_Spike	135.06496:28023 135.07605:3060 135.08429:1623 135.10139:13696 135.11244:1906 135.12065:1425 136.06024:49763 136.09663:110181 137.04424:14911 137.05956:1184 137.08064:24878 137.09990:5338	53.00235:423 53.99776:206 55.05442:5545 55.45577:189 56.04965:12691 57.03365:6282 58.02885:257 58.06527:9360 59.04912:4831 60.04452:4114 60.20818:190 61.02843:1613 64.76691:83 67.05412:1884 68.04940:1537 68.99689:262 69.06977:493 70.06498:3404 71.01247:770 71.04902:1174 72.04426:2311 72.08063:458 73.02825:573 74.06002:5363 79.05417:57 82.06503:2160 83.01266:378 83.04906:5535 84.08066:586 86.06003…	8135	164	291	110	7479	562	6758	5180	8082	6856	7524	6208	108	4867	3839
357	8.723	135.101	w/o MS2: 4-Methoxy-N,N-dimethylcathinone	[M+H]+	null	0.23	TRUE	7.577	135.1	C12H17NO2	Alkyl-phenylketones	LODCRGDBFNUJIZ-VIFPVBQESA-N	O=C(C1=CC=C(OC)C=C1)C(N(C)C)C	520	TRUE	TRUE	FALSE	Normalized unit: Intensity; Annotation method: MSMS_Private_VS18_POS_PMT_V3_SWATH_3	FALSE	FALSE	357	0	0.68	0.99	0.02	0.12	0.25	8	0.13	0.67	10.66	20230125_SWATH_B2_C_CE20_d1	135.10133:14006 136.07881:935 136.10497:712 136.95387:470 137.02907:618	53.00272:4902 55.01802:976 72.93715:1923 79.89715:111 82.28828:133 87.60587:130 90.94772:116 91.05421:10238 95.04914:7355 103.05424:60762 103.91130:124 105.00323:641 120.08100:9880 136.95268:125	15412	15487	16515	16490	14221	14384	16189	15718	15223	14876	16058	16189	13548	14606	12711
358	17.479	135.101	w/o MS2: Mefluidide	[M+H]+	null	0.54	TRUE	17.328	135.1	C11H13F3N2O3S	Sulfanilides	OKIBNKKYNPBDRS-UHFFFAOYSA-N	CC(=O)NC1=CC(NS(=O)(=O)C(F)(F)F)=C(C)C=C1C	520	TRUE	TRUE	FALSE	Normalized unit: Intensity; Annotation method: MSMS_Private_VS18_POS_PMT_V3_SWATH_3	FALSE	FALSE	358	0	0.99	0.99	0.28	0.41	0.52	8	0.25	1.04	13.66	20230125_SWATH_G3_C_CE20_d1	135.10130:31150 136.08311:1820 136.10461:2448	50.20817:288 55.05441:5491 61.09800:244 65.03861:764 67.05396:1281 69.06978:49 70.06508:1527 71.04891:1234 74.75329:275 79.05417:2390 81.06980:1051 84.04432:3859 86.56004:266 91.05419:6177 95.04858:314 108.01131:30242 108.99552:5222 115.46094:295 121.69255:290 122.69169:90 126.02180:17751	27536	30297	25016	25863	23007	28910	24973	27755	21499	24420	23802	28402	19056	21623	21382
359	11.104	136.023	w/o MS2: 2-Benzothiazole	[M+H]+	null	0.23	TRUE	-1	136.022	C7H5NS	Benzothiazoles	IOJUPLGTWVMSFF-UHFFFAOYSA-N	[S]1C=[N]C2=C1C=CC=C2	530	FALSE	TRUE	FALSE	Normalized unit: Intensity; Annotation method: MSMS-Private-pos-VS18_4	FALSE	FALSE	359	0	0	0.99	0.08	0.67	0.11	17	0.18	0.93	26.59	20230125_SWATH_H1_C_CE20_d1	136.02264:24092 136.03110:1610 136.04245:1738 136.06033:286 136.10475:1236 137.02600:1387 137.02898:472 137.05719:521 137.05948:535 137.09584:949 138.07591:330 138.09093:363	50.99358:178 52.03622:213 56.94240:408 57.98714:546 58.99513:41832 60.98651:10976 69.06988:150 71.95188:335 74.02348:605 74.95287:192 76.02147:3293 79.05460:193 84.04438:203 84.95965:1017 86.98981:6720 88.02156:113255 89.01974:3040 90.01741:4756 90.94794:542 91.50305:244 99.00351:211 99.31917:234 105.00105:2091 111.02328:126 113.01880:404 118.08604:1730 118.37511:237 124.57726:209	679	684	610	763	1076	1213	1521	1542	618	1131	1138	346	922	6883	11784
360	8.341	136.042	w/o MS2: DL-Homocysteine	[M+H]+	null	0.4	TRUE	8.489	136.043	C4H9NO2S	Alpha amino acids	FFFHZYDWPBMWHY-UHFFFAOYSA-N	O=C(O)C(N)CCS	520	TRUE	TRUE	FALSE	Normalized unit: Intensity; Annotation method: MSMS_Private_VS18_POS_realMT_SWATH_2	FALSE	FALSE	360	0	0.76	1	0.45	0.52	0.62	5	0.4	1.09	32.01	20230125_SWATH_Pool_C_CE20_d1	136.04251:19104 136.10503:476 136.95390:697 137.02942:694 137.04576:574 137.05954:556 137.09584:546 138.03830:651 138.05478:31955 138.09088:563	56.04969:1430781 57.03356:229797 58.06528:14009 74.02371:135531 74.06001:652378 75.04396:67872	59	0	199	152	4605	7555	7373	6611	0	842	830	87	79	22617	31026
361	17.839	136.06	w/o MS2: 1,2,4-Triazolo[4,3-a]pyridin-3(2H)-one	[M+H]+	null	0.4	TRUE	16.538	136.051	C6H5N3O	Aryl 1,2,4-triazolones	LJRXNXBFJXXRNQ-UHFFFAOYSA-N	O=C1NN=C2C=CC=CN21	520	TRUE	TRUE	FALSE	Normalized unit: Intensity; Annotation method: MSMS_Private_VS18_POS_PMT_V3_SWATH_3	FALSE	FALSE	361	0	0.67	0.62	0	0.01	0.22	9	0.22	0.51	181.75	20230125_SWATH_Pool_C_CE20_d1	136.06023:73297 136.09674:413 136.10492:597 136.95367:671 137.02687:302 137.02936:1232 137.05698:392 137.05951:541 137.06354:3228 137.09575:625 138.06468:544 138.07587:299 138.09113:326	54.94693:975 55.01797:3921 55.05428:1517 55.94534:1744 56.94238:18073 56.96483:1546 58.06527:27678 58.94258:1318 59.07302:20566 59.95312:998 60.98647:1747 64.76723:4270 67.05418:1267 71.95161:1361 72.93697:9334 73.02826:1974 74.95241:963 78.99676:5180 79.05424:1416 81.06963:1357 84.04424:1961 84.95974:7338 86.99270:1401 90.94751:4132 99.00336:5078 104.89398:990 104.96339:1907 105.00336:1510 111.0…	1710	1563	2243	2503	10958	12677	14389	14080	5330	6046	6349	6651	229	178788	171324
362	5.694	136.061	w/o MS2: Triacanthin	[M+H-C5H8]+	null	0.51	TRUE	5.894	136.062	C10H13N5	6-aminopurines	BEPGTHDUUROBHM-UHFFFAOYSA-N	N1=CN=C2C1=C(N=CN2CC=C(C)C)N	520	TRUE	TRUE	FALSE	Normalized unit: Intensity; Annotation method: MSMS_Private_VS18_POS_PMT_V3_SWATH_3	FALSE	FALSE	362	0	0.99	1	0.06	0.09	0.85	4	0.75	0.99	33.19	20230125_SWATH_CSTD_C_CE20	136.06091:75023 136.07883:1536 137.06427:2851 137.93703:1202 138.07713:2973	55.05447:1984 55.93461:1164 56.94237:17960 56.96482:1730 58.06522:25221 59.04921:1193 59.07300:15501 60.08078:1421 60.98661:1370 62.76448:1057 64.75304:4812 67.05412:1713 69.06969:1073 70.06510:6377 72.08075:2335 72.68381:894 72.93700:7789 78.99703:5248 81.04392:894 84.08072:8856 84.95985:5524 86.78345:889 90.94779:5439 99.00340:5960 103.57272:999 104.96400:1432 105.00337:1837 109.97625:1136 111.…	919	756	1606	2200	11041	15405	14538	13861	2881	3580	3528	3340	43913	34354	38652
363	7.718	136.061	w/o MS2: 5'-(N-Ethylcarboxamido)adenosine	[M+H-C7H11NO4]+	null	0.26	TRUE	8.252	136.062	C12H16N6O4	Purine nucleosides	JADDQZYHOWSFJD-MEUQOTJWSA-N	O=C(NCC)C1OC(N2C=NC=3C(=NC=NC32)N)C(O)C1O	520	TRUE	TRUE	FALSE	Normalized unit: Intensity; Annotation method: MSMS_Private_VS18_POS_PMT_V3_SWATH_3	FALSE	FALSE	363	0	0.96	1	0.15	0.24	0.85	5	0.6	1.04	32.81	20230125_SWATH_CSTD_C_CE20	136.06097:99393 136.10469:712 136.95380:868 137.05855:1321 137.06430:7786	55.93447:1267 55.94541:1332 56.29306:953 56.94231:17840 56.96493:3726 58.06522:23102 59.07304:15508 60.98637:1159 64.75674:3984 64.99306:1077 67.05438:1412 67.93474:1449 72.93719:11953 74.95248:1018 75.94527:997 78.99694:7178 84.95962:5423 86.99252:1498 90.94753:5365 95.04915:1258 99.00327:5930 111.02319:5498 113.01851:1302 118.08600:7676 119.03501:5966 136.06158:13562 137.04567:5909	955	765	1081	1427	12638	15262	17936	16690	2666	3216	3593	3351	59438	10018	11189
364	15.887	136.061	w/o MS2: N5,N5-dimethyl[1,2,5]oxadiazolo[3,4-b]pyrazine-5,6-diamine	[M+H-CH3NO]+	null	0.31	TRUE	16	136.062	C6H8N6O	Dialkylarylamines	VGJWOLHFIOHGLD-UHFFFAOYSA-N	N=1ON=C2N=C(C(=NC12)N)N(C)C	520	TRUE	TRUE	FALSE	Normalized unit: Intensity; Annotation method: MSMS_Private_VS18_POS_PMT_V3_SWATH_3	FALSE	FALSE	364	0	1	1	0	0.01	0.32	29	0.03	0.74	20.09	20230125_SWATH_B1_C_CE20_d1	136.05690:450 136.05774:832 136.06111:13012 136.10490:690 136.95386:396 137.06427:314 137.09590:368	54.94697:888 55.05449:3698 55.93447:1522 55.94555:1602 56.94239:18980 56.96478:1305 58.06528:32850 59.07307:19867 60.98641:1859 64.76344:4948 67.05402:1090 72.93715:9731 74.95274:1416 75.16914:1029 78.99712:5620 79.05403:1537 84.04442:4900 84.95971:5584 85.06472:1033 90.94769:2144 94.45861:1197 96.35119:1042 99.00347:5507 102.94759:967 104.96315:1012 105.00295:1322 106.94292:954 111.02332:2066 11…	241	180	377	374	13630	17573	17495	17924	1648	2713	3186	2643	283	9720	10379
365	9.014	136.075	DL-o-Tyrosine	[M+H-CH2O2]+	null	0.86	TRUE	9.179	136.076	C9H11NO3	Phenylalanine and derivatives	WRFPVMFCRNYQNR-UHFFFAOYSA-N	O=C(O)C(N)CC=1C=CC=CC1O	330	TRUE	TRUE	TRUE	2-amino-1phenylethan-1-one; Normalized unit: Intensity; Annotation method: MSMS_Private_VS18_POS_PMT_V3_SWATH_3	FALSE	FALSE	365	0	0.99	1	0.66	0.6	0.84	4	0.75	1.36	60.55	20230125_SWATH_C1_C_CE20_d1	136.07545:24707 136.10481:624 136.95372:533 137.02937:664 137.05951:669 137.07889:2254 137.09596:418	50.74535:261 51.94018:509 55.93458:196 58.06525:97 65.03850:576 67.05422:143 74.36128:154 78.99698:297 88.95242:270 91.05429:11112 92.05789:271 95.04925:770 107.04906:641 111.02354:447 118.08604:1461 118.94292:246	4364	6674	4365	5217	26944	31670	37480	28985	17319	20358	14451	10738	25092	62607	66703
366	17.58	136.097	w/o MS2: N-(4-Ethoxyphenyl)-4-fluorobenzenesulfonamide	[M+H]+	null	0.09	TRUE	16.664	136.1	C14H14FNO3S	Sulfanilides	VMVYISXIPPYASR-UHFFFAOYSA-N	O=S(=O)(NC1=CC=C(OCC)C=C1)C2=CC=C(F)C=C2	520	TRUE	TRUE	FALSE	Normalized unit: Intensity; Annotation method: MSMS_Private_VS18_POS_PMT_V3_SWATH_3	FALSE	FALSE	366	0	0.81	0.94	0.03	0.04	0.74	2	1	0.88	43.78	20230125_SWATH_Pool_C_CE20_d1_Spike	136.09663:110181 137.04424:14911 137.05956:1184 137.08064:24878 137.09990:5338 138.02171:6600 138.07585:85458 138.08392:1284 138.11223:15132	53.00235:423 53.99776:206 55.05442:5545 55.45577:189 56.04965:12691 57.03365:6282 58.02885:257 58.06527:9360 59.04912:4831 60.04452:4114 60.20818:190 61.02843:1613 64.76691:83 67.05412:1884 68.04940:1537 68.99689:262 69.06977:493 70.06498:3404 71.01247:770 71.04902:1174 72.04426:2311 72.08063:458 73.02825:573 74.06002:5363 79.05417:57 82.06503:2160 83.01266:378 83.04906:5535 84.08066:586 86.06003…	817	3677	3550	512	11192	431	15171	686	3699	11684	3279	344	1313	9323	32302
367	5.628	136.589	w/o MS2: PR/2	[M+2H]2+	null	0.09	TRUE	6.97	136.589	C11H21N5O3	null	HMNSRTLZAJHSIK-YUMQZZPRSA-N	O=C(O)C(NC(=O)C1NCCC1)CCCNC(=N)N	520	TRUE	TRUE	FALSE	Normalized unit: Intensity; Annotation method: MSMS_Private_VS18_POS_PMT_V3_SWATH_3	FALSE	FALSE	367	0	0.65	1	0.05	0.04	0.6	8	0.5	0.77	299.78	20230125_SWATH_D2_C_CE20_d1	136.58929:27270 136.95374:1035 136.98924:280 137.02927:605 137.05945:400 137.08841:299 137.09082:2683 137.09602:454	51.94030:1510 55.05429:5068 56.04952:6552 56.94234:18931 56.96484:3936 57.93469:1411 58.06247:1470 58.06521:31472 59.07300:21024 60.05545:1109 60.98653:1859 61.32235:905 63.96921:955 64.75194:4604 67.05406:4862 67.93475:4458 68.98183:1125 70.06506:15091 71.95184:1947 72.00911:918 72.08066:2489 72.93695:8607 74.95264:1248 78.99689:8771 79.05421:1910 80.99227:1112 84.08071:117235 84.95956:6787 85.0…	190	0	240	94	2883	3430	3264	2683	144	229	798	391	90	8151	12614
368	4.411	136.982	w/o MS2: Trifluoroacetic acid	[M+Na]+	null	0.51	TRUE	-1	136.982	C2HF3O2	Alpha-halocarboxylic acids	DTQVDTLACAAQTR-UHFFFAOYSA-N	OC(=O)C(F)(F)F	530	FALSE	TRUE	FALSE	Normalized unit: Intensity; Annotation method: MSMS-Private-pos-VS18_4	FALSE	FALSE	368	0	0	1	0	0.03	0	10	0.1	0.53	52.27	20230125_SWATH_B1_C_CE20_d1	136.98196:15566 137.05716:5604 137.05945:517 139.01811:743 139.03642:4856 139.07278:11110	51.07005:1019 54.76959:891 56.94231:7624 58.06532:9945 59.07308:6285 62.37738:1042 62.38066:1044 64.76196:1936 69.07012:1096 72.93710:2259 74.09636:7125 75.21615:997 84.57845:1131 84.95946:985 91.05373:1083 111.02334:1128 118.08653:4084 122.09619:1121	3789	9118	5093	3382	12138	16685	20496	13018	18044	17286	8745	6023	3612	9781	17806
369	4.516	137.029	w/o MS2: 4-(2-Furyl)-2,4-dioxobutanoic acid	[M+H-CH2O2]+	null	0.97	TRUE	2.86	137.023	C8H6O5	Gamma-keto acids and derivatives	DQHQTWRAARLYCW-UHFFFAOYSA-N	O=C(O)C(=O)CC(=O)C=1OC=CC1	530	FALSE	TRUE	FALSE	Normalized unit: Intensity; Annotation method: MSMS-Private-pos-VS18_4	FALSE	FALSE	369	0	0	0.84	0.19	0.17	0.7	8	0.25	0.87	207.12	20230125_SWATH_D3_C_CE20_d1	137.02911:178876 137.03604:28832 137.06555:6379 138.02997:24502 139.02657:21109	58.99783:57307 59.99862:5345 60.99533:6881 64.75176:5136 68.98206:2565100 69.98273:307430 70.97958:432533 71.99850:10058 72.99519:65971 74.01390:4939 75.01107:5869 77.00816:34325 85.01352:11131 86.99268:3310644 87.99326:407173 88.99016:498237 89.99335:6314 91.00589:81951 92.02486:7600 93.02182:12347 95.01859:4872 96.98827:33453 101.00836:31634 103.02399:20508 105.00323:2045356 106.00388:260638 10…	104695	101854	114531	110812	101323	92559	122099	151652	129547	133999	121260	113992	2781	147320	177650
370	18.282	137.044	w/o MS2: Allopurinol riboside	[M+H-C5H8O4]+	null	0.03	TRUE	16.916	137.046	C10H12N4O5	Pyrazolo[3,4-d]pyrimidine glycosides	KFQUAMTWOJHPEJ-IBNKKVAHSA-N	O=C1NC=NC2=C1C=NN2C3OC(CO)C(O)C3O	520	TRUE	TRUE	FALSE	Normalized unit: Intensity; Annotation method: MSMS_Private_VS18_POS_PMT_V3_SWATH_3	FALSE	FALSE	370	0	0.65	0.99	0	0.04	0.02	15	0.07	0.57	14.1	20230125_SWATH_D4_C_CE20_d1	137.04424:11423 137.05717:641 137.09605:478 138.04765:571 138.07593:499 138.11241:333 139.01799:3289 139.03650:664 139.03888:380 139.05435:764 139.07268:690 139.07512:1730 139.11157:1332	53.61417:130 55.93452:1167 56.04952:1303 57.03363:88 58.06522:1168 60.04445:14726 61.02853:219 78.99701:533 79.05400:235 84.95957:1039 86.99250:1227 88.03924:1992 90.94765:908 99.00334:1899 104.96348:654 105.00282:1126 109.31107:130 111.02306:834 113.01888:470 118.07215:222 126.68185:115	234	0	228	488	4989	7063	6175	6185	953	918	1343	1015	142	7816	8600
371	15.53	137.046	Inosine	[M+H-C5H8O4]+	null	0.06	TRUE	15.553	137.046	C10H12N4O5	Purine nucleosides	UGQMRVRMYYASKQ-KQYNXXCUSA-N	OC1=NC=NC2=C1N=CN2C3OC(CO)C(O)C3O	330	TRUE	TRUE	TRUE	Normalized unit: Intensity; Annotation method: MSMS_Private_VS18_POS_realMT_SWATH_2	FALSE	FALSE	371	0	1	1	0.88	0.91	0.94	9	0.89	1.57	136.1	20230125_SWATH_CSTD_C_CE20	137.04552:130747 137.09589:255 138.04251:1625 138.04878:6893 138.07576:292 138.09131:278 139.01785:4464 139.03638:296 139.04980:443 139.05440:569 139.07251:527 139.07495:968 139.11139:511	55.02904:984 55.05434:480 55.93446:247 56.94233:1686 58.06526:1022 58.94254:232 67.05397:145 67.93451:88 71.04904:149 78.99698:670 82.03968:2425 86.16527:242 86.99277:297 94.04008:7455 99.00305:562 104.96368:402 110.03474:17714 111.02313:197 112.05079:199 118.08613:443 119.03513:10861 122.09611:1080 137.04552:45653 138.04942:927	84	78	82	90	1272	3434	2684	431	63	72	127	98	128473	3121	2556
372	9.067	137.046	Hypoxanthine	[M+H]+	null	0.23	TRUE	9.229	137.046	C5H4N4O	Hypoxanthines	FDGQSTZJBFJUBT-UHFFFAOYSA-N	O=C1NC=NC=2N=CNC21	330	TRUE	TRUE	TRUE	Normalized unit: Intensity; Annotation method: MSMS_Private_VS18_POS_realMT_SWATH_2	FALSE	FALSE	372	0	0.75	1	0.96	0.94	0.95	12	1	1.54	377.19	20230125_SWATH_CSTD_C_CE20	137.04556:1861375 137.09550:544 137.09758:945 137.21768:634 137.35675:340 138.04260:16015 138.04883:91449 138.05453:2342 138.09081:448 139.01770:3206 139.04976:4407 139.05212:1256 139.06105:6496 139.07500:1513 139.11130:1690	55.02927:14637 60.98656:2720 64.75838:839 67.02898:5552 74.95270:637 78.99703:738 82.03997:24715 83.02396:2835 92.02402:2641 94.04003:67176 95.04330:2047 110.03477:143216 111.02287:7012 112.05041:7051 118.08594:1778 119.03510:111375 120.01887:6506 128.04515:4998 137.04565:390904 138.03058:26412	985	670	821	1104	10335	22493	13406	5368	64	82	136	87	1340510	1870	2170
373	17.725	137.059	w/o MS2: Homovanillic acid sulfate	[M+H-CH2SO5]+	null	0.23	TRUE	17.316	137.06	C9H10O7S	Phenylsulfates	IACOAKYXFIWAQN-UHFFFAOYSA-N	O=C(O)CC1=CC=C(OS(=O)(=O)O)C(OC)=C1	520	TRUE	TRUE	FALSE	Normalized unit: Intensity; Annotation method: MSMS_Private_VS18_POS_PMT_V3_SWATH_3	FALSE	FALSE	373	0	0.96	1	0	0.08	0.02	15	0.2	0.71	18.42	20230125_SWATH_F2_C_CE20_d1	137.05711:674 137.05949:11469 137.09599:384 137.09982:1088 138.05495:329 138.06300:444 138.07588:1283 139.01791:4029 139.03647:1005 139.03888:403 139.05437:530 139.07265:1334 139.07521:2181 139.11151:376	50.15233:1074 51.79588:1148 55.05435:4891 55.93453:1593 55.94537:1071 56.94231:17538 58.06254:1178 58.06523:34780 59.04912:3979 59.07300:18547 60.98631:1181 64.75454:4522 66.56734:1065 67.05402:1193 67.93487:1483 68.05879:1122 69.06984:997 72.93706:7003 78.99695:2574 79.05389:1544 84.04438:8688 84.95938:4095 88.07655:1004 90.94768:2024 91.05426:5205 95.04919:1508 98.64950:1025 99.00317:1950 104.9…	6009	6326	5612	7436	10047	9758	11111	11285	3980	5155	5242	5277	937	12660	13765
374	17.62	137.081	w/o MS2: N-(4-Ethoxyphenyl)-4-fluorobenzenesulfonamide	[M+H-C6H4FO2S]+	null	0.03	TRUE	16.664	137.083	C14H14FNO3S	Sulfanilides	VMVYISXIPPYASR-UHFFFAOYSA-N	O=S(=O)(NC1=CC=C(OCC)C=C1)C2=CC=C(F)C=C2	520	TRUE	TRUE	FALSE	Normalized unit: Intensity; Annotation method: MSMS_Private_VS18_POS_PMT_V3_SWATH_3	FALSE	FALSE	374	0	0.81	0.96	0	null	0.68	3	0.33	0.78	28.98	20230125_SWATH_Pool_C_CE20_d1_Spike	137.08064:24878 137.09990:5338 138.02171:6600 138.07585:85458 138.08392:1284 138.11223:15132 139.03886:1493 139.05464:1234 139.07498:1584	53.00235:423 53.99776:206 55.05442:5545 55.45577:189 56.04965:12691 57.03365:6282 58.02885:257 58.06527:9360 59.04912:4831 60.04452:4114 60.20818:190 61.02843:1613 64.76691:83 67.05412:1884 68.04940:1537 68.99689:262 69.06977:493 70.06498:3404 71.01247:770 71.04902:1174 72.04426:2311 72.08063:458 73.02825:573 74.06002:5363 79.05417:57 82.06503:2160 83.01266:378 83.04906:5535 84.08066:586 86.06003…	1814	1908	1268	1752	1585	1040	225	1346	838	2612	3277	1555	0	887	1524
375	5.802	137.597	w/o MS2: VR/2	[M+2H]2+	null	0.06	TRUE	7.199	137.597	C11H23N5O3	null	IBIDRSSEHFLGSD-YUMQZZPRSA-N	O=C(O)C(NC(=O)C(N)C(C)C)CCCNC(=N)N	520	TRUE	TRUE	FALSE	Normalized unit: Intensity; Annotation method: MSMS_Private_VS18_POS_PMT_V3_SWATH_3	FALSE	FALSE	375	0	0.63	1	0.09	0.09	0.74	9	0.44	0.82	267.19	20230125_SWATH_D4_C_CE20_d1	137.59711:46530 138.05455:390 138.07704:1654 138.08910:4409 138.09134:375 138.09589:855 138.09885:5222 138.11169:288 138.58669:8353 138.59929:102381	51.94030:1557 55.05428:4555 55.93449:2051 55.94553:973 56.04957:5918 56.94237:16295 56.96479:2535 58.06524:35767 58.94265:1992 59.04903:1135 59.07302:16711 60.98631:1075 61.01078:1094 64.75455:4965 64.83783:1023 67.05402:3955 67.93477:5073 68.94247:1411 68.98199:2406 69.06960:1963 70.06511:10501 71.95217:932 72.08067:6883 72.93716:7503 74.95262:1427 77.06544:907 78.99686:5464 80.04935:1166 84.044…	709	96	154	806	2827	4038	2580	3871	600	540	903	962	70	7596	9490
376	8.37	138.055	2-Aminobenzoic acid; CE10; RWZYAGGXGHYGMB-UHFFFAOYSA-N	[M+H]+	null	0.31	TRUE	8.852	138.055	C7H7NO2	Aminobenzoic acids	RWZYAGGXGHYGMB-UHFFFAOYSA-N	c1ccc(c(c1)C(=O)O)N	330	TRUE	TRUE	TRUE	Normalized unit: Intensity; Annotation method: MSMS_Private_VS18_POS_realMT_SWATH_2	FALSE	FALSE	376	0	0.75	1	0.85	0.82	0.92	6	1	1.46	1107.48	20230125_SWATH_CSTD_C_CE20	138.05472:3736280 138.10760:3301 139.05171:8162 139.05800:277448 140.05884:11931 140.06137:7344 140.06758:1687	52.01834:808 56.04966:25033 64.75713:1455 65.03850:363185 66.04185:20794 72.93694:1327 78.99693:950 84.04433:208616 85.02845:5348 92.04945:720129 93.04679:48725 102.05507:11949 110.05988:19936 120.04423:682338 121.04758:52994 122.04982:1498 130.04950:1836	99	143	146	118	268	218	295	151	101	96	213	88	2790021	93	107
377	17.595	138.076	w/o MS2: 5-(2-Fluorophenyl)-5-methylimidazolidine-2,4-dione	[M+H-C2HNO2]+	null	0.06	TRUE	16.366	138.071	C10H9FN2O2	Phenylhydantoins	PBFDUTCJPOZWIC-UHFFFAOYSA-N	O=C1NC(=O)C(N1)(C=2C=CC=CC2F)C	520	TRUE	TRUE	FALSE	Normalized unit: Intensity; Annotation method: MSMS_Private_VS18_POS_PMT_V3_SWATH_3	FALSE	FALSE	377	0	0.71	0.91	0.07	0.18	0.38	21	0.19	0.73	92.29	20230125_SWATH_A3_C_CE20_d1	138.07582:40259 138.11229:10162 139.07513:1915 139.77441:1306 140.06804:1356 140.09148:12065	53.03872:8175 55.01804:9933 55.05440:10496 56.04948:1035 57.03360:12751 57.06988:222 58.06251:1015 59.06842:1338 61.02830:5755 64.75499:148 65.03838:1961 67.05408:1136 69.03335:35892 69.06991:130 70.06490:1683 71.04907:2755 73.02823:664 75.23083:127 79.05391:698 80.04913:197 81.03336:6004 81.06954:1067 83.04896:6011 84.04433:5183 85.02834:19010 85.06472:95 87.04398:825 87.83766:116 91.05417:19169…	3113	3288	12495	3742	1507	1990	1393	2961	4701	2450	2135	3354	225	9206	8277
378	5.909	138.091	N-Acetyltyramine	[M+H-C2H2O]+	null	0.26	TRUE	2.96	138.091	C10H13NO2	1-hydroxy-2-unsubstituted benzenoids	ATDWJOOPFDQZNK-UHFFFAOYSA-N	O=C(NCCC1=CC=C(O)C=C1)C	430	FALSE	TRUE	TRUE	x; Normalized unit: Intensity; Annotation method: MSMS-Private-pos-VS18_4	FALSE	FALSE	378	0	0	1	0.62	0.66	0.91	14	0.93	1.6	410.66	20230125_SWATH_Pool_C_CE20_d1_Spike	138.09111:1678403 138.14258:337 138.14502:681 138.26529:629 139.01778:3841 139.03403:335 139.03641:428 139.04988:14866 139.05388:541 139.07513:1208 139.08846:6254 139.09441:143926 139.11128:1798 140.04283:1706 140.05309:1361 140.06773:494 140.09517:1623 140.09776:5587	50.01530:1498 51.02317:3578 52.62584:311 52.66412:289 53.03882:27237 54.04225:279 55.01803:9137 56.94233:207 57.03354:647 58.06525:2604 60.93787:257 65.03846:4358 67.05412:236 72.05556:19939 72.93717:1035 73.03954:3552 76.03929:5119 77.03847:9300 78.04617:580 79.05415:1259 81.03347:3358 86.06007:3224 90.94786:166 91.05424:82752 92.05756:6040 93.04489:1910 93.06995:63981 94.04150:1663 94.07322:474…	203	250	400	164	223	155	97	173	270	309	411	105	80564	70	282
379	17.49	138.112	w/o MS2: KK/2	[M+2H]2+	null	0.03	TRUE	-1	138.107	C12H26N4O3	null	NVGBPTNZLWRQSY-UWVGGRQHSA-N	O=C(O)C(NC(=O)C(N)CCCCN)CCCCN	530	FALSE	TRUE	FALSE	Normalized unit: Intensity; Annotation method: MSMS-Private-pos-VS18_4	FALSE	FALSE	379	0	0	0.89	0	0.02	0.63	5	0.4	0.73	39.41	20230125_SWATH_A4_C_CE20_d1	138.11221:10312	51.34921:101 53.00235:1141 53.03878:8159 55.01804:10396 55.05441:12081 57.03363:12143 57.06978:390 58.06253:1057 59.04914:993 61.02846:5232 65.03854:2432 67.05414:1175 69.02969:37343 69.06966:1009 70.95795:442 71.04891:3755 73.02813:1426 77.94055:138 79.05423:647 81.03343:4975 81.06973:959 83.04912:6195 84.04427:4071 85.02831:18427 87.04403:573 90.60034:113 91.05420:19028 97.02851:916 103.03910:7…	11375	4624	6933	10146	3952	4299	3062	2924	7779	7401	8954	7350	412	3287	5546
380	5.883	138.581	w/o MS2: EK/2	[M+2H]2+	null	0.17	TRUE	6.97	138.581	C11H21N3O5	null	BBBXWRGITSUJPB-YUMQZZPRSA-N	O=C(O)CCC(N)C(=O)NC(C(=O)O)CCCCN	520	TRUE	TRUE	FALSE	Normalized unit: Intensity; Annotation method: MSMS_Private_VS18_POS_PMT_V3_SWATH_3	FALSE	FALSE	380	0	0.76	1	0.36	0.33	0.89	8	0.5	1.07	458.46	20230125_SWATH_D3_C_CE20_d1	138.58107:61585 138.59926:1297 139.01788:4122 139.05437:573 139.07257:596 139.07503:1430 139.08272:8780 139.11162:749 139.58305:409	51.20732:197 55.93452:18 56.04960:2794 64.75111:299 67.05408:126 70.06503:419 71.95174:338 81.04467:16079 82.04813:1762 84.04433:3133 84.08070:10473 84.95957:56 95.06040:6198 99.00339:969 109.07598:2008 111.02328:415 113.01912:679 118.08610:338 118.94272:245 123.01418:190 124.08695:270	962	1045	1475	1492	8067	10388	9762	9541	2274	2471	2987	1871	0	22354	27147
381	5.801	138.599	Unknown	[M+H]+	null	0.51	TRUE	null	null	null	null	null	null	999	FALSE	FALSE	FALSE	Normalized unit: Intensity	FALSE	FALSE	381	0	0	null	null	null	null	null	null	null	576.74	20230125_SWATH_D4_C_CE20_d1	138.59929:102381 139.01785:3455 139.03418:296 139.03647:551 139.04999:348 139.05405:988 139.07289:721 139.07513:2604 139.09799:490 139.10091:12041 139.11148:1254 139.57996:454 139.60144:1226 140.06786:1702 140.09296:331	51.94030:1557 55.05428:4555 55.93449:2051 55.94553:973 56.04957:5918 56.94237:16295 56.96479:2535 58.06524:35767 58.94265:1992 59.04903:1135 59.07302:16711 60.98631:1075 61.01078:1094 64.75455:4965 64.83783:1023 67.05402:3955 67.93477:5073 68.94247:1411 68.98199:2406 69.06960:1963 70.06511:10501 71.95217:932 72.08067:6883 72.93716:7503 74.95262:1427 77.06544:907 78.99686:5464 80.04935:1166 84.044…	1745	1553	1857	3585	17618	21195	21356	22780	5480	6107	7998	6667	0	33064	33537
382	4.18	138.989	w/o MS2: 4-Chloro-N-(4-methylphenyl)benzamide	[M+H-C7H9N]+	null	0.06	TRUE	5.45	138.995	C14H12ClNO	Benzanilides	IKOQAZLFSPOYRG-UHFFFAOYSA-N	O=C(NC1=CC=C(C=C1)C)C2=CC=C(Cl)C=C2	530	FALSE	TRUE	FALSE	Normalized unit: Intensity; Annotation method: MSMS-Private-pos-VS18_4	FALSE	FALSE	382	0	0	0.86	0.04	0.73	0.06	10	0.3	0.89	143.21	20230125_SWATH_H1_C_CE20_d1	138.98912:18319 139.02748:1165 141.01349:2046 141.09070:4401	51.94015:351 56.94239:101345 57.03373:398 58.94263:737 59.82585:252 60.95777:4735 64.75440:641 64.95427:224 67.05406:200 67.93477:1658 71.95184:40052 75.94478:836 76.82737:250 84.95972:188382 85.96318:2020 86.95583:1013 86.99258:383 88.95258:4462 89.21297:224 90.94776:696 96.93777:296 102.97039:17574 120.98087:2453 132.05725:248 137.97333:233	7190	7085	4632	2565	4595	4118	6086	5819	9634	6043	5079	3859	1460	9082	6386
383	19.541	139.002	Citric acid	[M+H-3H2O]+	null	0.46	TRUE	1.74	139.003	C6H8O7	Tricarboxylic acids and derivatives	KRKNYBCHXYNGOX-UHFFFAOYSA-N	O=C(O)CC(O)(C(=O)O)CC(=O)O	430	FALSE	TRUE	TRUE	x; Normalized unit: Intensity; Annotation method: MSMS-Private-pos-VS18_4	FALSE	FALSE	383	0	0	1	0.83	0.75	0.86	3	1	1.74	24.61	20230125_SWATH_D3_C_CE20_d1	139.00226:83779 139.01781:3155 139.07257:658 139.07515:1857 139.11134:453 139.95258:677 140.00562:4226 141.00655:496 141.01344:5946 141.08812:854 141.09061:6533	55.01796:7520 58.06522:1289 59.06850:2237 61.02831:1166 67.05431:212 68.99702:201569 70.00040:4534 84.04439:1949 87.00763:20718 104.96302:459 111.00764:265 118.08623:1354 129.01817:825	590	310	755	1169	13188	16246	17367	17372	2642	3118	3524	3472	62	55850	62452
384	4.517	139.027	w/o MS2: Thionicotinamide	[M+H]+	null	0.66	TRUE	-1	139.032	C6H6N2S	Pyridines and derivatives	XQWBMZWDJAZPPX-UHFFFAOYSA-N	NC(=S)C1=CN=CC=C1	530	FALSE	TRUE	FALSE	Normalized unit: Intensity; Annotation method: MSMS-Private-pos-VS18_4	FALSE	FALSE	384	0	0	0.85	0.18	0.33	0.57	8	0.38	0.93	19.68	20230125_SWATH_E2_C_CE20_d1	139.01814:1145 139.02666:34191 139.03343:3644 139.03589:1123 139.07285:6182 140.06784:12528 141.01306:1263 141.01585:1285 141.05214:2945 141.08826:6501 141.09067:3653	58.99784:7320 59.99887:403 64.74949:894 68.98210:238463 69.98278:26619 70.97962:39888 71.99846:599 72.99512:4607 74.01399:676 77.00826:5504 78.00913:523 85.01342:2553 86.99275:398914 87.98946:45566 88.99023:58340 90.99411:702 91.00600:10520 92.02495:858 93.02171:1532 95.01904:1340 96.98834:1837 101.00853:2270 103.02415:5715 105.00332:355120 106.00396:46521 107.00081:49084 109.03442:2528 119.01888…	19813	19707	20314	20837	14731	14151	19645	24171	24363	23343	21055	21360	6286	19495	24500
385	6.601	139.05	w/o MS2: 4-Imidazoleacrylic acid	[M+H]+	null	0.2	TRUE	6.684	139.05	C6H6N2O2	Imidazolyl carboxylic acids and derivatives	LOIYMIARKYCTBW-OWOJBTEDSA-N	OC(=O)\C=C\C1=CNC=N1	520	TRUE	TRUE	FALSE	Normalized unit: Intensity; Annotation method: MSMS_Private_VS18_POS_realMT_SWATH_2	FALSE	FALSE	385	0	0.95	1	0.45	0.58	0.86	7	0.57	1.25	27.23	20230125_SWATH_A2_C_CE20_d1	139.05003:74558 139.07498:1716 139.11150:529 139.95277:682 140.04678:374 140.05328:5015 140.06790:639 140.07037:336 141.01355:7213 141.03101:344 141.05185:521 141.05435:465 141.06563:17156 141.08824:726 141.09077:7914 141.12729:703	51.94012:293 54.94724:253 55.93446:586 56.04965:3339 56.94238:3040 57.03365:2560 58.06242:1596 59.07304:473 60.98641:138 66.03361:768 67.05417:382 71.95190:441 73.33390:220 74.95259:512 81.04480:4191 86.25612:236 86.99306:395 90.94785:258 93.04476:8966 95.06043:2819 102.94810:895 104.07011:240 104.96333:673 107.92636:241 108.78008:240 111.02310:555 118.94234:526 121.03949:11428 128.10690:385 136.…	37734	49804	7115	2933	7308	4542	3260	2416	13509	4804	3103	2691	1258	2872	2793
386	8.962	140.068	w/o MS2: 7H-[1,2,4]Triazolo[4,3-b][1,2,4]triazole-3,7-diamine	[M+H]+	null	1	TRUE	8.527	140.068	C3H5N7	Triazoles	IISWXPGLZCYBKQ-UHFFFAOYSA-N	N=1N=C2N(N=CN2N)C1N	520	TRUE	TRUE	FALSE	Normalized unit: Intensity; Annotation method: MSMS_Private_VS18_POS_PMT_V3_SWATH_3	FALSE	FALSE	386	0	0.96	1	null	null	null	5	null	0.65	77.57	20230125_SWATH_B1_C_CE20_d1	140.06778:36015 141.01363:2829	58.06528:6360986 59.06881:3382706 60.07000:140603 74.05982:16498 118.08614:1559883 119.08177:100848	17296	17812	24467	22611	26919	26773	26313	27811	25366	28578	26815	31189	22729	32968	29105
387	7.939	140.068	w/o MS2: Isovaline	[M+Na]+	null	0.46	TRUE	8.019	140.068	C5H11NO2	L-alpha-amino acids	GCHPUFAZSONQIV-UHFFFAOYSA-N	O=C(O)C(N)(C)CC	520	TRUE	TRUE	FALSE	Normalized unit: Intensity; Annotation method: MSMS_Private_VS18_POS_realMT_SWATH_2	FALSE	FALSE	387	0	0.93	1	null	null	null	1	null	0.64	39.86	20230125_SWATH_B4_C_CE20_d1	140.06781:15424 141.01353:1696 141.09061:5653	53.03886:13263 55.05443:250956 56.04969:32834 57.03359:21618 58.06069:738 59.04923:12785 72.08071:559948 73.07756:31805	2691	3236	2817	2892	9924	10823	11377	11780	6405	7124	5805	4943	5523	21439	22534
388	4.432	140.068	w/o MS2: betaine	[M+Na]+	null	1	TRUE	2.07	140.07	C5H11NO2	Alpha amino acids	KWIUHFFTVRNATP-UHFFFAOYSA-N	O=C([O-])C[N+](C)(C)C	530	FALSE	TRUE	FALSE	Normalized unit: Intensity; Annotation method: MSMS-Private-pos-VS18_4	FALSE	FALSE	388	0	0	0.98	0.33	0.21	0.75	1	1	1.18	181.84	20230125_SWATH_G4_C_CE20_d1	140.06798:67571 140.95871:2697 141.01341:1420 141.01584:2906 141.05199:5826 141.07130:3529 141.08833:13120 141.09079:1687 141.12703:329 142.05553:323 142.08363:5827	56.94228:6349 58.06525:14283 58.67059:948 59.07295:5839 64.75409:4571 72.93695:1757 74.09629:4222 78.99670:1342 99.75706:957 118.08562:1288 141.22716:948 141.57512:924	52377	64590	58838	54889	65829	69330	70789	69952	67808	66877	63328	61644	50401	65046	67544
389	17.372	140.068	w/o MS2: betaine	[M+Na]+	null	0.74	TRUE	2.07	140.07	C5H11NO2	Alpha amino acids	KWIUHFFTVRNATP-UHFFFAOYSA-N	O=C([O-])C[N+](C)(C)C	530	FALSE	TRUE	FALSE	Normalized unit: Intensity; Annotation method: MSMS-Private-pos-VS18_4	FALSE	FALSE	389	0	0	0.98	0.29	0.17	0.75	1	1	1.14	41.39	20230125_SWATH_Pool_C_CE20_d1_Spike	140.06796:14812 140.09155:731 141.01357:1317 141.05423:904 141.09076:5946 142.08603:1021	53.03871:993 55.01807:1129 55.05442:4129 56.04962:1253 56.52554:1016 56.94231:7185 58.06245:1346 58.06525:32049 59.04927:1149 59.07301:16549 64.76504:4610 65.03855:1074 69.03342:2037 72.93723:4108 73.85083:951 78.99674:1378 79.05485:1021 84.04454:2410 85.02852:2005 88.46852:930 90.94788:1855 91.05398:1064 99.00344:1010 108.01136:2266 110.02351:4081 118.08628:6315 122.09654:1229 126.02197:5265 127…	14954	14051	17268	18408	11780	7241	8819	9680	15148	15909	15079	15950	1500	6989	7643
390	17.62	140.091	w/o MS2: Uric acid, 1,3-dimethyl-	[M+H]+	null	0.03	TRUE	16.893	140.1	C7H8N4O3	Xanthines	OTSBKHHWSQYEHK-UHFFFAOYSA-N	C[N]1C2=C([NH]C(=[O])[NH]2)C(=[O])[N](C)C1=[O]	520	TRUE	TRUE	FALSE	Normalized unit: Intensity; Annotation method: MSMS_Private_VS18_POS_PMT_V3_SWATH_3	FALSE	FALSE	390	0	0.88	0.69	0	0.01	0.02	3	0.67	0.61	99.48	20230125_SWATH_Pool_C_CE20_d1_Spike	140.09146:78850 141.01782:2456 141.05438:6561 141.09079:5999 141.09479:2780 142.07063:1714 142.08630:1183	53.00235:423 53.99776:206 55.05442:5545 55.45577:189 56.04965:12691 57.03365:6282 58.02885:257 58.06527:9360 59.04912:4831 60.04452:4114 60.20818:190 61.02843:1613 64.76691:83 67.05412:1884 68.04940:1537 68.99689:262 69.06977:493 70.06498:3404 71.01247:770 71.04902:1174 72.04426:2311 72.08063:458 73.02825:573 74.06002:5363 79.05417:57 82.06503:2160 83.01266:378 83.04906:5535 84.08066:586 86.06003…	282	841	107	545	1011	934	989	506	1215	5105	1649	1007	0	3228	1422
391	5.912	140.093	w/o MS2: NIACINAMIDE	[M+NH4]+	null	0.14	TRUE	5.999	140.082	C6H6N2O	Nicotinamides	DFPAKSUCGFBDDF-UHFFFAOYSA-N	N=C(O)C=1C=NC=CC1	520	TRUE	TRUE	FALSE	Normalized unit: Intensity; Annotation method: MSMS_Private_VS18_POS_realMT_SWATH_2	FALSE	FALSE	391	0	0.82	1	0	0.21	0.01	67	0.03	0.68	47.44	20230125_SWATH_D3_C_CE20_d1	140.08151:22017 141.01350:9575 141.06549:1015 141.08479:1021 141.09067:6594 141.12721:615 142.09727:29941	51.20732:193 55.93452:80 56.04960:2794 64.75111:131 70.06503:566 71.95174:160 81.04467:16219 82.04813:1756 84.04433:3214 84.08070:365 95.06040:6084 99.00339:1263 109.07598:2008 111.02328:205 113.01912:559 118.08610:155 118.94272:235 123.01418:187 124.08695:265	63	60	0	0	68	0	319	74	0	0	76	0	25209	12879	14516
392	6.857	140.143	w/o MS2: 2-Amino-3-cyclohexylpropan-1-ol	[M+H-H2O]+	null	0.03	TRUE	5.791	140.143	C9H19NO	1,2-aminoalcohols	QWDRYURVUDZKSG-UHFFFAOYSA-N	OCC(N)CC1CCCCC1	520	TRUE	TRUE	FALSE	Normalized unit: Intensity; Annotation method: MSMS_Private_VS18_POS_PMT_V3_SWATH_3	FALSE	FALSE	392	0	0.77	1	0.14	0.12	0.46	6	0.83	0.87	27.42	20230125_SWATH_H3_C_CE20_d1	140.14311:21275 141.01352:7011 141.01573:383 141.05209:403 141.05450:516 141.08830:1239 141.09071:7040 141.12721:587 141.14653:1846 142.08618:266 142.09445:310 142.09726:2228 142.12245:1308	50.19333:932 50.37281:873 55.05429:2507 55.93450:1413 55.94545:983 56.94234:19908 56.96493:1381 58.06252:1814 58.06525:44405 59.07307:17181 60.05569:1230 60.21665:926 60.98648:2141 63.92224:1027 64.75640:4487 67.05406:1414 67.93494:1881 68.98151:997 70.02861:1681 70.06506:6429 71.04880:1549 72.93694:10375 74.02403:1111 74.95298:1288 78.99712:8338 79.05412:1432 80.04958:1411 80.99263:1240 81.06982…	4786	3097	3304	3614	5449	4624	5310	5585	3126	2465	3848	3694	0	6467	7657
393	4.668	140.952	w/o MS2: Bueno	[M+H]+	null	0.8	TRUE	-1	140.953	CH5O3	Pentaorganoarsanes	QYPPRTNMGCREIM-UHFFFAOYSA-N	O=[As](O)(O)C	530	FALSE	TRUE	FALSE	Normalized unit: Intensity; Annotation method: MSMS-Private-pos-VS18_4	FALSE	FALSE	393	0	0	1	null	null	null	4	null	0.5	61.49	20230125_SWATH_E1_C_CE20_d1	140.95229:175253 141.01352:5884 141.05202:1622 141.05457:316 141.08830:2825 141.09085:7388 141.12733:447 141.60001:271 141.95570:3950 142.09412:303 142.94922:96416 143.03131:1388	54.94723:1023 55.05442:1352 55.93456:1436 55.94576:1147 56.94232:17632 56.96492:4436 58.06525:28201 59.07305:15662 60.98654:978 62.83544:862 63.92864:10843 64.75795:4743 64.93642:7873 65.92546:7295 66.93332:4755 67.92422:4205 67.93462:1299 68.93210:4246 68.98212:9682 71.95198:1149 72.93719:8896 74.17704:1054 78.99699:4045 79.05427:1097 82.94697:16583 84.94366:7997 84.95977:2556 86.94281:6834 86.9…	25156	27590	12887	11471	11789	11064	9716	9964	18666	14579	28195	12894	1641	18775	16015
394	17.839	141.016	w/o MS2: (2,5-Dioxotetrahydrofuran-3-yl)acetic acid	[M+H-H2O]+	null	0.4	TRUE	17.248	141.018	C6H6O5	Tricarboxylic acids and derivatives	LYANEXCVXFZQFF-UHFFFAOYSA-N	O=C(O)CC1C(=O)OC(=O)C1	520	TRUE	TRUE	FALSE	Normalized unit: Intensity; Annotation method: MSMS_Private_VS18_POS_PMT_V3_SWATH_3	FALSE	FALSE	394	0	0.92	0.97	0.03	0.04	0.86	3	1	0.95	109.28	20230125_SWATH_D1_C_CE20_d1	141.01562:220429 141.05437:478 141.08812:521 141.09074:8267 142.01906:10287 142.09415:392 143.01979:734 143.03116:313 143.06760:400 143.07005:3277 143.10637:5077	55.01810:9606 55.05442:1219 56.04962:1896 56.94238:14120 56.96482:1657 57.07003:1378 58.06527:31483 59.07304:19742 60.93793:1175 62.87202:1094 64.76308:5272 67.05394:1095 69.06968:1131 72.93709:9912 73.02830:6969 74.27579:1131 75.94505:953 76.24586:1036 78.99678:5695 79.05444:856 84.04446:11444 84.95959:6600 85.02836:1500 86.99272:1998 90.94743:4362 99.00310:2195 101.02332:1036 103.89654:1006 105…	8752	9497	8844	9202	17445	18430	21287	22234	13176	13653	14156	13050	8920	208354	206136
395	6.633	141.066	w/o MS2: (1-Methyl-1H-imidazol-4-yl)acetic acid	[M+H]+	null	0.03	TRUE	6.647	141.066	C6H8N2O2	Imidazolyl carboxylic acids and derivatives	ZHCKPJGJQOPTLB-UHFFFAOYSA-N	O=C(O)CC=1N=CN(C1)C	520	TRUE	TRUE	FALSE	Normalized unit: Intensity; Annotation method: MSMS_Private_VS18_POS_realMT_SWATH_2	FALSE	FALSE	395	0	1	1	0.05	0.06	0.76	2	0.5	0.93	16.39	20230125_SWATH_A2_C_CE20_d1	141.06560:26077 141.08821:588 141.09074:8882 141.95093:257 142.06902:1486 142.09438:341 142.09724:362 143.03134:460 143.06767:377 143.07007:3207 143.08125:470 143.10654:4889 143.14296:465	55.74588:175 55.93454:586 56.04971:3339 56.92658:3902 57.03368:2560 58.06528:1596 58.94281:489 59.06855:473 60.98660:138 66.03385:768 66.75725:175 67.05396:382 69.69580:233 71.55083:229 74.95258:512 80.00225:208 81.04471:4191 86.99281:395 90.94788:258 93.04485:8966 95.06043:2819 102.94791:895 104.96352:673 111.02325:555 118.94271:526 121.03959:11428 123.05514:437	10446	15975	2119	937	4268	4309	5287	4411	3829	1857	1666	1453	217	5819	6631
396	4.425	141.088	w/o MS2: 2,4,5,6-Pyrimidinetetramine	[M+H]+	null	0.17	TRUE	5.436	141.088	C4H8N6	Aminopyrimidines and derivatives	PZRKPUQWIFJRKZ-UHFFFAOYSA-N	N=1C(=NC(N)=C(N)C1N)N	520	TRUE	TRUE	FALSE	Normalized unit: Intensity; Annotation method: MSMS_Private_VS18_POS_PMT_V3_SWATH_3	FALSE	FALSE	396	0	0.79	1	null	null	null	5	null	0.6	7.2	20230125_SWATH_F3_C_CE20_d1	141.08829:13022 141.09073:1788 142.04750:347 142.08366:6504 142.09169:502 142.93843:619 143.03127:4937 143.06764:5734 143.07013:2173 143.10651:2133	56.94236:8760 56.96479:1171 58.06523:10147 58.43673:1008 59.07294:6796 59.51888:906 60.77752:1015 63.07713:850 64.74908:1807 64.75185:1680 67.93470:1148 68.98177:1190 69.57443:956 72.93695:4126 74.09631:5707 78.99712:1835 81.06990:1164 83.52706:1002 84.95959:1450 90.94778:1800 107.21507:912 118.08630:1684 122.09628:1203	12778	14374	13623	13323	13890	14401	14636	15177	14115	14840	13542	14579	12189	14260	14209
397	15.893	142.026	w/o MS2: 2-AMINOETHYL DIHYDROGEN PHOSPHATE	[M+H]+	null	0.83	TRUE	14.718	142.026	C2H8NO4P	Phosphoethanolamines	SUHOOTKUPISOBE-UHFFFAOYSA-N	C(COP(=O)(O)O)N	520	TRUE	TRUE	FALSE	Normalized unit: Intensity; Annotation method: MSMS_Private_VS18_POS_PMT_V3_SWATH_3	FALSE	FALSE	397	0	0.72	1	0.18	0.23	0.54	13	0.38	0.87	127.78	20230125_SWATH_H1_C_CE20_d1	142.02625:30151 142.09421:605 143.07016:4195 143.10658:5063	55.05457:1572 55.93446:1958 55.94551:1227 56.94241:25703 56.96482:2166 58.06527:31652 59.07306:17507 60.98645:1263 64.75636:1220 64.75952:4084 71.95203:1289 72.93716:12626 78.99710:7266 79.05428:1401 80.99265:1134 81.07030:852 84.04464:1563 84.95982:5792 86.99242:1662 90.94775:6292 99.00352:2402 104.96342:2518 105.00314:1354 111.02333:4897 118.08618:8025 122.09632:1952 129.65408:961	4486	5363	6868	8641	37225	49080	53616	52680	22733	31818	34547	30503	73	56475	64341
398	4.507	142.035	w/o MS2: 2-(Methylsulfinyl)pyridine	[M+H]+	null	0.63	TRUE	2.55	142.032	C6H7NOS	Pyridines and derivatives	UWYSBYGJIUSXBJ-UHFFFAOYSA-N	O=S(C1=NC=CC=C1)C	530	FALSE	TRUE	FALSE	Normalized unit: Intensity; Annotation method: MSMS-Private-pos-VS18_4	FALSE	FALSE	398	0	0	0.97	0	0	0.75	1	1	0.91	112.14	20230125_SWATH_Pool_C_CE20_d1_Spike	142.03439:84166 143.03079:2862 143.03525:10503 143.03787:3555 143.06738:2671 143.06970:2825 144.03197:9074	58.99781:22423 59.99878:2131 60.99554:1602 64.75775:1319 68.98209:596655 69.98279:76016 70.97961:104185 71.99838:2192 72.99527:16383 74.01398:1117 74.09643:1189 77.00823:16827 78.00906:1935 85.01337:3914 86.99273:1008242 87.99333:122031 88.99022:150448 89.99349:2610 91.02402:27673 92.02485:2456 93.02170:2781 95.01880:2253 96.98840:7990 100.02470:1019 101.00844:7641 103.00612:14242 105.00328:88330…	5890	5860	8377	8458	30662	33730	30173	31372	10939	14359	14437	10442	79	50379	46359
399	8.383	142.047	w/o MS2: N-(3-Chloro-4-methylphenyl)hydrazinecarbothioamide	[M+H-CH2N2S]+	null	0.83	TRUE	7.84	142.042	C8H10ClN3S	Chlorobenzenes	AXMJKVNNZKVUKY-UHFFFAOYSA-N	S=C(NN)NC1=CC=C(C(Cl)=C1)C	520	TRUE	TRUE	FALSE	Normalized unit: Intensity; Annotation method: MSMS_Private_VS18_POS_PMT_V3_SWATH_3	FALSE	FALSE	399	0	0.93	0.86	0	0.11	0.02	24	0.04	0.65	50.5	20230125_SWATH_G3_C_CE20_d1	142.04723:12710 143.07007:2055 143.10657:1704	56.04969:600217 57.03363:106522 58.02885:5274 58.06524:6778 59.06870:1445 60.04449:1937 70.02882:8744 74.02359:110913 74.05998:297138 75.02694:19034 75.04401:12486 76.03922:1540 87.05531:8504 88.03935:4392 116.03387:1375	4731	4685	6261	6875	17003	18277	16064	17429	11679	12170	9764	10914	1641	18535	15122
400	5.878	142.097	w/o MS2: 1,3-Bis(tris(hydroxymethyl)methylamino)propane	[M+2H]2+	null	0.11	TRUE	6.867	142.097	C11H26N2O6	1,2-aminoalcohols	HHKZCCWKTZRCCL-UHFFFAOYSA-N	[OH]CC(C[OH])(C[OH])[NH]CCC[NH]C(C[OH])(C[OH])C[OH]	520	TRUE	TRUE	FALSE	Normalized unit: Intensity; Annotation method: MSMS_Private_VS18_POS_PMT_V3_SWATH_3	FALSE	FALSE	400	0	0.8	1	0.05	0.1	0.32	16	0.25	0.75	77.84	20230125_SWATH_D2_C_CE20_d1	142.09427:703 142.09727:21603 143.03101:404 143.06763:577 143.07005:4687 143.10059:1759 143.10655:3857	51.77983:183 52.93853:95 54.94717:242 57.93505:105 58.06519:535 58.94272:256 60.04436:193 64.75243:359 68.94250:322 70.06503:1955 71.04921:193 76.06718:187 81.04459:16162 82.05251:1206 83.06036:355 84.04430:2266 84.08067:687 86.09660:101 95.06049:5730 103.05444:209 109.07594:1645 111.02326:446 114.94843:55 118.08618:644 120.08086:331 122.09652:567 136.24110:175 138.77005:184	658	956	550	846	6750	5736	8726	8560	2363	2738	2391	1829	8970	18237	20691
401	4.67	142.949	Unknown	[M+H]+	null	0.37	TRUE	null	null	null	null	null	null	999	FALSE	FALSE	FALSE	Normalized unit: Intensity	FALSE	FALSE	401	0	0	null	null	null	null	null	null	null	26.7	20230125_SWATH_E1_C_CE20_d1	142.94922:96416 143.03131:1388 143.06767:1443 143.07014:4131 143.10654:4345 143.95023:13770 143.95261:1002 144.07332:407 144.94798:60741 144.98369:373 145.04700:1292 145.04956:480	54.94723:1023 55.05442:1352 55.93456:1436 55.94576:1147 56.94232:17632 56.96492:4436 58.06525:28201 59.07305:15662 60.98654:978 62.83544:862 63.92864:10843 64.75795:4743 64.93642:7873 65.92546:7295 66.93332:4755 67.92422:4205 67.93462:1299 68.93210:4246 68.98212:9682 71.95198:1149 72.93719:8896 74.17704:1054 78.99699:4045 79.05427:1097 82.94697:16583 84.94366:7997 84.95977:2556 86.94281:6834 86.9…	14369	15716	6963	5876	6193	6345	5090	5631	9769	8688	15436	6702	994	10740	9736
402	17.482	143.048	w/o MS2: 5-Methoxyuracil	[M+H]+	null	0.89	TRUE	17.831	143.045	C5H6N2O3	Pyrimidones	KELXHQACBIUYSE-UHFFFAOYSA-N	O=C1NC=C(OC)C(=O)N1	520	TRUE	TRUE	FALSE	Normalized unit: Intensity; Annotation method: MSMS_Private_VS18_POS_PMT_V3_SWATH_3	FALSE	FALSE	402	0	0.97	0.95	0.23	0.33	0.69	10	0.3	1.01	63.83	20230125_SWATH_H2_C_CE20_d1	143.04820:76221 143.06995:2716 143.10623:2837 145.04922:471733 145.08554:2739 145.12186:3505	50.35863:193 53.68878:200 55.05439:2491 56.04970:1387 56.37461:172 57.03364:714 57.06992:177 64.75192:227 65.03840:841 70.03683:602 70.06498:1032 70.95741:587 72.21863:187 73.06468:584 73.21604:207 78.98483:936 79.05415:729 83.04904:275 84.04431:6287 85.02330:386 87.04364:292 88.07559:342 91.05421:6355 94.56210:188 96.99523:1158 108.01131:29746 108.99538:4244 126.02184:26311 128.01767:256 131.784…	5362	4580	10537	13198	57536	60904	72164	67372	16025	18011	23318	25580	115	67434	72347
403	8.958	144.102	w/o MS2: 4-Methylpiperidine-2-carboxylic acid	[M+H]+	null	0.37	TRUE	8.538	144.102	C7H13NO2	Alpha amino acids	UQHCHLWYGMSPJC-UHFFFAOYSA-N	O=C(O)C1NCCC(C)C1	520	TRUE	TRUE	FALSE	Normalized unit: Intensity; Annotation method: MSMS_Private_VS18_POS_PMT_V3_SWATH_3	FALSE	FALSE	403	0	0.93	1	0.02	0.04	0.78	2	0.5	0.89	56.36	20230125_SWATH_F3_C_CE20_d1	144.10170:14438 145.04681:388 145.04939:1466 145.08566:4397 145.10507:1326 145.12213:1135 145.96613:311 146.08107:1190 146.16521:318	51.94014:1393 53.36491:1002 55.05442:4825 55.93442:2448 56.04955:4080 56.94240:20543 56.96493:1916 58.06526:62093 58.94276:1144 59.06852:1083 59.07307:31887 60.98638:1898 62.89656:1021 64.75086:1403 64.75397:2101 65.03874:1310 66.56998:893 67.93485:1443 68.94264:1404 71.04905:1322 72.93707:11074 73.06446:1079 78.69962:864 78.99699:6838 79.05415:1389 80.99305:1091 84.04432:23767 84.08067:5702 84.9…	116	582	1253	1241	13049	15994	18309	14887	1724	2096	2814	2326	215	10193	11737
404	6.763	144.102	L-.beta.-Homolysine	[M+H-NH3]+	null	0.43	TRUE	5.745	144.102	C7H16N2O2	Beta amino acids and derivatives	PJDINCOFOROBQW-LURJTMIESA-N	O=C(O)CC(N)CCCCN	330	TRUE	TRUE	TRUE	Normalized unit: Intensity; Annotation method: MSMS_Private_VS18_POS_PMT_V3_SWATH_3	FALSE	FALSE	404	0	0.73	1	0.73	0.69	0.84	7	0.86	1.33	324.63	20230125_SWATH_G2_C_CE20_d1	144.10176:150720 144.13809:30799 144.14595:307 145.04669:573 145.04938:1516 145.08575:4691 145.09903:303 145.10506:10989 145.12212:1122 145.14151:2924 145.14403:324 145.57639:1238 146.08095:535 146.09224:396 146.11732:1536 146.15372:5778	55.05443:2936 55.93457:601 56.04963:1862 56.94234:1268 58.94263:40 60.98643:368 62.06009:1523 63.70922:263 67.05408:729 72.25822:232 72.93710:837 74.95280:411 76.20584:236 78.99687:842 79.05422:216 81.06983:623 84.08073:38143 84.95959:527 85.08417:1163 87.70541:269 90.94756:851 92.89758:236 105.00336:1092 111.02325:898 122.09610:412 136.06610:274	931	532	479	675	15222	19053	25052	19386	481	470	521	838	83	802	13271
405	6.921	144.138	w/o MS2: 2-(1-Piperidyl)propan-2-ol	[M+H]+	null	0.74	TRUE	6.009	144.138	C8H17NO	Piperidines	XTEWQKVQIZMKLM-UHFFFAOYSA-N	OC(N1CCCCC1)(C)C	520	TRUE	TRUE	FALSE	Normalized unit: Intensity; Annotation method: MSMS_Private_VS18_POS_PMT_V3_SWATH_3	FALSE	FALSE	405	0	0.83	1	0.16	0.6	0.22	22	0.27	0.94	138.31	20230125_SWATH_Pool_C_CE20_d1	144.13809:52732 145.04938:613 145.08571:4955 145.10515:3898 145.12212:1035 145.14146:5297 145.57642:577 146.08102:1276 146.08905:327 146.11728:2097 146.15372:10544	53.03862:726 55.05439:2909 55.93452:259 56.04969:336 56.94235:1144 57.06997:1180 58.06245:3184 60.98675:117 62.06005:2000 64.76108:353 67.93484:43 71.53087:208 72.93707:1507 74.95274:322 78.08009:227 78.99699:863 79.05413:474 84.08076:13882 84.95948:2273 90.94762:170 92.08993:212 92.75323:234 99.00342:139 104.96358:160 113.01888:253	29913	18313	22783	22809	29935	28269	31453	32969	22546	20921	23312	26957	0	39076	37731
406	5.904	144.605	w/o MS2: IR/2	[M+2H]2+	null	0.34	TRUE	7.313	144.605	C12H25N5O3	null	HYXQKVOADYPQEA-CIUDSAMLSA-N	O=C(O)C(NC(=O)C(N)C(C)CC)CCCNC(=N)N	520	TRUE	TRUE	FALSE	Normalized unit: Intensity; Annotation method: MSMS_Private_VS18_POS_PMT_V3_SWATH_3	FALSE	FALSE	406	0	0.64	1	0.02	0.01	0.67	13	0.23	0.73	383.93	20230125_SWATH_D4_C_CE20_d1	144.60497:72760 145.03702:373 145.04944:1242 145.08572:4612 145.09698:1605 145.10349:1856 145.10666:8919 145.12213:584 145.13351:335 145.60809:444	53.03886:4198 53.40717:216 54.03389:324 56.94236:447 60.05568:181 67.05394:767 68.04911:268 70.06519:2752 74.95301:391 78.03383:3025 78.99690:1166 79.05420:235 80.04941:59945 81.05250:509 84.08082:279 86.99258:104 96.04441:14500 96.93771:612 97.04812:687 104.96346:290 106.02882:1206 108.04440:4925 110.06000:2031 111.02322:1557 122.09595:284 123.05515:27672 124.03917:2675 124.05845:2235	474	424	1192	495	7648	11185	8948	11923	2104	2160	3381	3256	0	14387	20988
407	4.67	144.948	w/o MS2: [4-Amino-2-(prop-2-en-1-ylamino)-1,3-thiazol-5-yl](5-chlorothiophen-2-yl)methanone	[M+H-C6H9N3S]+	null	0.11	TRUE	4.67	144.951	C11H10ClN3OS2	2,4,5-trisubstituted thiazoles	KOFQZAVTXLVRJI-UHFFFAOYSA-N	O=C(C=1SC(Cl)=CC1)C=2SC(=NC2N)NCC=C	530	FALSE	TRUE	FALSE	Normalized unit: Intensity; Annotation method: MSMS-Private-pos-VS18_4	FALSE	FALSE	407	0	0	0.96	0.02	0.04	0.78	4	0.25	0.81	26	20230125_SWATH_E1_C_CE20_d1	144.94798:60741 144.98369:373 145.04700:1292 145.04956:480 145.08571:3921 145.95120:567 146.94838:1496 146.97418:3886 146.98064:462 146.99629:1418 147.01367:3967 147.04089:427 147.04369:296	54.94723:1023 55.05442:1352 55.93456:1436 55.94576:1147 56.94232:17632 56.96492:4436 58.06525:28201 59.07305:15662 60.98654:978 62.83544:862 63.92864:10843 64.75795:4743 64.93642:7873 65.92546:7295 66.93332:4755 67.92422:4205 67.93462:1299 68.93210:4246 68.98212:9682 71.95198:1149 72.93719:8896 74.17704:1054 78.99699:4045 79.05427:1097 82.94697:16583 84.94366:7997 84.95977:2556 86.94281:6834 86.9…	9586	8969	5100	3634	3956	3855	3937	4050	6360	5084	10213	4502	862	6829	5284
408	17.549	145.049	w/o MS2: 1,6-Anhydro-.beta.-D-glucose	[M+H-H2O]+	null	0.97	TRUE	17.293	145.049	C6H10O5	Oxepanes	TWNIBLMWSKIRAT-VFUOTHLCSA-N	OC1C(O)C2OCC(O2)C1O	520	TRUE	TRUE	FALSE	Normalized unit: Intensity; Annotation method: MSMS_Private_VS18_POS_PMT_V3_SWATH_3	FALSE	FALSE	408	0	0.99	1	0.71	0.83	0.75	23	0.61	1.41	536.92	20230125_SWATH_C1_C_CE20_d1	145.04933:928196 145.08565:2999 146.05264:59147 146.08086:2701 147.05344:7149 147.06493:129266 147.07611:10086 147.08018:3474	53.00244:2668 53.03883:17514 53.11544:166 54.96318:250 55.01807:20563 55.05447:5023 56.04980:461 57.03368:22294 58.03703:209 58.06527:2405 59.04918:3480 60.04447:1379 61.02850:17315 64.53259:207 65.03861:1495 67.05408:147 68.04931:206 69.03345:58470 70.03682:220 71.01273:605 71.04908:4349 73.02815:1059 74.06013:506 81.03352:17436 83.01299:1469 83.04897:2682 85.02345:54039 86.03158:1601 86.05963:2…	186160	366320	168006	145039	210265	173842	258998	240988	801014	746530	389236	228832	1988	229340	310706
409	6.972	145.133	w/o MS2: 2-Amino-N,4-dimethylpentanamide	[M+H]+	null	0.4	TRUE	6.535	145.133	C7H16N2O	Leucine and derivatives	LIBDTAYIDBPBRN-UHFFFAOYSA-N	O=C(NC)C(N)CC(C)C	520	TRUE	TRUE	FALSE	Normalized unit: Intensity; Annotation method: MSMS_Private_VS18_POS_PMT_V3_SWATH_3	FALSE	FALSE	409	0	0.96	1	0.11	0.09	0.75	1	1	0.99	101.81	20230125_SWATH_H1_C_CE20_d1	145.13344:215647 146.08112:451 146.11716:531 146.13036:1356 146.13673:17022 146.13972:599 146.97415:2357 146.99631:1332 147.04071:680 147.04356:360 147.06487:2583 147.07635:427 147.11253:1166 147.13757:354	50.76368:244 53.00256:545 55.93443:697 56.04967:20185 57.05300:2661 59.07306:951 60.04443:1768 61.10059:260 67.05416:980 69.06984:4150 71.96037:244 72.04436:1505 83.06034:142501 84.04491:8523 86.09640:21828 122.09705:179 128.10706:568 129.06590:2444 136.02171:150	2858	1492	1850	2076	3199	2897	2780	3236	1892	1816	1872	2596	82	96670	109674
410	16.148	145.537	Unknown	[M+H]+	null	0.63	TRUE	null	null	null	null	null	null	999	FALSE	FALSE	FALSE	Normalized unit: Intensity	FALSE	FALSE	410	0	0	null	null	null	null	null	null	null	294.1	20230125_SWATH_F2_C_CE20_d1	145.53706:19184 146.03883:1071 147.06512:1179 147.07602:2145 147.47591:1194	55.93453:2020 56.94017:1123 56.94238:18494 56.96476:4435 57.21708:1048 58.06523:21378 59.07302:12750 60.98652:1129 64.75415:4829 67.93507:992 72.93704:7332 74.95287:1299 78.99688:4989 84.04418:4005 84.95960:4897 86.09622:2531 86.99229:1248 90.94774:1804 104.10728:1371 104.96331:1446 108.09849:1135 111.02297:2266 113.01872:1264 118.08601:4775 118.92007:1073 122.09615:1526 132.55730:879 136.93123:1…	2702	2377	3075	3938	15158	16803	14994	14535	6220	8007	8684	6343	0	16612	16757
411	6.878	145.576	w/o MS2: DR/2	[M+2H]2+	null	0.43	TRUE	7.107	145.577	C10H19N5O5	null	PSZNHSNIGMJYOZ-WDSKDSINSA-N	O=C(O)CC(N)C(=O)NC(C(=O)O)CCCNC(=N)N	520	TRUE	TRUE	FALSE	Normalized unit: Intensity; Annotation method: MSMS_Private_VS18_POS_PMT_V3_SWATH_3	FALSE	FALSE	411	0	0.99	1	0.06	0.09	0.5	16	0.31	0.86	428.91	20230125_SWATH_D4_C_CE20_d1	145.57643:40430 146.07523:856 146.07806:4106 146.08902:564 146.11740:8232 146.16510:1536	55.05446:2222 55.93445:1064 56.94234:16903 56.96499:1264 57.07006:1056 58.06524:35490 59.04929:2316 59.06881:1099 59.07306:16977 60.98658:1143 64.75580:3705 67.93481:3984 68.98180:1085 69.06961:1124 70.02856:1657 70.06500:7238 72.08046:1144 72.93712:9191 74.02363:1303 78.99699:6335 79.05416:1171 81.06980:1167 84.04446:5098 84.08118:1232 84.95971:4106 86.09673:1277 88.03944:5434 90.94770:2544 98.0…	814	620	574	1503	13283	17150	18567	18379	4161	4688	6326	5152	0	17788	19289
412	17.62	146.081	w/o MS2: Methyl morpholine-3-carboxylate	[M+H]+	null	0.03	TRUE	2.19	146.081	C6H11NO3	Alpha amino acid esters	VVYXIRKYWOEDRA-UHFFFAOYSA-N	O=C(OC)C1NCCOC1	530	FALSE	TRUE	FALSE	Normalized unit: Intensity; Annotation method: MSMS-Private-pos-VS18_4	FALSE	FALSE	412	0	0	1	0.37	0.31	0.92	5	1	1.32	24.04	20230125_SWATH_Pool_C_CE20_d1_Spike	146.08098:17089 146.11731:12257 147.02855:5257 147.06186:2728 147.06490:84926 147.07590:2446 147.08035:1960 147.08423:1258 148.00365:6060 148.06017:17501 148.06841:2038 148.09657:42447 148.13310:2606	53.00235:423 53.99776:206 55.05442:5545 55.45577:189 56.04965:12691 57.03365:6282 58.02885:257 58.06527:9360 59.04912:4831 60.04452:4114 60.20818:190 61.02843:1613 64.76691:83 67.05412:1884 68.04940:1537 68.99689:262 69.06977:493 70.06498:3404 71.01247:770 71.04902:1174 72.04426:2311 72.08063:458 73.02825:573 74.06002:5363 79.05417:57 82.06503:2160 83.01266:378 83.04906:5535 84.08066:586 86.06003…	941	1274	722	796	2175	449	2007	1574	723	1022	518	756	668	3570	2711
413	6.593	146.092	4-Guanidinobutyric acid	[M+H]+	null	0.54	TRUE	6.687	146.092	C5H11N3O2	Gamma amino acids and derivatives	TUHVEAJXIMEOSA-UHFFFAOYSA-N	O=C(O)CCCNC(=N)N	330	TRUE	TRUE	TRUE	Normalized unit: Intensity; Annotation method: MSMS_Private_VS18_POS_realMT_SWATH_2	FALSE	FALSE	413	0	0.93	1	0.75	0.77	0.94	10	1	1.47	213.12	20230125_SWATH_H3_C_CE20_d1	146.09222:577815 146.11729:6850 146.93750:385 146.97404:2621 146.99619:1265 147.06497:5262 147.07617:3087 147.08925:5539 147.09552:29320 147.11252:1556 147.12051:430 147.14890:585 147.98196:417 148.03900:377 148.06018:4005 148.07124:2919 148.09644:5431 148.10789:329	53.47936:224 55.59555:277 56.04964:5944 57.03357:6059 58.06525:3779 59.04928:1153 60.05568:5133 64.75690:229 68.04956:526 69.03349:4115 74.06013:984 74.95255:158 79.05411:1214 80.99276:92 81.04453:221 83.06059:1212 84.04396:418 86.05997:22164 87.04406:18463 88.04746:101 93.01260:303 97.30863:273 104.07077:842 111.05521:2192 118.08611:1403 146.09166:409	1693	1578	2229	1112	15715	16875	20447	15903	1981	3657	3452	2937	23322	16384	17644
414	8.308	146.117	w/o MS2: L-Leucyl-L-leucine methyl ester	[M+H-C6H11NO]+	null	0.23	TRUE	7.806	146.118	C13H26N2O3	Peptides	AJMOLNFDYWTVQW-QWRGUYRKSA-N	O=C(OC)C(NC(=O)C(N)CC(C)C)CC(C)C	520	TRUE	TRUE	FALSE	Normalized unit: Intensity; Annotation method: MSMS_Private_VS18_POS_PMT_V3_SWATH_3	FALSE	FALSE	414	0	0.94	1	0.3	0.31	0.91	4	1	1.17	33.36	20230125_SWATH_D2_C_CE20_d1	146.11732:23064 146.16502:660 146.97418:1749 146.99614:681 147.04048:467 147.06502:3108 147.07602:1020 147.11237:625 147.12064:1564 148.03909:463 148.06029:1707 148.09660:1205	53.00250:2145 55.01770:1010 55.05432:5091 55.93444:4528 55.94529:1208 56.04964:1892 56.94235:18794 56.96489:4306 57.05731:1302 57.07000:1729 58.06248:1426 58.06524:33763 59.07300:18623 60.98647:1880 64.75235:3803 65.03851:989 67.05404:1697 67.62111:1075 67.93479:1369 69.06983:18658 70.06496:4115 71.04889:4040 71.36764:911 72.08054:4470 72.93720:9415 74.95235:1197 78.99682:7220 81.07010:1310 84.08…	1182	1584	1154	1328	5366	5665	7807	5882	3915	4238	3409	3038	676	12172	15455
415	6.455	146.117	(3-Carboxypropyl)trimethylammonium cation	[M+H]+	null	1	TRUE	2.4	146.118	C7H16NO2	Straight chain fatty acids	JHPNVNIEXXLNTR-UHFFFAOYSA-O	O=C(O)CCC[N+](C)(C)C	430	FALSE	TRUE	TRUE	DerivedFromGABA; Normalized unit: Intensity; Annotation method: MSMS-Private-pos-VS18_4	FALSE	FALSE	415	0	0	1	0.82	0.74	0.88	3	1	1.74	290.33	20230125_SWATH_F2_C_CE20_d1	146.11737:271646 146.16483:304 146.97417:4531 146.99608:1777 147.04062:590 147.06490:4910 147.07611:1379 147.10147:285 147.11243:616 147.12065:19263 147.14912:564 147.98201:490 148.06027:656 148.06807:354 148.09657:6399 148.12141:543 148.12419:464 148.13310:327	53.03873:277 55.05418:1822 55.93441:314 60.08084:7468 60.98640:320 67.93475:413 71.51208:219 72.93704:162 81.04455:600 85.06473:697 87.04403:21711 88.04739:701 96.93794:80 102.99448:375 113.01850:155 117.26651:253 146.11746:218	17674	18138	26830	32138	246694	307711	340145	316983	79608	106903	115558	108181	25427	171223	194740
416	6.926	146.154	w/o MS2: Heptaminol	[M+H]+	null	0.2	TRUE	5.951	146.154	C8H19NO	Tertiary alcohols	LREQLEBVOXIEOM-UHFFFAOYSA-N	OC(C)(C)CCCC(N)C	520	TRUE	TRUE	FALSE	Normalized unit: Intensity; Annotation method: MSMS_Private_VS18_POS_PMT_V3_SWATH_3	FALSE	FALSE	416	0	0.8	1	0.08	0.11	0.49	4	0.75	0.85	28.3	20230125_SWATH_A1_C_CE20_d1	146.15372:20899 146.93718:437 146.97414:2202 146.99619:2236 147.04051:500 147.06499:3071 147.07631:515 147.08476:259 147.10124:336 147.11250:310 147.15706:1956 148.09657:1826 148.13298:529	51.19799:1089 55.05449:8743 55.93446:2054 55.94550:1653 56.94238:23102 56.96496:2386 57.06998:4778 57.70982:1029 58.06525:27842 58.94284:1493 59.07306:13379 62.06004:7855 64.75856:5070 67.05395:1295 67.93483:1719 68.88589:1036 69.03320:995 71.95197:1266 72.93707:12803 74.95273:1192 76.06686:1010 78.99682:7020 79.05394:1341 84.95965:8260 85.06442:1350 90.94774:5082 99.00323:2051 102.97012:888 104.…	10632	6660	7087	7997	8145	8083	8522	8928	7411	6315	6774	8496	0	8470	8141
417	3.636	146.165	Spermidine	[M+H]+	null	0.83	TRUE	-1	146.165	C7H19N3	Dialkylamines	ATHGHQPFGPMSJY-UHFFFAOYSA-N	NCCCCNCCCN	430	FALSE	TRUE	TRUE	Normalized unit: Intensity; Annotation method: MSMS-Private-pos-VS18_4	FALSE	FALSE	417	0	0	1	0.92	0.94	0.95	8	0.75	1.87	771.6	20230125_SWATH_CSTD_C_CE20	146.16484:6972553 146.22153:4499 146.35484:2198 146.41122:1015 146.50810:1946 146.93718:711 146.97430:3764 146.99622:1530 147.06444:2183 147.16194:67834 147.16811:507387 148.16484:6236 148.17142:15320 148.17424:1075	51.94008:993 55.05436:698 58.06522:45419 64.74696:770 70.06517:2029 72.08067:485715 73.07774:22190 75.09164:5418 78.99689:567 84.08070:86295 85.08404:3843 95.77431:503 112.11186:81537 113.11541:4646 129.13876:1095	1479	1201	2118	3185	116780	117689	144975	146695	18173	20294	26364	22453	2792931	384925	427278
418	5.697	146.165	w/o MS2: Spermidine	[M+H]+	null	0.09	TRUE	-1	146.165	C7H19N3	Dialkylamines	ATHGHQPFGPMSJY-UHFFFAOYSA-N	NCCCCNCCCN	530	FALSE	TRUE	FALSE	Normalized unit: Intensity; Annotation method: MSMS-Private-pos-VS18_4	FALSE	FALSE	418	0	0	1	0.3	0.36	0.7	11	0.64	1.17	29.24	20230125_SWATH_D3_C_CE20_d1	146.16489:29036 146.97395:1467 147.06494:2140 147.07637:1697 147.11250:79287 147.14891:19543 147.16827:1533 148.06020:1483 148.09653:2713 148.11588:5613 148.15225:1298	51.94029:1042 55.05434:2473 55.93454:1475 56.04954:6201 56.93998:1180 56.94233:15284 56.96476:2429 57.03354:1328 58.06523:29949 58.55570:916 58.84964:955 58.94263:1457 59.07303:17269 60.05569:1636 60.98652:2157 61.01080:1523 62.92904:1273 64.75227:3344 64.75510:1170 67.05412:4098 67.93473:1889 68.98203:1274 69.06966:1856 70.06499:4347 71.95172:1507 72.08064:20101 72.32964:1106 72.93711:9666 78.99…	0	0	0	0	423	82	515	203	61	138	0	0	7048	11998	6771
419	8.548	146.732	Unknown	[M+H]+	null	0.14	TRUE	null	null	null	null	null	null	999	FALSE	FALSE	FALSE	Normalized unit: Intensity	FALSE	FALSE	419	0	0	null	null	null	null	null	null	null	259.46	20230125_SWATH_D2_C_CE20_d1	146.73189:12221 146.82634:16264 146.88313:45199 146.88643:34252 147.01839:85099 147.02377:11572 147.07611:102863888 147.13254:42817 147.13577:32872 147.26772:71427 148.07310:748760 148.07936:5827286	50.97010:971 52.71449:806 56.04964:367916 57.03357:52066 61.01064:11008 64.75320:762 67.98915:2060 69.03338:1749 70.02869:2725 74.02364:35535 74.05999:47101 83.06026:2283 83.89564:1198 84.04436:714129 84.12756:2297 84.19562:1795 85.02825:43754 85.04170:1184 86.03175:1039 87.04393:7214 94.02841:1276 95.01261:2675 101.07105:5352 101.50888:4458 112.03881:3017 113.02312:911 130.04973:88744 131.05281:…	634	821	1360	1499	6801	10177	8338	8271	3617	2416	2123	3684	0	11500	15012
420	8.553	146.826	Unknown	[M+H]+	null	0.09	TRUE	null	null	null	null	null	null	999	FALSE	FALSE	FALSE	Normalized unit: Intensity	FALSE	FALSE	420	0	0	null	null	null	null	null	null	null	353.18	20230125_SWATH_D3_C_CE20_d1	146.82686:28142 146.88341:27019 147.01776:59750 147.02867:8040 147.03206:8686 147.07614:73350680 147.13338:49970 147.13654:14340 147.26765:44587 147.32489:13452 147.42302:7836 148.07310:555145 148.07939:4031462	56.04962:866387 57.03361:37444 69.03340:23030 74.02363:49478 84.04433:18927302 85.02822:1019122 95.01250:58967 101.07100:138216 102.05495:84973 112.03905:26864 130.04967:1337903	805	836	904	379	8443	6392	11597	11119	2456	3364	6578	2526	140	11664	18408
421	8.561	146.883	Unknown	[M+H]+	null	0.57	TRUE	null	null	null	null	null	null	999	FALSE	FALSE	FALSE	Normalized unit: Intensity	FALSE	FALSE	421	0	0	null	null	null	null	null	null	null	396.23	20230125_SWATH_D2_C_CE20_d1	146.88313:45199 146.88643:34252 147.01839:85099 147.02377:11572 147.07611:102863888 147.13254:42817 147.13577:32872 147.26772:71427 148.07310:748760 148.07936:5827286	50.97010:971 52.71449:806 56.04964:367604 57.03357:52066 61.01064:11008 64.75320:760 67.98915:2058 69.03338:1750 70.02869:2725 74.02364:35531 74.05999:47101 83.06026:2283 83.89564:1198 84.04436:711433 84.12756:2296 84.19562:1795 85.02825:43679 85.04170:1184 86.03175:1039 87.04393:7214 94.02841:1276 95.01261:2676 101.07105:5354 101.50888:4458 112.03881:3017 113.02312:911 130.04973:88725 131.05281:…	575	997	1360	2590	15875	20094	19006	20522	7426	7740	5705	4656	0	23022	38192
422	4.18	146.996	w/o MS2: Butanoic acid, 4-(2,4-dichlorophenoxy)-	[M+H]+	null	0.97	TRUE	5.46	147	C10H10Cl2O3	Dichlorobenzenes	YIVXMZJTEQBPQO-UHFFFAOYSA-N	O=C(O)CCCOC1=CC=C(Cl)C=C1Cl	530	FALSE	TRUE	FALSE	Normalized unit: Intensity; Annotation method: MSMS-Private-pos-VS18_4	FALSE	FALSE	422	0	0	0.93	0.01	0.01	0.75	1	1	0.9	30.85	20230125_SWATH_B4_C_CE20_d1	146.99625:78224 147.01350:582 147.06499:3699 147.07613:3406 147.99165:799 147.99942:2406 148.03918:422 148.06021:4048 148.09648:1422 148.95497:521 148.97560:182750 148.99208:2032 149.00241:84286 149.01195:747488 149.04440:394 149.07054:475	55.05434:692 55.93439:405 56.94236:32682 57.97489:231 58.06526:890 59.07304:629 60.95768:1765 60.98652:755 61.97963:299 64.00014:275 67.33017:165 71.95180:10470 75.94460:277 84.04460:1711 84.95967:51479 85.96309:348 88.95252:2378 90.94775:1402 92.94884:295 93.27674:254 99.00327:805 102.97034:4972 107.13087:246 111.02330:1486 118.08606:1615 120.98076:394	36512	48066	33260	17902	37858	36311	28897	30677	46358	43657	28198	24270	8844	54889	35259
423	4.515	147.014	w/o MS2: (2Z)-3-[(Aminoiminomethyl)thio]-2-propenoic acid	[M+H]+	null	0.97	TRUE	1.96	147.022	C4H6N2O2S	Straight chain fatty acids	QEYNZJBVNYDZKZ-UPHRSURJSA-N	O=C(O)C=CSC(=N)N	530	FALSE	TRUE	FALSE	Normalized unit: Intensity; Annotation method: MSMS-Private-pos-VS18_4	FALSE	FALSE	423	0	0	0.68	0.41	0.54	0.68	9	0.44	1.12	493.69	20230125_SWATH_Pool_C_CE20_d1	147.01358:1745968 147.06476:3365 148.01427:210673 148.01694:43412 149.00232:50690 149.01118:248134 149.01772:28634 149.02930:62226	58.99787:24052 59.99862:3489 60.98652:2587 64.75760:1400 68.98207:804648 69.98273:93431 70.97958:138999 71.99848:2513 72.99517:23379 77.00821:21677 82.01377:1432 85.01337:4306 86.99269:1390784 87.98917:163242 88.99018:209751 89.99329:2341 90.99506:2704 91.00587:34964 92.02476:4175 93.02169:5484 95.01903:3210 96.98824:9415 100.02447:2544 101.00840:10660 103.00578:15132 104.01902:1913 105.00325:117…	97988	94440	190100	131813	911472	1087621	1248197	962502	183781	237841	358995	276962	1034	1816876	1759477
424	19.538	147.029	w/o MS2: Unknown (carbon number 5); PlaSMA ID-185	[M+H]+	null	0.83	TRUE	1.62	147.029	C5H6O5	Unknown	null	null	530	FALSE	TRUE	FALSE	Normalized unit: Intensity; Annotation method: MSMS-Private-pos-VS18_4	FALSE	FALSE	424	0	0	1	0.23	0.63	0.22	10	0.5	0.98	48.05	20230125_SWATH_D3_C_CE20_d1	147.02855:350281 147.06485:4585 147.07610:12587 147.11250:782 148.03181:16699 148.06015:8839 148.06830:484 148.97551:2468 149.00229:89463 149.01186:11528 149.03285:2262 149.04419:599 149.08080:454	55.01796:7520 58.06522:1289 59.06850:2237 61.02831:1166 67.05431:212 68.99702:201569 70.00040:4534 84.04439:1949 87.00763:20718 104.96302:459 111.00764:265 118.08623:1354 129.01817:825	3212	3427	4641	5817	65643	77570	92658	80702	11629	15343	17972	14368	76	260782	290070
425	17.541	147.065	D-Mannitol	[M+H-2H2O]+	null	0.97	TRUE	1.51	147.065	C6H14O6	Sugar alcohols	FBPFZTCFMRRESA-KVTDHHQDSA-N	OCC(O)C(O)C(O)C(O)CO	430	FALSE	TRUE	TRUE	x; Normalized unit: Intensity; Annotation method: MSMS-Private-pos-VS18_4	FALSE	FALSE	425	0	0	1	0.78	0.76	0.84	12	0.92	1.71	96.77	20230125_SWATH_G1_C_CE20_d1	147.06491:125136 147.07611:3846 147.08012:1863 148.00362:10898 148.06026:8487 148.06828:9672 149.00237:3311 149.09584:1796 149.11703:109039	53.00238:2231 53.03886:16174 55.01805:19611 55.05442:7634 56.04970:324 57.03365:21642 58.06247:2442 59.04919:2562 61.01678:12694 68.06444:204 69.03345:51684 70.03680:696 71.04906:3876 73.02823:1502 81.03340:14324 81.07000:997 83.01248:561 83.04903:5187 85.02836:45710 86.03159:743 87.04400:1157 87.72446:181 87.84953:210 91.05421:8147 92.05756:519 128.06232:658 140.30739:196	121170	126393	134375	136334	115091	123884	106388	124398	116683	134593	149348	125102	3978	98415	108279
426	7.066	147.076	w/o MS2: GA/1	[M+H]+	null	0.09	TRUE	7.336	147.076	C5H10N2O3	null	VPZXBVLAVMBEQI-VKHMYHEASA-N	O=C(O)C(NC(=O)CN)C	520	TRUE	TRUE	FALSE	Normalized unit: Intensity; Annotation method: MSMS_Private_VS18_POS_PMT_V3_SWATH_3	FALSE	FALSE	426	0	0.98	1	0.7	0.53	0.73	4	0.5	1.29	6.3	20230125_SWATH_D3_C_CE20_d1	147.07596:11149 148.06010:13437 148.09637:5983 148.97539:1835 149.00227:96727 149.01176:11428	60.98645:582 69.04472:3190 72.04430:5357 74.95267:794 86.07133:3160 87.05531:62603 87.07368:432 88.03958:355 90.05503:329113 91.05293:11833 92.05913:438 114.06614:10343 115.04993:2717 132.07658:32786	1517	2472	3350	4984	5835	9078	9102	12142	2305	3441	4652	7620	401	11779	14517
427	8.565	147.076	L-Glutamine	[M+H]+	null	1	TRUE	8.712	147.076	C5H10N2O3	Alpha amino acids	ZDXPYRJPNDTMRX-VKHMYHEASA-N	O=C(O)C(N)CCC(=O)N	330	TRUE	TRUE	TRUE	Normalized unit: Intensity; Annotation method: MSMS_Private_VS18_POS_realMT_SWATH_2	FALSE	FALSE	427	0	0.83	1	0.94	0.83	0.87	3	1	1.5	25773.5	20230125_SWATH_A2_C_CE20_d1	147.07617:8709396 147.09702:20438 147.13272:4428 147.26775:1925 148.07318:66984 148.07947:459583 149.00221:102700 149.01190:16795 149.08037:47300 149.08287:6493 149.09161:4023	53.00246:4562 56.04966:142476 57.03368:4006 71.04942:2940 74.02378:4265 84.04440:2091675 85.02834:95177 95.01286:3871 101.07095:10278 102.05504:36079 130.04976:110208	5437169	6438074	7143909	8615149	36666806	39114055	47340950	41919194	15190171	18738749	18261072	16701659	1540060	69439353	76424189
428	18.85	147.076	Pro-Gln	[M+H-C5H7NO]+	null	0.57	TRUE	2.03	147.076	C10H17N3O4	Dipeptides	SHAQGFGGJSLLHE-BQBZGAKWSA-N	O=C(N)CCC(NC(=O)C1NCCC1)C(=O)O	430	FALSE	TRUE	TRUE	x; Normalized unit: Intensity; Annotation method: MSMS-Private-pos-VS18_4	FALSE	FALSE	428	0	0	1	0.96	0.87	0.87	4	1	1.87	9.17	20230125_SWATH_D2_C_CE20_d1	147.07614:34872 147.10115:306 148.03918:563 148.06009:14169 148.07950:1955 148.09660:662 148.97316:327 148.97559:3116 149.00233:84534 149.01190:10879 149.04437:490 149.06358:456 149.08028:391	53.00245:6752 56.04967:88286 57.05306:1892 58.06525:2350 64.75404:555 84.04440:512613 84.95965:543 85.04774:23049 90.94784:1024 130.04979:3076	3392	4765	11720	8443	17379	16856	15515	19826	14217	14859	9050	13661	985	27683	32060
429	10.605	147.076	w/o MS2: 4-Isopropyl-N-(4-morpholin-4-ylphenyl)benzamide	[M+H-C10H14N2O]+	null	0.03	TRUE	11.8	147.08	C20H24N2O2	Benzanilides	PZKJUGMBJJRQKJ-UHFFFAOYSA-N	O=C(NC1=CC=C(C=C1)N2CCOCC2)C3=CC=C(C=C3)C(C)C	520	TRUE	TRUE	FALSE	Normalized unit: Intensity; Annotation method: MSMS_Private_VS18_POS_PMT_V3_SWATH_3	FALSE	FALSE	429	0	0.72	0.92	0	0.1	0.01	17	0.12	0.59	7.82	20230125_SWATH_F4_C_CE20_d1	147.07620:36923 147.10136:633 148.06018:45038 148.07953:1235 148.97559:2928 149.00237:108265 149.01198:19125 149.06363:3717 149.08064:1234 149.13559:541	50.86880:900 52.03653:968 55.05437:2140 55.93457:2317 55.94545:1022 56.04959:1768 56.94241:14076 56.96519:2875 58.06527:29960 59.07304:16337 60.98651:1444 64.75755:4686 67.05412:1096 68.98193:1081 69.06982:1014 69.78420:1061 70.06511:1204 71.04931:1470 72.93702:7746 78.99682:7867 79.05428:1279 84.04453:11368 84.95966:6662 86.99246:1126 90.94804:3339 99.00348:2021 104.96372:1163 105.00341:4040 111…	1144	1585	8997	6380	7282	9721	8804	10225	3788	5079	3227	8219	1168	11646	15335
430	6.494	147.076	w/o MS2: (1-Methyl-1H-imidazol-4-yl)acetic acid	[M+Li]+	null	0.03	TRUE	6.647	147.074	C6H8N2O2	Imidazolyl carboxylic acids and derivatives	ZHCKPJGJQOPTLB-UHFFFAOYSA-N	O=C(O)CC=1N=CN(C1)C	520	TRUE	TRUE	FALSE	Normalized unit: Intensity; Annotation method: MSMS_Private_VS18_POS_realMT_SWATH_2	FALSE	FALSE	430	0	0.74	0.98	null	null	null	4	null	0.57	5.15	20230125_SWATH_D1_C_CE20_d1	147.07622:22642 147.10167:272 147.11264:1437 147.12082:551 147.14899:460 147.97444:392 148.06027:445 148.07967:1057 148.09660:2007 148.97318:1003 148.97591:2547 149.00241:91574 149.01196:12831 149.02287:1111 149.08054:383	55.05435:2449 55.93464:1995 55.94534:1078 56.94238:18445 56.96497:1906 57.06999:1203 58.06524:34449 59.04919:2035 59.07306:18201 60.04451:1043 60.98643:1754 64.75807:1903 64.76135:2150 70.06490:1143 72.93712:12118 74.47516:1001 75.94540:1278 78.99712:8992 79.05394:1085 81.04459:1105 84.08067:1914 84.95969:6947 86.99292:1787 88.03930:4401 90.94774:6055 99.00324:4986 105.00336:2083 111.02334:4482 1…	696	1473	2452	5233	3395	3542	4917	5539	1488	2285	3203	5342	2045	10793	8492
431	5.498	147.113	L-Lysine	[M+H]+	null	1	TRUE	5.531	147.113	C6H14N2O2	D-alpha-amino acids	KDXKERNSBIXSRK-YFKPBYRVSA-N	O=C(O)C(N)CCCCN	330	TRUE	TRUE	TRUE	Normalized unit: Intensity; Annotation method: MSMS_Private_VS18_POS_realMT_SWATH_2	FALSE	FALSE	431	0	0.98	1	0.92	0.84	0.86	5	0.8	1.53	2542.48	20230125_SWATH_E1_C_CE20_d1	147.11255:2921640 147.16844:689 147.17180:2080 147.30403:1370 147.36165:645 147.45883:606 148.03903:587 148.05995:521 148.09584:484 148.10959:20224 148.11588:184742 148.97548:3686 149.00224:88096 149.01180:12486 149.02307:829 149.11319:1031 149.11673:10207 149.11942:4917 149.12833:1912	55.05434:1328 56.04688:21090 57.05299:809 67.05063:14548 72.93713:1250 74.02364:1845 84.08078:489072 85.06461:14406 94.06529:588 95.04916:1555 99.00337:978 105.00446:605 111.02331:659 112.07571:1355 130.08609:868	686021	1108017	731858	756135	3398254	3877878	4796698	4443825	2492246	2738125	1906667	1407821	2021445	7094112	7529267
432	8.561	147.135	w/o MS2: 1-(2-Fluoroethyl)piperidin-4-ylamine	[M+H]+	null	0.66	TRUE	1.96	147.129	C7H15FN2	Aminopiperidines	ZIINOCJZDVAKLR-UHFFFAOYSA-N	FCCN1CCC(N)CC1	530	FALSE	TRUE	FALSE	Normalized unit: Intensity; Annotation method: MSMS-Private-pos-VS18_4	FALSE	FALSE	432	0	0	0.92	0.01	0.04	0.13	8	0.38	0.59	212.34	20230125_SWATH_G1_C_CE20_d1	147.13316:18404 147.26785:9852 147.32472:4353 147.42305:3176 148.07312:186373 148.07941:1368170 149.00208:76201 149.01181:13476 149.07713:4690 149.08032:121027 149.08282:22627 149.09167:11086	56.04962:334331 57.03363:9836 69.03342:6723 70.06499:17060 71.06188:33993 74.02358:7233 84.04433:5876014 85.02428:298148 95.01250:16376 101.07101:40905 102.05495:83885 112.03910:7448 130.04967:357671	4628	5073	5675	7214	30926	36097	39721	40391	11897	13861	14953	13350	805	60053	56457
433	4.93	147.149	w/o MS2: N,N,N-Trimethyl-5-[(tricyclo[3.3.1.1(3,7)]dec-1-ylmethyl)amino]-1-pentanaminium cation	[M+H]+	null	0.06	TRUE	6.58	147.151	C19H37N2	Tetraalkylammonium salts	IWYZMMIPAJDJBN-UHFFFAOYSA-N	C[N+](C)(C)CCCCCNCC12CC3CC(CC(C3)C1)C2	530	FALSE	TRUE	FALSE	Normalized unit: Intensity; Annotation method: MSMS-Private-pos-VS18_4	FALSE	FALSE	433	0	0	0.98	0	0.02	0.07	25	0.08	0.54	97.76	20230125_SWATH_D4_C_CE20_d1	147.14899:38261 147.97437:676 147.98219:422 148.01433:1363 148.03918:678 148.06027:3781 148.09659:1314 148.14583:283 148.15234:1883 148.97316:1052 148.97578:2881 149.00241:103320 149.01195:11374 149.02283:425 149.02931:5703 149.11710:383	51.94007:754 53.30787:235 54.31464:60 55.05441:269 56.94235:2821 60.98624:143 67.93481:174 70.66608:140 72.08070:13780 72.93708:370 74.95295:195 78.99680:1333 79.05407:351 84.04433:67 84.95961:160 90.94772:199 98.28820:139 99.00329:271 111.02280:1216 113.01864:397 114.94807:533 118.08604:1396	242	80	511	732	6077	6325	9376	8140	2900	3273	2560	2721	3682	18000	23440
434	8.561	147.267	Unknown	[M+H]+	null	0.66	TRUE	null	null	null	null	null	null	999	FALSE	FALSE	FALSE	Normalized unit: Intensity	FALSE	FALSE	434	0	0	null	null	null	null	null	null	null	476.67	20230125_SWATH_D2_C_CE20_d1	147.26782:55489 147.32497:13982 147.42325:9013 148.07314:594965 148.07941:4761607 148.08208:210833 149.00203:38498 149.07620:25797 149.08026:376190 149.08287:81803 149.09145:14107	56.04963:1393435 57.03365:63948 74.02357:56645 74.06010:25204 84.04433:19888466 85.02822:1086138 95.01252:43377 101.07101:108844 102.05495:381680 112.03845:21401 130.04965:62090 131.05299:30462	789	1530	1220	2444	20108	24450	23662	24298	7158	8098	8597	3431	0	29347	43352
435	8.557	147.324	Unknown	[M+H]+	null	0.14	TRUE	null	null	null	null	null	null	999	FALSE	FALSE	FALSE	Normalized unit: Intensity	FALSE	FALSE	435	0	0	null	null	null	null	null	null	null	286.96	20230125_SWATH_H2_C_CE20_d1	147.32480:23182 148.07314:523758 148.07941:3553557 149.00185:58262 149.07614:10124 149.07704:10662 149.08031:271470 149.08289:53090 149.09148:17747	56.04964:892806 57.03360:41176 74.02366:35826 74.05994:15523 84.04435:12271469 85.02825:661470 86.03160:13743 87.04343:16143 95.01247:24179 101.07104:72989 102.05499:209837 112.03887:13927 130.04970:694845	1117	1333	1470	1485	4912	6705	9889	11251	587	3561	5392	2889	0	9668	13237
436	5.899	147.594	w/o MS2: FK/2	[M+2H]2+	null	0.03	TRUE	-1	147.594	C15H23N3O3	null	FADYJNXDPBKVCA-STQMWFEESA-N	O=C(O)C(NC(=O)C(N)CC=1C=CC=CC1)CCCCN	530	FALSE	TRUE	FALSE	Normalized unit: Intensity; Annotation method: MSMS-Private-pos-VS18_4	FALSE	FALSE	436	0	0	1	0.01	0.03	0.48	10	0.5	0.76	342.43	20230125_SWATH_D4_C_CE20_d1	147.59401:39448 148.03918:652 148.06017:4992 148.09558:5758 148.11603:1319	52.38871:119 54.14354:116 55.05434:866 58.51545:119 59.04929:337 60.05555:336 64.75193:89 66.40067:115 67.05404:183 68.98231:256 70.06505:5811 71.95196:106 73.52806:116 74.95274:584 78.99722:499 79.05402:157 80.04956:54485 81.04471:6554 81.06989:1017 84.95964:1235 85.08445:120 91.05399:145 95.06042:329 96.93800:215 99.00350:544 103.05437:317 111.02294:109 112.63938:131 115.50937:117 118.08598:102…	764	453	998	994	5640	8784	6505	9704	1250	1770	3589	2993	0	5719	8293
437	8.708	147.712	Unknown	[M+H]+	null	0.43	TRUE	null	null	null	null	null	null	999	FALSE	FALSE	FALSE	Normalized unit: Intensity	FALSE	FALSE	437	0	0	null	null	null	null	null	null	null	356.42	20230125_SWATH_D4_C_CE20_d1	147.71234:30401 147.80835:39302 147.86545:47675 148.00043:67406 148.00375:41897 148.03845:316965 148.06012:121802128 148.08011:356264 148.09586:28198 148.11852:101856 148.12135:18741 148.25362:76197 148.31134:26046 148.41069:12370 149.00275:19494 149.05727:470928 149.06349:6656490 149.08394:19045	53.00240:34314 56.04964:2240364 57.03365:88614 74.02359:39797 84.04435:17990368 85.02828:877628 102.05501:1035967	1371	2136	2403	3913	12787	13523	14855	13946	5504	5099	5775	5902	0	20151	21654
438	8.706	147.808	Unknown	[M+2H]2+	null	0.17	TRUE	null	null	null	null	null	null	999	FALSE	FALSE	FALSE	Normalized unit: Intensity	FALSE	FALSE	438	0	0	null	null	null	null	null	null	null	331.73	20230125_SWATH_D2_C_CE20_d1	147.80768:38913 147.86534:31362 148.00040:70982 148.02097:24138 148.02423:32555 148.06009:112391008 148.10088:12669 148.11855:88432 148.25359:51247 148.31131:38313 148.41066:14419	53.00242:29471 56.04966:1953252 57.03361:73476 67.98926:16110 74.02361:28433 84.04437:15966848 85.02831:788154 102.05504:918552 130.04967:121558	1434	285	2265	246	9177	13632	13732	13248	2921	5433	6566	4910	0	12225	20467
439	8.721	147.866	Unknown	[M+H]+	null	0.23	TRUE	null	null	null	null	null	null	999	FALSE	FALSE	FALSE	Normalized unit: Intensity	FALSE	FALSE	439	0	0	null	null	null	null	null	null	null	366.88	20230125_SWATH_F1_C_CE20_d1	147.86530:18844 147.86842:9569 147.99876:8214 148.00174:49300 148.00946:6221 148.01048:7333 148.06018:62988052 148.08109:133301 148.10130:6836 148.10806:9402 148.11740:30760 148.12050:13397 148.25377:34357 148.31175:6919 148.41071:8835 149.00247:47488 149.01173:17727 149.05739:227454 149.06357:3428864 149.08417:7294	53.00246:20633 56.04966:1209629 57.03373:43946 74.02368:21216 84.04442:10112972 85.02833:474045 86.03174:15751 102.05509:575112 130.04984:55349	682	1224	2798	2736	9770	17705	22259	16784	11224	5602	11754	7554	0	31037	15625
440	8.719	148.001	w/o MS2: Dibenz[b,f][1,4]oxazepine-10(11H)-carboxylic acid, 8-chloro-, 2-[1-oxo-3-(4-pyridinyl)propyl]hydrazide	[M+H]+	null	0.37	TRUE	8.675	148	C22H19ClN4O3	Diarylethers	XDJPQOUDGROSEU-UHFFFAOYSA-N	O=C(NNC(=O)CCC=1C=CN=CC1)N2C3=CC(Cl)=CC=C3OC=4C=CC=CC4C2	520	TRUE	TRUE	FALSE	Normalized unit: Intensity; Annotation method: MSMS_Private_VS18_POS_PMT_V3_SWATH_3	FALSE	FALSE	440	0	1	0.98	null	null	null	8	null	0.66	470	20230125_SWATH_D1_C_CE20_d1	148.00229:81716 148.01917:13540 148.03973:250444 148.06018:99742904 148.09615:43841 148.10953:12943 148.11981:72762 148.12347:11284 148.25395:47424 148.31169:12350 148.40964:12073 148.41072:8757 149.00269:14358 149.05736:403819 149.06355:5516460 150.06429:714415 150.06683:84635 150.07507:8712 150.07634:8646	53.00248:20878 56.04967:492221 57.03368:84608 74.02365:44958 84.04443:16700813 85.02838:887844 102.05506:672774 130.04984:104319	5363	4717	7841	11820	50391	53191	55738	51046	18778	24462	24046	22824	644	75088	73029
441	17.469	148.004	w/o MS2: Taurine	[M+Na]+	null	0.66	TRUE	17.398	148.004	C2H7NO3S	Organosulfonic acids	XOAAWQZATWQOTB-UHFFFAOYSA-N	O=S(=O)(O)CCN	520	TRUE	TRUE	FALSE	Normalized unit: Intensity; Annotation method: MSMS_Private_VS18_POS_realMT_SWATH_2	FALSE	FALSE	441	0	0.95	1	0.01	0.02	0.62	12	0.08	0.8	28.13	20230125_SWATH_H3_C_CE20_d1	148.00360:40102 148.06009:3991 148.06799:4296 149.00223:9177 149.05495:3118 149.08083:2240 149.11697:186535 150.06281:7736	55.01805:718 55.05435:217 56.96488:867 57.03365:388 59.04912:378 65.03850:1366 67.05418:2295 69.06976:33 72.93700:976 73.06466:1042 75.00954:8981 81.02958:1016 84.01495:20895 90.01491:307 93.02037:4755 97.02863:1282 112.99141:242 116.96323:2620 131.00125:612 146.97345:1945	1943	1710	3868	4299	29479	34699	40439	36763	7139	9507	12384	14610	0	37129	41745
442	12.337	148.042	w/o MS2: 2,4-Dioxo-4-(3-pyridinyl)butanoic acid	[M+H-CH2O2]+	null	1	TRUE	12.166	148.039	C9H7NO4	Gamma-keto acids and derivatives	PISWNSJFMUGNKU-UHFFFAOYSA-N	O=C(O)C(=O)CC(=O)C=1C=NC=CC1	520	TRUE	TRUE	FALSE	Normalized unit: Intensity; Annotation method: MSMS_Private_VS18_POS_PMT_V3_SWATH_3	FALSE	FALSE	442	0	0.99	0.96	0.01	0.03	0.68	7	0.14	0.83	21.89	20230125_SWATH_C3_C_CE20_d1	148.03891:1056 148.04227:22244 148.06026:2986 148.09650:1844 148.97318:687 148.97586:1534 149.00233:115757 149.01196:12877 149.02301:791 149.96042:581 149.97176:795 150.00563:2643 150.03802:609	53.90424:948 55.05423:1384 55.93453:11166 56.04953:1541 56.94225:1417 56.96466:1314 60.98638:1764 63.00198:1136 65.27026:2282 68.60337:926 72.93692:2575 78.99703:14157 84.95953:6258 90.94756:2372 96.93763:1654 99.00294:4778 104.96327:1740 111.02334:9369 113.01886:4400 125.00224:2428 148.04184:1490	16198	17954	17531	20124	18562	19614	19470	20392	16838	18389	20064	19461	19387	18602	19848
443	11.289	148.042	w/o MS2: 5-METHYLCYTOSINE	[M+Na]+	null	0.29	TRUE	10.507	148.048	C5H7N3O	Hydroxypyrimidines	LRSASMSXMSNRBT-UHFFFAOYSA-N	CC1=C(N)NC(=O)N=C1	520	TRUE	TRUE	FALSE	Normalized unit: Intensity; Annotation method: MSMS_Private_VS18_POS_PMT_V3_SWATH_3	FALSE	FALSE	443	0	0.87	0.85	0.01	0.07	0.08	8	0.25	0.64	16.19	20230125_SWATH_D4_C_CE20_d1	148.03917:1136 148.04240:17431 148.06018:5064 148.07932:332 148.09657:1292 148.97308:519 148.97589:2673 149.00240:107695 149.01199:13501 149.02307:416 149.03854:311 149.04596:478 149.08064:368 149.97192:730 150.00580:3185 150.03828:408 150.11226:544	54.47077:913 55.05444:1382 55.93462:9220 56.94223:3968 58.93003:1115 58.94251:1012 60.98652:1233 63.00211:1556 65.27126:2395 65.27431:1430 67.05415:1133 67.14220:1063 70.16114:1048 72.93702:1168 78.99691:12325 79.05398:1050 79.31865:913 79.64959:998 84.44981:1100 84.95971:5270 86.40926:1017 90.94769:2111 99.00355:3506 104.94811:1507 105.93433:1441 106.99210:1197 111.02338:9563 113.01906:3773 114.…	624	1035	1368	1011	2621	2615	2900	2896	1951	3653	2647	1629	485	16360	18748
444	7.041	148.06	w/o MS2: .alpha.-Guanidinoglutaric acid	[M+H-CH2N2]+	null	0.09	TRUE	7.199	148.06	C6H11N3O4	Glutamic acid and derivatives	RHVVRMJOHATSPD-VKHMYHEASA-N	O=C(O)CCC(NC(=N)N)C(=O)O	520	TRUE	TRUE	FALSE	Normalized unit: Intensity; Annotation method: MSMS_Private_VS18_POS_PMT_V3_SWATH_3	FALSE	FALSE	444	0	0.99	1	0.1	0.09	0.79	3	0.67	0.98	8.9	20230125_SWATH_D1_C_CE20_d1	148.06017:19645 148.09637:4350 148.97539:1629 149.00230:97450 149.01176:16912 150.00539:1902	55.05439:1453 55.08675:997 55.83569:807 55.93453:6440 55.93707:1133 56.04953:1229 56.94250:1889 60.98644:1571 62.89211:989 65.27185:1157 65.27477:1687 70.23522:1065 72.08051:1142 72.93700:2277 76.27836:944 78.99687:10201 81.06985:1321 84.04430:7874 84.95969:5810 88.03961:1212 90.94740:1445 98.88731:1183 99.00330:1947 99.53139:1212 104.96358:2228 105.93526:1636 106.96398:1035 106.99197:1321 111.02…	841	1738	3027	5244	6868	7180	10538	10981	1542	3005	4028	6112	675	11742	11891
445	18.041	148.06	w/o MS2: N-Acetylserine	[M+H]+	null	0.91	TRUE	18.173	148.06	C5H9NO4	N-acyl-L-alpha-amino acids	JJIHLJJYMXLCOY-BYPYZUCNSA-N	O=C(O)C(N=C(O)C)CO	520	TRUE	TRUE	FALSE	Normalized unit: Intensity; Annotation method: MSMS_Private_VS18_POS_realMT_SWATH_2	FALSE	FALSE	445	0	0.76	1	0	0.01	0.02	8	0.13	0.61	275.71	20230125_SWATH_H3_C_CE20_d1	148.06012:888159 149.00227:36232 149.01184:1937 149.04427:1335 149.05721:4342 149.06352:46416 150.06432:6106 150.07579:25852	53.00229:1964 53.03868:173 56.04958:331 57.03360:64531 58.03682:2337 58.55472:195 64.75756:562 67.01778:4602 69.03340:5218 75.04391:2140 84.04429:1148 85.02833:150745 86.03159:7004 87.04430:574 90.05498:458 91.05440:192 99.04469:371 103.03897:941 113.02316:3169	9315	9637	21270	20698	122967	156274	155995	151349	45786	61200	68094	62334	476	658772	678849
446	8.72	148.06	L-Glutamic acid	[M+H]+	null	1	TRUE	8.866	148.06	C5H9NO4	Glutamic acid and derivatives	WHUUTDBJXJRKMK-VKHMYHEASA-N	O=C(O)CCC(N)C(=O)O	330	TRUE	TRUE	TRUE	Normalized unit: Intensity; Annotation method: MSMS_Private_VS18_POS_realMT_SWATH_2	FALSE	FALSE	446	0	0.73	1	0.97	0.92	0.92	5	1	1.52	41737.9	20230125_SWATH_H1_C_CE20_d1	148.06015:63863380 148.08144:162722 148.09633:26719 148.11978:51190 148.25368:23849 148.31133:17894 148.41074:6228 149.00259:50877 149.05731:267039 149.06354:3395872 150.05783:24880 150.06087:18752 150.06427:455050 150.06688:56664 150.07643:13102	53.00247:25234 56.04966:1286620 57.03353:51927 74.02373:23058 84.04439:10489532 85.02831:502698 102.05505:612461 130.04982:88291	7111389	6785240	10158856	13285514	53910712	63852239	70226849	64203722	21259298	26203152	29746751	28337049	1451344	87871734	90417121
447	8.365	148.097	w/o MS2: 4-Hydroxy-L-isoleucine	[M+H]+	null	0.14	TRUE	8.309	148.097	C6H13NO3	Isoleucine and derivatives	OSCCDBFHNMXNME-DSDZBIDZSA-N	O=C(O)C(N)C(C)C(O)C	520	TRUE	TRUE	FALSE	Normalized unit: Intensity; Annotation method: MSMS_Private_VS18_POS_PMT_V3_SWATH_3	FALSE	FALSE	447	0	1	1	0.28	0.77	0.27	15	0.13	1.09	13.29	20230125_SWATH_D1_C_CE20_d1	148.09650:32500 149.00229:65669 149.01218:11641	50.52151:190 51.80404:155 53.33149:174 53.68007:173 53.84481:181 58.05278:43970 60.78244:176 65.27370:81 69.27845:246 77.60681:177 84.08053:627 95.90527:173 97.83315:196 105.99018:208 136.07524:434	2447	2634	2842	3178	14098	13981	17899	12842	3775	4503	4866	3823	1509	19438	26216
448	17.62	148.097	w/o MS2: 5-Bromo-7-methoxy-1-benzofuran-2-carboxylic acid	[M+H]+	null	0.03	TRUE	16.801	148.1	C10H7BrO4	Benzofurans	OEICZFFUNDGUEF-UHFFFAOYSA-N	O=C(O)C=1OC=2C(OC)=CC(Br)=CC2C1	520	TRUE	TRUE	FALSE	Normalized unit: Intensity; Annotation method: MSMS_Private_VS18_POS_PMT_V3_SWATH_3	FALSE	FALSE	448	0	0.85	0.94	0	0.02	0.34	3	0.33	0.72	13.51	20230125_SWATH_Pool_C_CE20_d1_Spike	148.09657:42447 148.13310:2606 149.00227:9758 149.01202:1468 149.04427:25274 149.06374:1519 149.08066:6044 149.09180:5174 149.11702:25747 150.03955:5136 150.06291:1412 150.07593:55943 150.11230:70718	53.00235:800 53.03880:70 53.99776:92 54.03405:841 55.01807:2417 55.05442:12283 55.45577:84 56.04965:8066 57.03365:14872 58.02885:771 58.06527:8839 59.04912:326 60.04452:503 60.20818:84 64.76691:405 65.03838:1709 67.05412:617 68.04940:1614 69.03349:7239 69.06977:887 70.06498:4835 71.01247:1975 71.04902:636 72.04426:516 72.08063:203 73.02825:5634 74.06002:297 79.05417:2533 81.03352:10243 82.06503:1…	2291	2818	1317	2652	2414	2686	2352	2558	2140	2600	1981	2597	1643	3056	2786
449	6.47	148.097	w/o MS2: Omeprazole sulfide	[M+H]+	null	0.8	TRUE	6.398	148.1	C17H19N3O2S	Benzimidazoles	XURCIPRUUASYLR-UHFFFAOYSA-N	N=1C=C(C(OC)=C(C1CSC2=NC=3C=C(OC)C=CC3N2)C)C	520	TRUE	TRUE	FALSE	Normalized unit: Intensity; Annotation method: MSMS_Private_VS18_POS_PMT_V3_SWATH_3	FALSE	FALSE	449	0	1	0.94	0.03	0.05	0.7	5	0.2	0.85	26.78	20230125_SWATH_G2_C_CE20_d1	148.09657:33526 148.13310:563 148.97307:750 148.97585:2341 149.00240:111305 149.01195:11711 149.02327:1278 149.10011:2384 149.11700:411 149.96088:657 149.97183:1707 150.00555:3103 150.05803:977 150.07599:425 150.11247:1331	51.94014:1206 55.05428:4401 55.93446:1513 56.04964:1821 56.94232:18510 56.96485:4408 57.94244:1014 58.06523:36632 58.13673:935 58.94279:1357 59.06846:1180 59.07304:16310 60.08076:4013 60.98645:4519 64.75001:1244 64.75288:3444 67.05413:1532 71.95151:1396 72.93711:10908 73.06452:1207 74.95265:1371 78.99701:6735 79.05418:1182 84.08049:1477 84.95959:4554 85.02775:932 85.05193:4138 86.05995:6010 86.99…	49040	22751	47952	26518	10324	9296	14561	25742	23263	14312	34229	9183	1578	7711	13063
450	7.525	148.097	w/o MS2: (2S,3S)-3-Hydroxyleucine	[M+H]+	null	0.43	TRUE	8.412	148.097	C6H13NO3	Leucine and derivatives	ZAYJDMWJYCTABM-WHFBIAKZSA-N	O=C(O)C(N)C(O)C(C)C	520	TRUE	TRUE	FALSE	Normalized unit: Intensity; Annotation method: MSMS_Private_VS18_POS_PMT_V3_SWATH_3	FALSE	FALSE	450	0	0.83	1	0.11	0.21	0.65	5	0.4	0.91	16.88	20230125_SWATH_B4_C_CE20_d1	148.09659:55735 148.97327:960 148.97585:2459 149.00238:99486 149.01195:10941 149.02286:285 149.08072:404 149.10002:3466 149.96088:467 149.97202:474 150.00574:2752 150.02670:280 150.05820:627 150.07581:524 150.09143:310 150.11241:1423	51.90038:1146 55.93455:8817 58.05111:884 58.06531:7491 58.37833:912 59.07292:1764 60.08084:4063 65.27108:2270 65.51668:984 69.06982:939 71.92944:1280 78.99681:14531 79.05419:1057 81.06969:925 81.54803:1011 84.04430:1000 84.95950:5837 87.97537:964 90.94749:1790 96.93797:1945 97.41704:972 99.00344:4845 100.07610:2025 102.09168:10888 106.99181:1470 111.02329:9263 113.01860:2050 115.13243:974 125.002…	2723	2679	3129	3860	27969	34091	41338	35336	4358	5401	7255	5631	1939	18050	20566
451	8.716	148.118	w/o MS2: 2-Amino-5-phenylpentanoic acid	[M+H-CH2O2]+	null	0.77	TRUE	8.595	148.112	C11H15NO2	Phenylbutylamines	XOQZTHUXZWQXOK-JTQLQIEISA-N	O=C(O)C(N)CCCC=1C=CC=CC1	520	TRUE	TRUE	FALSE	Normalized unit: Intensity; Annotation method: MSMS_Private_VS18_POS_PMT_V3_SWATH_3	FALSE	FALSE	451	0	1	0.85	0	0.13	0.02	19	0.16	0.68	537.79	20230125_SWATH_Pool_C_CE20_d1_Spike	148.11780:31830 148.12090:8782 148.25357:28238 149.00226:58223 149.01160:9172 149.05731:222149 149.06349:3159143 150.05779:18262 150.06425:421494 150.06691:46644 150.07587:21868	52.98026:20318 56.04965:1170586 57.03360:47614 74.02380:19782 84.04439:9329980 85.02832:466092 86.03175:11496 102.05502:541727 103.05850:12007 130.04994:64961	5681	5318	8153	11045	47175	50278	56050	50935	18985	21395	23644	22657	748	75768	81959
452	6.33	148.133	w/o MS2: (2R)-3-(tert-Butylamino)propane-1,2-diol	[M+H]+	null	0.06	TRUE	5.803	148.133	C7H17NO2	1,3-aminoalcohols	JWBMVCAZXJMSOX-ZCFIWIBFSA-N	OCC(O)CNC(C)(C)C	520	TRUE	TRUE	FALSE	Normalized unit: Intensity; Annotation method: MSMS_Private_VS18_POS_PMT_V3_SWATH_3	FALSE	FALSE	452	0	0.94	1	0.35	0.42	0.73	2	0.5	1.12	457.73	20230125_SWATH_CSTD_C_CE20	148.13292:683787 148.32649:349 148.97316:651 148.97556:4656 149.00230:89588 149.01187:11600 149.02290:2478 149.02940:260 149.13014:2983 149.13634:49702 149.96068:1123 149.97165:1063 150.00562:2464 150.05490:470 150.05804:5541 150.07574:473 150.11227:634 150.13722:3092 150.13983:960	53.03860:337 55.93455:522 56.94011:1203 58.06522:937 58.94274:124 60.08082:15209 60.98643:400 62.70093:197 64.75424:167 71.95164:618 72.93700:887 73.00816:179 74.95262:432 84.95972:169 86.99271:205 90.94770:1006 94.03985:218 102.94777:151 104.96332:844 105.04503:215 109.05123:183 111.02320:842 121.05062:25 137.04532:290 148.13278:14767	92	90	123	92	293	194	254	459	102	80	107	105	352484	549	574
453	8.721	148.254	Unknown	[M+H]+	null	0.51	TRUE	null	null	null	null	null	null	999	FALSE	FALSE	FALSE	Normalized unit: Intensity	FALSE	FALSE	453	0	0	null	null	null	null	null	null	null	412.87	20230125_SWATH_D1_C_CE20_d1	148.25395:47424 148.31169:12350 148.40964:12073 148.41072:8757 149.00269:14358 149.05736:403819 149.06355:5516460 150.06429:714415 150.06683:84635 150.07507:8712 150.07634:8646	53.00248:23340 56.04967:1117162 57.03368:73894 65.27377:11380 70.06469:49247 74.02365:16573 84.04443:8333710 85.02838:723911 86.03172:33021 102.05506:441133 130.04984:26082	1185	2078	3177	4616	17978	26055	29032	21009	10507	8103	12440	9652	0	34551	25840
454	8.686	148.411	Unknown	[M+H]+	null	0.09	TRUE	null	null	null	null	null	null	999	FALSE	FALSE	FALSE	Normalized unit: Intensity	FALSE	FALSE	454	0	0	null	null	null	null	null	null	null	306.58	20230125_SWATH_D4_C_CE20_d1	148.41072:17018 149.00143:9454 149.00258:10657 149.05725:490205 149.06348:6875206 150.06422:1139772 150.06679:130082	53.00244:27127 56.04967:1095896 57.03357:75612 65.27197:14790 74.02354:8800 84.04441:8478228 85.02834:745985 86.03188:38976 98.05996:10917 102.05507:443476 130.04976:24148	1287	1533	2357	3087	6322	9104	9090	7019	4334	2038	2849	5257	0	13508	13706
455	4.182	148.976	Unknown	[M+H]+	null	0.03	TRUE	null	null	null	null	null	null	999	FALSE	FALSE	FALSE	Normalized unit: Intensity	FALSE	FALSE	455	0	0	null	null	null	null	null	null	null	31.17	20230125_SWATH_CSTD_C_CE20	148.97556:37647 149.00232:79770 149.01193:117858 149.02309:2160 149.97183:621 149.97884:594 150.00555:3138 150.01524:3972 150.07585:318 150.96858:21173 150.97990:389 151.00813:316 151.01585:505 151.04488:3139 151.07530:400	51.94027:478 55.93452:2228 56.94219:837 58.94248:248 65.26299:512 66.41159:97 67.93484:757 72.93696:713 74.95289:316 76.03939:266 77.22728:111 78.99686:2005 79.05408:363 84.95959:11849 90.94766:692 93.06975:110 96.93785:670 102.97071:540 104.94790:1258 105.93487:923 106.99177:420 109.06454:145 111.02311:1716 113.01882:265 114.94796:641 120.49166:221 123.25557:245 125.00304:192 132.95906:671	73484	98150	65944	27845	68756	55319	64204	61802	108876	85139	59236	50423	17119	106916	74893
456	5.52	149.002	w/o MS2: (.+/-.)-Anatoxin A	[M+H]+	null	0.2	TRUE	6.009	149	C10H15NO	Anatoxins	SGNXVBOIDPPRJJ-UHFFFAOYSA-N	O=C(C1=CCCC2NC1CC2)C	520	TRUE	TRUE	FALSE	Normalized unit: Intensity; Annotation method: MSMS_Private_VS18_POS_PMT_V3_SWATH_3	FALSE	FALSE	456	0	0.95	0.98	null	null	null	10	null	0.64	2.7	20230125_SWATH_B4_C_CE20_d1	149.00229:116328 149.01190:13390 149.02315:805 149.04425:572 149.11668:4146 149.11934:2977 149.12822:26014 149.96083:618 149.97163:1040 150.00574:1765 150.11240:517 150.96863:13399 151.04503:4219	55.89002:226 55.93457:771 59.42398:188 60.98647:854 62.55104:187 72.93706:187 74.95250:195 84.08080:96859 85.08420:20250 119.29372:202 139.07393:232 141.47165:180	104414	110961	114892	113724	112524	117948	119805	119272	104781	114508	117153	120274	103832	102506	113003
457	7.273	149.002	w/o MS2: Dobutamine	[M+H]+	null	0.09	TRUE	7.943	149	C18H23NO3	Catecholamines and derivatives	JRWZLRBJNMZMFE-UHFFFAOYSA-N	OC1=CC=C(C=C1)CCC(NCCC2=CC=C(O)C(O)=C2)C	520	TRUE	TRUE	FALSE	Normalized unit: Intensity; Annotation method: MSMS_Private_VS18_POS_PMT_V3_SWATH_3	FALSE	FALSE	457	0	0.93	0.97	0.01	0.01	0.75	1	1	0.92	4.24	20230125_SWATH_B3_C_CE20_d1	149.00227:131125 149.01183:13920 149.96082:694 149.97176:1033 150.00572:4070 150.05815:1109 150.96860:14354 151.00662:882 151.04488:2561 151.09639:799	55.05451:1216 55.93459:8773 56.94229:1965 58.40933:861 60.10247:819 65.26633:1528 72.93710:1565 73.59491:989 78.99683:13661 81.06983:1418 83.97668:917 84.95966:5706 90.94776:2047 96.93759:2013 99.00327:4126 105.93443:2156 106.99227:1059 111.02297:8926 113.01866:5793 118.94281:1130 123.56589:1009 125.00214:4099 137.63939:928	107858	114395	115365	115143	100234	112285	129480	114751	102627	115095	111009	116407	105511	115603	121239
458	4.519	149.002	w/o MS2: Benzoic acid, 3,6-dichloro-2-methoxy-	[M+H]+	null	0.97	TRUE	4.9	149	C8H6Cl2O3	O-methoxybenzoic acids and derivatives	IWEDIXLBFLAXBO-UHFFFAOYSA-N	O=C(O)C=1C(Cl)=CC=C(Cl)C1OC	530	FALSE	TRUE	FALSE	Normalized unit: Intensity; Annotation method: MSMS-Private-pos-VS18_4	FALSE	FALSE	458	0	0	0.97	0.11	0.13	0.86	2	1	1.06	28.97	20230125_SWATH_A1_C_CE20_d1	149.00241:80115 149.01192:16061 149.02324:593 149.02939:9871 149.19774:401 149.96107:482 149.97180:1750 150.00575:4724 150.01567:534 150.02481:419 150.03020:839 150.11238:434 150.96864:15936 151.00859:2448 151.02705:1937 151.04503:241416 151.07266:578 151.07533:858	55.93457:10246 56.58102:925 56.94236:2463 60.72544:936 65.26971:2224 65.27287:1499 67.05441:1086 67.11099:888 69.06982:1285 72.93715:2349 78.99689:7975 81.06974:1051 84.95959:4926 86.99259:1406 90.94768:1583 96.93765:1772 99.00331:4795 101.75130:954 102.94827:993 104.96336:1340 105.00377:992 105.93497:1350 111.02294:5213 113.01865:2533 114.94830:1777 125.00245:2273 132.95848:1459 138.12070:1115	97446	91079	112475	106171	210375	236979	261489	215535	95140	100864	125812	125892	94584	327781	311177
459	3.43	149.002	w/o MS2: Benzoic acid, 3,6-dichloro-2-methoxy-	[M+H]+	null	0.09	TRUE	4.9	149	C8H6Cl2O3	O-methoxybenzoic acids and derivatives	IWEDIXLBFLAXBO-UHFFFAOYSA-N	O=C(O)C=1C(Cl)=CC=C(Cl)C1OC	530	FALSE	TRUE	FALSE	Normalized unit: Intensity; Annotation method: MSMS-Private-pos-VS18_4	FALSE	FALSE	459	0	0	0.97	0.15	0.16	0.87	2	1	1.1	8.68	20230125_SWATH_F2_C_CE20_d1	149.00233:97147 149.01193:13365 149.02301:1296 149.08063:530 149.96078:1475 149.97180:1483 150.00577:3325 150.07571:575 150.11227:1105 150.96858:20306 151.00664:1058 151.04491:3506 151.07248:301 151.07526:514 151.09624:525 151.11143:436	55.05423:1309 55.93451:11059 64.89537:896 65.26734:2136 67.93470:1792 72.93697:3859 78.99695:11028 81.07008:1034 84.95973:5647 88.91458:971 90.94792:4125 95.99346:1007 96.93771:8580 99.00325:3819 104.96332:1916 108.95879:1141 111.02314:8502 112.76845:966 113.01864:5092 114.94804:4691 118.94270:1890 125.00264:2359 126.99406:1132 132.95850:4955 137.90541:1161	102774	109017	106795	104008	105645	62915	76263	74988	97867	101538	97368	103795	106000	70525	65870
460	8.605	149.002	w/o MS2: Dobutamine	[M+H]+	null	0.11	TRUE	7.943	149	C18H23NO3	Catecholamines and derivatives	JRWZLRBJNMZMFE-UHFFFAOYSA-N	OC1=CC=C(C=C1)CCC(NCCC2=CC=C(O)C(O)=C2)C	520	TRUE	TRUE	FALSE	Normalized unit: Intensity; Annotation method: MSMS_Private_VS18_POS_PMT_V3_SWATH_3	FALSE	FALSE	460	0	0.98	0.97	0.01	0.01	0.75	1	1	0.94	3.92	20230125_SWATH_D4_C_CE20_d1	149.00238:108957 149.01198:12092 149.02341:402 149.04474:354 149.96089:1771 149.97168:1639 150.00562:3066 150.05812:1623 150.11240:406 150.96864:16459 151.00636:582 151.04500:5080 151.07527:505 151.09636:1461	51.81504:864 54.36902:949 55.05439:1885 55.93457:10389 56.94243:1526 63.00217:1569 65.27164:2412 67.40021:992 68.25447:886 69.06969:1005 71.04859:998 72.93710:1479 74.95264:1587 75.54881:867 76.28267:1048 78.99701:10662 81.07001:1577 84.95946:7363 90.94801:1795 96.93781:1314 99.00318:2014 104.96363:2104 105.93482:1615 106.99229:1023 111.02322:4667 113.01884:4962 114.94835:1292 119.87955:966 125.0…	115093	125925	135454	123516	114965	122382	127702	128154	118734	126826	126799	126310	107885	116718	113682
461	10.583	149.002	w/o MS2: L-.gamma.-Glutamyl-L-glutamic Acid	[M+H]+	null	0.11	TRUE	10.587	149	C10H16N2O7	Dipeptides	OWQDWQKWSLFFFR-WDSKDSINSA-N	N[C@@H](CCC(=O)N[C@@H](CCC(O)=O)C(O)=O)C(O)=O	520	TRUE	TRUE	FALSE	Normalized unit: Intensity; Annotation method: MSMS_Private_VS18_POS_realMT_SWATH_2	FALSE	FALSE	461	0	1	0.97	0.01	0.02	0.3	5	0.2	0.75	8.46	20230125_SWATH_D4_C_CE20_d1	149.00237:110079 149.01196:14054 149.97176:920 150.00566:2569 150.05809:891 150.07585:846 150.11211:885 150.96864:12313 151.00648:583 151.04498:3437	51.94020:876 55.05440:1037 55.93462:8222 56.04974:1188 60.98643:1316 65.27303:2314 72.93704:1322 73.94472:934 78.99701:10953 81.06994:1503 84.04475:1051 84.95982:5175 90.94791:1957 93.46140:906 99.00340:4021 104.96330:1011 105.93468:1335 106.99205:1137 111.02300:8821 113.01870:4085 114.47111:924 118.08620:1864 123.08070:1010 125.00226:2333	107568	118024	123558	123567	116320	120618	124891	123894	99588	132836	133404	124317	105039	122624	123556
462	9.711	149.002	w/o MS2: Tetrahydrofolic acid	[M+H]+	null	0.03	TRUE	9.259	149	C19H23N7O6	Glutamic acid and derivatives	MSTNYGQPCMXVAQ-KIYNQFGBSA-N	O=C1N=C(N)NC=2NCC(NC12)CNC3=CC=C(C=C3)C(=O)NC(C(=O)O)CCC(=O)O	520	TRUE	TRUE	FALSE	Normalized unit: Intensity; Annotation method: MSMS_Private_VS18_POS_PMT_V3_SWATH_3	FALSE	FALSE	462	0	0.95	0.97	0.02	0.02	0.73	2	0.5	0.87	4.47	20230125_SWATH_D4_C_CE20_d1	149.00235:119606 149.01201:14045 150.00558:2526 150.05811:14534 150.96875:3426	55.05442:1139 55.93461:8086 56.94234:1373 61.01060:1031 62.09428:926 65.27077:1124 65.27367:1902 67.05437:1035 67.43654:891 69.06988:1129 69.75883:884 72.93719:2049 74.95267:1251 76.03905:1292 78.99698:9217 84.04438:1142 84.95966:5678 90.94792:1233 93.01287:1036 99.00340:4827 106.99183:1478 109.06512:1324 111.02332:8953 113.01900:4729 113.53388:1094 118.94286:1162 123.57780:1113 124.68153:1003 12…	106912	112066	116292	117176	118707	128645	123028	132320	110606	115133	116588	134052	108573	118880	135989
463	17.197	149.002	w/o MS2: Benzoic acid, 3,6-dichloro-2-methoxy-	[M+H]+	null	0.06	TRUE	16.492	149	C8H6Cl2O3	O-methoxybenzoic acids and derivatives	IWEDIXLBFLAXBO-UHFFFAOYSA-N	O=C(O)C=1C(Cl)=CC=C(Cl)C1OC	520	TRUE	TRUE	FALSE	Normalized unit: Intensity; Annotation method: MSMS_Private_VS18_POS_PMT_V3_SWATH_3	FALSE	FALSE	463	0	0.88	0.97	0.16	0.18	0.87	2	1	1.03	11.4	20230125_SWATH_E4_C_CE20_d1	149.00235:108916 149.01193:10522 149.02296:1278 149.09604:390 149.96086:562 149.97165:690 150.00568:3815 150.09123:424 150.11230:415 150.96861:21927 151.00656:1506 151.04495:2157 151.07257:341 151.09613:558	55.05428:1389 55.93457:9742 56.51725:993 56.96510:1477 60.98648:1789 63.00224:972 64.21228:932 65.27470:2108 72.93707:1361 77.37292:876 78.99699:12688 81.06957:1311 83.44418:888 84.95953:5300 88.53867:1076 90.94795:1944 97.00755:23979 99.00312:2569 104.96330:1115 106.99204:1523 111.02305:9962 113.01892:5292 114.94791:1566 129.02727:1106 153.26091:945	101517	119030	120514	117465	108274	114781	117608	117224	105781	115050	117648	123827	107106	105280	111877
464	6.746	149.002	w/o MS2: 7-Methylguanine	[M+H]+	null	0.09	TRUE	6.654	149	C6H7N5O	Hypoxanthines	FZWGECJQACGGTI-UHFFFAOYSA-N	O=C1N=C(N)NC=2N=CN(C12)C	520	TRUE	TRUE	FALSE	Normalized unit: Intensity; Annotation method: MSMS_Private_VS18_POS_realMT_SWATH_2	FALSE	FALSE	464	0	0.94	0.97	0.01	0.02	0.64	3	0.33	0.83	6.6	20230125_SWATH_D3_C_CE20_d1	149.00235:140199 149.01193:18255 149.02313:770 149.04404:576 149.96098:1087 149.97162:775 150.00578:4267 150.05811:3346 150.11226:7365 150.96861:11601 151.00658:1091 151.04488:3628	55.05431:1348 55.93449:9107 60.98638:1367 65.26666:2284 65.27008:2014 68.47637:888 69.06322:959 70.06506:1409 72.93705:1246 78.99696:11783 80.04942:2266 81.07002:1102 82.69642:967 84.08045:1058 84.95963:6683 85.02915:936 87.04424:5761 87.79987:1159 90.94762:2173 94.59612:1143 96.93774:2334 99.00354:5715 105.93494:1562 106.99200:1582 110.07146:1488 111.02305:11147 113.01884:5364 117.94612:961 125.…	104702	113215	122541	111458	110768	118124	118436	116750	99821	111640	112776	121658	105440	103614	112241
465	18.045	149.002	w/o MS2: Benzoic acid, 3,6-dichloro-2-methoxy-	[M+H]+	null	0.4	TRUE	16.492	149	C8H6Cl2O3	O-methoxybenzoic acids and derivatives	IWEDIXLBFLAXBO-UHFFFAOYSA-N	O=C(O)C=1C(Cl)=CC=C(Cl)C1OC	520	TRUE	TRUE	FALSE	Normalized unit: Intensity; Annotation method: MSMS_Private_VS18_POS_PMT_V3_SWATH_3	FALSE	FALSE	465	0	0.63	0.97	0.23	0.26	0.87	2	1	1	11.13	20230125_SWATH_E2_C_CE20_d1	149.00240:101677 149.01195:10748 149.02315:531 149.04430:1545 149.06377:582 149.97177:1106 150.00569:3649 150.01514:298 150.07578:369 150.11230:521 150.96863:18525 151.00665:557 151.04500:4264 151.09642:621	55.93456:7281 56.94234:2016 60.98651:2238 63.00200:1214 65.26805:1402 65.27099:1366 67.05412:924 69.06973:1470 72.93703:1521 75.72751:1039 76.03947:904 78.99693:13928 84.95969:6209 90.94769:1445 91.05466:1054 93.01247:1623 93.06982:1016 96.93794:1559 99.00307:3843 99.01045:776 104.96318:1280 105.93513:1384 106.99175:1768 111.02319:12002 113.01880:6869 118.94237:1023 120.46690:1051 125.00249:2431	99100	112288	114475	108012	107536	114814	114605	110294	93230	116161	120217	116217	104074	95707	103264
466	4.179	149.012	w/o MS2: .gamma.-Hydroxybutyric acid	[M+2Na-H]+	null	0.97	TRUE	2.23	149.018	C4H8O3	Hydroxy fatty acids	SJZRECIVHVDYJC-UHFFFAOYSA-N	O=C(O)CCCO	530	FALSE	TRUE	FALSE	Normalized unit: Intensity; Annotation method: MSMS-Private-pos-VS18_4	FALSE	FALSE	466	0	0	0.81	0	null	0.75	1	1	0.82	74.22	20230125_SWATH_G4_C_CE20_d1	149.00246:87375 149.01199:654914 149.96094:856 149.97194:1199 149.97884:3436 150.00571:2184 150.01529:21594 150.11243:445 150.96863:21250 150.97978:777 150.98914:784 151.00835:3274 151.01613:4467 151.04492:3466 151.05119:456 151.07530:577 151.09657:429	56.94243:6691 60.95769:293 63.00201:337 68.35354:279 71.94836:2654 72.93705:988 74.95269:606 76.03934:390 78.99704:1539 81.07011:456 84.95971:73678 85.96310:1119 86.95584:577 88.95261:2531 90.94785:635 96.93780:134 102.97034:6530 103.64851:246 106.96340:366 111.02324:1068 113.01875:1922 120.98056:1016 125.00225:1072	396985	530372	383489	230281	432158	358493	358414	355302	548280	476208	324575	302296	135398	607441	404191
467	17.465	149.117	w/o MS2: 1-(2-Methoxyethoxy)-2-methyl-2-propanol	[M+H]+	null	0.97	TRUE	-1	149.117	C7H16O3	Tertiary alcohols	SIUWDFVMEASCRP-UHFFFAOYSA-N	COCCOCC(C)(C)O	530	FALSE	TRUE	FALSE	Normalized unit: Intensity; Annotation method: MSMS-Private-pos-VS18_4	FALSE	FALSE	467	0	0	1	0.05	0.04	0.83	2	1	0.99	50.64	20230125_SWATH_D1_C_CE20_d1	149.11703:370290 150.06282:13525 150.12038:24842 151.11157:1865 151.12126:1987	53.00245:107 54.82180:221 55.01798:7067 55.72179:210 56.96479:1210 57.03365:11269 57.07007:1600 58.69273:185 59.04918:4759 61.02842:4154 65.27655:35 66.00408:260 67.05430:2187 69.07002:737 70.03708:762 71.01261:200 71.04919:3216 73.02829:755 73.06465:4151 75.00970:3897 75.04398:3033 75.47153:349 81.03347:2687 83.08524:365 85.06498:182 87.04410:1759 91.05417:4040 93.02035:884 98.20503:174 99.04413…	131959	111101	118631	108486	177491	263226	242532	262998	117754	117288	118077	127474	151	339521	346657
468	8.533	150.058	L-Methionine	[M+H]+	null	1	TRUE	8.68	150.058	C5H11NO2S	Methionine and derivatives	FFEARJCKVFRZRR-BYPYZUCNSA-N	O=C(O)C(N)CCSC	330	TRUE	TRUE	TRUE	Normalized unit: Intensity; Annotation method: MSMS_Private_VS18_POS_realMT_SWATH_2	FALSE	FALSE	468	0	0.75	1	0.92	0.92	0.93	15	0.8	1.5	1680.24	20230125_SWATH_F1_C_CE20_d1	150.05800:2566265 150.08385:19093 150.96854:6075 151.05489:7303 151.05746:13811 151.06133:137756 152.05376:115127 152.06201:9043 152.12772:5850	53.00251:114 56.04966:95256 56.94233:239 57.03361:4117 58.99510:349 60.98661:78995 62.01401:2233 63.00644:3646 72.93711:344 74.02355:5687 74.06001:4408 75.02647:453 75.80701:254 81.06978:179 84.04440:13830 84.95969:561 85.02842:2407 87.02630:10375 88.02946:444 102.05500:5898 104.05291:7301 132.05389:452 133.03154:3840 135.02867:303	147528	186282	130264	126672	1166690	1188540	1264391	872610	615063	617117	409202	291365	2059182	3147986	2976044
469	5.717	150.058	w/o MS2: 2-(4-Pyridinyl)malonaldehyde	[M+H]+	null	0.51	TRUE	7.153	150.055	C8H7NO2	Pyridines and derivatives	RYYVVCNGQOENKM-UHFFFAOYSA-N	O=CC(C=O)C=1C=CN=CC1	520	TRUE	TRUE	FALSE	Normalized unit: Intensity; Annotation method: MSMS_Private_VS18_POS_PMT_V3_SWATH_3	FALSE	FALSE	469	0	0.62	0.95	0.01	0.06	0.29	16	0.19	0.63	95.62	20230125_SWATH_CSTD_C_CE20	150.05812:223507 150.11223:3861 150.96852:14466 151.00648:566 151.04489:1803 151.05487:610 151.05775:1265 151.06140:13127 151.09633:577 151.11504:464 152.01588:482 152.05377:10264 152.06229:958 152.07359:5141 152.12784:5811	50.16323:163 55.93449:437 61.01067:11867 70.83394:314 70.88848:216 74.02338:18 78.99689:75 87.02618:879 89.89701:180 96.93736:217 99.00307:225 102.05524:389 104.05283:545 106.99192:22 108.95840:236 109.06517:676 113.01854:976 114.94889:266 153.76041:195	702	1192	1422	1788	16775	21934	29785	29003	3240	4314	5846	4329	186380	107414	121495
470	9.423	150.058	w/o MS2: 2-Amino-6-methoxybenzoic acid	[M+H-H2O]+	null	0.14	TRUE	9.248	150.055	C8H9NO3	O-methoxybenzoic acids and derivatives	DYZDIWNRWSNVPT-UHFFFAOYSA-N	O=C(O)C=1C(OC)=CC=CC1N	520	TRUE	TRUE	FALSE	Normalized unit: Intensity; Annotation method: MSMS_Private_VS18_POS_PMT_V3_SWATH_3	FALSE	FALSE	470	0	0.99	0.95	0.04	0.57	0.08	16	0.38	0.91	26.96	20230125_SWATH_D2_C_CE20_d1	150.05815:31880 150.07578:1005 150.11234:663 150.96863:18694 151.00644:1115 151.04500:3493 151.06163:1420 151.07272:397 151.09624:494 151.96913:282 152.03152:423 152.05391:1229 152.07051:464 152.12791:5901	50.94313:154 52.02538:149 52.70147:136 54.61972:131 55.93461:1087 56.04965:14486 56.59125:134 56.94236:188 57.06990:337 58.94279:462 60.98663:906 65.00554:1218 65.26714:368 72.93697:196 74.02357:47526 74.05992:3082 75.02632:6512 76.03929:171 78.99692:70 90.94757:629 93.01270:344 99.00335:1626 102.05504:2679 105.93445:306 113.01892:290 116.70947:160 121.49593:165 125.00242:668 149.02664:1546	522	1813	1162	1597	6341	10073	14049	13466	4291	5611	4705	4099	3028	21244	28586
471	17.427	150.063	w/o MS2: 8-Bromo-3,4-dihydro-2H-1,5-benzodioxepine-7-carboxylic acid	[M+H-CBrO2]+	null	0.71	TRUE	17.225	150.067	C10H9BrO4	Halobenzoic acids	VOGWBWXJOWEAFT-UHFFFAOYSA-N	O=C(O)C=1C=C2OCCCOC2=CC1Br	520	TRUE	TRUE	FALSE	Normalized unit: Intensity; Annotation method: MSMS_Private_VS18_POS_PMT_V3_SWATH_3	FALSE	FALSE	471	0	0.99	0.89	0	0.07	0.02	16	0.13	0.67	34.66	20230125_SWATH_Pool_C_CE20_d1	150.06277:21954 150.07600:1399 150.12035:10158 150.56297:1737 151.03477:7496 151.06145:1563 152.12791:1340	55.05442:622 56.96502:3401 57.03368:4330 66.00431:1723 71.58137:179 74.00072:175 75.00964:18214 76.02606:1022 84.01496:38313 84.51658:401 90.01501:372 93.02036:7532 93.25878:171 96.13895:166 101.93575:211 110.42619:180 112.99074:467 116.96328:3574 120.95876:193 125.01897:1176 131.00154:1852 133.00708:337 133.03474:963 134.97360:43 146.97404:3334	28654	22532	33518	24649	16749	10784	13710	12666	21753	21445	21949	24087	79	13706	14759
472	18.059	150.076	w/o MS2: Ethyl hydrogen malonate	[M+NH4]+	null	0.4	TRUE	16.836	150.076	C5H8O4	Dicarboxylic acids and derivatives	HGINADPHJQTSKN-UHFFFAOYSA-N	CCOC(=O)CC(O)=O	520	TRUE	TRUE	FALSE	Normalized unit: Intensity; Annotation method: MSMS_Private_VS18_POS_PMT_V3_SWATH_3	FALSE	FALSE	472	0	0.7	1	0.12	0.13	0.75	1	1	0.93	32.04	20230125_SWATH_D1_C_CE20_d1	150.07590:28862 150.96861:4216 151.07930:814 152.12787:4558	55.01803:1342 55.05435:1913 55.93446:1720 56.96500:2033 57.10044:873 62.41329:929 64.60925:946 65.27428:1290 65.27725:1855 78.99707:2156 84.04433:1699 90.94822:1240 92.01227:1527 99.00350:1730 110.97439:973 111.02350:1690 113.01868:964 133.00764:3925 135.00319:2278 153.01358:1146	718	1004	888	1355	5323	6427	6134	5861	2450	3456	3111	3299	314	24909	23178
473	17.477	150.112	w/o MS2: 2-(Ethylamino)-2-(hydroxymethyl)propane-1,3-diol	[M+H]+	null	0.57	TRUE	1.56	150.113	C6H15NO3	1,2-aminoalcohols	PAMMITWIWFSAOP-UHFFFAOYSA-N	OCC(NCC)(CO)CO	530	FALSE	TRUE	FALSE	Normalized unit: Intensity; Annotation method: MSMS-Private-pos-VS18_4	FALSE	FALSE	473	0	0	1	0.14	0.11	0.74	8	0.88	1.02	41.72	20230125_SWATH_Pool_C_CE20_d1_Spike	150.11230:70718 151.05998:14003 151.07944:1783 151.09628:10152 152.05513:13883 152.09149:75168 152.12791:5029	53.00232:1358 53.03871:7118 54.04229:1048 55.01807:7396 55.05436:12758 56.04951:5707 56.96490:1193 57.03366:28052 57.06991:1500 57.91742:937 58.06514:1729 59.04915:4274 60.04431:5394 61.02610:1089 61.02851:15218 62.05992:1253 63.66911:1184 65.03834:1750 65.27759:1416 65.28042:1354 67.05408:5916 69.03346:58380 69.06966:1246 70.03678:1391 71.01263:2416 71.04911:9843 72.04415:2140 73.02825:6788 74.0…	9645	8936	9006	9595	13833	19970	19614	20216	9677	9351	8440	8906	532	25393	29008
474	6.568	150.112	Triethanolamine	[M+H]+	null	0.89	TRUE	6.647	150.113	C6H15NO3	1,2-aminoalcohols	GSEJCLTVZPLZKY-UHFFFAOYSA-N	[OH]CC[N](CC[OH])CC[OH]	330	TRUE	TRUE	TRUE	Normalized unit: Intensity; Annotation method: MSMS_Private_VS18_POS_realMT_SWATH_2	FALSE	FALSE	474	0	0.9	1	0.72	0.74	0.87	12	0.5	1.37	36.71	20230125_SWATH_B1_C_CE20_d1	150.11238:350419 150.17299:300 150.96870:20384 151.00630:363 151.04495:3363 151.07530:525 151.09627:1441 151.10930:577 151.11568:20929 151.11815:770 151.56104:273 152.07040:687 152.11655:702 152.12793:3330	55.93460:1145 58.06521:700 65.27509:522 65.85245:229 70.06513:16624 78.99696:175 80.04942:973 84.08062:523 87.04422:564 88.07565:6775 90.94760:363 93.01282:384 96.93774:417 102.09136:700 105.93475:297 106.99177:742 109.07584:415 114.09155:2085 120.10139:513 122.71606:226 132.10196:4115 136.42758:253 147.90587:243 150.11232:1102	17454	16798	18319	12910	173673	16649	10513	13619	14080	33797	11876	19256	806	8945	11827
475	7.23	150.969	Unknown	[M+H]+	null	0.2	TRUE	null	null	null	null	null	null	999	FALSE	FALSE	FALSE	Normalized unit: Intensity	FALSE	FALSE	475	0	0	null	null	null	null	null	null	null	4.45	20230125_SWATH_Pool_C_CE20_d1_Spike	150.96870:27377 151.00671:1354 151.01782:350 151.04494:3249 151.07558:415 151.10773:237 151.96927:447 152.01616:310 152.04573:314 152.05666:1324 152.07065:321 152.12799:4008 152.84381:254 152.96915:2265 153.00688:2527 153.03366:6440 153.04250:457 153.05205:1163	51.16337:1047 55.93459:11739 56.94232:1980 65.27354:3823 67.05393:1094 72.93704:3668 76.03914:1011 78.99689:9035 81.07026:1723 84.08073:2162 84.95957:5865 86.14590:919 90.94801:1204 96.06801:1697 99.00311:4161 104.96324:1227 105.93492:4101 106.99178:1192 111.02283:10159 113.01853:5229 125.00245:1827	23565	31887	26953	20612	19411	24434	20623	18998	25153	20410	20313	20891	21537	18438	16850
[truncated: 1,211 more rows]
[truncated: 42 more columns]

## Sheet: 2. Metabolome_neg_cems
																																		Class	A	A	A	A	ASTD	ASTD	ASTDex	B	B	B	B	C	C	C	C
																																		File type	Sample	Sample	Sample	Sample	Standard	Standard	Standard	Sample	Sample	Sample	Sample	Sample	Sample	Sample	Sample
																																		Injection order	1	2	3	4	5	6	7	8	9	10	11	12	13	14	15
																																		Batch ID	1	1	1	1	1	1	1	1	1	1	1	1	1	1	1
[truncated: 2,106 more rows]
[truncated: 46 more columns]

## Sheet: 3. Metabolome_posneg_annotated
																																										Class	A	A	A	A	B	B	B
																																										File type	Sample	Sample	Sample	Sample	Sample	Sample	Sample
																																										Injection order	1	2	3	4	5	6	7
																																										Batch ID	1	1	1	1	1	1	1
[truncated: 183 more rows]
[truncated: 25 more columns]

## Sheet: 4. Lipidome_pos_lcms
																																	Class	control_0h	control_0h	control_0h	control_15min	control_15min	control_15min	control_1h	control_1h	control_1h	control_24h	control_24h	control_24h	control_6h	control_6h	control_6h	GU_0h
[truncated: 3,850 more rows]
[truncated: 84 more columns]

[truncated: 8 more sheets: 5. Lipidome_neg_lcms, 6.Lipidome_posneg_annotated, 7. Phosphoproteome_nlcms, 8. Phosphoproteome_perseus, 9. G.uralensis_GL・ILG_pos_lcms, 10.G.uralensis_GABA_pos_lcms, 11. Isotope_tracing_pos_lcms , 12. Allylglycine_pos_lcms]
