# Supplementary material for: Unraveling anti-inflammatory metabolic signatures of Glycyrrhiza uralensis and isoliquiritigenin through multiomics
Source: NPJ Syst Biol Appl. 2025 Dec 13;11:145. doi: 10.1038/s41540-025-00620-z (PMC12738721; doi:10.1038/s41540-025-00620-z)
Supplement: Supplementary file 3 — Supplementary Data 2–7. [file 41540_2025_620_MOESM3_ESM.xlsx]

## Sheet: Data S2
	Supplementary Data 2. Summary of statistical evaluation of PCA scores (PC1–PC10)
	Group differences for each principal component (PC1–PC10) were assessed using the Kruskal–Wallis test followed by calculation of effect size.
	(a) Hydrophilic metabolome
	PC dimensions	1h		24h
		P-value	Effect size	P-value	Effect size
	PC1	0.014	0.634	0.003	0.899
	PC2	0.005	0.809	0.005	0.811
	PC3	0.028	0.507	0.005	0.816
	PC4	0.171	0.167	0.544	-0.072
	PC5	0.846	-0.182	0.766	-0.154
	PC6	0.729	-0.142	0.996	-0.244
	PC7	0.974	-0.232	0.945	-0.219
	PC8	0.618	-0.101	0.927	-0.211
	PC9	0.962	-0.226	0.999	-0.248
	PC10	1	-0.25	0.999	-0.248
	(b) Lipidome
	PC dimensions	0h		15m		1h		6h		24h
		P-value	Effect size	P-value	Effect size	P-value	Effect size	P-value	Effect size	P-value	Effect size
	PC1	0.424	-0.026	0.094	0.423	0.022	0.833	0.026	0.782	0.033	0.718
	PC2	0.075	0.487	0.019	0.872	0.027	0.769	0.024	0.808	0.024	0.808
	PC3	0.025	0.795	0.022	0.833	0.066	0.526	0.025	0.795	0.025	0.795
	PC4	0.092	0.429	0.764	-0.231	0.516	-0.09	0.319	0.064	0.764	-0.231
	PC5	0.863	-0.282	0.954	-0.333	0.954	-0.333	0.2	0.205	0.789	-0.244
	PC6	0.516	-0.09	0.988	-0.359	0.776	-0.237	0.863	-0.282	0.954	-0.333
	PC7	0.933	-0.321	0.963	-0.34	0.91	-0.308	0.826	-0.263	0.963	-0.34
	PC8	0.679	-0.186	0.838	-0.269	0.988	-0.359	0.875	-0.288	0.933	-0.321
	PC9	0.875	-0.288	0.826	-0.263	0.933	-0.321	0.789	-0.244	0.789	-0.244
	PC10	0.933	-0.321	0.972	-0.346	0.838	-0.269	0.994	-0.365	0.988	-0.359
	(c) Phosphoproteome
	PC dimensions	0h		15m		6h		24h
		P-value	Effect size	P-value	Effect size	P-value	Effect size	P-value	Effect size
	PC1	0.044	0.635	0.033	0.718	0.082	0.462	0.025	0.795
	PC2	0.038	0.679	0.016	0.923	0.022	0.833	0.038	0.679
	PC3	0.024	0.808	0.016	0.923	0.022	0.833	0.024	0.808
	PC4	0.055	0.577	0.764	-0.231	0.988	-0.359	0.108	0.385
	PC5	0.74	-0.218	0.838	-0.269	0.988	-0.359	0.442	-0.038
	PC6	0.863	-0.282	0.933	-0.321	0.999	-0.372	0.91	-0.308
	PC7	0.988	-0.359	0.838	-0.269	0.954	-0.333	0.988	-0.359
	PC8	0.972	-0.346	0.994	-0.365	0.963	-0.34	0.963	-0.34
	PC9	0.954	-0.333	0.999	-0.372	0.999	-0.372	0.91	-0.308
	PC10	0.954	-0.333	0.91	-0.308	0.954	-0.333	0.954	-0.333

## Sheet: Data S3
	Supplementary Data 3. Summary of significantlychanged hydrophilic metabolites
	Name	1h			24h				Metabolites with an adjusted p-value < 0.05 and absolute log2(fold-change) > 1 were defined as significantly changed.
		LPS	ILG	GU	LPS	ILG	GU
	1,2-Diamino-2-methylpropane	Increased	Increased	Increased	Increased	Increased	Increased
	2-Methylpyrrolidine			Increased	Increased		Increased
	But-2-enoic acid			Increased	Increased	Increased	Increased
	alpha-ketoglutarate	Increased	Increased	Increased	Increased	Increased	Increased
	Cadaverine			Increased	Increased		Increased
	GABA			Increased			Increased
	Choline	Increased	Increased	Increased		Increased	Increased
	Serine	Increased	Increased	Increased	Increased	Increased	Increased
	Cytosine	Increased			Increased		Increased
	Histamine	Increased	Increased	Increased	Increased		Increased
	Uridine				Increased	Increased	Increased
	Proline			Increased	Increased	Increased	Increased
	Guanidoacetic acid	Increased	Increased	Increased	Increased	Increased	Increased
	Betaine	Increased	Increased	Increased
	2-Amino-2-methylbutanoate	Increased	Increased	Increased	Increased	Increased	Increased
	5-Aminopentanoic acid			Increased	Increased		Increased
	2-Diethylaminoethanol					Increased	Increased
	L-Threonine	Increased	Increased	Increased	Increased	Increased	Increased
	Betaine aldehyde
	Tyramine
	L-Cysteine					Increased	Increased
	Niacinamide	Increased	Increased			Increased	Increased
	Taurine		Increased	Increased			Increased
	Thymine	Increased					Increased
	Itaconic acid	Increased		Increased	Increased	Increased	Increased
	N-Acetylputrescine		Increased	Increased	Increased	Increased	Increased
	4-Hydroxyproline		Increased	Increased	Increased	Increased
	Creatine	Increased	Increased		Increased	Increased	Increased
	Leucine	Increased	Increased	Increased	Increased	Increased	Increased
	D-Ornithine					Increased
	1,3-Thiazolidine-4-carboxylic acid					Increased	Increased
	L-Aspartic acid	Increased	Increased	Increased		Increased
	o-Tyrosine	Increased	Increased	Increased	Increased	Increased	Increased
	Inosine				Increased	Increased
	Hypoxanthine	Decreased				Increased
	2-Aminobenzoic acid			Increased			Increased
	beta-Homolysine			Increased		Decreased	Increased
	4-Guanidinobutanoic acid			Increased			Increased
	4-Trimethylammoniobutanoic acid	Increased	Increased	Increased
	Spermidine		Increased	Increased	Increased	Increased	Increased
	Glutamine	Increased	Increased	Increased	Increased	Increased	Increased
	Lysine	Increased	Increased	Increased	Increased	Increased	Increased
	Glutamic acid	Increased	Increased	Increased	Increased	Increased	Increased
	Methionine	Increased	Increased	Increased	Increased	Increased	Increased
	Triethanolamine
	Guanine					Increased
	Histidine	Increased	Increased	Increased	Increased	Increased	Increased
	N-Lauroyl-L-arginine				Increased		Increased
	3-Aminoadipic acid	Increased	Increased	Increased	Increased
	Carnitine	Increased	Increased	Increased
	Fructose						Increased
	Tyrosine, O-(1,1-dimethylethyl)-	Increased	Increased	Increased	Increased	Increased	Increased
	Methionine sulfoxide	Increased	Increased	Increased	Increased	Increased	Increased
	Phenylalanine	Increased	Increased	Increased	Increased	Increased	Increased
	Pyridoxine	Increased	Increased	Increased	Increased	Increased	Increased
	1-Methylhistidine	Increased	Increased	Increased	Increased	Increased	Increased
	cis-Aconitic acid	Increased	Increased	Increased	Increased		Increased
	L-Arginine	Increased	Increased	Increased	Increased	Increased
	Citrulline				Increased		Increased
	Ureidosuccinic acid		Increased	Increased			Decreased
	L-Tyrosine	Increased	Increased	Increased	Increased	Increased	Increased
	Mannitol					Increased	Increased
	1-O-Hexadecyl-2-deoxy-2-thio-S-acetyl-sn-glyceryl-3-phosphorylcholine	Increased	Increased	Increased		Increased
	(1xi,3xi)-1,2,3,4-Tetrahydro-1-methyl-beta-carboline-3-carboxylic acid	Increased	Increased	Increased	Increased	Increased	Increased
	N-Acetyl-L-glutamine	Increased	Increased	Increased	Increased	Increased	Increased
	N-Acetyl-L-glutamic acid	Increased	Increased	Increased	Increased	Increased	Increased
	Aspartylglycine		Increased	Increased	Increased	Increased	Increased
	N(omega)-Hydroxyarginine				Increased		Increased
	N-Acetylhistidine				Increased
	Asymmetric dimethylarginine	Increased	Increased	Increased	Increased	Increased	Increased
	Spermine	Increased		Increased	Increased
	Acetyl-L-carnitine	Increased	Increased	Increased	Increased		Increased
	Glycyllysine				Increased	Increased	Increased
	gamma-Glutamylglycine		Increased	Increased
	L-Tryptophan	Increased	Increased	Increased	Increased	Increased	Increased
	Valylserine	Increased			Increased
	Phosphocreatine	Increased		Increased	Increased	Increased	Increased
	Sulfaguanidine					Increased	Increased
	Propionylcarnitine	Increased	Increased	Increased
	L-Cystathionine	Increased	Increased	Increased	Increased	Increased	Increased
	Carnosine			Increased	Increased		Increased
	Leucylvaline	Increased			Increased	Increased	Increased
	Butyrylcarnitine	Increased	Increased	Increased
	L-Homoserine	Increased	Increased	Increased	Increased	Increased	Increased
	Glutamylthreonine		Increased	Increased
	gamma-Glutamylcysteine		Increased		Increased	Increased	Increased
	Thiacloprid		Increased	Increased	Increased		Increased
	Nicotinamide riboside	Increased		Increased	Increased	Increased	Increased
	Glycerophosphocholine	Increased	Increased	Increased	Increased	Increased	Increased
	5-Oxo-D-proline	Increased			Increased		Increased
	Aspartyllysine	Increased		Increased	Increased	Increased	Increased
	Glutamylaspartic acid	Increased	Increased	Increased		Increased	Increased
	Thiamine		Increased		Increased	Increased	Increased
	Adenosine	Increased	Increased	Increased		Increased
	Glutamylglutamine	Increased	Increased	Increased	Increased	Increased	Increased
	Isoleucylphenylalanine					Increased	Increased
	Argininosuccinic acid	Increased	Increased	Increased	Increased	Increased
	5'-Methylthioadenosine		Increased	Increased	Increased
	Glutathione		Increased	Increased	Increased	Increased	Increased
	5-(Galactosylhydroxy)-L-lysine	Increased			Increased	Increased	Increased
	Nicotinamide ribotide	Increased	Increased		Increased		Increased
	Aspartylglycosamine	Increased	Increased	Increased	Increased	Increased	Increased
	AICAR	Increased	Increased		Increased	Increased	Increased
	Lactitol	Increased					Increased
	Phosphocholine	Increased	Increased	Increased		Increased
	N-Succinyl-5-aminoimidazole-4-carboxamide ribose		Increased	Increased	Increased	Increased	Increased
	S-Lactoylglutathione			Increased		Decreased	Decreased
	S-Adenosylhomocysteine		Increased	Increased	Increased	Increased
	S-(5'-Adenosyl)-L-methionine	Increased	Increased	Increased	Increased	Increased	Increased
	Thiamine pyrophosphate				Increased	Increased	Increased
	Citicoline	Increased			Increased	Increased	Increased
	Isoleucine	Increased	Increased	Increased	Increased	Increased	Increased
	D-Lactic acid	Increased	Increased	Increased	Increased	Increased	Increased
	3-Aminobutyric acid	Increased	Increased	Increased	Increased		Increased
	Succinic acid	Increased	Increased	Increased	Increased	Increased	Increased
	Guanidinosuccinic acid	Increased	Increased	Increased		Increased
	Malic acid	Increased	Increased	Increased		Increased
	N2-(1-Oxo-4-phenylbutyl)-L-glutamine	Increased	Increased	Increased	Increased	Increased	Increased
	alpha-Guanidinoglutaric acid	Increased	Increased	Increased	Increased		Increased
	L-2-Hydroxyglutaric acid	Increased	Increased	Increased	Increased	Increased	Increased
	L-Arabitol					Increased	Increased
	Turanose					Increased	Increased
	glyceraldehyde-3-phosphate			Increased
	Glycerol 3-phosphate	Increased	Increased	Increased	Increased	Increased	Increased
	D-Mannose					Increased	Increased
	Galactitol						Increased
	DL-O-Phosphoserine			Increased	Increased
	2-Phosphoglyceric acid		Increased	Increased
	Citric acid	Increased	Increased	Increased	Increased		Increased
	Isocitric acid	Increased	Increased	Increased
	Gluconic acid				Increased	Increased	Increased
	Nicotinic acid mononucleotide	Increased	Increased	Increased	Increased		Increased
	Adenosine 2'-monophosphate	Increased			Increased		Increased
	Pantothenic acid		Increased	Increased
	D-Ribose 5-phosphate	Increased			Increased	Increased	Increased
	Ribose 1-phosphate	Increased			Increased		Increased
	Aspartylaspartate	Increased	Increased	Increased	Increased	Increased	Increased
	Glucose 6-phosphate	Increased	Increased	Increased		Increased	Increased
	Sedoheptulose 7-phosphate(S7P)	Increased	Increased		Increased	Increased	Increased
	N-Acetyl-D-galactosamine-6-phosphate	Increased	Increased	Increased	Increased	Increased	Increased
	N-Acetylneuraminic acid		Increased	Increased			Decreased
	Ribulose 1,5-bisphosphate	Increased			Increased		Increased
	5-Thymidylic acid		Increased				Decreased
	Cytidine monophosphate	Increased	Increased	Increased		Increased
	Uridine 5'-monophosphate	Increased	Increased	Increased		Increased	Increased
	Cyclic AMP					Increased	Increased
	Fructose 1,6-bisphosphate	Increased			Increased	Increased	Increased
	alpha-D-Glucose 1,6-bisphosphate	Increased			Increased	Increased	Increased
	beta-Glycerophosphoric acid		Increased	Increased	Increased	Increased	Increased
	Cyclic GMP			Increased		Increased	Increased
	2'-Deoxyguanosine 5'-monophosphate		Increased	Increased		Increased
	Adenosine monophosphate	Increased	Increased	Increased
	Inosinic acid	Increased				Increased
	Guanosine monophosphate	Increased	Increased	Increased
	Coenzyme A			Increased
	Phosphoribosyl pyrophosphate	Increased			Increased		Increased
	dTDP		Increased	Increased		Increased
	CDP	Increased	Increased	Increased	Increased	Increased	Increased
	Uridine 5'-diphosphate	Increased	Increased	Increased	Increased	Increased	Increased
	Acetyl coenzyme A						Increased
	Isoliquiritin			Increased			Increased
	Cysteine-glutathione disulfide						Increased
	Adenosine 3'-phosphate 5'-phosphosulfate		Increased	Increased	Increased	Increased
	ADP		Increased	Increased		Increased
	Guanosine 5'-diphosphate		Increased	Increased		Increased
	dCTP		Increased	Increased
	Thymidine 5'-triphosphate		Increased	Increased	Increased	Increased
	Cytidine triphosphate	Increased	Increased	Increased	Increased	Increased	Increased
	Uridine triphosphate	Increased	Increased	Increased	Increased	Increased	Increased
	Deoxyadenosine triphosphate			Increased			Decreased
	Adenosine triphosphate		Increased	Increased	Increased	Increased
	Guanosine 5'-triphosphate		Increased	Increased	Increased	Increased
	Cyclic adenosine diphosphate ribose	Increased	Increased	Increased	Increased	Increased	Increased
	Uridine 5'-diphosphogalactose	Increased		Increased	Increased	Increased	Increased
	Uridine diphosphate glucuronic acid	Increased	Increased	Increased	Increased	Increased
	Oxidized glutathione	Increased		Increased	Increased	Increased
	beta-Nicotinamide adenine dinucleotide	Increased	Increased	Increased	Increased	Increased	Increased
	Fructose 6-phosphate	Increased	Increased	Increased	Increased	Increased	Increased
	Glucose 1-phosphate	Increased	Increased	Increased	Increased	Increased	Increased
	3-Phosphoglyceric acid	Increased	Increased	Increased			Increased
	Ribulose 5-phosphate	Increased	Increased	Increased	Increased	Increased	Increased
	Isoloiquilitigenin		Increased	Increased		Increased	Increased

## Sheet: Data S4
	Supplementary Data 4. Summary of significantly changed lipidome
	Name	0h			15m			1h			6h			24h				Lipids with an adjusted p-value < 0.05 and absolute log2(fold-change) > 1 were defined as significantly changed.
		LPS	ILG	GU	LPS	ILG	GU	LPS	ILG	GU	LPS	ILG	GU	LPS	ILG	GU
	BMP 34:1|BMP 16:0_18:1						Increased			Increased	Decreased		Increased		Increased
	BMP 34:2|BMP 16:1_18:1					Increased	Increased			Increased			Increased		Increased
	BMP 36:2|BMP 18:1_18:1				Decreased	Increased	Increased		Increased	Increased	Decreased		Increased		Increased	Increased
	BMP 36:3|BMP 18:1_18:2					Increased	Increased			Increased	Decreased		Increased	Decreased		Increased
	BMP 38:3|BMP 18:1_20:2										Decreased			Decreased
	BMP 38:5|BMP 18:1_20:4														Increased
	CAR 16:0			Increased							Decreased
	CE 16:1									Increased				Increased	Increased
	CE 18:1		Increased						Increased	Increased				Increased	Increased
	CE 18:2									Increased				Increased	Increased
	CE 18:3									Increased				Increased	Increased
	CE 20:3									Increased				Increased	Increased
	CE 20:4		Increased							Increased				Increased	Increased
	CE 20:5									Increased				Increased	Increased
	CE 22:6									Increased				Increased	Increased
	Cer 42:1;O4|Cer 18:1;O3/24:0(2OH)			Increased									Increased			Increased
	Cer 34:0;O2|Cer 18:0;O2/16:0			Increased		Increased		Increased		Increased			Increased	Increased	Increased	Increased
	Cer 36:0;O2|Cer 18:0;O2/18:0					Increased	Increased	Increased						Increased	Increased	Increased
	Cer 38:0;O2|Cer 18:0;O2/20:0					Increased	Increased							Increased	Increased	Increased
	Cer 40:0;O2|Cer 18:0;O2/22:0					Increased	Increased							Increased	Increased	Increased
	Cer 40:1;O2|Cer 18:0;O2/22:1												Increased	Increased		Increased
	Cer 42:0;O2|Cer 18:0;O2/24:0							Increased						Increased	Increased	Increased
	Cer 42:1;O2|Cer 18:0;O2/24:1				Decreased	Increased								Increased	Increased	Increased
	Cer 44:1;O2|Cer 18:0;O2/26:1							Increased						Increased	Decreased	Decreased
	Cer 30:1;O2|Cer 15:1;O2/15:0					Decreased	Decreased						Decreased
	Cer 32:1;O2|Cer 18:1;O2/14:0													Increased
	Cer 34:1;O2|Cer 18:1;O2/16:0					Increased	Increased	Decreased	Increased	Increased			Increased	Increased
	Cer 35:1;O2|Cer 18:1;O2/17:0					Decreased								Increased
	Cer 36:1;O2|Cer 18:1;O2/18:0			Increased		Increased	Increased	Decreased	Increased	Increased			Increased	Increased	Increased
	Cer 38:1;O2|Cer 18:1;O2/20:0			Increased		Increased	Increased	Decreased	Increased				Increased	Increased	Increased
	Cer 39:1;O2|Cer 18:1;O2/21:0					Decreased								Increased
	Cer 40:1;O2|Cer 18:1;O2/22:0					Increased	Increased	Decreased	Increased	Increased			Increased	Increased	Increased
	Cer 40:2;O2|Cer 18:1;O2/22:1			Increased				Decreased	Increased		Decreased	Increased		Increased	Increased
	Cer 41:1;O2|Cer 18:1;O2/23:0							Decreased						Increased		Increased
	Cer 41:2;O2|Cer 18:1;O2/23:1													Increased
	Cer 42:1;O2|Cer 18:1;O2/24:0					Increased	Increased	Decreased	Increased	Increased		Increased	Increased		Increased	Increased
	Cer 42:2;O2|Cer 18:1;O2/24:1					Increased	Increased	Decreased	Increased	Increased		Increased	Increased			Increased
	Cer 42:3;O2|Cer 18:1;O2/24:2							Decreased						Increased
	Cer 43:1;O2|Cer 18:1;O2/25:0					Decreased	Decreased						Decreased
	Cer 43:2;O2|Cer 18:1;O2/25:1					Decreased	Decreased	Decreased					Decreased
	Cer 44:1;O2|Cer 18:1;O2/26:0					Decreased							Decreased			Decreased
	Cer 44:2;O2|Cer 18:1;O2/26:1											Increased
	Cer 44:3;O2|Cer 18:1;O2/26:2							Decreased		Decreased			Decreased
	CL 66:4|CL 14:0_16:1_18:1_18:2					Decreased				Decreased			Decreased
	CL 68:3|CL 16:0_16:1_18:1_18:1
	CL 68:4|CL 16:1_16:1_18:1_18:1
	CL 68:5|CL 16:1_16:1_18:1_18:2				Decreased					Decreased			Decreased
	CL 70:3|CL 16:0_18:1_18:1_18:1								Decreased
	CL 70:4|CL 16:1_18:1_18:1_18:1
	CL 70:5|CL 16:1_18:1_18:1_18:2
	CL 70:6|CL 16:1_18:1_18:2_18:2					Decreased							Decreased		Decreased
	CL 72:4|CL 18:1_18:1_18:1_18:1
	CL 72:5|CL 18:1_18:1_18:1_18:2												Decreased			Decreased
	CL 72:6|CL 16:1_18:1_18:1_20:3		Decreased			Decreased	Decreased						Decreased
	DG 24:0|DG 8:0_16:0										Decreased
	DG 26:0|DG 8:0_18:0										Decreased
	DG 28:0|DG 12:0_16:0		Increased						Increased						Increased
	DG 30:0|DG 14:0_16:0		Increased	Increased					Increased		Decreased				Increased
	DG 30:1|DG 14:0_16:1										Decreased
	DG 32:0|DG 16:0_16:0										Decreased		Increased		Increased
	DG 32:1|DG 16:0_16:1										Decreased		Increased		Increased
	DG 32:2|DG 16:1_16:1										Decreased		Decreased
	DG 33:0|DG 16:0_17:0														Increased
	DG 33:1|DG 16:0_17:1										Decreased
	DG 34:0|DG 16:0_18:0
	DG 34:1|DG 16:0_18:1										Decreased				Increased
	DG 34:2|DG 16:0_18:2										Decreased		Increased		Increased
	DG 34:2|DG 16:1_18:1										Decreased		Increased		Increased
	DG 35:0|DG 17:0_18:0
	DG 35:1|DG 17:0_18:1	Decreased		Increased							Decreased
	DG 35:1|DG 18:0_17:1				Decreased						Decreased				Increased
	DG 35:2|DG 17:1_18:1										Decreased
	DG 36:0|DG 18:0_18:0
	DG 36:1|DG 18:0_18:1						Increased				Decreased				Increased
	DG 36:2|DG 18:1_18:1						Increased			Increased	Decreased		Increased		Increased
	DG 36:3|DG 18:1_18:2										Decreased				Increased
	DG 38:0|DG 18:0_20:0
	DG 38:1|DG 20:0_18:1				Decreased						Decreased				Increased
	DG 38:2|DG 18:1_20:1										Decreased			Decreased	Increased
	DG 38:3|DG 18:1_20:2				Decreased						Decreased			Decreased		Decreased
	DG 38:4|DG 18:0_20:4										Decreased
	DG 38:6|DG 16:0_22:6	Decreased			Decreased		Decreased	Decreased		Decreased	Decreased				Decreased
	DG 40:0|DG 16:0_24:0
	DG 40:2|DG 18:1_22:1				Decreased		Decreased				Decreased		Decreased			Decreased
	DG 40:3|DG 18:0_22:3		Decreased				Decreased			Decreased	Decreased		Decreased		Decreased	Decreased
	DG 42:2|DG 18:1_24:1										Decreased			Decreased	Decreased	Decreased
	DMPE 32:0|DMPE 16:0_16:0
	DMPE 36:1|DMPE 18:0_18:1
	LPE P-16:0				Decreased										Increased
	LPE P-18:0				Decreased										Increased
	LPE P-18:1
	PC O-30:0|PC O-16:0_14:0					Increased	Increased						Increased
	PC O-32:0|PC O-16:0_16:0		Increased	Increased		Increased	Increased		Increased	Increased		Increased	Increased			Increased
	PC O-32:1|PC O-16:0_16:1					Increased	Increased
	PC O-34:1|PC O-18:1_16:0					Increased	Increased		Increased	Increased			Increased
	PC O-34:2|PC O-18:1_16:1					Increased
	PC O-36:1|PC O-18:0_18:1		Increased			Increased	Increased		Increased	Increased			Increased
	PC O-36:2|PC O-18:1_18:1					Increased
	PE O-32:1|PE O-16:1_16:0								Decreased
	PE O-32:2|PE O-16:1_16:1					Increased	Increased						Increased
	PE O-34:2|PE O-16:1_18:1					Increased	Increased		Increased	Increased					Increased	Increased
	PE O-34:3|PE O-16:1_18:2											Increased
	PE O-36:2|PE O-18:1_18:1					Increased	Increased		Increased	Increased			Increased	Increased
	PE O-36:3|PE O-18:2_18:1					Increased	Increased					Increased	Increased
	PE O-36:4|PE O-16:1_20:3					Increased	Increased			Increased		Increased	Increased
	PE O-36:5|PE O-16:1_20:4			Increased		Increased	Increased	Decreased	Increased	Increased		Increased	Increased
	PE O-36:6|PE O-16:1_20:5							Decreased				Increased		Increased
	PE O-38:2|PE O-16:1_22:1					Increased							Increased
	PE O-38:3|PE O-18:2_20:1					Increased	Increased		Increased	Increased		Increased	Increased
	PE O-38:4|PE O-16:1_22:3					Increased	Increased			Increased		Increased	Increased
	PE O-38:4|PE O-18:1_20:3					Increased	Increased					Increased	Increased	Increased
	PE O-38:5|PE O-18:1_20:4					Increased	Increased	Decreased	Increased	Increased		Increased	Increased	Increased
	PE O-38:5|PE O-18:2_20:3					Increased	Increased		Increased	Increased		Increased	Increased
	PE O-38:6|PE O-18:2_20:4					Increased	Increased	Decreased	Increased	Increased		Increased	Increased
	PE O-38:7|PE O-16:1_22:6			Increased		Increased	Increased		Increased	Increased		Increased	Increased	Increased
	PE O-39:4|PE O-18:1_21:3
	PE O-40:3|PE O-18:2_22:1					Increased						Increased	Increased			Increased
	PE O-40:4|PE O-18:1_22:3												Increased
	PE O-40:5|PE O-18:1_22:4					Increased	Increased		Increased
	PE O-40:7|PE O-18:1_22:6		Increased	Increased			Increased			Increased				Increased	Increased
	PE O-40:8|PE O-18:2_22:6			Increased										Increased
	PE O-42:3|PE O-18:1_24:2
	PE O-42:4|PE O-18:1_24:3
	PE O-42:6|PE O-18:1_24:5
	TG O-48:1|TG O-16:0_14:0_18:1				Decreased		Decreased		Decreased	Decreased				Increased
	TG O-50:1|TG O-16:0_16:0_18:1				Decreased		Decreased		Decreased	Decreased			Decreased	Increased	Decreased
	TG O-50:2|TG O-18:1_16:0_16:1				Decreased		Decreased		Decreased	Decreased				Increased	Decreased
	TG O-52:1|TG O-18:0_16:0_18:1				Decreased	Decreased	Decreased		Decreased	Decreased	Decreased	Decreased	Decreased	Increased
	TG O-52:2|TG O-18:1_16:0_18:1			Decreased	Decreased		Decreased		Decreased	Decreased	Decreased		Decreased	Increased
	TG O-54:2|TG O-18:0_18:1_18:1				Decreased	Decreased	Decreased		Decreased	Decreased	Decreased		Decreased	Increased	Decreased
	FA 12:0									Increased			Increased
	FA 14:0									Increased			Increased		Increased
	FA 15:0					Increased	Increased			Increased			Increased		Increased
	FA 16:0					Increased	Increased			Increased			Increased		Increased
	FA 16:1								Increased	Increased			Increased		Increased
	FA 16:4				Increased
	FA 17:0					Increased	Increased			Increased			Increased		Increased
	FA 18:0					Increased	Increased			Increased			Increased		Increased
	FA 18:1												Increased		Increased	Increased
	FA 18:2
	FA 20:0				Decreased	Increased	Increased				Decreased		Increased
	FA 20:1		Increased			Increased	Increased					Increased	Increased
	FA 22:0										Decreased		Increased
	FA 22:1
	FA 23:0				Decreased	Increased									Increased	Increased
	FA 24:0				Decreased	Increased	Increased				Decreased		Increased
	FA 24:1		Increased				Increased					Increased	Increased		Increased	Increased
	FA 25:0			Increased												Increased
	FA 26:0				Decreased	Increased	Increased				Decreased	Increased	Increased
	FA 28:0	Decreased	Increased	Increased	Decreased	Increased	Increased	Decreased	Increased	Increased	Decreased	Increased	Increased
	FA 30:0	Decreased	Increased	Increased	Decreased	Increased	Increased	Decreased	Increased	Increased	Decreased	Increased	Increased
	FA 32:0	Decreased	Increased	Increased	Decreased	Increased	Increased	Decreased	Increased	Increased	Decreased	Increased	Increased		Increased
	HBMP 54:2|HBMP 18:1/18:0_18:1										Decreased
	Hex2Cer 34:0;O2|Hex2Cer 18:0;O2/16:0						Decreased		Decreased	Decreased	Increased			Increased	Increased
	Hex2Cer 34:1;O2|Hex2Cer 18:1;O2/16:0						Decreased			Decreased	Increased			Increased	Increased
	Hex2Cer 36:0;O2|Hex2Cer 18:0;O2/18:0										Increased			Increased	Increased
	Hex2Cer 36:1;O2|Hex2Cer 18:1;O2/18:0			Decreased	Decreased		Decreased	Decreased	Decreased	Decreased		Decreased	Decreased	Increased	Increased
	Hex2Cer 38:0;O2|Hex2Cer 18:0;O2/20:0			Decreased							Increased			Increased
	Hex2Cer 38:1;O2|Hex2Cer 18:1;O2/20:0				Decreased	Decreased	Decreased		Decreased	Decreased			Decreased	Increased	Increased
	Hex2Cer 40:0;O2|Hex2Cer 18:0;O2/22:0		Decreased				Decreased			Decreased			Decreased	Increased	Increased
	Hex2Cer 40:1;O2|Hex2Cer 18:1;O2/22:0									Decreased				Increased	Increased
	Hex2Cer 42:1;O2|Hex2Cer 18:1;O2/24:0				Decreased		Decreased								Increased
	Hex2Cer 42:2;O2|Hex2Cer 18:1;O2/24:1									Decreased				Increased	Increased
	HexCer 34:0;O2|HexCer 18:0;O2/16:0													Increased	Increased	Increased
	HexCer 36:0;O2|HexCer 18:0;O2/18:0						Increased			Increased				Increased	Increased	Increased
	HexCer 38:0;O2|HexCer 18:0;O2/20:0													Increased	Increased
	HexCer 40:0;O2|HexCer 18:0;O2/22:0													Increased	Increased	Increased
	HexCer 40:1;O2|HexCer 18:0;O2/22:1													Increased
	HexCer 42:0;O2|HexCer 18:0;O2/24:0													Increased	Increased
	HexCer 42:1;O2|HexCer 18:0;O2/24:1													Increased	Increased
	HexCer 34:1;O2|HexCer 18:1;O2/16:0					Increased	Increased		Increased	Increased		Increased			Increased	Increased
	HexCer 36:1;O2|HexCer 18:1;O2/18:0				Decreased		Increased	Decreased	Increased	Increased	Decreased				Increased	Increased
	HexCer 38:1;O2|HexCer 18:1;O2/20:0						Increased		Increased	Increased	Decreased				Increased	Increased
	HexCer 40:1;O2|HexCer 18:1;O2/22:0						Increased			Increased	Decreased				Increased
	HexCer 40:2;O2|HexCer 18:1;O2/22:1										Decreased				Increased
	HexCer 41:1;O2|HexCer 18:1;O2/23:0							Decreased			Decreased				Increased
	HexCer 42:1;O2|HexCer 18:1;O2/24:0						Increased			Increased	Decreased				Increased
	HexCer 42:2;O2|HexCer 18:1;O2/24:1										Decreased				Increased
	HexCer 42:3;O2|HexCer 18:1;O2/24:2
	HexCer 44:1;O2|HexCer 18:1;O2/26:0
	LPC 16:0/0:0					Increased								Increased	Increased	Increased
	LPC 18:0/0:0					Increased								Increased	Increased	Increased
	LPC 18:1/0:0					Increased								Increased	Increased	Increased
	LPE 16:0													Increased
	LPE 18:0					Increased	Increased		Increased					Increased	Increased
	LPE 18:1					Increased								Increased	Increased
	LPE 20:3													Decreased		Decreased
	LPE 20:4
	LPE 22:5					Decreased	Decreased			Decreased				Decreased		Decreased
	LPE 22:6				Decreased		Decreased			Decreased
	MG 12:0		Increased				Increased		Increased	Increased	Decreased				Increased
	MG 14:0														Increased
	MG 16:0									Increased			Increased		Increased
	MG 17:0					Increased				Increased					Increased
	MG 18:0									Increased		Increased	Increased		Increased
	MG 18:1		Increased												Increased
	MG 19:0					Increased				Increased			Increased		Increased
	MG 20:0														Increased
	MG 22:0					Increased	Increased			Increased	Decreased		Increased		Increased
	MG 24:0									Increased			Increased		Increased
	NAE 10:0		Decreased						Decreased
	NAE 11:0									Decreased	Decreased		Decreased
	NAE 12:0		Increased
	NAE 13:0						Increased			Increased	Decreased		Increased
	NAE 14:0										Decreased		Increased
	NAE 16:0												Increased		Increased
	NAE 16:2								Increased						Increased
	NAE 18:0										Decreased
	NAE 18:2								Increased				Increased		Increased
	NAE 20:0										Decreased	Increased
	NAE 20:2										Decreased		Increased
	NAE 20:5
	NAE 22:2
	NAE 22:4
	NAE 22:5
	NAE 23:0
	NAE 26:5						Increased		Increased		Decreased
	NAE 28:0										Decreased
	PA 34:1|PA 16:0_18:1
	PC 28:0|PC 14:0_14:0
	PC 30:0|PC 14:0_16:0					Increased	Increased
	PC 30:1|PC 14:0_16:1
	PC 31:1|PC 15:0_16:1					Increased									Increased
	PC 32:0|PC 16:0_16:0		Increased	Increased		Increased	Increased								Increased
	PC 32:1|PC 16:0_16:1					Increased	Increased			Increased			Increased		Increased
	PC 32:2|PC 16:1_16:1					Increased
	PC 33:1|PC 16:0_17:1					Increased	Increased		Increased	Increased					Increased
	PC 34:0|PC 16:0_18:0													Increased	Increased
	PC 34:1|PC 16:0_18:1			Increased		Increased	Increased		Increased	Increased			Increased		Increased
	PC 34:2|PC 16:0_18:2					Increased	Increased		Increased	Increased
	PC 34:2|PC 16:1_18:1			Increased		Increased	Increased		Increased	Increased		Increased	Increased
	PC 34:3|PC 16:1_18:2		Increased			Increased
	PC 35:1|PC 17:0_18:1					Increased	Increased		Increased	Increased					Increased	Increased
	PC 35:2|PC 17:1_18:1					Increased	Increased
	PC 36:0|PC 18:0_18:0
	PC 36:1|PC 18:0_18:1			Increased		Increased	Increased		Increased	Increased			Increased		Increased
	PC 36:2|PC 18:1_18:1		Increased	Increased		Increased	Increased		Increased	Increased		Increased	Increased
	PC 36:3|PC 18:1_18:2					Increased	Increased		Increased	Increased		Increased	Increased
	PC 36:4|PC 16:0_20:4		Increased			Increased	Increased		Increased	Increased					Increased	Increased
	PC 37:2|PC 18:1_19:1		Increased				Increased
	PC 38:1|PC 18:0_20:1		Increased
	PC 38:2|PC 18:1_20:1			Increased		Increased	Increased		Increased	Increased			Increased			Increased
	PC 38:3|PC 18:0_20:3		Increased	Increased		Increased	Increased		Increased	Increased			Increased		Increased	Increased
	PC 38:3|PC 18:1_20:2					Increased	Increased		Increased	Increased		Increased	Increased			Increased
	PC 38:4|PC 18:0_20:4		Increased	Increased		Increased	Increased		Increased	Increased			Increased		Increased	Increased
	PC 38:4|PC 18:1_20:3		Increased	Increased		Increased	Increased
	PC 38:5|PC 18:0_20:5		Increased
	PC 38:5|PC 18:1_20:4		Increased	Increased		Increased	Increased		Increased	Increased
	PC 40:1|PC 18:0_22:1
	PC 40:2|PC 18:1_22:1					Increased
	PC 40:4|PC 18:1_22:3
	PC 40:6|PC 18:1_22:5
	PC 42:1|PC 24:0_18:1	Decreased			Decreased
	PC 42:2|PC 18:1_24:1					Increased
	PC 44:2|PC 18:1_26:1
	PC 44:3|PC 18:1_26:2					Increased
	PE 32:1|PE 16:0_16:1					Increased	Increased					Increased	Increased
	PE 32:2|PE 16:1_16:1
	PE 33:1|PE 16:0_17:1
	PE 34:0|PE 16:0_18:0
	PE 34:1|PE 16:0_18:1					Increased	Increased					Increased	Increased
	PE 34:2|PE 16:1_18:1					Increased	Increased					Increased	Increased
	PE 35:1|PE 17:0_18:1					Increased	Increased
	PE 35:2|PE 17:1_18:1								Increased
	PE 36:1|PE 18:0_18:1					Increased	Increased			Increased		Increased	Increased
	PE 36:2|PE 18:1_18:1					Increased	Increased					Increased	Increased
	PE 36:3|PE 18:1_18:2					Increased	Increased		Increased	Increased			Increased
	PE 36:4|PE 16:0_20:4					Increased	Increased	Decreased	Increased	Increased		Increased	Increased
	PE 37:2|PE 18:1_19:1
	PE 38:1|PE 18:0_20:1						Increased					Increased
	PE 38:3|PE 18:0_20:3					Increased	Increased			Increased	Decreased	Increased	Increased			Increased
	PE 38:4|PE 18:0_20:4					Increased	Increased	Decreased	Increased	Increased		Increased	Increased
	PE 38:5|PE 18:1_20:4					Increased	Increased		Increased	Increased		Increased	Increased
	PE 40:1|PE 18:0_22:1
	PE 40:3|PE 18:0_22:3					Increased	Increased					Increased	Increased	Increased
	PE 40:5|PE 18:0_22:5					Increased	Increased		Increased	Increased		Increased	Increased
	PE 40:6|PE 18:0_22:6					Increased	Increased	Decreased	Increased	Increased		Increased	Increased	Increased
	PG 32:1|PG 16:0_16:1
	PG 34:1|PG 16:0_18:1					Increased	Increased		Increased	Increased					Increased	Increased
	PG 34:2|PG 16:1_18:1
	PG 34:3|PG 16:1_18:2					Decreased										Decreased
	PG 36:1|PG 18:0_18:1	Increased	Increased	Increased
	PG 36:2|PG 18:1_18:1					Increased	Increased		Increased	Increased		Increased	Increased			Increased
	PG 36:3|PG 18:1_18:2					Increased	Increased						Increased		Increased	Increased
	PG 38:3|PG 18:1_20:2
	PG 38:4|PG 18:1_20:3
	PG 38:5|PG 18:1_20:4
	PG 38:6|PG 18:1_20:5
	PG 40:6|PG 18:1_22:5
	PG 40:7|PG 18:1_22:6
	PI 34:1|PI 16:0_18:1			Increased										Increased	Increased	Increased
	PI 34:2|PI 16:1_18:1			Increased										Increased	Increased
	PI 35:1|PI 17:0_18:1													Increased
	PI 35:2|PI 17:1_18:1													Increased
	PI 36:1|PI 18:0_18:1			Increased		Increased							Increased	Increased	Increased	Increased
	PI 36:2|PI 18:1_18:1					Increased	Increased								Increased
	PI 36:3|PI 18:1_18:2					Increased	Increased
	PI 36:4|PI 16:0_20:4			Increased		Increased	Increased		Increased	Increased	Decreased		Increased
	PI 37:2|PI 18:1_19:1
	PI 38:3|PI 18:0_20:3			Increased		Increased	Increased	Decreased	Increased	Increased	Decreased	Increased	Increased		Increased
	PI 38:4|PI 18:1_20:3					Increased	Increased	Decreased		Increased	Decreased		Increased			Increased
	PI 38:5|PI 18:1_20:4			Increased		Increased	Increased	Decreased	Increased	Increased	Decreased		Increased			Increased
	PI 40:7|PI 18:1_22:6
	PS 32:1|PS 16:0_16:1					Increased	Increased		Increased	Increased				Increased	Increased
	PS 34:1|PS 16:0_18:1					Increased	Increased		Increased	Increased
	PS 34:1|PS 18:0_16:1					Increased	Increased		Increased	Increased				Increased	Increased
	PS 34:2|PS 16:1_18:1					Increased	Increased		Increased	Increased				Increased
	PS 36:1|PS 18:0_18:1		Increased				Increased			Increased
	PS 36:2|PS 18:1_18:1					Increased	Increased		Increased	Increased
	PS 36:4|PS 16:0_20:4	Increased												Increased
	PS 38:2|PS 18:0_20:2	Decreased
	PS 38:3|PS 18:0_20:3			Increased		Increased	Increased		Increased	Increased		Increased	Increased
	PS 38:4|PS 18:0_20:4		Increased	Increased		Increased	Increased		Increased	Increased		Increased	Increased		Increased
	PS 38:6|PS 16:0_22:6													Increased	Increased
	PS 40:3|PS 18:0_22:3			Increased
	PS 40:5|PS 18:0_22:5	Increased	Increased	Increased				Increased	Increased	Increased					Increased
	PS 40:6|PS 18:0_22:6											Increased	Increased		Increased
	SM 32:0;O2|SM 18:0;O2/14:0						Increased		Increased	Increased		Increased	Increased	Increased		Increased
	SM 32:1;O2|SM 16:1;O2/16:0					Increased	Increased							Increased
	SM 32:1;O2|SM 18:1;O2/14:0					Increased	Increased							Increased
	SM 34:0;O2|SM 18:0;O2/16:0		Increased	Increased		Increased	Increased		Increased	Increased		Increased	Increased	Increased		Increased
	SM 34:1;O2|SM 18:0;O2/16:1		Increased			Increased	Increased		Increased	Increased			Increased
	SM 34:2;O2|SM 14:2;O2/20:0					Increased	Increased		Increased	Increased				Increased	Increased
	SM 36:0;O2|SM 18:0;O2/18:0		Increased	Increased		Increased	Increased		Increased	Increased		Increased	Increased	Increased	Increased	Increased
	SM 36:1;O2|SM 18:1;O2/18:0		Increased	Increased		Increased	Increased	Decreased	Increased	Increased			Increased		Increased
	SM 38:1;O2|SM 18:1;O2/20:0					Increased
	SM 40:0;O2|SM 22:0;O2/18:0		Increased			Increased	Increased		Increased						Increased	Increased
	SM 40:1;O2|SM 22:0;O2/18:1					Increased
	SM 40:2;O2|SM 25:1;O2/15:1					Increased
	SM 40:2;O2|SM 29:2;O2/11:0					Increased			Increased
	SM 41:1;O2|SM 18:1;O2/23:0					Increased	Increased		Increased
	SM 42:1;O2|SM 23:0;O2/19:1					Increased
	SM 42:1;O2|SM 24:0;O2/18:1					Increased	Increased		Increased						Increased	Increased
	SM 42:2;O2|SM 24:1;O2/18:1					Increased
	SM 42:3;O2|SM 25:0;O2/17:3					Increased	Increased		Increased	Increased		Increased	Increased
	SM 44:1;O2|SM 24:0;O2/20:1
	SM 44:2;O2|SM 24:2;O2/20:0					Increased									Increased
	SM 44:3;O2|SM 25:2;O2/19:1					Increased
	ST 27:1;O								Increased		Decreased		Increased		Increased
	ST 27:2;O										Decreased
	ST 29:1;O	Increased			Increased			Increased						Increased
	TG 40:0|TG 8:0_16:0_16:0								Decreased		Decreased				Decreased
	TG 42:0|TG 8:0_16:0_18:0								Decreased	Decreased				Increased	Decreased
	TG 44:0|TG 14:0_14:0_16:0									Decreased				Increased
	TG 44:1|TG 14:0_16:0_14:1													Increased	Decreased
	TG 46:0|TG 14:0_16:0_16:0													Increased
	TG 46:1|TG 14:0_16:0_16:1													Increased	Increased
	TG 46:2|TG 12:0_16:1_18:1													Increased	Decreased
	TG 47:1|TG 15:0_16:0_16:1						Decreased			Decreased				Increased	Decreased
	TG 48:0|TG 16:0_16:0_16:0
	TG 48:1|TG 14:0_16:0_18:1									Increased				Increased	Increased
	TG 48:2|TG 14:0_16:1_18:1													Increased	Increased
	TG 48:3|TG 14:1_16:1_18:1									Decreased				Increased	Decreased
	TG 49:1|TG 15:0_16:0_18:1						Decreased			Decreased				Increased
	TG 49:2|TG 16:0_16:1_17:1						Decreased			Decreased				Increased	Decreased
	TG 50:0|TG 16:0_16:0_18:0
	TG 50:1|TG 16:0_16:0_18:1				Decreased		Increased			Increased				Increased	Increased
	TG 50:2|TG 16:0_16:1_18:1				Decreased		Increased			Increased				Increased	Increased
	TG 50:3|TG 16:1_16:1_18:1									Decreased				Increased
	TG 51:1|TG 16:0_17:0_18:1				Decreased		Decreased		Decreased	Decreased				Increased	Decreased
	TG 51:2|TG 16:0_17:1_18:1				Decreased					Decreased				Increased
	TG 51:3|TG 16:1_17:1_18:1		Decreased				Decreased			Decreased				Increased	Decreased
	TG 52:0|TG 16:0_18:0_18:0
	TG 52:1|TG 16:0_18:0_18:1				Decreased									Increased	Increased
	TG 52:2|TG 16:0_18:1_18:1		Increased	Increased	Decreased		Increased		Increased	Increased				Increased	Increased
	TG 52:3|TG 16:1_18:1_18:1				Decreased									Increased	Increased
	TG 52:4|TG 16:1_18:1_18:2	Increased						Increased		Decreased				Increased	Decreased
	TG 53:2|TG 17:0_18:1_18:1		Decreased		Decreased		Decreased		Decreased	Decreased				Increased	Decreased
	TG 53:3|TG 17:1_18:1_18:1		Decreased		Decreased		Decreased			Decreased				Increased	Decreased
	TG 54:0|TG 18:0_18:0_18:0
	TG 54:1|TG 18:0_18:0_18:1				Decreased	Decreased	Decreased				Decreased		Decreased	Increased
	TG 54:2|TG 18:0_18:1_18:1		Increased		Decreased									Increased	Increased
	TG 54:3|TG 18:1_18:1_18:1				Decreased				Increased					Increased	Increased
	TG 54:4|TG 18:1_18:1_18:2				Decreased		Decreased			Decreased				Increased
	TG 54:5|TG 16:0_18:1_20:4		Decreased				Decreased			Decreased				Increased	Decreased
	TG 54:5|TG 18:1_18:2_18:2							Increased		Decreased				Increased	Decreased
	TG 54:6|TG 18:2_18:2_18:2	Increased			Increased			Increased						Increased
	TG 54:7|TG 18:2_18:2_18:3	Increased			Increased			Increased						Increased
	TG 56:2|TG 18:0_18:1_20:1				Decreased	Decreased	Decreased		Decreased	Decreased	Decreased		Decreased	Increased
	TG 56:3|TG 18:1_18:1_20:1				Decreased		Decreased		Decreased	Decreased	Decreased		Decreased	Increased	Decreased
	TG 56:6|TG 16:0_18:1_22:5						Decreased			Decreased				Increased	Decreased

## Sheet: Data S5
	Supplementary Data 5. Summary of significantly changed phosphoprotome
	Name	Gene	0h			15m			2h			24h				Phosphopeptides with an adjusted p-value < 0.05 and absolute log2(fold-change) > 1 were defined as significantly changed.
			LPS	ILG	GU	LPS	ILG	GU	LPS	ILG	GU	LPS	ILG	GU
	A1A5B6_S560	Tbc1d25			Decreased							Decreased		Decreased
	A2A4P0_S252	Dhx8							Increased	Increased
	A2A4P0_S484	Dhx8			Decreased
	A2A5K6_S835	Znf335							Increased		Increased
	A2A5K6_S976	Znf335	Increased		Increased			Increased						Increased
	A2A5R2_S1518	Arfgef2		Increased						Increased			Increased
	A2A5R2_S1521	Arfgef2		Increased						Increased
	A2A5R2_S218	Arfgef2					Increased							Decreased
	A2A5R2_S227	Arfgef2					Increased							Decreased
	A2A5R2_S355	Arfgef2								Increased
	A2A5R2_S356	Arfgef2								Increased
	A2A5R2_S621	Arfgef2		Increased			Increased			Increased			Increased
	A2A5R2_S624	Arfgef2		Increased			Increased			Increased			Increased
	A2A6A1_S1013	Gpatch8		Decreased
	A2A6A1_S1018	Gpatch8		Decreased
	A2A6A1_S1085	Gpatch8						Decreased				Decreased	Decreased	Decreased
	A2A7Q9_S688	Rnf19b									Increased			Increased
	A2A884_S555	Hivep3
	A2A884_S915	Hivep3			Decreased
	A2A884_S930	Hivep3		Decreased
	A2A9T0_S385	Tbkbp1									Decreased	Decreased	Decreased	Decreased
	A2A9T0_S388	Tbkbp1						Decreased				Decreased	Decreased	Decreased
	A2AAY5_S291	Sh3pxd2b
	A2AAY5_S528	Sh3pxd2b	Increased	Increased			Increased			Increased		Increased	Increased	Increased
	A2AB59_S155	Arhgap27		Increased									Increased
	A2AB59_S215	Arhgap27								Decreased
	A2AB59_S459	Arhgap27
	A2AB59_S469	Arhgap27						Increased	Increased				Increased	Increased
	A2AB59_S614	Arhgap27		Increased			Increased						Increased
	A2AB59_S632	Arhgap27		Increased								Decreased		Decreased
	A2AB59_S634	Arhgap27
	A2AB59_S636	Arhgap27										Decreased		Decreased
	A2ADY9_S194	Ddi2					Increased						Increased
	A2AF47_S1240	Dock11											Increased
	A2AG58_S205	Bclaf3
	A2AG58_S210	Bclaf3												Increased
	A2AG58_S410	Bclaf3		Decreased	Decreased		Decreased						Decreased
	A2AG58_S78	Bclaf3									Increased
	A2AG58_S80	Bclaf3									Increased
	A2AHC3_S560	Camsap1					Increased			Increased		Increased	Increased
	A2AI08_S184	Tprn											Increased	Increased
	A2AI08_S297	Tprn
	A2AI08_S457	Tprn
	A2AI08_S501	Tprn								Increased			Increased
	A2AIV8_S2	Card9		Increased			Increased	Increased				Decreased
	A2AIV8_S451	Card9	Increased	Increased				Decreased	Decreased		Decreased
	A2AIV8_S461	Card9		Increased			Increased			Increased
	A2AIV8_Y4	Card9		Increased			Increased
	A2AJK6_S2261	Chd7										Decreased
	A2AJK6_S2264	Chd7										Decreased
	A2AJK6_S2548	Chd7
	A2AJK6_S2945	Chd7							Decreased
	A2AJK6_S626	Chd7					Increased
	A2AJT4_S211	Pnisr										Decreased		Decreased
	A2AJT4_S290	Pnisr					Decreased			Decreased		Decreased	Decreased
	A2AJT4_S304	Pnisr					Decreased	Decreased	Decreased	Decreased	Decreased	Decreased	Decreased	Decreased
	A2AJT4_S305	Pnisr					Decreased	Decreased	Decreased	Decreased	Decreased	Decreased	Decreased	Decreased
	A2AKX3_S102	Setx				Increased
	A2AKX3_S2595	Setx				Increased	Increased				Decreased
	A2AL36_S1355	Cntrl	Decreased
	A2AM29_S484	Mllt3				Increased	Increased
	A2APB8_S486	Tpx2		Increased			Increased			Increased			Increased
	A2APB8_S737	Tpx2		Increased		Increased	Increased	Increased		Increased			Increased
	A2AR02_S252	Ppig							Increased
	A2AR02_S254	Ppig		Increased
	A2AR02_S255	Ppig		Increased										Decreased
	A2AR02_S257	Ppig		Increased										Decreased
	A2AR02_S395	Ppig								Increased
	A2ASS6_S11688	Ttn
	A2AUM9_S1283	Cep152				Increased
	A2AWA9_S42	Rabgap1				Increased
	A2AWA9_S987	Rabgap1					Decreased				Decreased
	A2AWA9_T991	Rabgap1					Decreased			Decreased	Decreased
	A2BH40_S1601	Arid1a		Increased			Increased			Increased
	A2BH40_S1866	Arid1a			Increased	Increased
	A2BH40_S1927	Arid1a			Increased	Increased		Increased	Increased		Increased
	A2BH40_S365	Arid1a		Increased			Increased			Increased
	A2BH40_S697	Arid1a		Increased						Increased
	A2BH40_S703	Arid1a	Increased	Increased		Increased	Increased	Increased	Increased	Increased	Increased		Increased
	A2BH40_S773	Arid1a									Decreased
	A2RSJ4_S414	Uhrf1bp1l		Decreased	Decreased		Decreased	Decreased
	A2RSJ4_S418	Uhrf1bp1l		Decreased	Decreased			Decreased
	A6H5X4_S169	Phf11	Increased	Increased		Increased	Increased	Increased	Increased		Increased
	A6H5X4_S17	Phf11						Increased						Decreased
	A6H5X4_S170	Phf11				Increased	Increased	Increased	Increased	Increased	Increased		Increased
	A6H5X4_S326	Phf11									Decreased
	A6H5X4_S333	Phf11							Increased
	A6H5X4_S336	Phf11				Increased			Increased
	A6H619_S1041	Phrf1		Decreased
	A6H619_S1043	Phrf1
	A6H619_S1045	Phrf1					Decreased
	A6H619_S1169	Phrf1	Increased		Increased
	A6H619_S1201	Phrf1			Increased	Increased	Increased	Increased	Increased	Increased	Increased	Increased	Increased	Increased
	A6H619_S867	Phrf1
	A6H619_S98	Phrf1												Decreased
	A6X8Z5_S765	Arhgap31		Increased			Increased						Increased
	A6X8Z5_T666	Arhgap31		Increased			Increased
	A8C756_S1006	Thada		Increased			Increased			Increased
	B1AQJ2_S547	Usp36						Decreased				Decreased		Decreased
	B1AQJ2_S554	Usp36							Decreased
	B1AQJ2_S578	Usp36								Decreased
	B1ARD6_S180	Slfn9					Increased
	B1AVY7_S838	Kif16b											Increased
	B1AXD8_S123	Akirin2									Decreased			Decreased
	B1AXD8_S132	Akirin2		Increased
	B1AXD8_S21	Akirin2		Increased			Increased			Increased			Increased
	B1AXD8_S55	Akirin2		Increased			Increased
	B1AY13_S1138	Usp24		Increased						Increased
	B1AY13_S2044	Usp24
	B1AY13_S2074	Usp24
	B1AY13_S2558	Usp24		Increased			Increased			Increased			Increased
	B1AY13_T2556	Usp24		Increased
	B1AZA5_S12	Tmem245				Increased			Increased	Increased	Increased
	B1AZA5_S16	Tmem245
	B1AZA5_S323	Tmem245	Increased	Increased	Increased	Increased	Increased	Increased	Increased	Increased	Increased
	B1AZA5_S324	Tmem245	Increased
	B1AZA5_S327	Tmem245	Increased		Increased	Increased	Increased	Increased	Increased	Increased	Increased
	B1AZI6_S1217	Thoc2							Decreased
	B1AZI6_S1222	Thoc2
	B1AZI6_S1393	Thoc2		Increased			Increased
	B1AZI6_S1417	Thoc2
	B1AZI6_S1514	Thoc2
	B1AZI6_T1385	Thoc2					Increased
	B2RQC2_S1125	Usp42
	B2RQC2_S1227	Usp42						Decreased					Decreased	Decreased
	B2RQC2_S1230	Usp42						Decreased					Decreased	Decreased
	B2RR83_S1105	Ythdc2				Decreased			Decreased			Decreased
	B2RR83_S1282	Ythdc2				Decreased	Decreased					Decreased	Decreased	Decreased
	B2RR83_S1284	Ythdc2					Decreased					Decreased	Decreased	Decreased
	B2RR83_S1294	Ythdc2	Decreased									Decreased
	B2RR83_S1296	Ythdc2										Decreased
	B2RR83_S449	Ythdc2
	B2RRD7_S120	Brpf1		Increased			Increased
	B2RRD7_S858	Brpf1										Decreased
	B2RRE7_S1016	Otud4								Increased
	B2RRE7_S1017	Otud4								Increased
	B2RRE7_S442	Otud4
	B2RS91_S170	Rrn3
	B2RUR8_S449	Otud7b					Increased			Increased
	B2RUR8_S467	Otud7b					Decreased
	B2RWS6_S1037	Ep300
	B2RWS6_S12	Ep300				Increased	Increased	Decreased
	B2RX14_S131	Tut4									Decreased
	B2RX14_S176	Tut4					Increased			Increased
	B2RX14_S851	Tut4						Increased
	B2RXS4_S1574	Plxnb2
	B2RY04_S1788	Dock5											Increased
	B2RY04_S1802	Dock5					Increased						Increased
	B2RY04_T1793	Dock5											Increased
	B2RY56_S672	Rbm25	Increased	Increased	Increased		Increased	Increased	Increased	Increased	Increased		Increased
	B7ZNG4_S666	Troap								Increased
	B9EJ80_S532	Pdzd8
	B9EJ80_S968	Pdzd8				Increased		Increased
	B9EJ80_S973	Pdzd8				Increased		Increased
	B9EJ80_T964	Pdzd8
	B9EJ80_T975	Pdzd8
	B9EJ86_S314	Osbpl8		Increased						Increased			Increased
	B9EJ86_S328	Osbpl8					Decreased	Decreased		Decreased			Decreased
	B9EJ86_S331	Osbpl8				Decreased	Decreased	Decreased	Decreased	Decreased
	B9EJ86_S342	Osbpl8	Decreased	Decreased			Decreased	Decreased					Decreased
	B9EJ86_S63	Osbpl8					Increased			Increased
	B9EJ86_S65	Osbpl8		Increased					Decreased	Increased			Increased
	B9EJ86_S68	Osbpl8
	B9EJ86_S71	Osbpl8					Increased			Increased			Increased
	B9EJ86_S807	Osbpl8				Decreased	Decreased	Decreased
	B9EJ86_S808	Osbpl8				Decreased	Decreased	Decreased
	B9EJ86_S810	Osbpl8				Decreased	Decreased
	B9EJ86_T39	Osbpl8	Decreased	Increased
	B9EKI3_S334	Tmf1
	B9EKI3_S340	Tmf1					Decreased	Decreased
	B9EKI3_T399	Tmf1
	C0HKD8_T267	Mfap1a		Increased			Increased
	D0QMC3_S109	Mndal				Decreased					Decreased
	D0QMC3_S110	Mndal				Decreased					Decreased
	D0QMC3_S276	Mndal								Increased		Decreased	Increased	Decreased
	D0QMC3_T162	Mndal							Decreased
	D0QMC3_T176	Mndal										Decreased
	D0QMC3_T225	Mndal							Decreased		Decreased
	D0QMC3_T232	Mndal											Increased	Decreased
	D3YXK1_S150	Samd1
	D3YXK2_S235	Safb
	D3YXK2_S24	Safb		Increased			Increased			Increased		Decreased	Increased	Decreased
	D3YXK2_S247	Safb		Increased
	D3YXK2_S263	Safb											Decreased
	D3YXK2_S623	Safb					Increased	Increased	Increased	Increased	Increased
	D3YXK2_S626	Safb			Decreased		Increased
	D3YXK2_T362	Safb
	D3YZP9_S233	Ccdc6										Increased	Increased
	D3YZP9_S237	Ccdc6	Increased	Increased	Increased		Increased
	D3YZP9_S344	Ccdc6	Increased	Increased			Increased		Increased
	D3YZP9_S345	Ccdc6	Increased	Increased			Increased
	D3YZP9_S360	Ccdc6		Increased			Increased
	D3Z2R5_S13	Selenon
	D3Z6Q9_S380	Bin2					Decreased	Decreased		Decreased		Decreased	Decreased
	D3Z6Q9_S408	Bin2
	D3Z6Q9_S430	Bin2										Decreased
	D3Z6Q9_S439	Bin2				Increased		Increased
	D3Z6Q9_S443	Bin2	Increased		Increased	Increased		Increased	Increased
	E2JF22_S1385	Piezo1					Decreased
	E2JF22_S1389	Piezo1						Decreased
	E2JF22_S1390	Piezo1										Decreased		Decreased
	E2JF22_S1646	Piezo1		Decreased	Decreased		Decreased	Decreased		Decreased	Decreased
	E9PV82_S119	Fam53a						Decreased
	E9PV82_S180	Fam53a								Increased
	E9PV87_S1221	Talpid3					Increased
	E9PV87_S1223	Talpid3
	E9PVX6_S1000	Mki67		Increased
	E9PVX6_S1186	Mki67					Increased		Increased
	E9PVX6_S1246	Mki67		Increased
	E9PVX6_S125	Mki67		Increased			Increased		Increased	Increased	Decreased		Increased
	E9PVX6_S128	Mki67	Increased	Increased			Increased
	E9PVX6_S1342	Mki67					Increased				Decreased
	E9PVX6_S1587	Mki67	Increased	Increased		Increased	Increased		Increased	Increased	Increased		Increased	Increased
	E9PVX6_S159	Mki67		Increased
	E9PVX6_S1734	Mki67							Decreased			Decreased		Decreased
	E9PVX6_S1773	Mki67
	E9PVX6_S1955	Mki67		Increased				Decreased
	E9PVX6_S2016	Mki67			Decreased	Decreased				Decreased	Decreased	Decreased	Decreased
	E9PVX6_S2017	Mki67			Decreased	Decreased				Decreased		Decreased	Decreased
	E9PVX6_S2255	Mki67			Decreased				Increased	Decreased	Increased	Decreased	Decreased
	E9PVX6_S2390	Mki67										Decreased		Decreased
	E9PVX6_S2392	Mki67								Increased		Decreased	Increased	Decreased
	E9PVX6_S2425	Mki67										Decreased
	E9PVX6_S2545	Mki67					Increased				Increased	Decreased
	E9PVX6_S2649	Mki67				Decreased
	E9PVX6_S2780	Mki67		Increased			Increased			Increased			Increased
	E9PVX6_S287	Mki67		Increased			Increased						Increased
	E9PVX6_S2934	Mki67	Increased	Increased			Increased						Increased	Increased
	E9PVX6_S2980	Mki67			Increased	Increased	Increased	Increased	Increased	Increased	Increased			Increased
	E9PVX6_S337	Mki67		Increased			Increased			Increased			Increased
	E9PVX6_S373	Mki67		Increased			Increased
	E9PVX6_S498	Mki67		Increased
	E9PVX6_S503	Mki67
	E9PVX6_S767	Mki67	Increased		Decreased	Decreased				Decreased		Decreased
	E9PVX6_S774	Mki67		Increased	Decreased			Decreased
	E9PVX6_T1215	Mki67										Increased
	E9PVX6_T1243	Mki67		Increased						Decreased
	E9PVX6_T1766	Mki67									Decreased
	E9PVX6_T1952	Mki67		Increased
	E9PVX6_T2106	Mki67					Increased
	E9PVX6_T2283	Mki67		Increased
	E9PVX6_T3021	Mki67	Increased	Increased		Increased	Increased	Increased	Increased	Increased	Increased			Increased
	E9PVX6_T377	Mki67		Increased			Increased
	E9PVX6_T527	Mki67										Decreased
	E9PYH6_S1160	Setd1a		Increased			Increased			Increased			Increased
	E9PYH6_S1176	Setd1a		Increased			Increased			Increased			Increased
	E9PYH6_S481	Setd1a							Decreased		Decreased			Decreased
	E9PYH6_S483	Setd1a							Decreased	Increased		Decreased		Decreased
	E9PYH6_S521	Setd1a				Increased	Increased
	E9PYH6_S578	Setd1a							Decreased		Decreased	Decreased	Increased	Decreased
	E9PYH6_T1174	Setd1a		Increased			Increased			Increased			Increased
	E9PYH6_T236	Setd1a			Decreased
	E9PYH6_T471	Setd1a											Decreased	Decreased
	E9PYH6_T523	Setd1a					Increased		Increased				Increased
	E9PYH6_T553	Setd1a							Decreased		Decreased	Decreased	Increased	Decreased
	E9PYH6_T931	Setd1a
	E9PYK3_S1683	Parp4					Increased		Decreased	Increased	Decreased		Increased
	E9PYL2_S1372	Prr12							Decreased	Decreased
	E9PYL2_S648	Prr12		Increased					Decreased	Increased	Decreased		Increased
	E9PYL2_Y907	Prr12
	E9PZM4_S1365	Chd2	Decreased	Decreased			Decreased
	E9PZM4_S1373	Chd2									Decreased
	E9PZM4_S1386	Chd2
	E9PZM4_S1791	Chd2	Decreased	Decreased	Decreased
	E9PZM4_S1800	Chd2											Decreased
	E9Q1P8_S169	Irf2bp2	Increased	Increased		Increased	Increased		Increased	Increased	Increased
	E9Q1P8_S250	Irf2bp2											Decreased	Decreased
	E9Q1P8_S343	Irf2bp2		Decreased					Decreased	Decreased
	E9Q1P8_S389	Irf2bp2		Increased			Increased
	E9Q1P8_S438	Irf2bp2					Increased			Increased
	E9Q1P8_S443	Irf2bp2	Decreased			Decreased			Decreased			Decreased
	E9Q1P8_S71	Irf2bp2		Increased			Increased			Increased		Decreased		Decreased
	E9Q286_S1820	Ice1				Decreased	Decreased
	E9Q286_S1841	Ice1		Increased
	E9Q286_S676	Ice1	Increased		Increased
	E9Q2M9_S1840	Wdfy4
	E9Q2M9_S3122	Wdfy4							Increased	Increased	Increased
	E9Q309_S2221	Cep350
	E9Q309_S2421	Cep350										Decreased
	E9Q3L2_S260	Pi4ka					Increased
	E9Q3L2_S268	Pi4ka	Decreased	Decreased			Decreased			Decreased		Decreased	Decreased
	E9Q4F7_S1070	Ankrd11												Decreased
	E9Q4F7_S1623	Ankrd11
	E9Q4F7_S1799	Ankrd11		Increased			Increased
	E9Q4F7_S1808	Ankrd11
	E9Q4F7_S2354	Ankrd11
	E9Q4N7_S1723	Arid1b						Decreased
	E9Q555_S2234	Rnf213								Increased
	E9Q555_S252	Rnf213							Decreased	Decreased	Decreased			Decreased
	E9Q555_S271	Rnf213			Increased	Increased	Increased	Increased		Increased	Increased
	E9Q555_S274	Rnf213		Increased	Increased		Increased	Increased		Increased	Increased
	E9Q5C9_S184	Nolc1
	E9Q5C9_S273	Nolc1										Decreased	Decreased
	E9Q5C9_S274	Nolc1											Decreased
	E9Q5C9_S372	Nolc1
	E9Q5C9_S377	Nolc1								Decreased
	E9Q5C9_S379	Nolc1			Decreased		Decreased	Decreased		Decreased	Decreased
	E9Q5C9_S380	Nolc1	Decreased		Decreased		Decreased	Decreased		Decreased	Decreased
	E9Q5C9_S394	Nolc1	Increased	Increased			Increased	Increased	Increased	Increased	Increased		Increased	Increased
	E9Q5C9_S445	Nolc1							Decreased
	E9Q5C9_S477	Nolc1				Decreased	Decreased	Decreased
	E9Q5C9_S480	Nolc1			Decreased				Decreased	Decreased			Decreased
	E9Q5C9_S481	Nolc1	Decreased					Decreased		Decreased	Decreased
	E9Q5C9_S625	Nolc1	Increased	Increased					Increased	Increased	Increased
	E9Q5C9_S626	Nolc1	Increased	Increased					Increased	Increased	Increased
	E9Q5C9_S646	Nolc1					Increased	Increased		Increased	Increased		Increased	Increased
	E9Q5C9_S696	Nolc1											Increased
	E9Q5C9_S701	Nolc1								Increased			Increased
	E9Q5C9_S93	Nolc1							Decreased		Decreased
	E9Q5C9_T400	Nolc1	Increased	Increased			Increased	Increased	Increased	Increased	Increased	Increased	Increased	Increased
	E9Q5C9_T594	Nolc1											Increased
	E9Q5C9_T600	Nolc1				Increased	Increased	Increased
	E9Q5C9_T610	Nolc1			Decreased	Decreased		Decreased		Decreased		Decreased
	E9Q5C9_T613	Nolc1				Decreased		Decreased		Decreased		Decreased
	E9Q5G3_S160	Kif23		Increased		Decreased		Decreased
	E9Q612_S875	Ptpro		Increased									Increased	Decreased
	E9Q634_S1001	Myo1e											Increased
	E9Q634_S1004	Myo1e											Increased
	E9Q6P5_S677	Ttc7b		Increased
	E9Q6P5_S678	Ttc7b		Increased
	E9Q6W4_S269	Znf296		Decreased	Decreased		Decreased
	E9Q784_S1069	Zc3h13				Increased	Increased	Increased	Increased		Increased
	E9Q784_S110	Zc3h13									Increased
	E9Q784_S1273	Zc3h13								Decreased
	E9Q784_S137	Zc3h13			Decreased
	E9Q784_S1484	Zc3h13	Decreased
	E9Q784_S198	Zc3h13
	E9Q784_S242	Zc3h13
	E9Q784_S265	Zc3h13					Increased			Increased			Increased
	E9Q784_S316	Zc3h13			Increased			Increased	Increased	Increased	Increased		Increased	Increased
	E9Q784_S317	Zc3h13											Increased	Increased
	E9Q784_S318	Zc3h13				Increased		Increased	Increased	Increased	Increased		Increased	Increased
	E9Q784_S324	Zc3h13					Increased	Increased	Increased	Increased	Increased		Increased	Increased
	E9Q784_S327	Zc3h13						Increased
	E9Q784_S334	Zc3h13			Decreased
	E9Q784_S355	Zc3h13						Increased		Increased	Increased	Increased	Increased	Increased
	E9Q784_S703	Zc3h13						Increased		Increased	Increased
	E9Q784_S704	Zc3h13								Increased	Increased
	E9Q784_S953	Zc3h13
	E9Q784_T1109	Zc3h13				Decreased	Decreased	Decreased
	E9Q784_T134	Zc3h13			Decreased
	E9Q784_T263	Zc3h13		Increased			Increased			Increased			Increased
	E9Q784_T353	Zc3h13					Increased	Increased		Increased	Increased		Increased	Increased
	E9Q7E2_S1385	Arid2
	E9Q7F2_S234	Rnf169	Increased	Increased	Increased
	E9Q7F2_S236	Rnf169		Increased									Increased	Increased
	E9Q7F2_S355	Rnf169
	E9Q7G0_S167	Numa1	Decreased	Increased	Decreased				Decreased	Increased	Decreased		Increased
	E9Q7G0_S1739	Numa1				Increased	Increased
	E9Q7G0_S1844	Numa1		Increased			Increased						Increased
	E9Q7G0_S1974	Numa1					Increased			Increased			Increased	Increased
	E9Q7G0_S2059	Numa1	Increased	Increased	Increased	Increased	Increased	Increased			Increased
	E9Q7G0_S270	Numa1							Decreased		Increased		Increased	Increased
	E9Q7G0_S398	Numa1		Increased			Increased			Increased
	E9Q8D0_S283	Dnajc21					Decreased			Decreased
	E9Q942_S59	Smim13				Increased			Increased
	E9Q942_S61	Smim13				Increased			Increased
	E9Q9M8_S210	Pwwp2b				Decreased
	E9Q9M8_S225	Pwwp2b					Decreased	Decreased			Decreased
	E9Q9M8_T230	Pwwp2b					Decreased	Decreased	Decreased	Decreased	Decreased
	F6ZDS4_S1259	Tpr				Decreased		Decreased	Decreased	Decreased	Decreased	Decreased	Decreased
	F6ZDS4_S2116	Tpr	Increased	Increased			Increased		Increased
	F6ZDS4_S2118	Tpr		Increased
	F6ZDS4_S2141	Tpr				Increased	Increased	Increased	Increased	Increased	Increased	Increased	Increased	Increased
	F6ZDS4_S2204	Tpr		Increased	Increased
	F6ZDS4_S2223	Tpr					Increased						Increased
	F6ZDS4_T2135	Tpr					Increased				Decreased
	F7BJB9_S505	Morc3		Increased
	F7BJB9_S563	Morc3					Increased			Increased	Decreased
	F7BJB9_S876	Morc3								Decreased		Decreased	Decreased
	F7BJB9_T877	Morc3								Decreased			Decreased
	F8VPQ2_S560	Arid4a							Decreased		Decreased		Decreased
	F8VPQ2_S564	Arid4a									Decreased	Decreased	Decreased	Decreased
	F8VPQ2_S867	Arid4a											Decreased
	F8VPZ5_S482	Ercc6				Decreased	Decreased	Decreased
	F8VPZ5_S485	Ercc6				Decreased	Decreased	Decreased
	F8VPZ9_S1427	Bicra					Decreased
	G3X9J0_S1358	Sipa1l3											Increased
	G3X9J0_S1538	Sipa1l3					Decreased					Decreased		Decreased
	G3X9J0_S166	Sipa1l3						Decreased		Decreased
	G3X9K3_S1550	Arfgef1					Increased
	G3X9K3_S1552	Arfgef1			Decreased					Increased
	G3X9K3_S1566	Arfgef1		Increased					Increased	Increased
	G3X9K3_S286	Arfgef1								Decreased	Decreased			Decreased
	G3X9K3_S393	Arfgef1				Increased
	G3X9K3_S394	Arfgef1							Increased	Increased
	G5E829_S1155	Atp2b1				Increased
	G5E829_S1178	Atp2b1		Increased						Increased			Increased	Decreased
	G5E829_S1182	Atp2b1		Increased						Increased			Increased
	G5E829_S1207	Atp2b1											Increased
	G5E829_S1211	Atp2b1				Increased	Increased	Increased	Increased	Increased	Increased		Increased	Increased
	G5E829_S1215	Atp2b1								Increased			Increased	Increased
	G5E829_S1219	Atp2b1						Increased		Increased	Increased		Increased
	G5E829_S17	Atp2b1		Increased			Increased			Increased			Increased
	G5E829_T1165	Atp2b1											Increased	Increased
	G5E870_S1024	Trip12						Increased	Increased		Increased
	G5E870_S1049	Trip12
	G5E870_S1063	Trip12			Increased								Increased	Increased
	G5E870_S12	Trip12											Increased
	G5E870_S1350	Trip12								Increased
	G5E870_S1355	Trip12
	G5E870_S1414	Trip12										Increased
	G5E870_S310	Trip12
	G5E870_S312	Trip12
	G5E870_S975	Trip12
	G5E8B9_S451	Zbtb11					Decreased	Decreased	Decreased	Decreased	Decreased	Decreased	Decreased	Decreased
	G5E8B9_S473	Zbtb11								Decreased
	G5E8B9_S493	Zbtb11					Decreased	Decreased
	G5E8B9_T453	Zbtb11				Decreased	Decreased	Decreased				Decreased	Decreased	Decreased
	G5E8B9_T491	Zbtb11						Decreased	Decreased	Decreased	Decreased	Decreased	Decreased	Decreased
	G5E8P0_S1345	Tubgcp6										Decreased	Decreased	Decreased
	O08539_S286	Bin1
	O08539_S296	Bin1							Increased
	O08539_S298	Bin1							Increased
	O08539_S304	Bin1					Decreased
	O08539_S324	Bin1			Decreased	Decreased	Decreased	Decreased	Decreased	Decreased	Decreased
	O08547_S137	Sec22b		Increased			Increased			Increased		Increased	Increased
	O08550_S1926	Kmt2b
	O08550_S1927	Kmt2b				Increased		Increased
	O08550_S1932	Kmt2b											Increased	Increased
	O08550_S2151	Kmt2b
	O08550_S2346	Kmt2b				Decreased	Decreased	Decreased
	O08550_S579	Kmt2b					Increased
	O08550_S866	Kmt2b								Decreased
	O08550_T2079	Kmt2b									Increased			Increased
	O08550_T597	Kmt2b
	O08553_T509	Dpysl2									Decreased			Decreased
	O08579_S142	Emd			Decreased									Increased
	O08580_S27	Esrra				Decreased	Decreased	Decreased
	O08580_T29	Esrra				Decreased	Decreased	Decreased
	O08582_S12	Gtpbp1					Increased
	O08582_S24	Gtpbp1					Increased
	O08582_S25	Gtpbp1		Increased
	O08582_S44	Gtpbp1		Increased
	O08582_S47	Gtpbp1		Increased										Decreased
	O08582_S6	Gtpbp1									Decreased
	O08582_S8	Gtpbp1
	O08583_S205	Alyref												Decreased
	O08586_S385	Pten							Decreased	Decreased	Decreased	Decreased	Decreased	Decreased
	O08586_T383	Pten		Decreased								Decreased	Decreased	Decreased
	O08605_S180	Mknk1
	O08664_S114	Bcl7c		Increased								Decreased	Increased	Decreased
	O08664_S122	Bcl7c		Increased					Decreased		Decreased	Decreased		Decreased
	O08664_S126	Bcl7c								Increased
	O08664_S97	Bcl7c
	O08664_T118	Bcl7c		Increased								Decreased		Decreased
	O08734_S17	Bak1	Increased	Increased						Increased			Increased
	O08734_S19	Bak1				Increased	Increased	Increased
	O08750_S286	Nfil3								Increased	Increased
	O08750_S301	Nfil3	Decreased
	O08759_S8	Ube3a								Decreased		Decreased	Decreased	Decreased
	O08784_S1128	Tcof1		Increased	Decreased					Increased			Increased	Decreased
	O08784_S1191	Tcof1				Increased		Increased
	O08784_S1213	Tcof1											Increased	Increased
	O08784_S1216	Tcof1				Decreased
	O08784_S1301	Tcof1				Increased	Increased	Increased			Increased
	O08784_S1303	Tcof1				Increased	Increased	Increased
	O08784_S154	Tcof1		Increased	Decreased					Increased		Decreased	Increased	Decreased
	O08784_S169	Tcof1	Increased	Increased	Increased		Increased			Increased			Increased
	O08784_S387	Tcof1												Increased
	O08784_S417	Tcof1					Decreased
	O08784_S419	Tcof1					Decreased			Decreased			Decreased
	O08784_S421	Tcof1							Decreased		Decreased
	O08784_S433	Tcof1					Decreased			Decreased			Decreased
	O08784_S456	Tcof1		Increased
	O08784_S529	Tcof1	Decreased	Decreased	Decreased					Decreased	Decreased		Decreased
	O08784_S531	Tcof1											Decreased
	O08784_S532	Tcof1							Decreased	Decreased	Decreased
	O08784_S536	Tcof1		Decreased										Increased
	O08784_S538	Tcof1	Decreased	Decreased	Decreased		Decreased	Decreased	Decreased	Decreased	Decreased		Decreased
	O08784_S590	Tcof1		Increased			Increased						Increased
	O08784_S593	Tcof1		Increased						Increased			Increased
	O08784_S603	Tcof1					Decreased	Decreased	Decreased	Decreased	Decreased	Decreased	Decreased
	O08784_S607	Tcof1										Increased
	O08784_S608	Tcof1	Decreased	Decreased	Decreased		Decreased	Decreased				Decreased	Decreased
	O08784_S609	Tcof1					Decreased	Decreased				Decreased	Decreased	Decreased
	O08784_S611	Tcof1								Decreased	Decreased	Decreased	Decreased
	O08784_S613	Tcof1	Decreased		Decreased		Decreased	Decreased		Decreased	Decreased		Decreased
	O08784_S759	Tcof1										Decreased		Decreased
	O08784_S761	Tcof1					Decreased	Decreased
	O08784_S767	Tcof1											Decreased
	O08784_S79	Tcof1										Decreased	Decreased	Decreased
	O08784_S84	Tcof1								Decreased	Decreased
	O08784_S843	Tcof1				Increased	Increased	Increased	Increased	Increased			Increased	Increased
	O08784_S87	Tcof1								Increased	Increased
	O08784_T171	Tcof1	Increased	Increased	Increased		Increased			Increased			Increased
	O08784_T431	Tcof1											Decreased	Decreased
	O08796_S469	Eef2k							Increased	Increased
	O08796_S473	Eef2k						Decreased
	O08810_S19	Eftud2					Increased
	O08810_Y6	Eftud2					Increased
	O08843_S56	Lst1											Increased
	O08843_S64	Lst1											Increased
	O08843_S71	Lst1											Increased
	O08843_S73	Lst1									Decreased		Increased
	O08856_S300	Ell								Increased
	O08992_S6	Sdcbp					Increased			Increased			Increased
	O09000_S1040	Ncoa3				Increased
	O09000_S215	Ncoa3				Increased
	O09000_S648	Ncoa3		Increased			Increased
	O09000_S847	Ncoa3		Increased			Increased			Increased			Increased
	O09000_S850	Ncoa3					Increased
	O09039_S102	Sh2b3				Increased		Increased	Increased
	O09044_S20	Snap23											Increased	Increased
	O09044_S23	Snap23										Increased	Increased	Increased
	O09047_S452	C3ar1											Increased
	O09106_S393	Hdac1		Increased			Increased		Decreased	Increased			Increased
	O09106_S409	Hdac1					Decreased			Decreased
	O09130_S79	Nfatc2ip											Decreased
	O09130_S81	Nfatc2ip										Decreased	Decreased	Decreased
	O09130_S83	Nfatc2ip										Decreased	Decreased	Decreased
	O09167_S104	Rpl21								Decreased	Decreased
	O35071_S674	Kif1c							Increased
	O35071_S676	Kif1c							Increased
	O35071_T1079	Kif1c
	O35071_T1080	Kif1c												Decreased
	O35099_S1036	Map3k5		Increased	Decreased		Increased			Increased
	O35099_S1040	Map3k5		Increased			Increased			Increased		Decreased		Decreased
	O35099_S973	Map3k5
	O35099_S993	Map3k5	Decreased	Increased			Increased			Increased
	O35126_S630	Atn1									Decreased
	O35126_S724	Atn1							Increased
	O35126_S731	Atn1							Increased
	O35126_S733	Atn1							Increased	Increased	Increased
	O35126_S77	Atn1	Increased	Increased	Increased	Increased	Increased	Increased	Increased	Increased	Increased	Increased	Increased	Increased
	O35126_S79	Atn1		Increased			Increased		Increased	Increased	Increased	Increased	Increased	Increased
	O35130_S16	Emg1					Increased			Increased			Increased
	O35130_T25	Emg1					Increased	Decreased
	O35216_S15	Cenpa
	O35216_S16	Cenpa					Increased	Increased		Increased	Increased		Increased
	O35218_S419	Cpsf2						Decreased
	O35218_S420	Cpsf2						Decreased
	O35218_S423	Cpsf2						Decreased
	O35295_S310	Purb				Increased						Increased
	O35295_S316	Purb				Increased	Increased	Increased	Increased	Increased	Increased
	O35295_S6	Purb							Increased
	O35295_S8	Purb							Increased
	O35316_S21	Slc6a6				Decreased				Decreased		Decreased
	O35343_S60	Kpna4		Increased									Increased	Increased
	O35344_S60	Kpna3									Increased			Increased
	O35379_S290	Abcc1		Increased			Increased			Increased			Increased
	O35379_S878	Abcc1					Decreased	Decreased			Decreased
	O35379_S882	Abcc1					Decreased			Decreased
	O35379_S884	Abcc1					Decreased
	O35379_S912	Abcc1								Increased
	O35379_S914	Abcc1							Decreased		Decreased
	O35379_S915	Abcc1					Decreased				Decreased
	O35379_S918	Abcc1			Decreased			Decreased			Decreased
	O35379_S927	Abcc1						Decreased	Decreased	Decreased	Decreased		Decreased	Decreased
	O35382_S32	Exoc4					Increased
	O35387_S69	Hax1
	O35491_S17	Clk2
	O35492_S157	Clk3					Decreased						Decreased
	O35492_S197	Clk3			Increased
	O35492_S199	Clk3			Increased
	O35492_S224	Clk3				Decreased	Decreased	Decreased	Decreased	Decreased	Decreased	Decreased
	O35492_S226	Clk3				Decreased	Decreased	Decreased	Decreased	Decreased	Decreased	Decreased
	O35492_S281	Clk3
	O35492_S283	Clk3		Decreased		Decreased	Decreased	Decreased	Decreased	Decreased
	O35601_S114	Fyb1		Increased			Increased		Decreased	Increased	Decreased		Increased
	O35601_S203	Fyb1		Increased					Increased	Increased	Increased
	O35601_S207	Fyb1											Increased
	O35601_S222	Fyb1						Increased					Increased	Increased
	O35601_S28	Fyb1							Increased	Increased	Increased		Increased
	O35601_S445	Fyb1							Decreased
	O35601_S546	Fyb1
	O35601_S561	Fyb1						Decreased					Increased
	O35601_S663	Fyb1			Increased					Increased			Increased
	O35601_S89	Fyb1
	O35609_S14	Scamp3								Increased
	O35609_S32	Scamp3
	O35609_S78	Scamp3				Increased		Increased	Increased	Increased	Increased
	O35613_S515	Daxx	Increased	Increased	Increased								Increased	Increased
	O35613_S736	Daxx				Decreased			Decreased	Decreased	Decreased		Decreased	Decreased
	O35613_T523	Daxx			Increased				Increased		Increased
	O35615_S497	Zfpm1					Decreased	Decreased		Decreased		Decreased	Decreased	Decreased
	O35615_S500	Zfpm1					Decreased			Decreased		Decreased	Decreased	Decreased
	O35615_S681	Zfpm1										Decreased	Decreased	Decreased
	O35615_S925	Zfpm1
	O35615_S927	Zfpm1
	O35623_S50	Bet1		Increased			Increased			Increased			Increased
	O35664_S403	Ifnar2		Increased			Increased			Increased			Increased
	O35691_S100	Pnn							Decreased		Decreased	Decreased		Decreased
	O35691_S440	Pnn				Decreased		Decreased		Decreased	Decreased
	O35691_S442	Pnn	Decreased	Decreased	Decreased		Decreased		Decreased	Decreased
	O35691_S450	Pnn							Decreased		Decreased	Increased	Increased
	O35691_S66	Pnn				Increased	Increased	Increased
	O35691_S96	Pnn				Increased	Increased	Increased	Increased	Increased	Increased	Increased	Increased	Increased
	O35737_S104	Hnrnph1	Decreased	Decreased	Increased			Increased	Increased	Increased	Increased
	O35737_S63	Hnrnph1					Decreased			Decreased			Decreased
	O35841_S464	Api5											Increased	Increased
	O35841_S469	Api5								Increased	Increased		Increased	Increased
	O35874_S507	Slc1a4											Increased
	O35892_S174	Sp100		Increased			Increased
	O35892_S190	Sp100		Increased			Increased			Increased			Increased
	O35892_S212	Sp100
	O35892_S318	Sp100							Increased				Increased
	O35892_S319	Sp100	Increased	Increased	Increased		Increased		Increased	Increased	Increased		Increased	Increased
	O35892_T209	Sp100					Decreased	Decreased	Decreased	Decreased	Decreased
	O35954_S300	Pitpnm1												Decreased
	O35954_S621	Pitpnm1	Increased			Increased			Increased
	O35954_T287	Pitpnm1
	O54692_S438	Zw10				Increased		Increased	Increased	Increased	Increased	Decreased
	O54774_S754	Ap3d1											Increased
	O54774_S755	Ap3d1							Increased	Increased
	O54774_S760	Ap3d1							Increased
	O54774_S784	Ap3d1						Decreased
	O54774_S825	Ap3d1									Increased
	O54774_T758	Ap3d1							Increased
	O54781_S483	Srpk2					Increased			Increased
	O54781_S487	Srpk2						Increased	Increased	Increased	Increased
	O54781_S490	Srpk2						Increased	Increased	Increased	Increased
	O54781_S50	Srpk2		Increased			Increased			Increased			Increased
	O54781_T471	Srpk2
	O54786_S314	Dffa					Increased							Decreased
	O54824_S680	Il16							Decreased
	O54824_S686	Il16							Decreased
	O54824_S839	Il16		Increased			Increased			Increased			Increased
	O54824_S917	Il16		Decreased		Increased			Increased
	O54824_S930	Il16				Increased	Increased	Increased	Increased	Increased
	O54825_S97	Bysl	Increased	Increased	Increased
	O54826_S688	Mllt10											Increased
	O54826_S691	Mllt10											Increased
	O54885_S90	Tyrobp								Increased			Increased
	O54918_S73	Bcl2l11					Increased			Increased			Increased
	O54940_S114	Bnip2	Increased	Increased		Increased	Increased		Increased	Increased
	O55003_S60	Bnip3
	O55003_S79	Bnip3
	O55003_S85	Bnip3					Decreased
	O55003_S88	Bnip3					Decreased							Increased
	O55003_T86	Bnip3												Increased
	O55022_S181	Pgrmc1					Decreased			Decreased
	O55028_S31	Bckdk						Increased
	O55091_S137	Impact
	O55098_S13	Stk10		Increased			Increased						Increased
	O55098_S20	Stk10	Decreased
	O55098_S437	Stk10				Increased		Increased	Increased	Increased
	O55098_S449	Stk10		Increased	Decreased		Increased			Increased			Increased
	O55098_S454	Stk10					Increased						Increased
	O55098_S513	Stk10				Increased	Increased	Increased	Increased	Increased	Increased		Increased	Increased
	O55098_T185	Stk10
	O55098_T949	Stk10	Increased	Increased	Increased				Increased	Increased
	O55098_T950	Stk10							Increased	Increased	Increased
	O55131_S333	Septin7											Decreased	Decreased
	O55201_S32	Supt5h											Decreased	Decreased
	O55201_S36	Supt5h					Decreased						Decreased	Decreased
	O55201_S4	Supt5h						Decreased				Decreased	Decreased	Decreased
	O55201_S664	Supt5h		Increased						Increased		Increased
	O55201_T1028	Supt5h			Decreased		Increased
	O70133_S136	Dhx9				Increased	Increased
	O70145_S312	Ncf2								Increased			Increased
	O70145_S323	Ncf2											Increased
	O70145_S332	Ncf2			Increased	Increased		Increased	Increased	Increased	Increased
	O70145_T233	Ncf2
	O70145_T311	Ncf2								Increased
	O70146_S439	Tesk1
	O70146_S443	Tesk1	Increased	Increased
	O70194_T526	Eif3d		Increased
	O70279_S295	Ess2					Increased
	O70279_S336	Ess2										Decreased	Decreased	Decreased
	O70279_S394	Ess2		Increased			Increased						Increased
	O70279_S398	Ess2					Increased						Increased
	O70279_T3	Ess2		Increased		Increased	Increased	Increased		Increased
	O70310_S47	Nmt1				Increased	Increased	Increased	Increased	Increased	Increased
	O70311_S38	Nmt2							Decreased	Decreased	Decreased	Decreased	Decreased	Decreased
	O70311_S66	Nmt2							Decreased
	O70318_S492	Epb41l2		Decreased		Increased	Decreased	Decreased	Increased
	O70318_S543	Epb41l2
	O70318_S555	Epb41l2		Increased			Increased			Increased			Increased
	O70318_S630	Epb41l2		Increased							Decreased		Increased
	O70318_S698	Epb41l2	Decreased			Decreased			Decreased				Increased	Increased
	O70318_S86	Epb41l2		Increased	Decreased	Decreased			Decreased
	O70404_S55	Vamp8												Increased
	O70404_T54	Vamp8											Increased
	O70405_S637	Ulk1		Increased			Increased
	O70439_S125	Stx7
	O70439_S126	Stx7	Increased	Increased		Increased	Increased	Increased	Increased	Increased	Increased
	O70439_S75	Stx7
	O70439_T78	Stx7	Decreased		Decreased
	O70439_T79	Stx7				Increased			Increased
	O70469_S124	Dok2								Increased	Increased
	O70480_S17	Vamp4		Increased			Increased	Increased		Increased	Increased		Increased	Increased
	O70480_S20	Vamp4		Increased							Increased		Increased
	O70480_S30	Vamp4		Increased		Increased	Increased
	O70480_S88	Vamp4											Increased
	O70480_S90	Vamp4											Increased	Increased
	O70494_S72	Sp3		Increased			Increased	Increased		Increased			Increased
	O70551_S309	Srpk1											Decreased	Decreased
	O70551_S311	Srpk1					Decreased		Decreased	Decreased	Decreased			Decreased
	O70551_S335	Srpk1												Decreased
	O70551_S37	Srpk1						Decreased				Decreased	Decreased	Decreased
	O70551_S443	Srpk1								Increased
	O70551_S450	Srpk1				Decreased	Decreased	Decreased	Decreased	Decreased	Decreased
	O70551_S51	Srpk1				Decreased
	O70551_T448	Srpk1				Decreased	Decreased	Decreased	Decreased	Decreased	Decreased			Decreased
	O88271_S203	Cfdp1		Increased			Increased			Increased			Increased
	O88271_S80	Cfdp1					Decreased
	O88291_S270	Znf326	Decreased				Increased			Increased	Increased
	O88351_S672	Ikbkb							Decreased				Decreased
	O88379_S1370	Baz1a		Increased			Increased
	O88379_S1416	Baz1a										Decreased
	O88379_S284	Baz1a		Increased									Increased
	O88379_T1366	Baz1a		Increased			Increased
	O88379_T1413	Baz1a
	O88379_T732	Baz1a		Increased		Increased	Increased	Increased	Increased	Increased	Increased		Increased	Increased
	O88413_S166	Tulp3							Increased
	O88413_S167	Tulp3				Increased		Increased		Increased	Increased
	O88413_S169	Tulp3		Increased					Increased
	O88413_S172	Tulp3						Increased	Increased	Increased	Increased
	O88447_S459	Klc1						Decreased			Decreased
	O88447_S520	Klc1		Increased		Decreased
	O88447_S523	Klc1		Increased	Increased		Increased	Increased		Increased	Increased
	O88448_S575	Klc2	Decreased		Decreased	Decreased				Increased			Increased
	O88466_S1040	Znf106					Decreased					Decreased
	O88466_S1041	Znf106					Decreased		Decreased	Decreased		Decreased
	O88466_S1291	Znf106							Decreased			Decreased
	O88466_S1296	Znf106							Decreased			Decreased
	O88466_S1312	Znf106									Decreased
	O88466_S1315	Znf106
	O88466_S1381	Znf106										Decreased
	O88466_S876	Znf106												Decreased
	O88466_S878	Znf106
	O88466_S907	Znf106					Increased
	O88466_S909	Znf106					Increased
	O88466_T1383	Znf106		Increased			Increased
	O88487_S81	Dync1i2	Decreased	Increased	Decreased		Increased			Increased			Increased	Decreased
	O88487_T89	Dync1i2
	O88502_S18	Pde8a					Increased
	O88508_S102	Dnmt3a			Increased	Increased	Increased	Increased	Increased	Increased	Increased		Increased	Increased
	O88508_S251	Dnmt3a							Decreased			Decreased
	O88508_T120	Dnmt3a									Decreased
	O88508_T257	Dnmt3a			Increased
	O88513_S19	Gmnn					Decreased
	O88522_S380	Ikbkg							Decreased		Decreased
	O88532_T490	Zfr									Decreased
	O88543_S423	Cops3
	O88573_S132	Aff1
	O88573_S183	Aff1		Increased			Increased			Increased			Increased
	O88573_S187	Aff1		Increased			Increased			Increased			Increased
	O88573_S191	Aff1		Increased			Increased			Increased			Increased
	O88573_S197	Aff1		Increased			Increased			Increased			Increased
	O88573_S755	Aff1											Increased
	O88574_S131	Sap30		Increased			Increased			Increased		Decreased	Increased	Decreased
	O88643_S220	Pak1							Increased	Increased
	O88643_S223	Pak1										Decreased
	O88643_T225	Pak1								Increased
	O88643_T229	Pak1										Decreased	Decreased	Decreased
	O88643_T230	Pak1							Increased
	O88665_S279	Brd7										Decreased
	O88665_S289	Brd7		Increased									Increased
	O88700_S247	Blm				Decreased	Decreased		Decreased		Decreased
	O88700_S465	Blm			Decreased
	O88700_T1311	Blm									Increased	Increased	Increased	Increased
	O88746_S192	Tom1					Increased			Increased
	O88746_S405	Tom1
	O88746_S462	Tom1		Increased	Decreased		Increased			Increased			Increased
	O88746_S472	Tom1		Increased			Increased			Increased			Increased
	O88746_T196	Tom1					Increased
	O88746_T200	Tom1					Increased			Increased
	O88796_S251	Rpp30			Increased	Increased	Increased	Increased		Increased
	O88842_S543	Fgd3		Decreased		Decreased			Decreased		Decreased
	O88842_S589	Fgd3		Increased			Increased			Increased		Decreased	Increased	Decreased
	O88842_S76	Fgd3		Increased			Increased		Decreased	Increased	Decreased
	O88842_T732	Fgd3								Increased			Increased
	O88852_S2	Tspyl1				Decreased	Decreased	Decreased
	O88852_S3	Tspyl1					Decreased	Decreased
	O88874_S325	Ccnk
	O88874_S341	Ccnk			Increased			Increased			Increased
	O88888_S121	Apba3										Increased
	O88888_S126	Apba3
	O88907_S483	Pias1
	O88907_S488	Pias1
	O88907_S503	Pias1					Increased
	O88939_S141	Zbtb7a							Decreased	Decreased			Decreased
	O88939_S537	Zbtb7a		Decreased
	O89001_T1365	Cpd	Increased	Increased		Decreased			Decreased			Increased	Increased	Increased
	O89001_T1367	Cpd	Increased	Increased		Decreased			Decreased				Increased
	O89053_S426	Coro1a			Increased	Increased	Increased	Increased	Increased	Increased	Increased	Increased	Increased	Increased
	O89053_T418	Coro1a		Increased					Decreased
	O89086_S133	Rbm3
	O89090_S385	Sp1											Increased
	O89090_S41	Sp1					Increased
	O89090_S42	Sp1		Increased			Increased
	O89090_S61	Sp1
	O89103_S637	Cd93											Increased	Increased
	O89110_S188	Casp8			Decreased				Decreased	Decreased	Decreased
	P01101_S362	Fos								Increased
	P01101_S374	Fos					Increased			Increased
	P01895_S292	H2-D1
	P01897_S350	H2-L		Increased	Increased		Increased	Increased			Increased		Increased	Increased
	P01897_S352	H2-L											Increased	Increased
	P01897_S353	H2-L		Increased			Increased	Increased		Increased	Increased		Increased	Increased
	P01897_S356	H2-L	Decreased	Increased	Increased		Increased	Increased				Increased	Increased	Increased
	P01900_S353	H2-D1	Increased
	P01900_S356	H2-D1
	P01900_S359	H2-D1		Increased						Increased	Increased		Increased
	P01902_S347	H2-K1	Increased	Increased	Increased							Decreased	Increased
	P01902_S350	H2-K1		Increased						Increased			Increased
	P01902_S353	H2-K1	Increased	Increased									Increased
	P01902_T349	H2-K1		Increased			Increased			Increased
	P02301_S58	H3-5											Decreased
	P03966_S157	Mycn		Increased			Increased		Decreased	Increased	Decreased		Increased	Decreased
	P03966_S369	Mycn	Increased		Increased	Increased	Increased	Increased	Increased	Increased	Increased
	P03966_S373	Mycn			Increased	Increased	Increased	Increased	Increased	Increased	Increased
	P03966_S62	Mycn		Increased						Increased		Decreased	Increased	Decreased
	P03966_T58	Mycn		Increased	Increased					Increased		Decreased	Increased	Decreased
	P04184_S13	Tk1		Increased			Increased						Increased
	P04627_S186	Araf		Increased			Increased			Increased			Increased
	P04627_T181	Araf					Increased			Increased			Increased
	P05064_S39	Aldoa					Decreased
	P05064_S46	Aldoa			Increased				Increased	Increased	Increased
	P05213_S340	Tuba1b					Increased				Decreased
	P05213_S439	Tuba1b					Decreased			Decreased			Decreased	Decreased
	P05213_S48	Tuba1b		Increased			Increased					Decreased	Increased	Decreased
	P05627_S63	Jun		Increased			Increased			Increased			Increased
	P05627_S73	Jun		Increased	Increased	Increased	Increased	Increased	Increased	Increased	Increased		Increased	Increased
	P06745_T109	Gpi				Increased		Increased
	P06795_S643	Abcb1b			Increased			Increased
	P06795_S659	Abcb1b					Increased	Increased		Increased			Increased
	P06795_S665	Abcb1b	Increased	Increased			Increased		Increased	Increased	Increased	Increased	Increased	Increased
	P06795_S669	Abcb1b	Increased	Increased		Increased	Increased		Increased	Increased	Increased		Increased	Increased
	P06804_S2	Tnf			Increased			Increased	Increased	Increased	Increased		Increased	Increased
	P06804_S5	Tnf							Decreased	Increased	Increased		Increased
	P06804_T3	Tnf								Increased	Increased		Increased
	P07901_S231	Hsp90aa1
	P08101_S271	Fcgr2					Increased			Increased			Increased
	P08101_S275	Fcgr2					Increased			Increased		Increased	Increased
	P08113_S306	Hsp90b1
	P08228_S99	Sod1					Decreased	Decreased		Decreased	Decreased	Decreased	Decreased	Decreased
	P08775_S1815	Polr2a
	P08775_S1822	Polr2a
	P08775_S1829	Polr2a		Increased			Increased
	P08775_S1849	Polr2a							Increased	Increased	Increased
	P08775_S1871	Polr2a							Decreased
	P08775_S1875	Polr2a				Decreased	Decreased	Decreased				Decreased		Decreased
	P08775_S1878	Polr2a		Increased					Increased	Increased			Increased
	P08775_S1882	Polr2a							Increased	Increased			Decreased
	P08775_S1892	Polr2a		Increased					Increased	Increased	Increased
	P08775_S1899	Polr2a		Increased			Increased			Increased
	P08775_S1906	Polr2a		Increased					Increased	Increased	Increased
	P08775_S1913	Polr2a					Increased		Increased	Increased	Increased
	P08775_S1917	Polr2a			Decreased			Decreased
	P08775_S1920	Polr2a	Increased	Increased			Increased		Increased	Increased	Increased
	P08775_T1842	Polr2a											Decreased
	P08775_T1877	Polr2a							Increased
	P08775_T1885	Polr2a		Increased								Increased
	P08775_T1894	Polr2a								Increased
	P08775_T1912	Polr2a	Increased							Decreased	Decreased			Decreased
	P08775_Y1888	Polr2a
	P09405_S157	Ncl					Decreased						Decreased
	P09405_S238	Ncl											Increased
	P09405_S28	Ncl					Decreased
	P09405_S303	Ncl		Increased						Increased			Increased
	P09405_S34	Ncl					Decreased			Decreased
	P09405_S40	Ncl					Decreased			Decreased		Decreased	Decreased
	P09405_S403	Ncl							Decreased		Decreased
	P09405_S41	Ncl				Decreased	Decreased	Decreased
	P09405_S460	Ncl				Increased			Increased
	P09405_S616	Ncl	Increased	Increased					Decreased				Increased
	P09405_T121	Ncl		Increased
	P09411_S203	Pgk1		Increased			Increased			Increased			Increased
	P09450_S248	Junb					Increased	Increased		Increased			Increased
	P09450_S256	Junb				Decreased	Increased	Increased	Increased	Increased	Increased		Increased	Increased
	P09450_T252	Junb			Increased		Increased	Increased	Increased	Increased	Increased		Increased	Increased
	P09528_S5	Fth1	Increased	Increased	Increased			Increased	Increased	Increased	Increased		Increased	Increased
	P09581_S711	Csf1r		Increased
	P09581_S715	Csf1r		Increased
	P0C090_S806	Rc3h2										Increased
	P0DOV2_T106	Ifi204					Increased
	P0DP26_Y100	Calm1											Increased
	P10518_S215	Alad		Decreased
	P10853_S37	H2bc7
	P10923_S158	Spp1		Increased									Increased
	P10923_S162	Spp1				Increased	Increased
	P10923_S180	Spp1		Increased			Increased			Increased			Increased
	P10923_S183	Spp1
	P10923_S200	Spp1											Increased
	P10923_S212	Spp1									Increased	Increased		Increased
	P10923_S213	Spp1		Increased						Increased	Increased		Increased	Increased
	P10923_S219	Spp1											Increased	Increased
	P10923_S228	Spp1						Increased			Increased			Increased
	P10923_S231	Spp1	Increased		Increased			Increased		Increased	Increased			Increased
	P10923_S234	Spp1						Increased			Increased			Increased
	P10923_S250	Spp1												Increased
	P10923_S271	Spp1			Increased						Increased		Increased	Increased
	P10923_S283	Spp1								Increased	Increased		Increased	Increased
	P10923_S290	Spp1			Increased			Increased	Increased	Increased	Increased
	P10923_S33	Spp1											Increased
	P10923_S61	Spp1				Decreased		Increased	Decreased	Increased	Increased		Increased	Increased
	P10923_S62	Spp1				Decreased	Decreased	Increased	Decreased		Increased			Increased
	P10923_Y32	Spp1											Increased
	P11031_S19	Sub1							Decreased	Decreased	Decreased	Decreased	Decreased
	P11157_S20	Rrm2		Increased			Increased			Increased			Increased
	P11352_S201	Gpx1			Decreased
	P11352_S7	Gpx1
	P11440_T14	Cdk1				Increased	Increased	Increased	Increased	Increased	Increased
	P11440_Y15	Cdk1	Increased					Increased
	P11499_S226	Hsp90ab1		Decreased
	P11499_S261	Hsp90ab1				Increased	Increased	Increased	Increased	Increased	Increased
	P11983_S551	Tcp1	Decreased	Decreased	Decreased		Decreased
	P12367_S96	Prkar2a							Decreased	Decreased	Decreased
	P12382_S775	Pfkl				Increased	Increased		Increased	Increased	Increased
	P13405_S243	Rb1			Decreased				Decreased			Decreased	Decreased	Decreased
	P13405_S601	Rb1					Increased
	P13405_S605	Rb1									Decreased
	P13405_S788	Rb1		Increased
	P13405_S800	Rb1		Increased			Increased						Increased
	P13405_S804	Rb1		Increased			Increased						Increased
	P13405_T364	Rb1										Decreased	Decreased	Decreased
	P13405_T367	Rb1								Decreased			Decreased	Decreased
	P13808_S112	Slc4a2							Increased	Increased	Increased	Increased		Increased
	P13808_S144	Slc4a2		Increased			Increased			Increased			Increased	Decreased
	P13808_S172	Slc4a2								Decreased
	P13808_T148	Slc4a2					Increased			Increased
	P13808_T455	Slc4a2
	P13864_S138	Dnmt1				Increased	Increased
	P13864_S140	Dnmt1				Increased	Increased		Increased	Increased
	P13864_S142	Dnmt1					Increased
	P13864_S15	Dnmt1					Increased
	P13864_S150	Dnmt1										Decreased	Decreased
	P13864_S190	Dnmt1		Increased			Increased		Increased	Increased			Increased	Increased
	P13864_S717	Dnmt1				Decreased						Decreased
	P14115_S68	Rpl27a		Increased									Increased
	P14733_S14	Lmnb1	Increased		Increased	Increased		Increased		Increased
	P14733_S17	Lmnb1	Increased	Increased	Increased		Increased	Increased	Increased	Increased	Increased
	P14733_S24	Lmnb1	Increased	Increased	Increased	Increased	Increased	Increased	Increased	Increased	Increased
	P14733_S392	Lmnb1	Increased	Increased								Decreased
	P14733_S394	Lmnb1												Increased
	P14733_T21	Lmnb1				Increased	Increased	Increased	Increased	Increased	Increased
	P14869_S304	Rplp0	Increased	Increased	Increased					Decreased
	P14869_S307	Rplp0	Increased	Increased	Increased					Decreased
	P14901_S242	Hmox1								Increased			Increased	Increased
	P15037_S277	Ets2									Increased
	P15037_S284	Ets2						Increased	Increased	Increased	Increased	Increased	Increased
	P15037_S297	Ets2											Increased
	P15037_S309	Ets2		Increased			Increased			Increased			Increased
	P15037_S312	Ets2								Increased
	P15261_S370	Ifngr1								Increased	Increased			Increased
	P15261_S402	Ifngr1		Increased									Increased
	P15261_T373	Ifngr1		Increased						Increased	Increased			Increased
	P15379_S740	Cd44
	P15379_S742	Cd44	Decreased	Increased	Decreased		Increased		Decreased	Increased	Decreased		Increased
	P15379_T726	Cd44				Decreased
	P15532_S120	Nme1											Increased
	P15533_S218	Trim30a				Decreased	Decreased	Decreased	Decreased	Decreased	Decreased
	P15702_S347	Spn		Increased			Increased
	P15702_S357	Spn
	P15702_S371	Spn							Increased	Decreased			Decreased
	P15702_S381	Spn												Increased
	P15702_S394	Spn			Increased	Increased		Increased	Increased	Increased	Increased	Increased	Increased	Increased
	P15702_T378	Spn				Increased	Increased		Increased	Increased	Increased
	P16254_S45	Srp14								Decreased
	P17012_S269	Zfx					Increased			Increased
	P17095_S36	Hmga1		Increased			Increased						Increased
	P17095_S44	Hmga1		Increased					Decreased	Increased			Increased
	P17095_S6	Hmga1										Increased	Increased	Increased
	P17095_S9	Hmga1											Increased	Increased
	P17095_T53	Hmga1	Increased	Increased									Increased	Increased
	P17182_S254	Eno1				Increased
	P17182_S419	Eno1				Increased						Increased
	P17182_Y25	Eno1					Decreased		Decreased
	P17182_Y44	Eno1		Increased			Increased			Increased			Increased
	P17433_S132	Spi1		Decreased							Decreased
	P17433_S148	Spi1		Increased
	P17809_T478	Slc2a1											Increased
	P18608_S7	Hmgn1
	P18608_S87	Hmgn1							Increased
	P18608_S95	Hmgn1
	P18653_S352	Rps6ka1											Increased
	P18654_S227	Rps6ka3		Increased			Increased			Increased
	P18654_S369	Rps6ka3								Increased			Increased
	P18654_S715	Rps6ka3		Decreased	Decreased	Decreased	Decreased	Decreased	Decreased	Decreased	Decreased
	P18654_T365	Rps6ka3											Increased
	P18760_S3	Cfl1	Increased	Increased		Decreased	Increased					Decreased
	P18760_S41	Cfl1								Increased
	P18762_S246	Adrb2
	P20029_S650	Hspa5										Decreased	Decreased
	P20029_T649	Hspa5	Increased								Increased
	P20152_S201	Vim
	P20152_S214	Vim							Increased					Increased
	P20152_S39	Vim											Increased
	P20152_S412	Vim
	P20152_S420	Vim								Increased
	P20152_S430	Vim					Increased			Increased			Increased	Increased
	P20152_S459	Vim	Increased	Increased	Decreased		Increased	Increased	Increased		Increased
	P20152_S55	Vim									Increased
	P20152_S56	Vim
	P20152_S7	Vim
	P20152_S73	Vim		Increased			Increased						Increased
	P20444_T497	Prkca		Increased			Increased						Increased
	P20491_S72	Fcer1g			Increased
	P20491_Y65	Fcer1g											Increased	Increased
	P20491_Y76	Fcer1g											Increased	Increased
	P20934_S197	Evi2a		Increased			Increased						Increased
	P20934_S203	Evi2a		Increased	Increased		Increased			Increased			Increased
	P20934_T195	Evi2a		Increased			Increased			Increased			Increased
	P21855_S22	Cd72					Increased
	P21855_S45	Cd72								Increased
	P21855_S56	Cd72								Increased
	P22518_S137	Clk1		Increased					Decreased
	P22518_S139	Clk1				Decreased			Decreased
	P22893_S178	Zfp36								Increased			Increased
	P22893_S189	Zfp36							Decreased	Increased	Decreased
	P22893_S220	Zfp36								Increased
	P22893_S266	Zfp36								Increased
	P22893_S269	Zfp36								Increased
	P22893_S272	Zfp36								Increased
	P22893_S316	Zfp36								Increased
	P22893_S318	Zfp36								Increased
	P22893_S52	Zfp36			Increased		Increased	Increased	Increased	Increased	Increased		Increased	Increased
	P22893_S80	Zfp36			Increased	Increased	Increased	Increased	Increased	Increased	Increased		Increased	Increased
	P22893_S82	Zfp36							Increased	Increased	Increased
	P22893_S85	Zfp36			Increased	Increased	Increased	Increased	Increased	Increased	Increased		Increased
	P22893_T250	Zfp36
	P23116_S584	Eif3a							Increased	Increased	Increased
	P23249_S970	Mov10				Increased		Increased
	P23298_S675	Prkch		Increased			Increased		Decreased		Decreased		Increased
	P23336_S20	Ggta1							Increased				Increased
	P23949_S127	Zfp36l2		Increased			Increased
	P23949_S416	Zfp36l2		Increased			Increased			Increased			Increased
	P23949_S57	Zfp36l2		Increased
	P23949_S75	Zfp36l2		Increased						Increased
	P24452_S341	Capg		Increased			Increased			Increased		Decreased	Increased	Decreased
	P24668_S268	M6pr									Increased
	P24788_S234	Cdk11b
	P24788_S270	Cdk11b	Increased	Increased	Increased				Decreased
	P24788_S741	Cdk11b				Decreased			Decreased			Decreased
	P24788_T584	Cdk11b					Increased			Increased	Decreased
	P24788_T740	Cdk11b				Decreased
	P25206_S160	Mcm3
	P25206_S668	Mcm3
	P25206_S732	Mcm3
	P25206_S738	Mcm3												Increased
	P25206_T719	Mcm3				Decreased			Decreased	Increased
	P25206_T729	Mcm3												Increased
	P25322_T286	Ccnd1						Increased			Increased
	P25911_S19	Lyn												Increased
	P26011_S796	Itgb7			Decreased						Decreased
	P26039_S2338	Tln1			Decreased
	P26039_S425	Tln1							Decreased
	P26041_S576	Msn						Increased	Increased	Increased	Increased		Increased	Increased
	P26151_S347	Fcgr1			Increased			Increased			Increased
	P26151_S378	Fcgr1										Decreased
	P26151_S379	Fcgr1
	P26151_T368	Fcgr1					Decreased		Decreased	Decreased	Decreased	Decreased	Decreased
	P26231_S641	Ctnna1	Increased	Increased	Increased	Decreased	Decreased			Decreased
	P26350_S2	Ptma	Increased	Increased	Increased
	P26350_S9	Ptma
	P26350_T8	Ptma				Decreased	Increased
	P26369_S2	U2af2			Increased			Increased						Increased
	P27546_S1046	Map4		Increased
	P27546_S254	Map4					Increased			Increased
	P27546_S345	Map4
	P27546_S475	Map4					Increased	Increased	Increased	Increased	Increased
	P27546_S517	Map4	Decreased		Increased	Decreased				Increased	Increased
	P27546_S617	Map4								Increased
	P27546_S667	Map4										Decreased	Increased	Decreased
	P27546_S760	Map4								Increased		Decreased	Increased	Decreased
	P27546_S785	Map4								Increased		Decreased		Decreased
	P27546_S798	Map4	Increased
	P27546_T847	Map4		Increased			Increased			Increased			Increased
	P27870_T185	Vav1		Decreased	Decreased
	P27870_Y844	Vav1					Increased			Increased			Increased
	P28028_S135	Braf					Increased			Increased
	P28028_S316	Braf
	P28028_S348	Braf					Increased			Increased			Increased
	P28028_S714	Braf				Increased	Increased	Increased	Increased	Increased	Increased
	P28352_S18	Apex1	Increased	Increased	Increased	Increased	Increased	Increased	Increased	Increased	Increased		Increased
	P28574_S11	Max			Increased						Increased
	P28574_S2	Max
	P28656_S10	Nap1l1	Increased	Increased			Increased
	P28667_S101	Marcksl1		Increased									Increased
	P28667_S104	Marcksl1		Increased			Increased			Increased			Increased
	P28667_S116	Marcksl1
	P28667_S120	Marcksl1			Increased		Increased			Increased	Increased
	P28667_S132	Marcksl1							Decreased		Decreased		Increased	Increased
	P28667_S135	Marcksl1				Decreased
	P28667_S162	Marcksl1										Increased
	P28667_S165	Marcksl1										Increased
	P28667_S36	Marcksl1
	P28667_S48	Marcksl1
	P28667_S71	Marcksl1									Increased
	P28667_T122	Marcksl1								Increased				Increased
	P28667_T148	Marcksl1						Increased		Increased	Increased		Increased	Increased
	P28667_T170	Marcksl1							Increased	Increased	Increased	Increased	Increased
	P28667_T183	Marcksl1									Increased
	P28667_T41	Marcksl1											Increased
	P28667_T61	Marcksl1
	P28667_T85	Marcksl1					Increased	Increased	Increased	Increased	Increased	Increased	Increased	Increased
	P28741_S689	Kif3a					Increased						Increased
	P28867_S643	Prkcd		Increased			Increased		Decreased	Increased			Increased	Decreased
	P28867_T505	Prkcd					Increased			Increased
	P29352_S405	Ptpn22
	P29352_S452	Ptpn22											Increased
	P29352_S539	Ptpn22					Increased						Increased
	P29352_S543	Ptpn22					Increased						Increased
	P29352_S687	Ptpn22					Decreased			Decreased
	P30276_S397	Ccnb2		Increased							Decreased	Decreased	Decreased	Decreased
	P30415_S1195	Nktr							Increased	Increased
	P30415_S255	Nktr		Decreased			Decreased
	P30415_S379	Nktr												Increased
	P30415_S611	Nktr
	P30415_S900	Nktr				Increased
	P30415_S908	Nktr		Decreased	Decreased		Decreased				Decreased
	P30415_S909	Nktr			Decreased		Decreased				Decreased
	P30415_S911	Nktr			Decreased		Decreased				Decreased
	P30415_T253	Nktr
	P30993_S318	C5ar1		Increased	Increased					Increased			Increased
	P30993_S325	C5ar1												Increased
	P30993_S328	C5ar1	Increased			Increased		Increased	Increased		Increased			Increased
	P30993_S339	C5ar1							Increased	Increased				Increased
	P30993_S344	C5ar1				Increased	Increased		Increased	Increased	Increased
	P30993_S348	C5ar1	Increased	Increased			Increased	Increased	Increased	Increased	Increased	Increased	Increased
	P30993_T343	C5ar1	Increased	Increased	Increased
	P30999_S252	Ctnnd1		Increased
	P30999_S899	Ctnnd1				Increased	Increased
	P31230_S107	Aimp1		Increased
	P31230_S99	Aimp1		Increased			Increased			Increased
	P31266_S8	Rbpj		Increased
	P31324_S83	Prkar2b		Increased						Increased			Increased
	P31324_S85	Prkar2b		Increased									Increased
	P31651_S599	Slc6a12					Increased
	P31750_S124	Akt1				Decreased			Decreased		Increased
	P31750_S129	Akt1				Decreased					Increased
	P32067_S92	Ssb
	P33174_S1224	Kif4		Increased			Increased			Increased			Increased
	P33174_S788	Kif4
	P33174_S802	Kif4				Increased	Increased						Increased
	P33174_S811	Kif4								Decreased		Decreased	Decreased	Decreased
	P33174_S816	Kif4								Decreased		Decreased	Decreased	Decreased
	P33174_T800	Kif4				Increased	Increased
	P33609_S192	Pola1
	P33609_S215	Pola1					Increased			Increased
	P33611_S126	Pola2		Increased			Increased	Increased		Increased	Increased
	P33611_S147	Pola2		Increased			Increased
	P33611_S152	Pola2		Increased
	P33611_T127	Pola2							Increased		Increased
	P34022_S60	Ranbp1					Increased
	P34022_T13	Ranbp1		Increased								Decreased
	P35276_S10	Rab3d			Increased		Increased	Increased		Increased
	P35283_S20	Rab12		Increased
	P35293_S188	Rab18											Decreased
	P35383_S329	P2ry2										Increased	Increased	Increased
	P35383_T327	P2ry2											Increased	Increased
	P35486_S232	Pdha1	Decreased			Decreased						Decreased	Increased	Increased
	P35486_S293	Pdha1		Increased									Increased	Increased
	P35486_S300	Pdha1							Decreased				Increased	Increased
	P35550_S130	Fbl						Increased	Increased		Increased	Increased	Increased	Increased
	P35564_S582	Canx	Increased			Increased
	P35564_T561	Canx				Decreased	Decreased	Decreased
	P35689_S341	Ercc5
	P35689_S384	Ercc5						Increased
	P35689_S571	Ercc5				Decreased		Decreased
	P35831_S434	Ptpn12			Decreased			Decreased		Increased
	P35831_S550	Ptpn12					Increased						Increased
	P35831_S555	Ptpn12					Increased						Increased
	P35831_S588	Ptpn12									Decreased
	P35831_S670	Ptpn12					Decreased
	P35831_S734	Ptpn12								Increased
	P35831_S748	Ptpn12					Increased			Increased			Increased
	P35951_S856	Ldlr												Increased
	P35969_S1205	Flt1							Decreased
	P35969_S1207	Flt1											Increased	Increased
	P35969_S978	Flt1											Increased	Increased
	P35979_S38	Rpl12			Decreased								Increased
	P35980_S130	Rpl18		Increased			Increased
	P36552_S101	Cpox
	P36916_S319	Gnl1
	P36916_S32	Gnl1							Increased
	P36916_S324	Gnl1					Increased					Increased	Increased	Increased
	P36916_S33	Gnl1				Increased						Increased		Decreased
	P36916_S51	Gnl1					Decreased
	P36916_T48	Gnl1				Increased	Increased	Increased	Increased	Increased			Increased
	P36916_T50	Gnl1	Increased	Increased		Increased	Increased			Increased
	P37913_S102	Lig1
	P37913_S49	Lig1		Increased								Increased
	P37913_S65	Lig1				Increased	Increased	Increased
	P37913_S85	Lig1					Increased			Increased
	P37913_S906	Lig1		Increased
	P37913_T193	Lig1	Decreased						Decreased
	P37913_T77	Lig1	Increased	Increased	Increased	Increased	Increased		Increased	Increased	Increased
	P39428_S60	Traf1			Increased	Increased	Increased	Increased	Increased	Increased	Increased
	P39428_S63	Traf1			Increased	Increased	Increased	Increased	Increased	Increased	Increased
	P39689_S78	Cdkn1a	Decreased	Decreased	Decreased	Decreased	Decreased		Increased		Increased
	P40124_S307	Cap1		Increased			Increased			Increased			Increased
	P40124_S309	Cap1					Increased
	P40124_S34	Cap1				Decreased		Decreased	Decreased			Decreased
	P40201_S1094	Chd1		Decreased									Decreased
	P40201_S1096	Chd1		Decreased									Decreased
	P40201_S1678	Chd1	Increased	Increased	Increased		Increased		Increased	Increased				Increased
	P40201_S1690	Chd1	Increased	Increased
	P40694_S796	Ighmbp2						Decreased
	P40694_S800	Ighmbp2										Decreased		Decreased
	P41183_S331	Bcl6
	P41183_S334	Bcl6		Decreased	Decreased				Decreased		Decreased	Decreased	Decreased	Decreased
	P41183_S344	Bcl6											Decreased	Decreased
	P41183_S362	Bcl6								Increased			Decreased	Decreased
	P41183_S367	Bcl6							Decreased	Increased	Decreased
	P41234_S1327	Abca2					Decreased			Decreased	Decreased		Decreased	Decreased
	P41234_S1331	Abca2					Decreased			Decreased	Decreased	Decreased	Decreased	Decreased
	P41234_T2411	Abca2
	P42128_S199	Foxk1	Increased	Increased			Increased			Increased		Decreased	Increased	Decreased
	P42128_S209	Foxk1	Increased	Increased	Increased		Increased			Increased		Decreased	Increased	Decreased
	P42128_S225	Foxk1		Increased			Increased			Increased			Increased
	P42128_S229	Foxk1		Increased			Increased			Increased			Increased	Decreased
	P42128_S243	Foxk1		Increased			Increased			Increased			Increased
	P42128_S281	Foxk1					Increased
	P42128_S285	Foxk1					Increased						Increased
	P42128_S402	Foxk1		Increased									Increased
	P42128_S406	Foxk1		Increased						Increased			Increased
	P42128_S414	Foxk1		Increased									Increased
	P42128_S427	Foxk1	Increased	Increased			Increased			Increased			Increased
	P42128_S431	Foxk1	Increased	Increased			Increased		Increased	Increased
	P42128_S454	Foxk1				Decreased		Decreased					Increased
	P42128_S458	Foxk1											Increased
	P42128_S87	Foxk1			Increased	Increased	Increased	Increased
	P42128_T231	Foxk1		Increased
	P42128_T422	Foxk1	Increased	Increased			Increased			Increased			Increased
	P42225_S727	Stat1
	P42230_S779	Stat5a		Increased			Increased			Increased			Increased
	P42567_S324	Eps15								Increased
	P42567_S798	Eps15
	P42567_S816	Eps15					Increased
	P42567_T664	Eps15
	P42567_T779	Eps15					Increased			Increased
	P42859_S398	Htt		Increased			Increased						Increased
	P42859_S409	Htt		Increased					Decreased	Increased	Decreased
	P42859_S411	Htt		Increased			Increased	Increased		Increased			Increased
	P43274_S2	H1-4									Increased
	P43274_S36	H1-4			Decreased					Increased			Increased
	P43274_T18	H1-4		Increased
	P43274_T4	H1-4					Increased
	P43275_S2	H1-1							Decreased	Increased		Decreased		Decreased
	P43276_S18	H1-5							Increased	Decreased
	P43276_T9	H1-5	Increased	Increased	Increased
	P43277_S37	H1-3	Decreased		Decreased								Increased
	P43277_T18	H1-3		Increased	Decreased		Increased			Increased
	P43277_T4	H1-3
	P43346_S11	Dck				Decreased			Decreased
	P43346_S13	Dck				Decreased		Decreased
	P43346_S74	Dck								Increased		Increased	Increased
	P45481_S1077	Crebbp
	P45481_S2064	Crebbp				Decreased		Decreased
	P46061_S430	Rangap1								Increased
	P46061_S444	Rangap1		Increased			Increased	Increased		Increased	Increased	Decreased	Increased	Decreased
	P46062_S53	Sipa1		Increased			Increased		Increased	Increased
	P46062_S65	Sipa1	Increased	Increased		Increased	Increased	Increased	Increased	Increased
	P46062_S72	Sipa1			Increased					Increased	Increased		Increased	Increased
	P46062_S811	Sipa1											Decreased
	P46062_S903	Sipa1		Increased			Increased	Decreased
	P46062_S907	Sipa1		Increased			Increased
	P46062_T82	Sipa1					Increased			Increased
	P46467_S102	Vps4b								Decreased	Decreased
	P46656_S67	Fdx1			Decreased									Decreased
	P46664_S2	Adss2		Increased			Increased	Decreased		Increased
	P46664_S7	Adss2		Increased			Increased
	P46694_S18	Ier3			Increased	Increased	Increased	Increased	Increased	Increased	Increased		Increased	Increased
	P46694_S31	Ier3								Increased			Increased
	P47713_S2	Pla2g4a		Increased			Increased			Increased	Decreased		Increased
	P47713_S431	Pla2g4a					Decreased
	P47713_S437	Pla2g4a					Increased		Increased	Increased	Increased
	P47713_S515	Pla2g4a		Increased			Increased	Increased		Increased
	P47713_S726	Pla2g4a				Increased						Increased
	P47713_S728	Pla2g4a								Increased
	P47753_S9	Capza1
	P47754_S9	Capza2					Decreased						Decreased	Decreased
	P47757_S263	Capzb
	P47810_S150	Wee1	Increased				Increased	Increased
	P47930_S120	Fosl2						Decreased		Decreased			Decreased
	P47930_S19	Fosl2						Increased	Increased		Increased
	P47930_S200	Fosl2								Increased			Increased
	P47930_S308	Fosl2								Increased
	P47930_S320	Fosl2		Increased									Increased
	P47941_S107	Crkl
	P47941_S112	Crkl
	P47941_Y207	Crkl		Increased			Increased						Increased
	P47955_S101	Rplp1	Increased	Increased	Increased
	P47955_S104	Rplp1	Increased	Increased	Increased
	P47963_S106	Rpl13	Decreased
	P48025_S291	Syk		Increased
	P48678_S12	Lmna
	P48678_S17	Lmna	Increased	Increased									Increased	Increased
	P48678_S22	Lmna	Increased	Increased		Increased	Increased	Increased	Increased	Increased	Increased
	P48678_S390	Lmna				Decreased	Decreased	Decreased	Decreased	Decreased
	P48678_S392	Lmna				Decreased	Decreased	Decreased		Decreased
	P48678_S458	Lmna							Decreased		Decreased
	P48678_S575	Lmna			Decreased			Decreased						Decreased
	P48678_S616	Lmna	Decreased	Increased	Decreased		Increased			Increased			Increased
	P48678_S633	Lmna		Increased
	P48678_S637	Lmna											Increased
	P48678_S653	Lmna							Increased	Increased	Increased	Increased	Increased	Increased
	P48678_T19	Lmna				Increased	Increased		Increased				Increased	Increased
	P48754_S1154	Brca1
	P48754_S1481	Brca1
	P48754_S686	Brca1		Increased		Increased	Increased	Increased	Increased	Increased	Increased
	P48754_S706	Brca1		Increased			Increased						Increased
	P48754_S717	Brca1											Increased	Increased
	P48755_S101	Fosl1	Decreased						Decreased	Decreased	Increased	Decreased	Decreased
	P48755_S193	Fosl1											Increased	Increased
	P48755_S267	Fosl1											Increased
	P48755_S74	Fosl1
	P48972_S282	Mybl2	Increased							Decreased			Decreased
	P48972_S283	Mybl2	Increased							Decreased			Decreased
	P48972_S396	Mybl2					Increased
	P48972_S424	Mybl2					Increased
	P48972_S625	Mybl2					Increased
	P49135_S34	Ercc3	Decreased	Decreased	Decreased
	P49138_S16	Mapkapk2
	P49138_S3	Mapkapk2
	P49138_S5	Mapkapk2								Increased
	P49312_S2	Hnrnpa1
	P49312_S309	Hnrnpa1		Increased
	P49312_S4	Hnrnpa1					Decreased
	P49312_S6	Hnrnpa1			Increased			Increased	Increased	Increased	Increased
	P49312_S95	Hnrnpa1											Increased
	P49452_S154	Cenpc					Increased
	P49452_S156	Cenpc									Decreased
	P49452_S158	Cenpc	Increased	Increased	Increased	Increased	Increased	Increased	Increased	Increased	Increased		Increased	Increased
	P49452_S363	Cenpc								Increased			Increased
	P49452_S517	Cenpc		Decreased			Decreased		Decreased	Decreased		Decreased
	P49452_S60	Cenpc		Increased			Increased						Increased
	P49452_S612	Cenpc		Increased
	P49452_S699	Cenpc								Increased			Increased	Decreased
	P49452_S737	Cenpc
	P49452_T354	Cenpc												Decreased
	P49586_S315	Pcyt1a
	P49586_S323	Pcyt1a
	P49586_S329	Pcyt1a							Decreased
	P49586_S331	Pcyt1a					Decreased
	P49586_S347	Pcyt1a	Increased	Increased		Increased	Increased	Increased	Increased	Increased	Increased		Increased
	P49586_S362	Pcyt1a					Increased		Increased	Increased
	P49710_S333	Hcls1	Decreased		Decreased	Decreased	Decreased	Decreased
	P49710_S62	Hcls1
	P49717_S104	Mcm4		Increased
	P49717_S119	Mcm4
	P49717_S130	Mcm4	Decreased	Increased			Increased			Increased	Decreased		Increased
	P49717_T101	Mcm4		Increased
	P49717_T109	Mcm4		Increased
	P49717_T19	Mcm4							Increased	Increased	Increased
	P49769_S353	Psen1
	P49769_S357	Psen1
	P49769_S371	Psen1		Increased		Decreased		Decreased	Decreased
	P49769_S57	Psen1											Increased
	P49769_T354	Psen1												Increased
	P49769_T370	Psen1	Increased	Increased							Decreased
	P50136_S334	Bckdha							Decreased	Decreased
	P50580_S2	Pa2g4	Increased	Increased		Increased	Increased	Increased	Increased	Increased	Increased	Increased
	P50580_S383	Pa2g4				Decreased							Decreased
	P50580_T386	Pa2g4				Decreased	Decreased	Decreased
	P51150_S72	Rab7a											Increased
	P51612_S395	Xpc								Decreased
	P51612_S875	Xpc				Increased			Increased
	P51612_S876	Xpc				Increased			Increased
	P51612_S93	Xpc						Decreased	Decreased	Decreased	Decreased
	P51660_S308	Hsd17b4				Increased	Increased	Increased	Increased	Increased	Increased			Increased
	P51675_S341	Ccr1												Increased
	P51675_S352	Ccr1												Increased
	P51829_S507	Adcy7					Increased			Increased
	P51829_S510	Adcy7		Increased			Increased			Increased
	P51859_S128	Hdgf					Decreased	Decreased		Decreased	Decreased			Decreased
	P51859_S165	Hdgf		Decreased			Decreased			Decreased
	P51859_S202	Hdgf
	P51859_S206	Hdgf									Decreased
	P51859_T200	Hdgf										Increased
	P51912_S506	Slc1a5	Decreased							Increased	Increased
	P51912_S518	Slc1a5		Increased			Increased			Increased			Increased
	P51954_S1071	Nek1											Decreased	Decreased
	P51954_S618	Nek1					Increased
	P52293_S62	Kpna2				Increased	Increased		Increased			Decreased
	P52483_S8	Ube2e3							Decreased				Decreased
	P52651_S22	Rhox5			Increased
	P52927_S100	Hmga2					Increased	Increased		Increased	Increased
	P52927_S104	Hmga2				Increased	Increased	Increased	Increased	Increased	Increased		Increased	Increased
	P52927_S14	Hmga2		Increased
	P52927_S2	Hmga2									Decreased		Increased
	P52927_S44	Hmga2	Increased	Increased	Increased	Increased	Increased	Increased	Increased	Increased	Increased
	P53349_S142	Map3k1		Increased			Increased
	P53349_S261	Map3k1
	P53349_S518	Map3k1
	P53349_S915	Map3k1	Increased		Increased			Increased
	P53349_S97	Map3k1
	P53762_S77	Arnt		Increased	Increased							Increased	Increased	Increased
	P53986_S210	Slc16a1			Increased	Increased	Increased	Increased	Increased	Increased	Increased			Increased
	P53986_S213	Slc16a1			Increased	Increased	Increased	Increased	Increased	Increased	Increased		Increased	Increased
	P53986_S230	Slc16a1				Decreased	Decreased	Decreased	Decreased	Decreased	Decreased	Decreased
	P53986_S461	Slc16a1				Increased	Increased	Increased
	P53986_S477	Slc16a1	Increased	Increased	Increased		Increased	Increased	Increased	Increased	Increased			Decreased
	P53986_S482	Slc16a1
	P53986_S483	Slc16a1				Increased	Increased		Increased	Increased
	P53986_S491	Slc16a1		Decreased			Decreased
	P53986_T462	Slc16a1				Increased	Increased	Increased	Increased	Increased	Increased
	P53995_S1347	Anapc1	Decreased	Decreased
	P53995_S688	Anapc1		Increased			Increased			Increased			Increased
	P53995_T902	Anapc1			Increased
	P54103_S183	Dnajc2		Increased			Increased
	P54103_S49	Dnajc2									Increased
	P54103_S60	Dnajc2	Increased	Increased			Increased
	P54103_S63	Dnajc2		Increased			Increased					Decreased	Decreased	Decreased
	P54227_S16	Stmn1		Increased			Increased			Increased	Increased		Increased
	P54227_S25	Stmn1		Increased			Increased			Increased		Decreased	Increased	Decreased
	P54227_S38	Stmn1								Increased		Decreased		Decreased
	P54227_S46	Stmn1							Increased	Increased	Increased		Decreased
	P54254_S213	Atxn1		Increased			Increased						Increased
	P54254_S229	Atxn1					Increased
	P54276_S137	Msh6								Increased
	P54276_S227	Msh6					Decreased		Decreased	Decreased	Decreased	Decreased	Decreased	Decreased
	P54276_S252	Msh6					Decreased		Decreased	Decreased			Decreased
	P54276_S254	Msh6					Decreased							Decreased
	P54276_S256	Msh6							Decreased
	P54276_S261	Msh6											Decreased
	P54726_S123	Rad23a							Increased	Increased	Increased
	P54726_S133	Rad23a											Decreased	Decreased
	P54726_S216	Rad23a
	P54726_S92	Rad23a					Increased
	P54728_S160	Rad23b					Increased			Increased
	P54728_S253	Rad23b		Increased			Increased			Increased			Increased
	P54731_S581	Faf1					Decreased				Increased
	P55012_S74	Slc12a2		Increased
	P55194_S535	Sh3bp1										Decreased		Decreased
	P55194_S632	Sh3bp1					Increased			Increased
	P55258_S185	Rab8a								Decreased
	P56212_S62	Arpp19		Increased									Increased
	P56399_T623	Usp5					Increased					Increased
	P56677_S13	St14											Increased
	P56812_S119	Pdcd5
	P56959_S270	Fus								Decreased
	P57725_S125	Samsn1
	P57725_S23	Samsn1		Increased		Decreased
	P57725_S38	Samsn1									Decreased
	P57725_S90	Samsn1											Decreased
	P57725_S97	Samsn1	Increased										Decreased
	P57784_S239	Snrpa1
	P57787_S430	Slc16a3	Decreased
	P57787_S469	Slc16a3				Decreased	Increased	Increased	Decreased	Increased	Increased
	P57787_T465	Slc16a3		Increased					Decreased	Increased	Increased		Increased	Increased
	P58058_S46	Nadk	Increased	Increased			Increased					Decreased	Increased
	P58058_S48	Nadk	Increased	Increased			Increased					Increased	Increased
	P58058_S50	Nadk	Increased	Increased
	P58058_S64	Nadk		Increased			Increased			Increased			Increased
	P58252_T57	Eef2		Increased	Increased	Increased	Increased	Increased	Increased	Increased	Increased
	P58334_S103	Klf16								Increased			Increased
	P58334_S113	Klf16								Increased			Increased	Decreased
	P58334_S225	Klf16		Increased			Increased			Increased
	P58334_S233	Klf16		Increased			Increased			Increased
	P58334_S237	Klf16		Increased			Increased			Increased			Increased
	P58334_S245	Klf16
	P58334_T98	Klf16	Increased										Increased
	P58468_S192	Slx9					Increased
	P58468_S38	Slx9					Increased			Increased
	P58468_S76	Slx9					Increased							Increased
	P58468_S79	Slx9	Decreased	Increased			Increased							Increased
	P58501_S16	Paxbp1											Decreased
	P58501_S264	Paxbp1											Decreased
	P58501_S297	Paxbp1		Increased		Increased	Increased	Increased
	P58501_S559	Paxbp1		Increased
	P58501_S560	Paxbp1
	P58686_S82	Bbln					Increased	Decreased			Decreased
	P58742_S495	Aaas								Increased		Decreased
	P58742_S511	Aaas					Increased
	P58742_S522	Aaas					Increased
	P58742_S541	Aaas		Increased			Increased
	P58742_T519	Aaas					Increased
	P58801_S364	Ripk2				Increased		Increased
	P58871_S1063	Tnks1bp1								Decreased	Decreased
	P58871_S1375	Tnks1bp1								Decreased	Decreased		Decreased
	P58871_S1611	Tnks1bp1							Increased
	P58871_S1612	Tnks1bp1							Increased
	P58871_S1657	Tnks1bp1	Increased
	P58871_S496	Tnks1bp1
	P58871_S539	Tnks1bp1					Increased
	P58871_S763	Tnks1bp1							Increased
	P58871_S866	Tnks1bp1
	P58871_T533	Tnks1bp1					Increased			Increased
	P59114_S116	Pcif1						Increased
	P59114_S140	Pcif1											Increased
	P59114_S143	Pcif1		Increased			Increased			Increased			Increased
	P59114_S144	Pcif1					Increased
	P59114_S19	Pcif1
	P59114_S30	Pcif1		Increased						Increased			Increased
	P59114_T150	Pcif1					Increased	Decreased					Increased
	P59178_S687	L3mbtl2
	P59325_S10	Eif5				Increased
	P59325_S387	Eif5												Decreased
	P59325_S388	Eif5												Decreased
	P59326_S291	Ythdf1					Increased			Increased
	P59598_S201	Asxl1		Increased
	P59598_S500	Asxl1					Increased
	P59759_S209	Mrtfb		Increased			Increased			Increased			Increased
	P59759_S225	Mrtfb					Increased
	P59764_S1709	Dock4	Increased					Increased	Increased
	P59764_S1817	Dock4	Increased	Increased
	P59764_S1824	Dock4
	P59808_S1011	Sash1											Increased	Increased
	P59808_S1014	Sash1				Increased							Increased
	P59808_S1016	Sash1
	P59808_S1020	Sash1				Increased	Increased	Increased	Increased	Increased	Increased		Increased
	P59808_S400	Sash1											Increased
	P59808_S500	Sash1				Increased			Increased		Increased
	P59808_S694	Sash1			Decreased
	P59808_S699	Sash1					Decreased							Decreased
	P59808_S723	Sash1											Increased
	P59808_S805	Sash1											Increased
	P59808_S83	Sash1		Increased	Decreased		Increased			Increased			Increased
	P59808_S831	Sash1					Decreased	Decreased			Increased
	P59808_S94	Sash1					Increased			Increased			Increased
	P59997_S28	Kdm2a
	P59997_S692	Kdm2a				Increased	Increased	Increased	Increased	Increased	Increased
	P59997_S718	Kdm2a		Increased			Increased		Decreased	Increased
	P59997_S731	Kdm2a		Increased			Increased			Increased
	P59997_T713	Kdm2a					Increased		Decreased	Increased	Decreased
	P60330_S1504	Espl1
	P60330_S1509	Espl1							Increased	Increased	Increased
	P60330_S239	Espl1								Increased
	P60335_S173	Pcbp1		Increased			Increased			Increased			Increased
	P60335_S190	Pcbp1					Increased					Increased	Increased
	P60335_S231	Pcbp1	Decreased	Decreased			Increased
	P60710_S233	Actb								Increased			Increased
	P60867_T9	Rps20					Increased
	P60904_S10	Dnajc5			Decreased				Decreased				Increased
	P61222_S582	Abce1					Increased
	P61290_S24	Psme3					Increased			Increased	Decreased
	P61406_S869	Smg6		Increased					Increased	Increased		Increased	Decreased
	P61406_S873	Smg6		Increased			Increased			Increased
	P62046_S518	Lrch1		Increased			Increased			Increased			Increased
	P62046_S522	Lrch1		Increased			Increased			Increased			Increased
	P62071_S186	Rras2				Increased
	P62137_S2	Ppp1ca							Decreased	Decreased	Decreased
	P62259_S210	Ywhae					Increased							Decreased
	P62264_S139	Rps14		Increased									Increased
	P62482_S112	Kcnab2
	P62717_S71	Rpl18a		Increased	Decreased				Decreased	Increased	Decreased		Increased
	P62751_S43	Rpl23a										Decreased		Decreased
	P62754_S235	Rps6	Increased	Increased	Increased	Increased	Increased	Increased	Increased	Increased	Increased		Increased	Increased
	P62754_S236	Rps6	Increased	Increased	Increased	Increased	Increased	Increased	Increased	Increased	Increased		Increased	Increased
	P62754_S240	Rps6	Increased	Increased	Increased	Increased	Increased	Increased	Increased	Increased	Increased		Increased	Increased
	P62754_S244	Rps6			Increased	Increased	Increased	Increased	Increased	Increased	Increased		Increased	Increased
	P62754_S247	Rps6			Increased	Increased		Increased	Increased	Increased	Increased		Increased
	P62754_T241	Rps6			Decreased
	P62806_S48	H4c1								Increased
	P62869_S111	Elob			Decreased
	P62889_S10	Rpl30				Increased	Increased	Increased	Increased	Increased	Increased	Decreased
	P62900_S98	Rpl31		Increased			Increased			Increased
	P62908_T221	Rps3							Increased		Increased
	P62960_S100	Ybx1	Increased		Increased	Increased	Increased	Increased	Increased	Increased	Increased	Increased	Increased
	P62960_S165	Ybx1										Decreased	Decreased	Decreased
	P62960_S172	Ybx1										Decreased	Decreased	Decreased
	P62960_S19	Ybx1								Increased				Decreased
	P62960_S2	Ybx1		Increased
	P62960_S207	Ybx1		Increased			Increased			Increased
	P62960_S27	Ybx1								Increased
	P62960_S3	Ybx1		Increased
	P62960_S30	Ybx1								Increased
	P62960_S312	Ybx1					Decreased
	P62960_S34	Ybx1												Decreased
	P62960_T23	Ybx1								Increased			Increased	Decreased
	P62960_T28	Ybx1
	P62960_T7	Ybx1		Increased
	P62996_S14	Tra2b							Increased	Increased	Increased
	P62996_S16	Tra2b				Increased		Increased
	P62996_S2	Tra2b					Increased	Increased	Increased	Increased	Increased
	P62996_S83	Tra2b	Increased	Increased	Increased
	P62996_S85	Tra2b	Increased	Increased	Increased
	P62996_S87	Tra2b		Increased
	P62996_T201	Tra2b	Decreased			Decreased	Increased					Decreased	Increased
	P62996_Y268	Tra2b		Increased
	P62996_Y9	Tra2b						Decreased
	P63017_S511	Hspa8								Decreased				Decreased
	P63017_S633	Hspa8					Increased
	P63024_S15	Vamp3		Increased			Increased	Increased		Increased	Increased		Increased	Increased
	P63024_S48	Vamp3				Increased	Increased	Increased	Increased		Increased
	P63028_S46	Tpt1		Increased
	P63037_S335	Dnaja1		Increased			Increased			Increased
	P63085_T183	Mapk1					Increased						Increased
	P63085_Y185	Mapk1		Increased			Increased						Increased
	P63101_S207	Ywhaz		Increased			Increased
	P63154_S689	Crnkl1								Decreased
	P63165_S2	SUMO1									Decreased	Decreased
	P63276_S113	Rps17		Increased			Increased			Increased			Increased
	P63325_S146	Rps10		Increased						Increased	Increased
	P67778_S151	Phb1								Increased	Increased			Increased
	P67871_S209	Csnk2b		Increased			Increased			Increased			Increased
	P68254_S232	Ywhaq
	P68373_S439	Tuba1c											Decreased
	P70121_S47	Zhx1					Decreased
	P70121_S48	Zhx1					Decreased
	P70121_S648	Zhx1					Decreased	Decreased				Decreased	Decreased	Decreased
	P70181_S448	Pip5k1b		Increased
	P70207_S1630	Plxna2												Increased
	P70218_S405	Map4k1					Increased
	P70218_S419	Map4k1		Increased		Decreased	Increased
	P70218_S452	Map4k1				Decreased	Increased
	P70265_S469	Pfkfb2		Increased					Decreased
	P70270_S38	Rad54l					Increased
	P70279_S97	Surf6				Increased
	P70288_S394	Hdac2		Increased			Increased						Increased
	P70295_S290	Aup1					Increased			Increased			Increased
	P70302_S519	Stim1	Decreased		Decreased
	P70302_S575	Stim1	Increased	Increased
	P70315_Y293	Was		Increased
	P70362_S247	Ufd1		Increased
	P70362_S299	Ufd1		Increased			Increased						Increased
	P70398_S2443	Usp9x
	P70398_S2547	Usp9x										Decreased	Decreased	Decreased
	P70429_S302	Evl
	P70429_S329	Evl					Increased			Increased			Increased
	P70441_S285	Slc9a3r1	Increased
	P70441_S286	Slc9a3r1
	P70441_S297	Slc9a3r1
	P70445_T46	Eif4ebp2		Increased			Increased			Increased			Increased
	P70445_Y34	Eif4ebp2		Increased			Increased			Increased			Increased
	P70452_S15	Stx4					Decreased	Decreased		Decreased	Decreased
	P70452_S36	Stx4		Increased
	P70459_S20	Erf
	P70459_S21	Erf		Increased			Increased
	P70459_S446	Erf										Decreased		Decreased
	P70460_S235	Vasp	Increased				Increased		Increased	Increased			Increased
	P70460_S317	Vasp		Increased			Increased			Increased
	P70460_S320	Vasp		Increased			Increased			Increased
	P70670_T2129	Naca	Increased	Increased	Increased
	P70670_T2131	Naca	Increased	Increased			Increased							Decreased
	P70671_S123	Irf3						Decreased	Decreased
	P70671_S135	Irf3								Increased
	P70671_S171	Irf3					Increased			Increased
	P70677_S26	Casp3
	P70698_S562	Ctps1									Increased
	P70698_S568	Ctps1
	P70698_S571	Ctps1											Decreased	Decreased
	P70698_S574	Ctps1				Decreased	Decreased	Decreased
	P70698_S575	Ctps1				Decreased	Decreased	Decreased	Decreased	Decreased
	P83093_S523	Stim2								Increased			Increased	Increased
	P83093_S626	Stim2								Increased	Increased
	P83093_S650	Stim2		Decreased	Decreased
	P83093_S697	Stim2						Decreased					Increased
	P83093_S700	Stim2											Increased
	P83093_S719	Stim2
	P84099_S189	Rpl19
	P97310_S108	Mcm2					Increased			Increased			Increased
	P97310_S12	Mcm2	Increased							Decreased
	P97310_S139	Mcm2										Decreased
	P97310_S140	Mcm2									Increased	Decreased
	P97310_S21	Mcm2				Increased	Increased	Increased			Increased
	P97310_S26	Mcm2	Increased	Increased	Increased
	P97310_S27	Mcm2
	P97310_S31	Mcm2							Increased
	P97310_S32	Mcm2							Decreased	Decreased	Decreased
	P97310_S4	Mcm2										Decreased	Decreased	Decreased
	P97310_S41	Mcm2				Increased	Increased	Increased
	P97310_S7	Mcm2
	P97310_S9	Mcm2										Increased
	P97310_T25	Mcm2					Decreased
	P97311_S689	Mcm6		Increased			Increased							Decreased
	P97311_S704	Mcm6							Decreased				Increased
	P97329_S14	Kif20a											Decreased
	P97329_S542	Kif20a					Decreased
	P97351_S237	Rps3a
	P97351_S263	Rps3a					Decreased			Decreased
	P97360_S185	Etv6		Increased								Decreased		Decreased
	P97360_S194	Etv6		Increased										Decreased
	P97360_S205	Etv6					Increased	Increased
	P97360_S215	Etv6				Increased	Increased	Increased	Increased	Increased	Increased		Increased	Increased
	P97360_S22	Etv6
	P97360_S240	Etv6
	P97360_T18	Etv6
	P97366_S689	Evi5			Increased	Increased		Increased
	P97369_S161	Ncf4			Increased
	P97372_S10	Psme2
	P97393_S1201	Arhgap5
	P97393_S1217	Arhgap5				Increased	Increased	Increased	Increased	Increased	Increased
	P97393_S968	Arhgap5								Increased
	P97412_S2099	Lyst							Decreased
	P97412_S2203	Lyst									Decreased
	P97412_S2207	Lyst									Decreased			Decreased
	P97412_S2558	Lyst
	P97412_S2564	Lyst						Increased
	P97432_S657	Nbr1											Increased
	P97465_S290	Dok1		Increased			Increased			Increased			Increased
	P97467_S925	Pam		Increased
	P97492_S199	Rgs14		Increased									Increased
	P97492_S203	Rgs14		Increased					Decreased	Increased	Decreased
	P97492_S218	Rgs14		Increased			Increased			Increased			Increased
	P97492_S289	Rgs14	Increased	Increased	Increased	Increased	Increased	Increased	Increased	Increased	Increased
	P97492_S292	Rgs14							Increased
	P97801_S10	Smn1				Decreased						Decreased		Decreased
	P97801_S25	Smn1		Increased
	P97801_S5	Smn1
	P97808_S51	Fxyd5					Increased
	P97814_S318	Pstpip1		Increased			Increased			Increased
	P97817_S310	Cdr2
	P97820_S323	Map4k4
	P97820_S325	Map4k4
	P97820_S561	Map4k4									Decreased
	P97820_S619	Map4k4				Increased	Increased	Increased	Increased	Increased	Increased		Increased	Increased
	P97820_S621	Map4k4	Increased		Increased	Increased	Increased	Increased	Increased	Increased	Increased		Increased	Increased
	P97820_S629	Map4k4
	P97825_S87	Jpt1				Increased	Increased	Increased
	P97825_S92	Jpt1			Increased	Increased	Increased	Increased	Increased	Increased	Increased
	P97855_S149	G3bp1	Increased	Increased
	P97855_S231	G3bp1	Decreased
	P97855_T268	G3bp1
	P97875_S145	Jdp2
	P97875_T148	Jdp2					Increased
	P98078_S227	Dab2		Increased			Increased			Increased			Increased
	P98078_S316	Dab2					Increased			Increased			Increased
	P98078_S32	Dab2		Decreased			Decreased	Increased						Increased
	P98078_S323	Dab2										Increased
	P98078_S401	Dab2								Increased
	P98078_S461	Dab2								Increased			Increased
	P98078_S727	Dab2					Decreased		Increased	Increased	Increased		Increased
	P98078_T470	Dab2						Decreased
	P98078_T671	Dab2					Increased			Increased			Increased
	P99027_S102	Rplp2	Increased	Increased	Increased							Decreased
	P99027_S105	Rplp2	Increased	Increased	Increased		Increased	Increased				Decreased
	P99027_S16	Rplp2				Decreased							Increased
	P99027_S17	Rplp2		Increased						Increased
	P99027_S79	Rplp2		Increased			Increased			Increased			Increased
	P99028_S59	Uqcrh		Increased			Increased		Decreased
	Q00322_S10	Cebpd		Increased			Increased			Increased			Increased
	Q00322_S191	Cebpd				Decreased					Increased		Increased	Increased
	Q00422_S299	Gabpa				Increased	Increased				Decreased
	Q00422_S303	Gabpa				Increased	Increased
	Q00612_Y401	G6pdx												Increased
	Q00899_S120	Yy1							Decreased	Decreased	Decreased
	Q00899_S247	Yy1		Increased			Increased			Increased
	Q00PI9_S159	Hnrnpul2						Increased					Increased
	Q00PI9_S226	Hnrnpul2		Increased									Increased	Decreased
	Q00PI9_S653	Hnrnpul2
	Q01237_S384	Hmgcr									Decreased
	Q01320_S1105	Top2a								Increased
	Q01320_S1211	Top2a		Increased				Increased
	Q01320_S1388	Top2a					Increased		Decreased	Increased		Decreased		Decreased
	Q01320_S1469	Top2a					Decreased	Decreased
	Q01320_S1521	Top2a	Increased	Increased	Increased
	Q01320_T1350	Top2a								Decreased	Decreased
	Q01853_S197	Vcp				Decreased			Decreased	Decreased	Decreased
	Q01853_S3	Vcp	Decreased										Increased
	Q01965_S510	Ly9		Increased									Increased
	Q01965_S531	Ly9							Decreased		Decreased
	Q01965_S534	Ly9											Decreased
	Q01965_S537	Ly9
	Q01965_S538	Ly9
	Q01965_S644	Ly9						Increased	Increased	Increased	Increased	Decreased		Increased
	Q01965_T499	Ly9		Increased	Decreased		Increased			Increased			Increased
	Q01965_T540	Ly9			Decreased									Increased
	Q01965_T541	Ly9								Decreased	Decreased			Increased
	Q01965_T637	Ly9			Decreased									Increased
	Q01965_T647	Ly9	Increased		Increased	Increased	Increased	Increased	Increased	Increased	Increased		Increased	Increased
	Q02053_S13	Uba1					Increased			Increased			Increased
	Q02053_S24	Uba1					Increased			Increased
	Q02053_S46	Uba1						Increased	Increased		Increased
	Q02053_S810	Uba1
	Q02819_S456	Nucb1		Increased				Decreased
	Q03145_S898	Epha2							Increased	Increased
	Q03145_S902	Epha2							Increased	Increased
	Q03147_S164	Cdk7					Increased	Increased	Increased	Increased	Increased		Increased	Increased
	Q03172_S493	Hivep1						Decreased
	Q03172_S496	Hivep1									Decreased
	Q03963_S163	Eif2ak2							Decreased			Decreased		Decreased
	Q03963_S223	Eif2ak2				Increased	Increased	Increased			Increased
	Q03963_S32	Eif2ak2				Decreased			Decreased				Decreased	Decreased
	Q03963_S407	Eif2ak2		Increased
	Q04692_S103	Smarcad1											Decreased
	Q04692_S124	Smarcad1	Increased	Increased
	Q04692_S127	Smarcad1	Increased	Increased
	Q04692_S144	Smarcad1				Decreased	Decreased	Decreased				Decreased	Decreased
	Q04692_S145	Smarcad1	Increased	Increased								Decreased	Decreased
	Q04692_S151	Smarcad1					Decreased
	Q04692_S34	Smarcad1					Decreased			Decreased			Decreased
	Q04692_S39	Smarcad1					Decreased
	Q04692_S57	Smarcad1					Decreased		Decreased	Decreased	Decreased		Decreased
	Q04692_S79	Smarcad1		Increased		Decreased	Increased			Increased			Increased
	Q04692_S96	Smarcad1									Decreased	Decreased	Decreased	Decreased
	Q04692_S97	Smarcad1		Increased									Increased
	Q04692_T54	Smarcad1				Decreased	Decreased	Decreased		Decreased			Decreased
	Q04692_T99	Smarcad1									Decreased
	Q04750_S10	Top1	Increased	Increased							Increased		Increased
	Q04750_S113	Top1							Increased	Increased	Increased		Increased
	Q04750_S114	Top1	Increased	Increased	Increased	Increased	Increased	Increased		Increased			Increased	Increased
	Q04863_S552	Relb					Increased		Increased	Increased	Increased		Increased
	Q04899_S109	Cdk18		Increased						Increased			Increased
	Q04899_S66	Cdk18		Increased									Increased	Increased
	Q05769_S584	Ptgs2
	Q05910_S754	Adam8		Increased			Increased			Increased			Increased
	Q05915_S24	Gch1									Increased
	Q05915_S51	Gch1			Increased			Increased	Increased	Increased	Increased
	Q05CL8_S253	Larp7			Increased	Increased	Increased	Increased	Increased	Increased	Increased
	Q05CL8_S256	Larp7	Increased		Increased	Increased	Increased	Increased	Increased	Increased	Increased
	Q05CL8_T251	Larp7						Increased	Increased	Increased	Increased
	Q05CL8_T260	Larp7							Increased
	Q05D44_S108	Eif5b						Increased
	Q05D44_S1164	Eif5b
	Q05D44_S132	Eif5b			Increased								Increased
	Q05D44_S137	Eif5b				Decreased
	Q05D44_S139	Eif5b
	Q05D44_S184	Eif5b					Decreased
	Q05D44_S187	Eif5b												Decreased
	Q05D44_S191	Eif5b												Decreased
	Q05D44_S66	Eif5b				Increased	Increased
	Q06649_S414	Sh3bp2			Increased			Increased		Increased
	Q06649_S442	Sh3bp2												Decreased
	Q07113_S2401	Igf2r	Increased	Increased	Increased				Decreased	Increased			Increased
	Q07113_S2476	Igf2r		Increased						Increased			Increased
	Q07174_S141	Map3k8											Increased
	Q07243_S5	Mtf1							Decreased		Decreased
	Q08274_S411	Dmwd												Increased
	Q08509_S624	Eps8		Increased			Increased			Increased			Increased
	Q08509_S658	Eps8		Increased			Increased			Increased	Increased	Increased	Increased	Increased
	Q08509_S814	Eps8		Increased									Increased
	Q08639_S23	Tfdp1								Increased		Decreased	Increased	Decreased
	Q09014_S321	Ncf1			Increased		Decreased		Decreased	Decreased		Decreased	Decreased
	Q09143_S453	Slc7a1		Increased
	Q09143_S457	Slc7a1		Increased			Increased			Increased			Increased
	Q09XV5_S1997	Chd8								Decreased
	Q09XV5_S1999	Chd8								Decreased
	Q09XV5_S2040	Chd8	Increased	Increased	Increased	Increased	Increased	Increased	Increased	Increased	Increased	Increased	Increased	Increased
	Q09XV5_Y2555	Chd8								Decreased	Decreased
	Q0GNC1_S1186	Inf2					Decreased
	Q0GNC1_S1212	Inf2					Decreased
	Q0GNC1_S1218	Inf2					Decreased
	Q0GNC1_S1226	Inf2		Decreased
	Q0GNC1_S1228	Inf2					Decreased		Decreased
	Q0GNC1_T1203	Inf2					Decreased		Decreased	Decreased			Decreased	Decreased
	Q0GNC1_T377	Inf2			Increased	Increased	Increased	Increased		Increased
	Q0P678_S113	Zc3h18			Increased									Decreased
	Q0P678_S33	Zc3h18					Decreased			Decreased			Decreased
	Q0P678_S45	Zc3h18					Decreased			Decreased
	Q0P678_S483	Zc3h18									Decreased
	Q0P678_S528	Zc3h18						Increased	Increased	Increased	Increased	Increased	Increased	Increased
	Q0P678_S530	Zc3h18								Increased
	Q0P678_S58	Zc3h18							Increased
	Q0P678_S64	Zc3h18			Increased						Increased
	Q0P678_S71	Zc3h18								Increased
	Q0P678_S80	Zc3h18
	Q0P678_S838	Zc3h18
	Q0VBD2_S54	Mcm10
	Q0VBD2_S61	Mcm10
	Q0VBD2_S656	Mcm10
	Q0VBD2_T85	Mcm10		Increased			Increased			Increased			Increased
	Q0VDT2_S113	Znf367
	Q0VDT2_S300	Znf367				Increased
	Q0VEE6_S174	Znf800												Decreased
	Q0VEE6_S335	Znf800		Increased			Increased			Increased			Increased
	Q0VEE6_S337	Znf800		Increased			Increased			Increased			Increased
	Q0VEE6_S424	Znf800		Increased		Decreased
	Q0VEJ0_S83	Cep76		Increased									Increased	Decreased
	Q0VGB7_S226	Ppp4r2		Increased			Increased	Increased	Increased	Increased	Increased		Increased
	Q0VGY8_S1436	Tanc1					Decreased	Decreased		Decreased	Decreased
	Q0VGY8_S1462	Tanc1				Decreased	Decreased	Decreased
	Q0VGY8_S1463	Tanc1					Decreased			Decreased			Decreased
	Q0VGY8_S1469	Tanc1											Decreased
	Q0VGY8_S267	Tanc1
	Q0VGY8_S441	Tanc1							Increased	Increased
	Q0VGY8_S445	Tanc1							Increased	Increased
	Q0VGY8_S462	Tanc1		Increased			Increased			Increased			Increased
	Q148V8_S871	Fam83h					Decreased
	Q148V8_S904	Fam83h												Increased
	Q148V8_S915	Fam83h
	Q149C2_S316	Traf3ip1		Decreased	Increased							Decreased
	Q149C2_S409	Traf3ip1			Decreased								Decreased	Decreased
	Q14B71_S210	Cdca2						Decreased					Decreased
	Q14B71_S390	Cdca2		Increased			Increased
	Q14B71_S420	Cdca2					Increased
	Q14B71_S424	Cdca2					Increased
	Q14B71_S572	Cdca2		Increased
	Q14B71_S626	Cdca2		Decreased	Decreased		Decreased	Decreased		Decreased		Decreased	Decreased	Decreased
	Q14B71_S712	Cdca2					Increased
	Q14B71_S758	Cdca2										Decreased
	Q14C51_S680	Ptcd3								Decreased
	Q1HFZ0_S23	Nsun2							Decreased
	Q1HFZ0_S723	Nsun2					Decreased			Decreased
	Q1HFZ0_T717	Nsun2			Decreased
	Q2EMV9_S128	Parp14			Decreased	Decreased	Decreased	Decreased	Decreased		Decreased	Decreased	Decreased	Decreased
	Q2EMV9_S1407	Parp14						Increased			Increased
	Q2KN98_S385	Specc1l											Increased
	Q2KN98_S833	Specc1l	Increased	Increased	Increased							Increased	Increased	Increased
	Q2NL51_S21	Gsk3a		Increased			Increased			Increased			Increased
	Q2NL51_T457	Gsk3a
	Q2TBE6_S462	Pi4k2a	Increased			Increased			Increased
	Q2TBE6_S47	Pi4k2a
	Q2TBE6_S51	Pi4k2a							Increased
	Q2TBE6_S9	Pi4k2a
	Q3B7Z2_S188	Osbp												Decreased
	Q3B7Z2_S191	Osbp												Decreased
	Q3B7Z2_S238	Osbp
	Q3B7Z2_S333	Osbp						Increased	Increased	Increased	Increased
	Q3B7Z2_S336	Osbp						Increased	Increased	Increased	Increased
	Q3B7Z2_S349	Osbp		Increased			Increased			Increased
	Q3B7Z2_S377	Osbp				Decreased	Decreased	Decreased		Decreased			Decreased	Decreased
	Q3B7Z2_S380	Osbp					Decreased			Decreased			Decreased	Decreased
	Q3TAA7_S388	Stk11ip						Decreased
	Q3TAA7_S390	Stk11ip					Decreased	Decreased
	Q3TAA7_S393	Stk11ip					Decreased	Decreased
	Q3TBD2_S1017	Arhgap45												Decreased
	Q3TBD2_S1020	Arhgap45					Decreased	Decreased			Decreased
	Q3TBD2_S1022	Arhgap45					Decreased	Decreased			Decreased
	Q3TBD2_S1028	Arhgap45					Decreased
	Q3TBD2_S23	Arhgap45	Increased	Increased	Increased		Increased		Increased	Increased
	Q3TBD2_S568	Arhgap45		Increased			Increased
	Q3TBD2_S577	Arhgap45	Increased	Increased	Increased	Increased	Increased	Increased	Increased	Increased	Increased		Increased
	Q3TBD2_S584	Arhgap45		Increased									Increased
	Q3TBD2_S591	Arhgap45							Increased	Increased	Increased
	Q3TBD2_S875	Arhgap45					Increased
	Q3TBD2_S92	Arhgap45							Decreased	Increased	Decreased
	Q3TBD2_S948	Arhgap45		Increased			Increased			Increased	Decreased		Increased
	Q3TBD2_S98	Arhgap45								Increased				Decreased
	Q3TC46_S177	Patl1	Increased	Increased	Increased							Decreased
	Q3TC46_S179	Patl1		Increased								Decreased
	Q3TC46_S184	Patl1	Increased	Increased	Increased						Increased		Increased	Increased
	Q3TC93_S158	Hs1bp3
	Q3TC93_S163	Hs1bp3								Increased	Decreased
	Q3TDQ1_S495	Stt3b				Increased	Decreased			Decreased
	Q3TDQ1_S496	Stt3b				Increased	Decreased			Decreased
	Q3TEI4_S494	0												Decreased
	Q3TEI4_S912	0			Decreased
	Q3TEI4_S964	0		Increased			Increased
	Q3TEW6_S210	Mpzl1							Decreased
	Q3TFK5_S130	Gpatch4	Increased	Increased		Increased	Increased	Increased		Increased	Increased
	Q3TFK5_S258	Gpatch4					Decreased
	Q3TFK5_T138	Gpatch4						Decreased
	Q3TGW2_S173	Eepd1						Decreased		Decreased
	Q3TGW2_S200	Eepd1											Increased
	Q3TGW2_S204	Eepd1											Increased
	Q3TGW2_S25	Eepd1											Increased
	Q3TGW2_S31	Eepd1											Increased
	Q3TGW2_T207	Eepd1											Increased
	Q3THE2_S20	Myl12b		Increased			Increased			Increased		Increased	Increased
	Q3THG9_S406	Aarsd1				Decreased	Decreased	Decreased
	Q3THG9_S409	Aarsd1							Decreased		Decreased			Decreased
	Q3THG9_S88	Aarsd1								Increased			Increased
	Q3THG9_T407	Aarsd1		Increased			Increased
	Q3THJ3_S131	Eif1ad		Increased								Decreased	Decreased	Decreased
	Q3THJ3_S135	Eif1ad							Decreased		Decreased	Decreased	Decreased	Decreased
	Q3THJ3_S159	Eif1ad							Increased
	Q3THK3_S221	Gtf2f1					Decreased		Decreased	Decreased			Decreased
	Q3THK3_S224	Gtf2f1				Decreased	Decreased		Decreased	Decreased			Decreased
	Q3THK3_S305	Gtf2f1				Decreased	Decreased
	Q3THK3_S307	Gtf2f1					Decreased
	Q3THK3_S308	Gtf2f1					Decreased
	Q3THK3_S311	Gtf2f1					Decreased
	Q3THK3_S385	Gtf2f1					Increased	Increased		Increased
	Q3THK3_S391	Gtf2f1				Decreased	Decreased	Decreased
	Q3THK3_T389	Gtf2f1		Increased			Increased	Increased	Increased	Increased	Increased		Increased
	Q3THK7_S332	Gmps										Decreased
	Q3TIR3_S435	Ric8a								Increased	Increased
	Q3TIR3_T440	Ric8a		Increased						Increased
	Q3TIX9_S46	Usp39
	Q3TIX9_S81	Usp39	Increased		Increased	Increased	Increased	Increased	Increased		Increased
	Q3TJD7_S217	Pdlim7					Increased
	Q3TLI0_S707	Trappc10		Increased			Increased
	Q3TN34_S143	Micall2				Increased	Increased	Increased	Increased	Increased			Increased
	Q3TN34_S150	Micall2				Increased	Increased						Increased
	Q3TN34_S153	Micall2				Increased	Increased	Increased					Increased	Increased
	Q3TN34_S249	Micall2	Decreased	Increased	Decreased		Increased			Increased			Increased
	Q3TN34_S655	Micall2											Increased	Increased
	Q3TN34_S766	Micall2		Increased						Increased			Increased
	Q3TN34_S768	Micall2		Increased						Increased			Increased
	Q3TN34_S832	Micall2		Increased			Increased			Increased			Increased
	Q3TN34_T147	Micall2				Increased	Increased	Increased	Increased			Increased	Increased
	Q3TQI7_S15	0			Increased		Increased
	Q3TQI7_S17	0			Increased		Increased
	Q3TSG4_S372	Alkbh5
	Q3TSG4_S376	Alkbh5							Decreased	Increased
	Q3TSG4_S385	Alkbh5	Increased	Increased								Decreased
	Q3TSG4_S70	Alkbh5	Increased	Increased	Increased	Increased	Increased	Increased		Increased
	Q3TT38_S215	Ilrun		Increased
	Q3TT38_S265	Ilrun								Increased
	Q3TV65_S6	Mpnd					Decreased			Decreased
	Q3TV65_S8	Mpnd			Increased
	Q3TVI4_S168	Hexim2
	Q3TVI4_S28	Hexim2
	Q3TVI4_S52	Hexim2
	Q3TVI4_S80	Hexim2					Decreased	Decreased
	Q3TVI8_S142	Pbxip1			Decreased	Decreased	Decreased	Decreased	Decreased	Decreased	Decreased	Decreased	Decreased	Decreased
	Q3TVI8_S143	Pbxip1			Decreased	Decreased	Decreased	Decreased	Decreased	Decreased	Decreased		Decreased
	Q3TVI8_S144	Pbxip1				Decreased	Decreased	Decreased	Decreased	Decreased	Decreased	Decreased	Decreased	Decreased
	Q3TVI8_S164	Pbxip1							Increased	Increased	Increased
	Q3TVI8_S166	Pbxip1			Decreased
	Q3TWI9_S114	Tmem63b							Decreased	Decreased	Decreased	Decreased		Decreased
	Q3TWI9_S115	Tmem63b					Decreased		Decreased	Decreased	Decreased	Decreased	Decreased	Decreased
	Q3TWL2_S12	Pip4p1
	Q3TWL2_S8	Pip4p1					Increased			Increased			Increased
	Q3TWW8_S297	Srsf6	Increased	Increased	Increased		Increased	Increased	Increased	Increased	Increased
	Q3TWW8_S299	Srsf6					Increased	Increased
	Q3TWW8_S301	Srsf6		Decreased			Decreased
	Q3TWW8_S303	Srsf6							Decreased	Increased
	Q3TWW8_S45	Srsf6		Increased			Increased	Increased	Decreased					Decreased
	Q3TX08_S121	Trmt1				Decreased			Decreased
	Q3TX08_S35	Trmt1
	Q3TXS7_S315	Psmd1			Increased			Increased
	Q3TXS7_T273	Psmd1					Increased			Increased
	Q3TXS7_T311	Psmd1			Increased			Increased
	Q3TYA6_S164	Mphosph8	Decreased
	Q3TYA6_S400	Mphosph8									Decreased
	Q3TYA6_S51	Mphosph8					Decreased			Decreased
	Q3TYA6_S85	Mphosph8											Decreased
	Q3TYD6_S611	Lmtk2
	Q3TYD6_S615	Lmtk2					Increased
	Q3TYD6_S742	Lmtk2
[truncated: 6,404 more rows]

## Sheet: Data S6
	Supplementary Data 6. The primer sequences for RT-qPCR
	Target gene	Forward	Reverse
	Gapdh	5′-TGCCACCTTTTGACAGTGATG-3′	5′-TGATGTGCTGCTGCGAGATT-3′
	Il-6	5′-AGTTGCCTTCTTGGGACTGA-3′	5′-CAGAATTGCCATTGCACAAC-3′
	IL-1b	5′-TGTGTCCGTCGTGGATCTGA-3′	5′-TTGCTGTTGAAGTCGCAGGAG-3′
	Tnf-a	5′-GTGGAACTGGCAGAAGAGGC-3′	5′-AGACAGAAGAGCGTGGTGGC-3′

## Sheet: Data S7
	Supplementary Data 7. Uncropped and unprocessed membrane images of western blotting
	From left to right, each set of three lanes corresponds to control, LPS, and ILG groups, respectively.
	(a) GAPDH
	(b) SIRT1
	(c) SIRT2
