# Supplementary material for: Unraveling anti-inflammatory metabolic signatures of Glycyrrhiza uralensis and isoliquiritigenin through multiomics
Source: NPJ Syst Biol Appl. 2025 Dec 13;11:145. doi: 10.1038/s41540-025-00620-z (PMC12738721; doi:10.1038/s41540-025-00620-z)
Supplement: Supplementary file 4 — 41540_2025_620_MOESM4_ESM. [file 41540_2025_620_MOESM4_ESM.zip]

Archive with 15 entries (15 files):
- Source/MSdata_RawDataTable.xlsx
- Source/Source code for Figure 1 (ELISA).Rmd
- Source/Source code for Figure 2 (metabolome)_vs250917.Rmd
- Source/Source code for Figure 3 (lipidome)_vs250917.Rmd
- Source/Source code for Figure 4 (phosphoproteome)_vs250917.Rmd
- Source/Source code for Figure 5 (multiset-plsrog)_vs2.Rmd
- Source/Source code for Figure 6.Rmd
- Source/Source code for MTT assay.R
- Source/Source data for Figure 1 (ELISA).xlsx
- Source/Source data for Figure 2 (metabolome).xlsx
- Source/Source data for Figure 3 (lipidome).xlsx
- Source/Source data for Figure 4 (phosphoproteome).xlsx
- Source/Source data for Figure 5 (multiset-plsrog)_vs2.xlsx
- Source/Source data for Figure 6.xlsx
- Source/Source data of MTT assay.xlsx
