# Supplementary material for: Unraveling anti-inflammatory metabolic signatures of Glycyrrhiza uralensis and isoliquiritigenin through multiomics
Source: NPJ Syst Biol Appl. 2025 Dec 13;11:145. doi: 10.1038/s41540-025-00620-z (PMC12738721; doi:10.1038/s41540-025-00620-z)
Supplement: Supplementary file 4 — 41540_2025_620_MOESM4_ESM. [file 41540_2025_620_MOESM4_ESM.zip › Source/Source code for MTT assay.R]

library(ggplot2)
library(openxlsx)
library(dplyr)
library(plotrix)
library(stringr)


setwd("D:/2024/01_kanzo_multiomics/05_paper_work/figure/MTT")
data <- read.xlsx("Sorce data of MTT assay.xlsx", 1)
mean_control <- mean(data$AbsMean[1:4])
class <- data %>% distinct(data$Class) %>% unlist()

plotdata <- data %>% mutate("percent_of_con" = AbsMean / mean_control *100) 

# pal <- c("black", "#B71C1C", "#0D47A1","#B6CAE5", "#00695C", "#8FC1BC")
pal_col <- c("#F5F5F5", "#B71C1C", "#0D47A1", "#00695C")
pal_fill <- c("#F5F5F5", "#F28B82", "#82B1FF", "#80CBC4")


    
    g <- ggplot(plotdata, aes(x = Class, y = percent_of_con)) +
      stat_summary(aes(fill = Class,alpha = 0.8), fun = "mean", geom = "bar", width = 0.8, color ="black" ) + #linewidth = 1
      geom_jitter(aes(fill = Class), width = 0.1, size = 3, shape = 21, color = "black") +
      stat_summary(
        aes(group = Class),
        fun.max = function(x) mean(x) + plotrix::std.error(x),
        fun.min = function(x) mean(x) - plotrix::std.error(x),
        geom = 'errorbar', width = 0.1
      ) +
      scale_y_continuous(expand = c(0,0), limits = c(0, max(plotdata$percent_of_con)*1.1), breaks = seq(0, 100, by = 20)) +
      scale_fill_manual(values = pal_col) +
      # scale_color_manual(values = pal_col)+
      labs(y = "Cell viability (%)") +
      theme(
        panel.background = element_rect(fill = "transparent", colour = "transparent", linewidth = 1),
        panel.grid = element_blank(),
        axis.text.y = element_text(size = 12, color = "black"), 
        axis.text.x = element_text(size = 12, colour = "black", angle = 90, vjust = 0.5, hjust = 1),
        axis.title = element_text(size = 12, colour = "black"),
        axis.line = element_line(colour="black"),
        legend.position = "none",
        axis.title.x = element_blank(),
        legend.key.size = unit(0.1, "cm"),
        legend.key = element_rect(fill = NA, color = NA), 
        legend.title = element_blank(),
        legend.text = element_text(size = 12),
        aspect.ratio = 0.75
      )
    
    g
    
    filename <- "MTT_vs250907.svg"
    svg(filename, width = 4, height = 4) #svg(filename, width = 6, height = 4)
    print(g)
    dev.off()
    
    tukeydf <- TukeyHSD(aov(plotdf_j$height ~ plotdf_j$class))
    result <- data.frame(Time = time[i], metabolite = Name, pair = rownames(tukeydf$`plotdf_j$class`), tukeydf$`plotdf_j$class`)
    

write.xlsx(tukey_result, "tukey_result.xlsx")
