# Supplementary material for: Unraveling anti-inflammatory metabolic signatures of Glycyrrhiza uralensis and isoliquiritigenin through multiomics
Source: NPJ Syst Biol Appl. 2025 Dec 13;11:145. doi: 10.1038/s41540-025-00620-z (PMC12738721; doi:10.1038/s41540-025-00620-z)
Supplement: Supplementary file 4 — 41540_2025_620_MOESM4_ESM. [file 41540_2025_620_MOESM4_ESM.zip › Source/Source data for Figure 2 (metabolome).xlsx]

## Sheet: Sample metadata for metabolome
Name	class	group	time	cellcount(x10^6)
A	control_1h	control	1h	1.04
B	control_24h	control	24h	3.87
C	LPS_1h	LPS	1h	0.902
D	LPS_24h	LPS	24h	2.54
E	ILG_1h	ILG	1h	0.908
F	ILG_24h	ILG	24h	1.68
G	GU_1h	GU	1h	0.935
H	GU_24h	GU	24h	1.54

## Sheet: Metadata for metabolite name
Polarity	Alignment ID	Average Rt(min)	Average Mz	Metabolite name	HMDB	KEGG	Metabolite name (DB)	Final Name
POS	36	7.947	72.0807	1,2-Diamino-2-methylpropane	No result	No result		1,2-Diamino-2-methylpropane
POS	76	3.995	86.0964	2-Methylpyrrolidine; CE10; RGHPCLZJAFCTIK-UHFFFAOYSA-N	No result	No result		2-Methylpyrrolidine
POS	80	6.141	87.044	Crotonic acid	HMDB0010720	C01771	But-2-enoic acid	But-2-enoic acid
POS	127	17.837	101.023	Octyl .alpha.-ketoglutarate	No result	No result		alpha-ketoglutarate
POS	145	3.995	103.123	1,5-Pentanediamine	HMDB0002322	C01672	Cadaverine	Cadaverine
POS	149	6.162	104.071	.gamma.-Aminobutyric acid	HMDB0000112	C00334	gamma-Aminobutyric acid	GABA
POS	153	5.497	104.107	Choline cation	HMDB0000097	C00114	Choline	Choline
POS	159	7.99	106.05	Serine	HMDB0000187	C00065	Serine	Serine
POS	178	5.796	112.05	Cytosine	HMDB0000630	C00380	Cytosine	Cytosine
POS	179	3.839	112.087	Histamine	HMDB0000870	C00388	Histamine	Histamine
POS	182	17.499	113.034	Uridine	HMDB0000296	C00299	Uridine	Uridine
POS	199	8.591	116.07	L-Proline; CE10; ONIBWKKTOPOVIA-BYPYZUCNSA-N	HMDB0000162	C00148	Proline	Proline
POS	218	6.572	118.061	Guanidineacetic acid	HMDB0000128	C00581	Guanidoacetic acid	Guanidoacetic acid
POS	221	8.959	118.086	Betaine	HMDB0000043	C00719	Betaine	Betaine
POS	222	7.947	118.086	Isovaline	No result	C03571	2-Amino-2-methylbutanoate	2-Amino-2-methylbutanoate
POS	223	6.401	118.086	5-Aminovaleric acid	HMDB0003355	C00431	5-Aminopentanoic acid	5-Aminopentanoic acid
POS	228	6.294	118.122	N,N-Diethyl-2-aminoethanol	HMDB0033971	No result	2-Diethylaminoethanol	2-Diethylaminoethanol
POS	237	8.385	120.065	THREONINE	HMDB0000167	C00188	L-Threonine	L-Threonine
POS	241	6.137	120.102	Betaine aldehyde cation	HMDB0001252	C00576	Betaine aldehyde	Betaine aldehyde
POS	245	6.589	121.065	Tyramine	HMDB0000306	C00483	Tyramine	Tyramine
POS	248	9.009	122.027	L-Cysteine	HMDB0000574	C00097	L-Cysteine	L-Cysteine
POS	256	5.938	123.055	Niacinamide	HMDB0001406	C00153	Niacinamide	Niacinamide
POS	266	17.496	126.022	Taurine	HMDB0000251	C00245	Taurine	Taurine
POS	270	17.548	127.039	Thymine	HMDB0000262	C00178	Thymine	Thymine
POS	299	18.044	131.034	Itaconic acid	HMDB0002092	C00490	Itaconic acid	Itaconic acid
POS	301	6.708	131.118	N-Acetylputrescine	HMDB0002064	C02714	N-Acetylputrescine	N-Acetylputrescine
POS	306	9.561	132.065	trans-4-Hydroxy-L-proline	HMDB0000725	C01157	4-Hydroxyproline	4-Hydroxyproline
POS	313	7.048	132.077	Creatine	HMDB0000064	C00300	Creatine	Creatine
POS	315	8.185	132.102	L-Leucine	HMDB0000687	C00123	Leucine	Leucine
POS	339	5.457	133.097	D-Ornithine	HMDB0003374	C00515	D-Ornithine	D-Ornithine
POS	342	11.104	134.027	1,3-Thiazolidine-4-carboxylic acid	No result	D08601	NA	1,3-Thiazolidine-4-carboxylic acid
POS	344	9.261	134.045	L-Aspartic acid	HMDB0000191	C00049	L-Aspartic acid	L-Aspartic acid
POS	365	9.014	136.075	DL-o-Tyrosine	HMDB0006050	No result	o-Tyrosine	o-Tyrosine
POS	371	15.53	137.046	Inosine	HMDB0000195	C00294	Inosine	Inosine
POS	372	9.067	137.046	Hypoxanthine	HMDB0000157	C00262	Hypoxanthine	Hypoxanthine
POS	376	8.37	138.055	2-Aminobenzoic acid; CE10; RWZYAGGXGHYGMB-UHFFFAOYSA-N	HMDB0001123	C00108	2-Aminobenzoic acid	2-Aminobenzoic acid
POS	404	6.763	144.102	L-.beta.-Homolysine	No result	No result		beta-Homolysine
POS	413	6.593	146.092	4-Guanidinobutyric acid	HMDB0003464	C01035	4-Guanidinobutanoic acid	4-Guanidinobutanoic acid
POS	415	6.455	146.117	(3-Carboxypropyl)trimethylammonium cation	HMDB0001161	C01181	4-Trimethylammoniobutanoic acid	4-Trimethylammoniobutanoic acid
POS	417	3.636	146.165	Spermidine	HMDB0001257	C00315	Spermidine	Spermidine
POS	427	8.565	147.076	L-Glutamine	HMDB0000641	C00064	Glutamine	Glutamine
POS	431	5.498	147.113	L-Lysine	HMDB0000182	C00047	Lysine	Lysine
POS	446	8.72	148.06	L-Glutamic acid	HMDB0000148	C00025	Glutamic acid	Glutamic acid
POS	468	8.533	150.058	L-Methionine	HMDB0000696	C00073	Methionine	Methionine
POS	474	6.568	150.112	Triethanolamine	HMDB0032538	C06771	Triethanolamine	Triethanolamine
POS	493	6.652	152.056	Guanine	HMDB0000132	C00242	Guanine	Guanine
POS	511	5.842	156.077	L-Histidine	HMDB0000177	C00135	Histidine	Histidine
POS	522	7.068	158.092	N-Lauroyl-L-arginine	No result	No result		N-Lauroyl-L-arginine
POS	551	8.685	162.076	3-Aminoadipic acid	No result	No result		3-Aminoadipic acid
POS	552	6.782	162.112	L-Carnitine	HMDB0062496	C00318	Carnitine	Carnitine
POS	557	17.552	163.06	D-Fructose	No result	No result		Fructose
POS	585	9.014	165.054	L-Tyrosine, O-(1,1-dimethylethyl)-	No result	No result		Tyrosine, O-(1,1-dimethylethyl)-
POS	593	9.388	166.053	Methionine sulfoxide	No result	C02989	Methionine sulfoxide	Methionine sulfoxide
POS	596	8.797	166.086	L-Phenylalanine	HMDB0000159	C00079	Phenylalanine	Phenylalanine
POS	623	6.869	170.081	Pyridoxine	HMDB0000239	C00314	Pyridoxine	Pyridoxine
POS	625	5.989	170.092	N-Methylhistidine	HMDB0000001	No result	1-Methylhistidine	1-Methylhistidine
POS	650	19.539	175.023	cis-Aconitic acid	HMDB0000072	C00417	cis-Aconitic acid	cis-Aconitic acid
POS	655	5.687	175.119	L-Arginine	HMDB0000517	C00062	L-Arginine	L-Arginine
POS	659	8.789	176.103	L-Citrulline	HMDB0000904	C00327	Citrulline	Citrulline
POS	666	18.418	177.05	Ureidosuccinic acid	No result	No result		Ureidosuccinic acid
POS	703	9.014	182.081	L-Tyrosine	HMDB0000158	C00082	L-Tyrosine	L-Tyrosine
POS	708	17.536	183.086	D-Mannitol	No result	No result		Mannitol
POS	710	16.149	184.073	1-O-Hexadecyl-2-deoxy-2-thio-S-acetyl-sn-glyceryl-3-phosphorylcholine	No result	No result		1-O-Hexadecyl-2-deoxy-2-thio-S-acetyl-sn-glyceryl-3-phosphorylcholine
POS	725	8.736	188.07	Tetrahydroharman-3-carboxylic acid	HMDB0037942	No result	(1xi,3xi)-1,2,3,4-Tetrahydro-1-methyl-beta-carboline-3-carboxylic acid	(1xi,3xi)-1,2,3,4-Tetrahydro-1-methyl-beta-carboline-3-carboxylic acid
POS	730	18.143	189.087	N-Acetyl-L-glutamine	No result	D07063	NA	N-Acetyl-L-glutamine
POS	736	18.24	190.071	N-Acetyl-L-glutamic acid	No result	C00624	N-Acetyl-L-glutamic acid	N-Acetyl-L-glutamic acid
POS	743	7.936	191.066	DG/1	No result	No result		Aspartylglycine
POS	746	6.067	191.113	L-Hydroxyarginine	No result	C05933	N(omega)-Hydroxyarginine	N(omega)-Hydroxyarginine
POS	790	5.386	198.087	N-Acetylhistidine	No result	C02997	N-Acetylhistidine	N-Acetylhistidine
POS	813	6.104	203.15	NG,NG-Dimethyl-L-arginine	HMDB0001539	C03626	Asymmetric dimethylarginine	Asymmetric dimethylarginine
POS	816	3.59	203.223	Spermine	HMDB0001256	C00750	Spermine	Spermine
POS	821	7.191	204.123	Acetyl-L-carnitine	No result	No result		Acetyl-L-carnitine
POS	823	5.265	204.134	GK/1	No result	No result		Glycyllysine
POS	827	9.597	205.082	gamma-D-Glutamylglycine	No result	No result		gamma-Glutamylglycine
POS	830	8.738	205.097	Tryptophan	HMDB0000929	C00078	L-Tryptophan	L-Tryptophan
POS	831	7.948	205.118	Val Ser	No result	No result		Valylserine
POS	868	20.363	212.043	Phosphocreatine	HMDB0001511	C02305	Phosphocreatine	Phosphocreatine
POS	883	8.646	215.059	Sulfaguanidine	No result	D02437	NA	Sulfaguanidine
POS	898	7.4	218.138	L-Propionylcarnitine	HMDB0062514	No result	NA	Propionylcarnitine
POS	933	7.906	223.074	Cystathionine	HMDB0000099	C02291	L-Cystathionine	L-Cystathionine
POS	950	5.48	227.125	L-Carnosine	HMDB0000033	C00386	Carnosine	Carnosine
POS	972	8.254	231.17	LV/1	No result	No result		Leucylvaline
POS	976	7.593	232.154	(R)-Butyrylcarnitine	No result	No result		Butyrylcarnitine
POS	1017	8.374	239.123	L-Homoserine	HMDB0000719	C00263	L-Homoserine	L-Homoserine
POS	1072	10.125	249.108	ET/1	HMDB0028829	No result	Glutamylthreonine	Glutamylthreonine
POS	1081	10.245	251.069	.gamma.-Glu-Cys	HMDB0001049	C00669	gamma-Glutamylcysteine	gamma-Glutamylcysteine
POS	1093	17.516	253.032	Thiacloprid	No result	No result		Thiacloprid
POS	1104	7.57	255.097	Nicotinamide riboside cation	HMDB0000855	C03150	Nicotinamide riboside	Nicotinamide riboside
POS	1117	17.143	258.11	sn-Glycero-3-phosphocholine	No result	C00670	Glycerophosphocholine	Glycerophosphocholine
POS	1123	18.841	259.092	D-Pyroglutamic acid	No result	C02237	5-Oxo-D-proline	5-Oxo-D-proline
POS	1139	5.933	262.139	DK/1	HMDB0004987	No result	Aspartyllysine	Aspartyllysine
POS	1143	8.613	263.087	ED/1	HMDB0028815	No result	Glutamylaspartic acid	Glutamylaspartic acid
POS	1160	5.241	265.111	Thiamine cation	HMDB0000235	C00378	Thiamine	Thiamine
POS	1174	7.849	268.104	Adenosine	HMDB0000050	C00212	Adenosine	Adenosine
POS	1203	8.517	276.118	Glu-Gln	No result	No result		Glutamylglutamine
POS	1220	8.513	279.17	IF/1	No result	No result		Isoleucylphenylalanine
POS	1271	7.513	291.129	Argininosuccinic acid	HMDB0000052	C03406	Argininosuccinic acid	Argininosuccinic acid
POS	1308	8.008	298.096	5'-S-Methyl-5'-thioadenosine	HMDB0001173	C00170	5'-Methylthioadenosine	5'-Methylthioadenosine
POS	1342	10.524	308.09	L-Glutathione, reduced	HMDB0000125	C00051	Glutathione	Glutathione
POS	1400	6.906	325.159	5-(Galactosylhydroxy)-L-lysine	No result	No result		5-(Galactosylhydroxy)-L-lysine
POS	1429	16.264	335.063	.beta.-Nicotinamide mononucleotide	HMDB0000229	C00455	Nicotinamide ribotide	Nicotinamide ribotide
POS	1432	10.35	336.139	N-Acetylglucosaminylasparagine	HMDB0000489	C04540	Aspartylglycosamine	Aspartylglycosamine
POS	1439	17.714	339.069	5-Aminoimidazole-4-carboxamide-1-.beta.D-ribofuranosyl 5'-monophosphate	HMDB0001517	C04677	AICAR	AICAR
POS	1452	17.558	345.138	Lactitol	No result	D08266	NA	Lactitol
POS	1495	16.147	367.138	Phosphocholine	No result	No result		Phosphocholine
POS	1508	10.35	375.113	N-Succinyl-5-aminoimidazole-4-carboxamide ribose	No result	No result		N-Succinyl-5-aminoimidazole-4-carboxamide ribose
POS	1523	10.943	380.111	S-Lactoylglutathione	No result	No result		S-Lactoylglutathione
POS	1532	6.969	385.127	S-(5'-Adenosyl)-L-homocysteine	HMDB0000939	C00021	S-Adenosylhomocysteine	S-Adenosylhomocysteine
POS	1561	5.694	399.144	S-(5'-Adenosyl)-L-methionine cation	No result	No result		S-(5'-Adenosyl)-L-methionine
POS	1595	15.31	425.044	Thiamine pyrophosphate cation	No result	No result		Thiamine pyrophosphate
POS	1677	17.077	489.114	Cytidine 5'-diphosphocholine	HMDB0001413	C00307	Citicoline	Citicoline
POS	1686	8.094	132.102	Isoleucine	HMDB0000172	C00407	Isoleucine	Isoleucine
NEG	46	9.577	89.0244	D-(-)-Lactic acid	HMDB0001311	C00256	D-Lactic acid	D-Lactic acid
NEG	79	7.877	102.056	L-3-Aminobutyric acid	No result	No result		3-Aminobutyric acid
NEG	131	16.587	117.019	Succinic acid	HMDB0000254	C00042	Succinic acid	Succinic acid
NEG	182	8.282	132.03	Guanidinosuccinic acid	No result	No result		Guanidinosuccinic acid
NEG	183	16.836	133.014	DL-Malic acid	HMDB0000744	C00711	Malic acid	Malic acid
NEG	241	5.161	145.062	N2-(1-Oxo-4-phenylbutyl)-L-glutamine	No result	No result		N2-(1-Oxo-4-phenylbutyl)-L-glutamine
NEG	247	7.879	146.046	.alpha.-Guanidinoglutaric acid	No result	C03140	NA	alpha-Guanidinoglutaric acid
NEG	256	14.246	147.03	L-2-Hydroxyglutaric acid	HMDB0000694	C03196	L-2-Hydroxyglutaric acid	L-2-Hydroxyglutaric acid
NEG	268	4.944	151.061	L-Arabinitol	HMDB0001851	C00532	L-Arabitol	L-Arabitol
NEG	329	4.886	161.046	D-Turanose	HMDB0011740	C19636	Turanose	Turanose
NEG	350	10.308	168.991	glyceraldehyde-3-phosphate	No result	No result		glyceraldehyde-3-phosphate
NEG	361	10.653	171.006	GLYCEROL 3-PHOSPHATE	HMDB0000126	C00093	Glycerol 3-phosphate	Glycerol 3-phosphate
NEG	421	4.912	179.056	Mannose	HMDB0000169	C00159	D-Mannose	D-Mannose
NEG	431	4.95	181.072	Dulcitol	HMDB0000107	C01697	Galactitol	Galactitol
NEG	441	12.338	183.996	Phosphoserine	HMDB0001721	No result	DL-O-Phosphoserine	DL-O-Phosphoserine
NEG	444	15.495	184.985	2-PHOSPHOGLYCERATE	HMDB0000362	No result	2-Phosphoglyceric acid	2-Phosphoglyceric acid
NEG	469	19.218	191.02	Citric acid	HMDB0000094	C00158	Citric acid	Citric acid
NEG	471	20.197	191.02	Isocitric acid	HMDB0000193	C00311	Isocitric acid	Isocitric acid
NEG	500	7.404	195.051	D-Gluconic acid	HMDB0000625	C00257	Gluconic acid	Gluconic acid
NEG	572	6.36	211.001	Nicotinic acid mononucleotide	No result	No result		Nicotinic acid mononucleotide
NEG	573	7.626	211.001	Adenosine 2'-monophosphate	No result	No result		Adenosine 2'-monophosphate
NEG	627	6.963	218.103	Pantothenate	No result	C00864	Pantothenic acid	Pantothenic acid
NEG	660	9.39	229.012	D-Ribose-5-phosphate	HMDB0001548	C00117	D-Ribose 5-phosphate	D-Ribose 5-phosphate
NEG	663	13.298	229.012	D-Ribose 1-phosphate	HMDB0001489	C00620	Ribose 1-phosphate	Ribose 1-phosphate
NEG	760	12.082	247.057	DD/-1	No result	No result		Aspartylaspartate
NEG	820	8.801	259.022	D-GLUCOSE-6-PHOSPHATE	HMDB0001401	C00092	Glucose 6-phosphate	Glucose 6-phosphate
NEG	946	8.619	289.033	Sedoheptulose 7-phosphate(S7P)	HMDB0062754	No result	NA	Sedoheptulose 7-phosphate(S7P)
NEG	1006	8.276	300.049	N-Acetyl-D-galactosamine-6-phosphate	No result	No result		N-Acetyl-D-galactosamine-6-phosphate
NEG	1044	6.549	308.099	N-Acetyl-b-neuraminic acid	HMDB0000230	C19910	N-Acetylneuraminic acid	N-Acetylneuraminic acid
NEG	1047	13.297	308.978	D-Ribulose 1,5-bisphosphate	No result	No result		Ribulose 1,5-bisphosphate
NEG	1101	8.541	321.049	THYMIDINE 5&#39;-MONOPHOSPHATE	HMDB0001227	C00364	5-Thymidylic acid	5-Thymidylic acid
NEG	1107	8.573	322.045	Cytidine 5'-monophosphate	HMDB0000095	C00055	Cytidine monophosphate	Cytidine monophosphate
NEG	1111	8.725	323.029	URIDINE-5-MONOPHOSPHATE	HMDB0000288	C00105	Uridine 5'-monophosphate	Uridine 5'-monophosphate
NEG	1126	6.906	328.058	ADENOSINE 3&#39;,5&#39;-CYCLIC MONOPHOSPHATE	HMDB0000058	C00575	Cyclic AMP	Cyclic AMP
NEG	1159	12.526	338.989	D-Fructose 1,6-bisphosphate	No result	C05378	Fructose 1,6-bisphosphate	Fructose 1,6-bisphosphate
NEG	1162	12.029	338.989	.alpha.-D-Glucose 1,6-bisphosphate	HMDB0003514	C01231	alpha-D-Glucose 1,6-bisphosphate	alpha-D-Glucose 1,6-bisphosphate
NEG	1178	10.656	343.02	.beta.-Glycerophosphate	HMDB0002520	C02979	beta-Glycerophosphoric acid	beta-Glycerophosphoric acid
NEG	1181	7.014	344.032	Guanosine-3',5'-cyclic monophosphate	HMDB0001314	C00942	Cyclic GMP	Cyclic GMP
NEG	1189	9.615	346.056	2'-DEOXYGUANOSINE 5'-MONOPHOSPHATE	No result	No result		2'-Deoxyguanosine 5'-monophosphate
NEG	1190	8.302	346.056	Adenosine 5'-monophosphate	HMDB0000045	C00020	Adenosine monophosphate	Adenosine monophosphate
NEG	1195	8.497	347.04	Inosine-5-monophosphate	HMDB0000175	C00130	Inosinic acid	Inosinic acid
NEG	1240	8.188	362.051	Guanosine-5'-monophosphate	HMDB0001397	C00144	Guanosine monophosphate	Guanosine monophosphate
NEG	1292	9.418	382.55	Coenzyme A	No result	C00010	Coenzyme A	Coenzyme A
NEG	1313	14.045	388.945	5-Phospho-D-ribose 1-diphosphate	HMDB0000280	C00119	Phosphoribosyl pyrophosphate	Phosphoribosyl pyrophosphate
NEG	1360	9.972	401.015	Thymidine-5'-diphosphate	HMDB0001274	C00363	dTDP	dTDP
NEG	1365	10.093	402.011	Cytidine-5'-diphosphate	HMDB0001546	C00112	CDP	CDP
NEG	1368	10.222	402.995	Uridine 5'-diphosphate	HMDB0000295	C00015	Uridine 5'-diphosphate	Uridine 5'-diphosphate
NEG	1370	9.135	403.556	Acetyl coenzyme A	No result	No result		Acetyl coenzyme A
NEG	1411	6.025	417.119	Isoliquiritin	No result	C16978	Isoliquiritin	Isoliquiritin
NEG	1424	6.843	425.08	L-Cysteine-glutathione disulfide	No result	No result		Cysteine-glutathione disulfide
NEG	1428	10.327	426.022	Adenosine 3'-phosphate 5'-phosphosulfate	No result	No result		Adenosine 3'-phosphate 5'-phosphosulfate
NEG	1429	9.613	426.022	Adenosine 5'-diphosphate	HMDB0001341	C00008	ADP	ADP
NEG	1467	9.408	442.017	Guanosine 5'-diphosphate	No result	No result		Guanosine 5'-diphosphate
NEG	1514	10.858	465.982	2'-Deoxycytidine 5'-triphosphate	HMDB0000998	C00458	dCTP	dCTP
NEG	1541	10.608	480.982	Thymidine 5'-triphosphate	HMDB0001342	C00459	Thymidine 5'-triphosphate	Thymidine 5'-triphosphate
NEG	1545	10.79	481.977	Cytidine 5'-triphosphate	HMDB0000082	C00063	Cytidine triphosphate	Cytidine triphosphate
NEG	1547	10.945	482.961	Uridine 5'-triphosphate	HMDB0000285	C00075	Uridine triphosphate	Uridine triphosphate
NEG	1583	10.307	489.993	2'-Deoxyadenosine-5'-triphosphate	HMDB0001532	C00131	Deoxyadenosine triphosphate	Deoxyadenosine triphosphate
NEG	1609	10.327	505.989	Adenosine 5'-triphosphate	HMDB0000538	C00002	Adenosine triphosphate	Adenosine triphosphate
NEG	1633	10.076	521.984	Guanosine 5'-triphosphate	No result	No result		Guanosine 5'-triphosphate
NEG	1667	5.977	540.05	Cyclic adenosine diphosphate ribose	No result	No result		Cyclic adenosine diphosphate ribose
NEG	1727	7.764	565.048	Uridine 5'-diphosphogalactose	No result	No result		Uridine 5'-diphosphogalactose
NEG	1745	9.759	579.027	Uridine 5'-diphosphoglucuronic acid	HMDB0000935	C00167	Uridine diphosphate glucuronic acid	Uridine diphosphate glucuronic acid
NEG	1817	7.472	611.145	Glutathione, oxidized	No result	C00127	Oxidized glutathione	Oxidized glutathione
NEG	1903	5.98	662.102	.beta.-Nicotinamide adenine dinucleotide	No result	No result		beta-Nicotinamide adenine dinucleotide
NEG	2105	8.886	259.022	D-Fructose 6-phosphate	HMDB0000124	No result	Fructose 6-phosphate	Fructose 6-phosphate
NEG	2106	9.046	259.022	Glucose 1-phosphate	HMDB0001586	No result	Glucose 1-phosphate	Glucose 1-phosphate
NEG	2107	15.843	184.985	3-PHOSPHOGLYCERATE	HMDB0000807	C00597	3-Phosphoglyceric acid	3-Phosphoglyceric acid
NEG	2108	9.708	229.012	D-Ribulose 5-phosphate	HMDB0001548	C00117		Ribulose 5-phosphate
NEG	805	6.748	255.066	Isoloiquilitigenin				Isoloiquilitigenin

## Sheet: Fig 1c and 2
Name	class	group	time	1,2-Diamino-2-methylpropane	2-Methylpyrrolidine	Crotonic acid	alpha-ketoglutarate	1,5-Pentanediamine	GABA	Choline	Serine	Cytosine	Histamine	Uridine	Proline	Guanidineacetic acid	Betaine	Isovaline	5-Aminovaleric acid	N,N-Diethyl-2-aminoethanol	Threonine	Betaine aldehyde	Tyramine	Cysteine	Niacinamide	Taurine	Thymine	Itaconic acid	N-Acetylputrescine	trans-4-Hydroxy-L-proline	Creatine	Leucine	Ornithine	1,3-Thiazolidine-4-carboxylic acid	Aspartic acid	o-Tyrosine	Inosine	Hypoxanthine	2-Aminobenzoic acid	beta-Homolysine	4-Guanidinobutyric acid	(3-Carboxypropyl)trimethylammonium	Spermidine	Glutamine	Lysine	Glutamic acid	Methionine	Triethanolamine	Guanine
20230125_SWATH_A1_C_CE20_d1	control_1h	Control	1h	40128	926	5362	11464	3061	8067	351778	756781	144	77	1083	200163	31803	2220388	1168713	94724	379186	1503592	69776	1614	770	27177	269673	44401	24800	596	21981	289557	1313077	74597	7436	848005	4364	84	985	99	931	1693	17674	1479	5437169	686021	7111389	147528	17454	154
20230125_SWATH_A2_C_CE20_d1	control_1h	Control	1h	65747	958	5931	11284	3814	9406	364515	866212	77	75	580	227423	34996	2316930	1922004	96616	209602	1753101	28578	1771	640	51345	264617	90698	24275	330	24561	330131	2301773	102887	16260	1003359	6674	78	670	143	532	1578	18138	1201	6438074	1108017	6785240	186282	16798	256
20230125_SWATH_A3_C_CE20_d1	control_1h	Control	1h	46671	1732	6148	13291	6724	8654	495059	929088	69	98	533	262960	50200	3020931	1350504	101405	269023	1960075	81577	1598	3443	25716	416329	46093	33362	885	29955	358133	1531647	16522	14598	1395992	4365	82	821	146	479	2229	26830	2118	7143909	731858	10158856	130264	18319	297
20230125_SWATH_A4_C_CE20_d1	control_1h	Control	1h	48081	924	6915	14353	3884	9289	545602	1096109	172	134	379	315436	70684	3867168	1462521	105518	261139	2377272	33273	1806	2264	25498	544436	37932	43318	1389	38105	406194	1618849	10376	16186	1919592	5217	90	1104	118	675	1112	32138	3185	8615149	756135	13285514	126672	12910	197
20230125_SWATH_B1_C_CE20_d1	control_24h	Control	24h	256538	2699	9300	79195	12423	85788	1490526	3972220	413	621	522	4088939	629273	25783300	7299375	217278	345276	17769397	9203	1225	17084	269419	2920398	58564	253171	5687	515326	2283439	8498112	106191	34390	10260597	26944	1272	10335	268	15222	15715	246694	116780	36666806	3398254	53910712	1166690	173673	1610
20230125_SWATH_B2_C_CE20_d1	control_24h	Control	24h	303943	3523	9360	93744	16482	98894	1850684	4634309	414	452	1498	5218346	809473	29832692	8520375	247140	345989	20946782	14380	1054	7747	353379	3494814	119676	336617	6139	640615	2703699	9993784	176916	38129	12189176	31670	3434	22493	218	19053	16875	307711	117689	39114055	3877878	63852239	1188540	16649	2144
20230125_SWATH_B3_C_CE20_d1	control_24h	Control	24h	368509	3011	9717	104236	13848	24260	2064575	5895028	611	1003	960	5850631	962235	34478848	10361046	276220	389815	24552867	21177	1211	7969	367998	3824478	120992	345311	7968	763966	2965698	12093990	144254	43583	14670170	37480	2684	13406	295	25052	20447	340145	144975	47340950	4796698	70226849	1264391	10513	1580
20230125_SWATH_B4_C_CE20_d1	control_24h	Control	24h	303703	3816	9402	102904	16998	103336	2002793	5024922	501	884	372	4865521	793333	29907251	8520832	259458	358763	20873110	41158	1388	15953	434467	3356925	107715	334651	9403	641921	2772998	9761507	107264	45148	13014752	28985	431	5368	151	19386	15903	316983	146695	41919194	4443825	64203722	872610	13619	1704
20230125_SWATH_C1_C_CE20_d1	LPS_1h	LPS	1h	156554	778	5771	34844	3475	15383	1355601	2573953	242	328	832	799489	245336	4939415	4490308	127750	266295	5163151	23436	1149	407	158500	700994	204993	108646	4137	58245	1542486	5776658	54244	19911	2918310	17319	63	64	101	481	1981	79608	18173	15190171	2492246	21259298	615063	14080	74
20230125_SWATH_C2_C_CE20_d1	LPS_1h	LPS	1h	174307	985	5598	43799	4638	21493	1788690	3276030	122	482	641	1032835	318219	6177820	5050567	145607	272141	6563339	9780	799	7745	152136	880578	187419	150690	5482	73646	1992453	6367390	30903	39066	4217934	20358	72	82	96	470	3657	106903	20294	18738749	2738125	26203152	617117	33797	145
20230125_SWATH_C3_C_CE20_d1	LPS_1h	LPS	1h	130198	1220	7322	47221	3754	24173	2074456	3525657	346	638	2051	1210147	380467	7235792	3790885	153767	295913	6552286	11687	1713	5545	116160	1131622	101931	170459	5939	79044	2214405	4723596	23210	28875	4745419	14451	127	136	213	521	3452	115558	26364	18261072	1906667	29746751	409202	11876	75
20230125_SWATH_C4_C_CE20_d1	LPS_1h	LPS	1h	101755	896	6804	41342	3381	20451	1805535	3174125	279	550	1012	1120712	349990	6740312	2969146	148416	323332	5843216	6452	1465	156	96537	1171031	63601	145646	5442	68604	1831128	3731574	17025	13920	4444516	10738	98	87	88	838	2937	108181	22453	16701659	1407821	28337049	291365	19256	91
20230125_SWATH_D1_C_CE20_d1	LPS_24h	LPS	24h	570610	46272	15857	1278884	219924	223554	2121971	8004184	574	63123	13538	7131059	1219185	19903825	15490048	336286	411356	35074062	10825	880	288418	189522	3673240	65502	2108632	133511	838373	5901571	19293130	49118	157830	6149534	62607	3121	1870	93	802	16384	171223	384925	69439353	7094112	87871734	3147986	8945	89
20230125_SWATH_D2_C_CE20_d1	LPS_24h	LPS	24h	612938	66216	15425	1368602	312018	246692	2120624	8598456	633	75841	12827	7665270	1404702	21579433	17070171	354164	467332	40839314	15802	730	428120	219912	3982532	134328	2271852	149570	924420	6757495	21884708	55450	258780	6819085	66703	2556	2170	107	13271	17644	194740	427278	76424189	7529267	90417121	2976044	11827	204
20230125_SWATH_D3_C_CE20_d1	LPS_24h	LPS	24h	691219	162405	16413	1387669	708458	26414	2513170	9776422	774	79473	12525	8804423	1609777	23295115	19167628	381451	413888	43889789	26156	521	198881	253204	4367351	143273	2475490	164042	1059627	7380586	24327472	93758	234579	7770828	79276	3924	199	177	14114	19414	208958	289892	76966934	8559771	92852477	2782504	10841	147
20230125_SWATH_D4_C_CE20_d1	LPS_24h	LPS	24h	757160	95472	17415	1434644	447686	29335	2706312	10536327	1056	77227	17055	9856716	1783741	25676680	20814374	410272	536960	44738646	188635	774	85768	265234	4628606	147452	2483078	158776	1210249	8598716	25425712	83900	186516	8360028	92498	3852	80	88	16831	23918	229944	387018	78807206	9126165	104596788	2681042	14557	643
20230125_SWATH_E1_C_CE20_d1	ILG_1h	ILG	1h	82866	1948	5659	18006	7515	12010	833908	1535103	137	208	399	662291	122178	6328096	2397895	112277	470206	3373579	25209	1754	2621	66759	910062	81636	31608	4068	69763	482201	2963669	33144	7414	1507051	9644	76	674	289	1130	3680	32826	5887	11871261	1334900	16581120	316334	17168	201
20230125_SWATH_E2_C_CE20_d1	ILG_1h	ILG	1h	140448	1217	6955	24526	4190	17523	1273275	2858120	128	560	417	1064157	216341	9734713	4038925	130396	262194	5715738	10467	1188	13590	153244	1534733	124794	58488	7296	122661	811909	5225564	29746	17592	3034379	15940	67	1065	84	616	4106	60137	31999	19519871	2128460	27457193	457388	10425	249
20230125_SWATH_E3_C_CE20_d1	ILG_1h	ILG	1h	134963	4078	5880	28055	15778	19552	1659076	3073276	212	567	524	1205310	244992	10618797	3931594	144152	273713	6466639	9713	1580	13091	134196	1781056	95875	67106	7523	139928	949136	5115781	29675	20590	3306940	15309	159	1721	111	337	3932	62695	19013	20430067	2155372	29445348	416780	14425	480
20230125_SWATH_E4_C_CE20_d1	ILG_1h	ILG	1h	173165	1566	6965	36988	6280	20623	1752262	3506990	98	521	1063	1331844	276680	11372884	4951917	152674	318584	7430461	15013	1487	4723	194470	1724564	143386	77436	8090	157817	1107739	6209832	31857	26567	3787796	19267	74	1217	218	864	4642	75690	37139	23055180	2511289	32391365	434667	15915	564
20230125_SWATH_F1_C_CE20_d1	ILG_24h	ILG	24h	328732	5612	9539	607580	24884	107282	2007962	7684678	415	1636	6286	4706928	772774	12714184	9175366	164078	456885	24045235	27217	1144	593426	515549	2515754	52536	1727046	91094	566879	6488685	11332022	92300	187483	10985340	36542	2127	44202	93	620	8240	119541	207851	48642221	3482198	52593740	1594022	22531	2700
20230125_SWATH_F2_C_CE20_d1	ILG_24h	ILG	24h	351830	7313	10332	746799	32832	125757	2365740	8833958	443	1580	11711	5009421	877407	13882948	9831681	180571	545326	25945212	15985	420	819432	650880	2631937	89323	1992960	113460	627656	7489668	11969180	132705	285137	12061821	42065	2215	30020	199	912	8609	135737	238425	52087380	4074196	57147926	1460930	22263	2360
20230125_SWATH_F3_C_CE20_d1	ILG_24h	ILG	24h	386018	5893	10936	711738	29483	134607	2197920	9137812	406	1885	6825	5278104	970790	14683106	10830253	186759	506078	26777505	30655	993	492111	548307	2763774	67576	1948082	107103	682580	7595668	13928895	133906	282343	12949763	44944	1720	18093	155	893	9450	146358	213508	53164653	4227375	55064634	1403004	17431	1746
20230125_SWATH_F4_C_CE20_d1	ILG_24h	ILG	24h	368371	6788	11811	688829	30174	137224	2380806	8940492	409	1805	6199	5443846	1012492	14926104	10446060	188467	446571	27426920	32807	805	395295	527977	3033198	47689	1947467	104307	680820	7417695	13794995	111172	266186	13226765	46073	1691	4738	96	892	9582	135233	262477	54025562	4036284	54551785	1210895	11104	666
20230125_SWATH_G1_C_CE20_d1	GU_1h	GU	1h	167088	24368	42528	18656	115753	872425	807948	3275382	70	803	525	4560195	276867	10805225	4731327	241101	299722	6904811	22715	1550	2140	110851	1778444	146253	65720	14583	142651	591281	6444169	18864	20612	2300689	20577	83	209	42440	70828	71519	61206	20572	21911972	2251533	23745852	685607	22158	135
20230125_SWATH_G2_C_CE20_d1	GU_1h	GU	1h	163002	27251	58604	23989	126101	1222913	996955	4304178	111	851	555	5809687	398426	13956956	4600839	303744	235432	8544577	17467	1477	1261	87711	2478131	104476	90562	22146	186519	695241	6627716	62040	21826	3207352	20377	128	334	48094	80505	91973	80692	20420	25417235	1973872	30882117	647212	11012	220
20230125_SWATH_G3_C_CE20_d1	GU_1h	GU	1h	136314	30504	62235	25376	142012	1290231	1059944	4320866	223	681	745	5985901	394105	14445479	3916545	322822	287221	8856005	20631	1424	1166	70897	2837249	90929	100209	20990	208255	777698	5530131	33910	13572	3471581	17714	89	774	48298	75126	105098	84674	30577	25861278	1411601	33392755	519507	13562	519
20230125_SWATH_G4_C_CE20_d1	GU_1h	GU	1h	163580	33137	63352	28830	154721	1348571	1185359	4849276	188	922	127	6553819	447898	15250336	4678808	338521	313129	9782216	71705	1391	4999	113719	2860250	68796	103796	24356	220458	855872	6389386	18178	18794	3701530	21444	101	969	55071	88339	114992	97245	48534	28505236	1863172	35797572	466293	16142	542
20230125_SWATH_H1_C_CE20_d1	GU_24h	GU	24h	477753	87192	117652	1101185	402064	2551359	1781873	9810419	442	25300	7293	8977050	1205358	15618968	13263895	1217570	357963	27694933	11760	576	4034158	266826	2660370	212723	3366171	83195	445296	9857871	19140696	41734	450487	5044249	69463	1744	88	124874	162517	259407	120192	183081	51487166	4106990	55826672	2741116	11172	151
20230125_SWATH_H2_C_CE20_d1	GU_24h	GU	24h	478719	96690	124904	1170105	454987	2684912	1761607	9782150	542	20305	9981	9233859	1217432	16158758	13521356	1257881	514764	28153974	50467	729	3717177	289315	2931199	157104	3458419	84467	452160	10834216	18859910	35136	559901	5173905	65318	1124	1481	126950	160495	277629	132284	241848	50638946	3485698	56015022	2369802	17199	150
20230125_SWATH_H3_C_CE20_d1	GU_24h	GU	24h	499261	98690	121399	1157448	451022	2644839	1789494	9878347	437	23233	11134	9942976	1325494	17059972	13745981	1354971	552511	28177455	32890	626	4079830	263082	3055901	174839	3548352	79434	472334	11645560	18555390	38181	572510	5404931	71743	1143	151	137889	157929	286084	128414	219049	54466166	3688575	60484817	2146329	13934	111
20230125_SWATH_H4_C_CE20_d1	GU_24h	GU	24h	481629	95751	124817	1202077	451048	2739204	1700675	9981550	519	31073	7771	9581205	1287801	16214861	13570894	1326684	546718	28648170	42191	834	3607158	315175	2962157	132715	3534148	90015	486064	11742682	18551300	42698	740699	5434210	67499	1666	77	135813	165488	286032	142203	210251	54268794	3226625	61998550	1731723	20921	101
[truncated: 136 more columns]

## Sheet: Fig2b
	p_LPS_1h	p_ILG_1h	p_GU_1h	p_LPS_24h	p_ILG_24h	p_GU_24h	fc_LPS_1h	fc_ILG_1h	fc_GU_1h	fc_LPS_24h	fc_ILG_24h	fc_GU_24h
1,2-Diamino-2-methylpropane	0.000887064	0.00193386	0.000339074	8.11988e-08	2.06235e-06	3.99501e-09	3.23446	3.03399	3.4927	3.25309	2.68154	3.94954
2-Methylpyrrolidine	1	0.820829	1.2341e-09	0.00158752	0.974941	1.09838e-05	0.985124	2.22238	28.2387	43.2444	4.52029	72.8578
But-2-enoic acid	0.987069	0.988747	2.22018e-08	0.00205968	0.00235618	2.70894e-14	1.20691	1.19724	10.3539	2.62588	2.59863	32.5122
alpha-ketoglutarate	1.14334e-05	0.0048424	0.0238747	6.27631e-12	4.17858e-10	4.36873e-13	3.82575	2.4451	2.13779	21.9268	16.6971	30.6178
Cadaverine	1	0.876403	6.26356e-10	0.000822456	0.968162	3.90439e-06	1.0056	2.21194	34.2659	43.0454	4.52506	73.9845
GABA	0.998015	0.999128	1.34911e-08	0.60356	0.180977	2.72005e-14	2.65329	2.2544	148.684	2.56636	3.72426	85.4646
Choline	5.54806e-05	0.00112471	0.0383465	3.74226e-05	3.99003e-08	6.78533e-07	4.60965	3.59757	2.56412	1.94594	2.78361	2.38581
Serine	0.000403672	0.00208169	1.76531e-05	9.97269e-07	4.03089e-09	1.32687e-10	3.96629	3.4452	5.10683	2.88045	4.08146	5.07739
Cytosine	0.0375205	0.800803	0.80106	0.0011638	0.0144869	0.000545512	2.4682	1.42552	1.42528	2.38641	1.98756	2.51428
Histamine	0.00163356	0.00351925	1.23915e-05	9.66694e-10	0.938599	6.96502e-07	5.99917	5.53598	9.43427	152.189	5.37448	84.8227
Uridine	0.221479	0.999019	0.98884	7.45087e-05	0.000416453	3.85474e-05	2.03106	1.06887	0.843188	25.4293	21.3183	27.1233
Proline	0.0867348	0.0786625	4.8884e-09	4.46771e-06	1.80603e-05	2.08007e-10	4.77158	4.85438	25.3308	2.54584	2.3513	4.73584
Guanidoacetic acid	6.87025e-05	0.00483605	1.70196e-05	8.85478e-06	3.8139e-05	5.80885e-08	7.94951	5.24949	8.99222	2.87018	2.62026	3.96192
Betaine	0.0226449	0.000203615	2.87686e-06	0.191994	0.670699	0.00100964	2.53229	3.81488	5.30165	1.14847	1.07894	1.36228
2-Amino-2-methylbutanoate	0.000772004	0.00180646	0.000364457	1.14355e-07	2.15146e-06	4.46317e-09	3.18355	2.97227	3.37765	3.18506	2.6741	3.91791
5-Aminopentanoic acid	0.0195151	0.0558814	1.65559e-07	0.000999863	0.0726836	6.06182e-14	1.66622	1.55156	3.36873	2.25805	1.65812	12.9585
2-Diethylaminoethanol	0.699652	0.234554	0.883129	0.0185298	1.84861e-05	4.42368e-06	1.1929	1.35598	1.12876	1.93599	3.12754	3.44169
L-Threonine	0.000551349	0.00106324	1.11439e-05	2.62221e-08	5.58728e-08	3.67682e-09	3.66241	3.46694	4.99281	2.97948	2.85256	3.36513
Betaine aldehyde	0.0826467	0.110232	0.671585	0.503448	0.847256	0.569474	0.277724	0.324492	0.691355	4.28117	2.8598	4.01608
Tyramine	0.675669	0.999331	0.981021	0.979016	0.115912	0.326683	0.870562	1.01378	0.957144	0.907364	1.58766	1.42444
L-Cysteine	0.867775	0.0717037	0.989636	0.530358	0.00170777	8.91509e-13	2.24426	5.47581	1.49505	31.289	108.687	795.773
Niacinamide	0.00351457	0.00235558	0.0651087	0.999962	2.0378e-08	0.000485965	4.65098	4.84392	3.2852	0.991906	3.62477	2.00014
Taurine	0.0781718	0.00201806	8.30558e-06	1.26828e-05	1.45859e-05	6.43071e-07	2.99553	4.55866	7.40569	1.86597	1.85427	2.14574
Thymine	0.0359546	0.186911	0.333883	0.212421	0.675872	2.11783e-05	2.93581	2.32965	2.08351	1.83665	1.45548	4.18298
Itaconic acid	6.66789e-06	0.138586	0.00327686	5.73524e-10	2.08487e-11	3.88578e-14	5.27597	2.13708	3.18673	11.2063	13.8161	27.5238
N-Acetylputrescine	0.0609751	0.012522	2.64278e-07	8.98168e-10	5.6305e-10	2.44636e-09	7.56652	9.65586	28.5287	31.6184	32.8185	29.0152
4-Hydroxyproline	0.113562	0.000873765	8.13874e-06	1.10529e-05	2.32928e-05	0.00162142	2.8124	4.89893	7.35583	2.39839	2.30007	1.82047
Creatine	5.73185e-07	0.0134358	0.06387	3.13891e-05	1.03881e-07	1.16195e-10	6.31513	2.77319	2.34681	4.06813	6.22651	10.3277
Leucine	0.000659998	0.00136872	9.28216e-05	1.14776e-07	1.63764e-06	1.14976e-09	3.51065	3.30387	4.10887	3.43379	2.9132	4.67796
D-Ornithine	0.860046	0.847897	0.87894	0.68649	0.000392046	0.480495	0.707326	0.697272	0.723777	0.804313	2.02548	0.741494
1,3-Thiazolidine-4-carboxylic acid	0.0837749	0.641268	0.627639	0.127129	0.00232625	1.95345e-07	2.15386	1.51714	1.52725	7.91532	14.5878	36.2119
L-Aspartic acid	0.000466178	0.0223576	0.0126105	0.625221	7.75808e-08	0.934234	3.64315	2.57943	2.7299	0.88435	2.26171	1.05549
o-Tyrosine	0.000919736	0.00166808	7.23554e-05	2.51154e-06	2.68688e-05	7.33875e-09	3.51523	3.34169	4.32146	3.66759	3.12395	5.50545
Inosine	0.807568	0.714936	0.616839	0.00327424	0.0167622	0.150605	1.24275	1.2894	1.33543	2.6208	2.28354	1.82409
Hypoxanthine	0.025666	0.283188	0.695007	0.850525	0.0414219	0.833295	0.118842	1.49635	0.710256	0.127525	4.33256	0.0875128
2-Aminobenzoic acid	1	0.999981	1.50957e-11	1	0.999999	3.04201e-14	1.13476	1.58904	426.242	0.760176	1.3421	1417
beta-Homolysine	1	0.999901	4.25704e-12	0.955794	0.0177719	2.70894e-14	1.01774	1.2898	133.798	0.871399	0.0970735	20.6379
4-Guanidinobutanoic acid	0.99454	0.975737	3.81076e-08	0.708602	0.989915	2.87548e-14	2.09726	2.83399	64.5278	1.70971	1.19893	40.4306
4-Trimethylammoniobutanoic acid	1.64839e-05	0.0149719	0.000492049	0.998409	0.992308	0.680867	4.99067	2.79574	3.80018	1.0122	1.02079	1.08501
Spermidine	0.0509891	0.0344621	0.00812783	1.90428e-06	4.78394e-06	4.13583e-06	12.6065	13.4923	16.7344	4.31225	4.0379	4.08004
Glutamine	0.000696557	0.000248558	5.43126e-06	1.10467e-09	5.12033e-10	6.09581e-11	2.87438	3.10344	4.09332	2.78465	2.90206	3.21066
Lysine	0.00260584	0.00500289	0.0165904	3.01648e-07	5.57616e-05	5.53372e-05	3.00185	2.83724	2.54185	2.98046	2.20642	2.20736
Glutamic acid	0.00084017	0.000877477	0.000176487	3.6918e-08	5.22709e-07	2.09307e-08	3.25899	3.24754	3.68825	2.27001	2.00365	2.33494
Methionine	0.00150506	0.0101087	0.000279003	2.22621e-05	0.00121254	7.72097e-07	3.77225	3.15098	4.36566	3.93014	2.90693	5.0285
Triethanolamine	0.538919	0.999961	0.99497	0.611557	0.978357	0.961996	1.3912	1.01335	1.06802	0.328022	0.787668	0.740887
Guanine	0.733786	0.314106	0.463177	0.317692	0.023244	0.268415	0.491043	1.89291	1.74227	0.234453	2.44562	0.183172
Histidine	0.000322049	0.000589538	1.95708e-05	1.00254e-07	6.72195e-06	5.07886e-08	3.31128	3.15977	4.08934	3.6344	2.79177	3.79642
N-Lauroyl-L-arginine	0.0520336	0.115699	0.0106472	2.0458e-08	0.605343	8.28971e-08	1.19242	1.16145	1.25176	17.1454	2.3533	15.2805
3-Aminoadipic acid	0.0012953	0.00629156	0.000321986	0.000177413	0.459702	0.99819	3.54992	3.07953	3.99251	3.16421	1.51333	0.942744
Carnitine	9.5642e-05	0.00284784	0.000583698	0.0656745	0.433402	0.0099265	4.67129	3.49104	4.01623	0.822515	0.901253	0.754021
Fructose	0.0596926	0.246096	0.582981	0.368188	0.231435	6.79353e-07	2.87538	2.29965	1.84738	1.93129	2.11501	7.03842
Tyrosine, O-(1,1-dimethylethyl)-	0.000477965	0.00110197	6.68707e-05	1.5916e-06	1.23489e-05	3.79435e-09	3.50995	3.27866	4.09907	3.56474	3.11237	5.41279
Methionine sulfoxide	0.0489759	0.0425729	0.000686303	0.00169361	0.0205358	0.000305997	2.52492	2.56631	3.81037	4.95088	3.78578	5.81734
Phenylalanine	0.00105495	0.00214604	0.000154238	6.20958e-07	1.94057e-06	5.55646e-10	3.61507	3.39823	4.24274	3.01056	2.81031	4.75662
Pyridoxine	0.00978428	0.00352676	0.000673295	6.52907e-06	0.000414108	9.14267e-09	4.28628	4.78544	5.63609	3.18191	2.42734	4.95303
1-Methylhistidine	0.000731745	0.000256719	4.28163e-05	2.90806e-07	1.97146e-05	3.61869e-06	2.98735	3.23508	3.69561	3.85061	2.92052	3.26056
cis-Aconitic acid	0.00139473	0.00142645	0.000382293	6.50515e-08	0.529649	4.70504e-06	4.27905	4.27012	4.80961	6.32117	1.54515	4.60446
L-Arginine	0.00231812	0.0034079	0.00539534	4.92957e-06	1.19648e-06	0.00501139	2.96493	2.87006	2.75857	2.1855	2.35324	1.55671
Citrulline	0.0113217	0.146488	0.00424663	3.60867e-12	0.0914493	3.87801e-13	1.60274	1.36702	1.69227	119.736	11.4358	162.672
Ureidosuccinic acid	0.980338	0.00202924	6.86735e-07	0.264282	0.629244	0.0140414	1.25804	4.27033	8.43689	0.714713	0.820938	0.455569
L-Tyrosine	0.000394252	0.00100602	4.8445e-05	8.39189e-07	6.29369e-06	1.84175e-09	3.67063	3.39855	4.33487	3.5029	3.07356	5.33884
Mannitol	0.0294536	0.988627	0.994148	0.019868	5.73299e-07	3.25e-07	1.21866	1.02104	1.01677	1.45442	2.44902	2.52545
1-O-Hexadecyl-2-deoxy-2-thio-S-acetyl-sn-glyceryl-3-phosphorylcholine	0.0143118	0.000864009	0.000222486	5.66782e-05	1.48049e-08	0.0832089	3.1964	4.18798	4.71258	1.77561	2.66445	1.28809
(1xi,3xi)-1,2,3,4-Tetrahydro-1-methyl-beta-carboline-3-carboxylic acid	0.00465538	0.00940033	0.00226147	0.000208926	1.651e-05	6.66858e-10	4.1027	3.81135	4.40858	3.14082	3.77561	7.95932
N-Acetyl-L-glutamine	0.00482781	0.00167803	8.28954e-05	3.60754e-07	1.03745e-06	1.63854e-06	6.22529	6.98684	9.37956	4.08004	3.79739	3.68178
N-Acetyl-L-glutamic acid	0.00690698	0.000761796	0.000166347	2.96945e-08	5.60749e-07	5.30106e-08	5.17555	6.52329	7.53952	4.16403	3.43755	4.00749
Aspartylglycine	0.0740099	0.0177303	0.00017316	5.15722e-09	8.26448e-08	1.10918e-11	5.05453	6.2726	10.4697	3.8043	3.1901	5.46236
N(omega)-Hydroxyarginine	0.874958	0.967622	0.803295	1.21858e-06	0.895119	1.0098e-06	0.841824	1.0957	0.809432	1066.82	72.6737	1085.43
N-Acetylhistidine	0.090367	0.69871	0.177344	0.000114134	0.0555015	0.117849	2.57355	1.65778	2.32306	3.66832	2.16042	1.9817
Asymmetric dimethylarginine	4.28369e-06	0.000552417	0.000190271	4.91142e-08	2.12056e-06	2.67816e-07	7.36993	4.87548	5.35915	3.71769	2.93581	3.33913
Spermine	0.0430664	0.137811	0.0310778	0.0170251	0.099207	0.241286	41.9476	32.6803	44.458	2.53719	2.09954	1.85717
Acetyl-L-carnitine	4.39885e-05	0.00755646	0.000444981	1.25113e-06	0.00474005	1.00465e-05	5.41953	3.42739	4.45773	2.43423	1.59696	2.17856
Glycyllysine	0.823854	0.978715	0.467384	0.00201654	0.0312043	0.0098633	1.43047	1.19539	1.74865	3.75352	2.84769	3.22292
gamma-Glutamylglycine	0.249651	0.000112241	0.000522261	0.000110242	0.00189458	0.00256361	5.01325	14.6045	12.51	1.85628	1.62082	1.59766
L-Tryptophan	0.000967044	0.00353715	0.000313391	0.000125484	6.42511e-06	1.28531e-10	3.5697	3.18775	3.9212	2.55432	3.09092	6.40881
Valylserine	0.0319341	0.984531	0.135947	0.00422528	0.112333	0.169904	3.40855	1.26143	2.7706	3.96337	2.68087	2.5065
Phosphocreatine	0.00052165	0.0562942	0.000466809	5.11156e-06	2.38677e-06	5.60663e-12	3.79676	2.43083	3.83206	4.24097	4.48189	11.1393
Sulfaguanidine	0.0624002	0.0312236	0.197603	0.00147054	1.70637e-08	3.78411e-09	1.16041	1.18299	1.1205	1.4319	2.31065	2.50367
Propionylcarnitine	0.0412213	0.00560651	3.70476e-05	8.70706e-05	0.431574	0.00212779	2.93414	3.65237	5.71236	1.92117	1.20983	1.64229
L-Cystathionine	6.49651e-06	0.000946326	0.000109201	4.75992e-08	9.09874e-11	1.2756e-10	6.02358	3.98778	4.79324	7.3182	11.7026	11.4633
Carnosine	0.264041	0.838514	0.00295027	0.0027292	0.158795	0.0358435	2.6841	1.72294	4.99966	3.85268	2.39617	2.94011
Leucylvaline	0.0304365	0.909428	0.0767075	0.0126547	0.00655724	0.0118197	3.23974	1.45532	2.87099	2.35631	2.49282	2.37041
Butyrylcarnitine	0.00013185	0.00349056	0.00139284	0.809494	0.0419433	0.0174055	4.06305	3.0934	3.34991	0.943389	1.19502	0.773032
L-Homoserine	0.00211695	0.00121298	7.71351e-05	1.30009e-07	1.23129e-05	2.80534e-06	6.28467	6.65768	8.66991	3.93783	2.92881	3.22075
Glutamylthreonine	0.99145	8.12882e-05	0.0019778	0.023792	0.983638	0.663269	1.82766	21.0746	15.0254	1.34161	1.03593	0.883567
gamma-Glutamylcysteine	0.992419	0.000290095	0.272303	4.57951e-05	2.12872e-10	8.3356e-06	2.87746	42.4443	14.1202	5.27165	13.9346	6.05156
Thiacloprid	0.504286	0.0323686	2.46742e-05	5.55237e-05	0.0351104	0.000367016	18.5713	40.484	96.8592	2.24707	1.54918	2.02071
Nicotinamide riboside	5.3055e-07	0.140642	0.0328725	1.38547e-06	1.10178e-07	2.59481e-09	7.04662	2.26555	2.72811	3.12718	3.67406	4.74263
Glycerophosphocholine	8.0464e-05	0.000852802	0.00538835	2.31438e-06	1.60632e-08	1.12176e-05	4.4679	3.67866	3.12384	2.66366	3.59797	2.43206
5-Oxo-D-proline	0.0108725	0.151002	0.299293	0.000158591	0.224407	0.000102154	12.2622	7.76039	6.41794	3.76685	1.87763	3.89807
Aspartyllysine	1.55316e-06	0.119765	0.000610271	7.78894e-07	1.72336e-05	3.53262e-06	6.40658	2.30165	3.95771	4.66503	3.73595	4.18533
Glutamylaspartic acid	5.81409e-05	0.0423752	0.00281115	0.000847947	3.27358e-07	3.41874e-08	6.32493	3.27574	4.43819	1.91573	3.00464	3.44791
Thiamine	0.0712688	0.0455932	0.119671	3.16251e-05	0.000203687	0.000548388	2.58148	2.73051	2.4034	3.07024	2.70738	2.53037
Adenosine	0.0384398	0.038052	0.00667658	0.00299314	5.91731e-06	0.0129416	4.55514	4.56178	5.69712	1.63504	2.24133	1.51751
Glutamylglutamine	0.0141042	0.0172437	0.000103797	1.6235e-08	3.02735e-05	1.46431e-07	3.32051	3.24844	5.24357	3.91637	2.45961	3.40335
Isoleucylphenylalanine	0.0770631	0.922721	0.0715253	0.075809	0.00867757	0.0063578	4.17801	1.729	4.22953	2.06665	2.55435	2.62461
Argininosuccinic acid	0.00555133	0.00667499	0.000248618	4.62073e-06	1.75573e-05	0.787606	3.29251	3.23457	4.33542	2.24857	2.09796	1.12689
5'-Methylthioadenosine	0.0797451	0.00423474	0.00096595	1.59089e-08	0.0176567	0.0639523	3.48682	5.04817	5.87024	3.58414	1.60101	1.47633
Glutathione	0.398351	0.0480204	0.0136155	2.4264e-08	9.46132e-13	3.41988e-09	3.18224	5.00117	5.96563	2.29073	4.1529	2.54205
5-(Galactosylhydroxy)-L-lysine	3.33535e-05	0.114638	0.14114	5.34883e-07	0.000775228	0.0010012	4.57095	2.16637	2.10587	3.16736	2.04593	2.01504
Nicotinamide ribotide	1.55246e-05	0.0265292	0.118021	1.10449e-08	0.0527373	0.000219523	5.24158	2.72824	2.27534	5.97281	1.92242	2.95846
Aspartylglycosamine	0.000103858	0.0083741	0.00129912	3.9585e-05	3.23313e-08	8.99789e-05	4.22709	2.90755	3.43492	2.08819	3.10182	2.00064
AICAR	0.00143532	0.00632364	0.15567	5.67713e-12	5.79069e-07	8.22564e-13	3.38629	2.96899	2.08401	5.11582	2.61227	6.32263
Lactitol	0.0486171	0.417633	0.791994	0.431301	0.0942056	1.04779e-07	2.66525	1.88914	1.51633	1.65203	2.07996	6.40313
Phosphocholine	6.51156e-05	1.58189e-05	9.88252e-06	0.000127799	4.82448e-08	0.00136188	4.75793	5.32895	5.53129	1.7902	2.66253	1.60588
N-Succinyl-5-aminoimidazole-4-carboxamide ribose	0.954617	0.00449403	0.00307648	4.63422e-09	6.92753e-05	3.16435e-05	1.37015	4.14662	4.30787	4.55301	2.45897	2.57942
S-Lactoylglutathione	0.817634	0.172831	0.0162505	0.21298	0.0399031	0.00551536	2.54033	4.90914	7.35995	0.560742	0.34673	0.107542
S-Adenosylhomocysteine	0.0780491	0.0148371	7.96186e-05	5.82491e-07	0.00207272	0.990371	5.43058	6.99477	12.3578	3.67383	2.15522	1.07142
S-(5'-Adenosyl)-L-methionine	0.0472225	0.000720616	0.0002912	3.05208e-10	3.85394e-06	1.85161e-09	2.38486	3.52008	3.7905	3.74772	2.18562	3.36693
Thiamine pyrophosphate	0.0762394	0.155389	0.170643	3.34607e-07	5.16383e-07	2.7577e-07	18.4828	15.6962	15.3129	3.05269	2.97365	3.08872
Citicoline	1.17193e-05	0.686744	0.131498	4.834e-07	4.77627e-07	0.00856111	8.01185	1.93127	2.99581	4.96176	4.96608	2.39173
Isoleucine	0.000976215	0.00174155	0.000186823	3.65347e-08	8.60573e-07	6.59277e-10	3.46605	3.29985	3.96867	3.47179	2.86477	4.54046
D-Lactic acid	0.0379215	0.000305144	0.000249349	1.43803e-06	3.74804e-06	0.000481916	2.94509	4.74177	4.82529	3.57422	3.35397	2.43625
3-Aminobutyric acid	0.000863082	0.000935195	6.40888e-05	2.70236e-06	2.04252e-05	6.37303e-07	3.73099	3.7054	4.62445	2.15381	1.95042	2.31854
Succinic acid	1.979e-05	0.00671421	0.00655848	5.72323e-09	1.09398e-07	8.21965e-11	3.88544	2.48821	2.49311	18.9716	14.8256	26.3637
Guanidinosuccinic acid	2.82223e-05	0.00903451	0.00246244	0.358668	1.81975e-09	0.70573	3.56931	2.3155	2.56877	0.867264	2.44777	1.0839
Malic acid	0.000602524	0.000963997	8.91935e-05	1.41561e-05	3.62922e-09	0.00242371	3.43068	3.30165	3.99093	1.60279	2.28137	1.34458
N2-(1-Oxo-4-phenylbutyl)-L-glutamine	0.00040325	0.000311278	7.90776e-07	9.5305e-08	1.66151e-07	5.49919e-08	2.91612	2.97188	4.55677	3.22091	3.11431	3.33073
alpha-Guanidinoglutaric acid	0.000248992	0.000302525	3.56592e-05	4.09955e-07	1.06582e-05	1.24698e-07	3.62631	3.57101	4.21556	2.15551	1.85261	2.28534
L-2-Hydroxyglutaric acid	0.00666749	0.00299244	6.3895e-05	1.75765e-09	3.86964e-05	6.53962e-06	2.87231	3.08524	4.22438	3.76607	2.10215	2.31155
L-Arabitol	0.116219	0.730476	0.992818	0.806987	0.0104596	0.00272783	1.25005	1.10528	0.972742	1.52334	3.25654	3.71389
Turanose	0.0306975	0.261616	0.419378	0.31764	0.00364338	8.52583e-05	1.64478	1.3857	1.31559	1.63961	2.58616	3.44276
glyceraldehyde-3-phosphate	0.425117	0.0534158	0.000312201	0.977924	0.812334	0.11125	4.87627	8.19265	15.7332	1.09638	1.21532	0.393245
Glycerol 3-phosphate	0.00792653	0.000426572	8.49174e-05	1.79015e-09	1.55376e-07	4.39295e-07	3.88748	5.16096	5.94901	3.59715	2.74004	2.58513
D-Mannose	0.0237338	0.272184	0.998615	0.131979	0.000800954	1.70116e-06	1.34298	1.19349	1.01558	1.68205	2.53958	3.8796
Galactitol	0.0308035	0.500452	0.465779	0.992047	0.0588288	0.0488174	1.42609	1.18886	1.19714	1.14306	2.4757	2.53133
DL-O-Phosphoserine	0.601899	0.997089	0.00456933	0.00141039	0.401105	0.988291	2.54391	1.24234	6.31186	3.24861	1.72486	1.14179
2-Phosphoglyceric acid	0.0736048	0.00670473	0.030462	0.856467	0.976137	0.19861	3.57763	4.87212	4.05775	1.68789	1.35358	2.84876
Citric acid	0.000242217	0.000152589	2.55302e-05	4.26169e-10	0.000847505	9.41223e-10	2.93321	3.03154	3.43981	3.97107	1.75392	3.78589
Isocitric acid	0.000316945	0.000321921	0.000692801	0.00101544	0.761461	0.641012	3.73958	3.73488	3.50861	0.617551	1.07165	1.08712
Gluconic acid	0.998776	0.614682	0.183085	0.00123163	6.42827e-05	0.00183934	0.931331	1.57539	2.01264	5.34641	7.01469	5.13911
Nicotinic acid mononucleotide	9.77972e-07	0.00305844	0.0178696	1.2487e-10	0.00487244	3.76808e-06	6.24494	3.26135	2.75701	5.68122	1.87313	2.89988
Adenosine 2'-monophosphate	1.54436e-05	0.856636	0.779979	1.23101e-06	0.159022	6.01775e-10	6.36743	1.51954	1.62209	17.6366	4.63724	33.8863
Pantothenic acid	0.258853	0.000252248	9.08382e-06	0.0160459	0.0833312	1.47738e-06	2.70691	6.37539	8.5376	1.33314	0.754324	1.9411
D-Ribose 5-phosphate	0.000678548	0.501013	0.837664	3.52203e-06	0.00755341	4.30506e-07	4.66765	1.95909	1.5557	3.80529	2.2054	4.40581
Ribose 1-phosphate	3.26749e-07	0.965633	0.683706	2.70833e-05	0.417768	1.53898e-09	Inf	Inf	Inf	71.7143	15.5529	174.308
Aspartylaspartate	0.00279516	0.00850711	0.000783546	1.58458e-10	4.68455e-09	4.04762e-09	4.48673	3.99752	5.07133	6.26333	4.97077	5.025
Glucose 6-phosphate	0.000334396	0.000689725	0.000571416	0.00113512	3.1513e-06	5.79854e-07	6.10224	5.70219	5.8047	1.92581	2.70332	2.99183
Sedoheptulose 7-phosphate(S7P)	4.54341e-06	0.00389757	0.0806266	8.69962e-07	4.90185e-06	2.99322e-06	8.34896	4.54199	3.14678	3.94476	3.50658	3.62596
N-Acetyl-D-galactosamine-6-phosphate	1.34278e-05	0.0123609	0.000910927	4.59981e-06	9.84964e-06	2.50881e-07	7.8508	4.11211	5.38941	3.40633	3.23745	4.14541
N-Acetylneuraminic acid	0.0804994	0.0120103	0.00194506	0.00183377	0.15963	0.000310919	1.8444	2.18821	2.52254	1.44915	0.791212	0.447919
Ribulose 1,5-bisphosphate	4.49239e-07	0.968981	0.983963	1.49751e-07	0.14435	2.70406e-12	13.6375	1.49522	1.39302	45.7633	9.30448	110.615
5-Thymidylic acid	0.843153	0.00687361	0.140949	0.999996	0.0018523	0.00419038	10.0047	45.9954	26.7477	0.997344	1.57772	0.479777
Cytidine monophosphate	0.000269136	0.000209243	0.0119918	0.00415844	1.81831e-06	0.00549291	12.9404	13.271	8.40955	1.72385	2.65067	1.6971
Uridine 5'-monophosphate	3.99537e-05	0.00234145	0.0325967	0.00264775	2.36171e-06	0.000136511	17.7438	11.653	8.22762	1.90883	2.90696	2.2784
Cyclic AMP	0.99916	0.999999	0.527461	0.997509	0.00138368	0.000810055	2.5627	1.14428	17.6666	1.07828	3.10565	3.24383
Fructose 1,6-bisphosphate	2.97988e-05	0.194518	0.0658011	4.45452e-06	0.0226346	0.00324293	5.22752	2.18153	2.54814	4.37482	2.25278	2.66319
alpha-D-Glucose 1,6-bisphosphate	1.50144e-08	0.970748	0.999346	1.50653e-09	2.42698e-07	1.32377e-08	7.1071	1.17347	0.952437	7.18254	4.91954	6.06689
beta-Glycerophosphoric acid	0.212647	0.0169518	0.000674231	3.06838e-10	0.000894365	0.00191447	54.6782	93.3903	142.733	7.90726	2.69881	2.54982
Cyclic GMP	0.849214	0.651945	0.0451912	0.0620955	0.00287506	0.00538607	30.1049	43.3529	109.969	2.3883	3.25444	3.07429
2'-Deoxyguanosine 5'-monophosphate	0.146095	0.000492135	6.64257e-05	0.0133826	0.000639505	0.982843	2.59926	4.92124	5.86093	1.8321	2.23771	0.918864
Adenosine monophosphate	0.0170591	0.000182224	0.00177844	0.996415	3.69002e-05	0.38513	7.85234	13.1648	10.3748	1.02794	1.98667	0.782017
Inosinic acid	0.0202734	0.086362	0.538742	0.0281057	0.00186181	0.880527	2.10034	1.83579	1.43291	1.91761	2.35607	1.20482
Guanosine monophosphate	0.0167344	0.000662213	0.0186873	0.9998	3.36271e-05	0.788982	11.9007	17.7227	11.7098	0.989919	1.94648	0.883678
Coenzyme A	0.339968	0.0659605	0.00675918	0.00078315	3.99506e-06	0.0141966	4.6909	6.90573	9.6579	1.51234	1.88238	0.650598
Phosphoribosyl pyrophosphate	3.0796e-08	0.999989	0.962539	4.70796e-10	0.058465	6.14953e-13	13.5189	0.973746	1.41375	69.2594	10.3715	125.55
dTDP	0.964536	0.000503631	0.00154243	0.00784063	1.72628e-06	0.332605	1.37265	5.52509	4.96833	1.42758	2.06936	0.812106
CDP	0.00401632	0.001434	0.0044147	6.13501e-09	3.85742e-09	3.09484e-07	4.54387	5.03814	4.49941	3.20299	3.29976	2.55468
Uridine 5'-diphosphate	4.43144e-05	0.00344795	0.00265558	1.41149e-07	2.01862e-07	3.27057e-07	4.80239	3.32598	3.40584	3.19845	3.12958	3.03937
Acetyl coenzyme A	0.999485	0.836881	0.999821	0.654135	0.671376	2.01156e-10	1.04465	1.33667	0.968625	1.95454	1.93036	19.1772
Isoliquiritin	0.999999	1	9.83787e-05	1	1	0.000116595	Inf	NA	Inf	Inf	NA	Inf
Cysteine-glutathione disulfide	0.247393	0.997581	0.99237	0.980308	0.785579	8.91289e-06	2.88334	1.17684	0.739001	9.83516	22.7552	201.227
Adenosine 3'-phosphate 5'-phosphosulfate	0.729008	0.0143431	0.000275086	3.11832e-05	2.1928e-05	0.268939	1.68622	3.42573	5.00806	2.5833	2.63961	1.39906
ADP	0.0895087	0.000159229	2.89369e-05	0.000107469	1.76697e-06	0.998564	2.51568	4.72538	5.43876	1.85368	2.27581	0.980185
Guanosine 5'-diphosphate	0.106489	0.000288518	0.000104256	0.00133705	2.27848e-06	0.890349	2.90363	5.57012	6.09542	1.66283	2.28202	1.09296
dCTP	0.11265	0.00122185	8.39184e-07	0.000439462	0.000122156	0.112996	1.78558	2.62095	4.40143	1.60633	1.69664	1.26083
Thymidine 5'-triphosphate	0.997471	0.0017871	0.000423074	1.46652e-08	2.50363e-07	0.00940246	0.902791	3.52151	3.9857	2.90896	2.48614	1.48532
Cytidine triphosphate	0.00883709	0.00305952	0.000239001	7.24369e-09	2.02094e-06	7.00867e-07	2.60641	2.85716	3.50648	5.61149	3.78297	4.06843
Uridine triphosphate	0.00058464	0.025522	0.000804535	5.26701e-09	2.92743e-06	1.99458e-08	3.26883	2.36036	3.18686	5.54302	3.57167	5.02711
Deoxyadenosine triphosphate	0.779709	0.156247	0.00102877	0.0104723	9.74168e-06	5.39088e-05	0	3.40746	6.5212	0.710144	1.64204	0.457919
Adenosine triphosphate	0.562624	0.00479472	5.67518e-05	5.39388e-06	3.33972e-06	0.101086	1.74007	3.4011	4.99956	2.46232	2.53011	1.41233
Guanosine 5'-triphosphate	0.22318	0.000952889	1.10912e-05	5.73109e-09	4.8267e-08	2.33482e-05	2.07981	3.78175	5.44641	3.06491	2.70707	1.96486
Cyclic adenosine diphosphate ribose	0.00170043	0.035211	0.000901895	1.23355e-05	2.55092e-05	3.52148e-05	3.29422	2.47512	3.47575	2.36087	2.26727	2.22718
Uridine 5'-diphosphogalactose	0.00021829	0.0784935	0.000572991	1.62456e-07	1.81785e-08	2.99069e-07	3.74127	2.18798	3.46315	2.76996	3.14602	2.67595
Uridine diphosphate glucuronic acid	0.00375998	0.0233259	0.00343857	3.65561e-08	2.78663e-08	0.000244864	4.45096	3.63698	4.49172	3.06351	3.1132	1.89294
Oxidized glutathione	0.000602612	0.183891	0.0124341	0.0117688	0.00666278	0.239971	3.86821	2.1215	2.9368	2.44262	2.56695	1.76116
beta-Nicotinamide adenine dinucleotide	0.000497113	0.0180335	0.000393987	2.36036e-05	5.88402e-05	7.53576e-05	3.33989	2.45871	3.40174	2.31108	2.19615	2.16618
Fructose 6-phosphate	0.00518215	0.0172635	0.010074	0.000548294	7.42407e-06	2.53338e-07	3.3073	2.93338	3.09979	2.04912	2.63507	3.23501
Glucose 1-phosphate	0.0011409	0.000753064	1.60266e-05	2.74511e-06	1.04062e-06	1.06237e-06	5.95781	6.20603	8.81095	2.59662	2.74701	2.74369
3-Phosphoglyceric acid	0.00997326	0.00335531	0.00519507	0.11423	0.595272	0.00205058	4.36347	4.91071	4.68914	2.89145	1.97173	4.67578
Ribulose 5-phosphate	0.00193429	0.00108044	0.00115251	8.65548e-08	2.61239e-06	1.49711e-07	4.37256	4.61983	4.59209	3.69913	2.98155	3.57159
Isoloiquilitigenin	0.999999	2.96917e-07	0.00109568	0.999983	0.000146704	0.00383943	0	770.805	339.2	11.054	1840.93	1256.9

## Sheet: Fig2f
Class	Group	Time	Rank	Pathway	Total	Expected	Hits	Raw p	-Log10	Holm adjust	FDR	Impact
LPS_1h	LPS	1h	1	Arginine biosynthesis	14	0.65095	7	9.26e-07	6.0332	7.41e-05	7.41e-05	0.30964
LPS_1h	LPS	1h	2	Nicotinate and nicotinamide metabolism	15	0.69745	6	2.94e-05	4.5317	0.0023221	0.00094425	0.65132
LPS_1h	LPS	1h	3	Pyrimidine metabolism	39	1.8134	9	4.21e-05	4.3756	0.0032844	0.00094425	0.24004
LPS_1h	LPS	1h	4	Pentose phosphate pathway	23	1.0694	7	4.72e-05	4.3259	0.0036354	0.00094425	0.45117
LPS_1h	LPS	1h	5	Citrate cycle (TCA cycle)	20	0.92993	6	0.00018899	3.7236	0.014363	0.0025207	0.3208
LPS_1h	LPS	1h	6	Alanine, aspartate and glutamate metabolism	28	1.3019	7	0.00018905	3.7234	0.014363	0.0025207	0.60417
LPS_1h	LPS	1h	7	Glyoxylate and dicarboxylate metabolism	32	1.4879	7	0.00046262	3.3348	0.034234	0.0052871	0.09789
LPS_1h	LPS	1h	8	Histidine metabolism	16	0.74394	5	0.00055256	3.2576	0.040337	0.0055256	0.40983
LPS_1h	LPS	1h	9	Glycine, serine and threonine metabolism	34	1.5809	7	0.00068605	3.1636	0.049396	0.0060982	0.30069
LPS_1h	LPS	1h	10	Arginine and proline metabolism	36	1.6739	7	0.00098777	3.0053	0.070132	0.0079022	0.19535
LPS_1h	LPS	1h	11	Starch and sucrose metabolism	15	0.69745	4	0.0039713	2.4011	0.27799	0.02807	0.335
LPS_1h	LPS	1h	12	Purine metabolism	71	3.3012	9	0.0044307	2.3535	0.30572	0.02807	0.34512
LPS_1h	LPS	1h	13	Valine, leucine and isoleucine biosynthesis	8	0.37197	3	0.0045613	2.3409	0.31017	0.02807	0
LPS_1h	LPS	1h	14	Phenylalanine, tyrosine and tryptophan biosynthesis	4	0.18599	2	0.012038	1.9194	0.80655	0.068789	1
LPS_1h	LPS	1h	15	Glycerophospholipid metabolism	36	1.6739	5	0.023065	1.6371	1	0.12301	0.18351
LPS_1h	LPS	1h	16	Nitrogen metabolism	6	0.27898	2	0.028322	1.5479	1	0.13793	0
LPS_1h	LPS	1h	17	Butanoate metabolism	15	0.69745	3	0.02931	1.533	1	0.13793	0
LPS_1h	LPS	1h	18	Pentose and glucuronate interconversions	19	0.88343	3	0.054673	1.2622	1	0.24299	0.16868
LPS_1h	LPS	1h	19	Cysteine and methionine metabolism	33	1.5344	4	0.063385	1.198	1	0.26688	0.35755
LPS_1h	LPS	1h	20	beta-Alanine metabolism	21	0.97642	3	0.070261	1.1533	1	0.28104	0.05597
LPS_1h	LPS	1h	21	Phenylalanine metabolism	10	0.46496	2	0.075348	1.1229	1	0.28704	0.35714
LPS_1h	LPS	1h	22	Neomycin, kanamycin and gentamicin biosynthesis	2	0.092993	1	0.09086	1.0416	1	0.3304	0
LPS_1h	LPS	1h	23	Glycolysis / Gluconeogenesis	26	1.2089	3	0.11667	0.93305	1	0.4058	0.13169
LPS_1h	LPS	1h	24	Amino sugar and nucleotide sugar metabolism	42	1.9528	4	0.1273	0.89519	1	0.42432	0.21402
LPS_1h	LPS	1h	25	Glutathione metabolism	28	1.3019	3	0.13779	0.8608	1	0.44091	0.04664
LPS_1h	LPS	1h	26	D-Amino acid metabolism	15	0.69745	2	0.15168	0.81906	1	0.46672	0
LPS_1h	LPS	1h	27	Lysine degradation	30	1.3949	3	0.16011	0.79559	1	0.47439	0.00204
LPS_1h	LPS	1h	28	Fructose and mannose metabolism	18	0.83694	2	0.20257	0.69342	1	0.57877	0.22739
LPS_1h	LPS	1h	29	Pyruvate metabolism	23	1.0694	2	0.29037	0.53705	1	0.80101	0.10512
LPS_1h	LPS	1h	30	Vitamin B6 metabolism	9	0.41847	1	0.34927	0.45684	1	0.9205	0.07843
LPS_1h	LPS	1h	31	Galactose metabolism	27	1.2554	2	0.36012	0.44355	1	0.9205	0.0423
LPS_1h	LPS	1h	32	Biotin metabolism	10	0.46496	1	0.37971	0.42055	1	0.9205	0
LPS_1h	LPS	1h	33	Ascorbate and aldarate metabolism	10	0.46496	1	0.37971	0.42055	1	0.9205	0.16216
LPS_1h	LPS	1h	34	Glycerolipid metabolism	16	0.74394	1	0.53497	0.27167	1	1	0.04361
LPS_1h	LPS	1h	35	Mannose type O-glycan biosynthesis	17	0.79044	1	0.55682	0.25428	1	1	0
LPS_1h	LPS	1h	36	Valine, leucine and isoleucine degradation	40	1.8599	2	0.56387	0.24882	1	1	0
LPS_1h	LPS	1h	37	Ubiquinone and other terpenoid-quinone biosynthesis	18	0.83694	1	0.57766	0.23833	1	1	0
LPS_1h	LPS	1h	38	Ether lipid metabolism	20	0.92993	1	0.61648	0.21008	1	1	0
LPS_1h	LPS	1h	39	Pantothenate and CoA biosynthesis	20	0.92993	1	0.61648	0.21008	1	1	0
LPS_1h	LPS	1h	40	Propanoate metabolism	22	1.0229	1	0.65178	0.1859	1	1	0
LPS_1h	LPS	1h	41	Lipoic acid metabolism	28	1.3019	1	0.73955	0.13103	1	1	0
LPS_1h	LPS	1h	42	Inositol phosphate metabolism	30	1.3949	1	0.76365	0.11711	1	1	0
LPS_1h	LPS	1h	43	Porphyrin metabolism	31	1.4414	1	0.77486	0.11078	1	1	0
LPS_1h	LPS	1h	44	Sphingolipid metabolism	32	1.4879	1	0.78554	0.10483	1	1	0
LPS_1h	LPS	1h	45	Tryptophan metabolism	41	1.9064	1	0.86176	0.064614	1	1	0.14305
LPS_1h	LPS	1h	46	Tyrosine metabolism	42	1.9528	1	0.86837	0.061298	1	1	0.13972
LPS_24h	LPS	24h	1	Arginine and proline metabolism	36	1.7917	12	4.63e-08	7.3341	3.71e-06	3.71e-06	0.37093
LPS_24h	LPS	24h	2	Arginine biosynthesis	14	0.69679	7	1.49e-06	5.8264	0.00011782	5.97e-05	0.53807
LPS_24h	LPS	24h	3	Pentose phosphate pathway	23	1.1447	8	6.98e-06	5.1559	0.00054473	0.00018623	0.49536
LPS_24h	LPS	24h	4	Glutathione metabolism	28	1.3936	7	0.000292	3.5346	0.022484	0.0058399	0.33439
LPS_24h	LPS	24h	5	Pyrimidine metabolism	39	1.9411	8	0.00045749	3.3396	0.034769	0.0073198	0.15474
LPS_24h	LPS	24h	6	Histidine metabolism	16	0.79633	5	0.00076013	3.1191	0.05701	0.0098386	0.49999
LPS_24h	LPS	24h	7	Cysteine and methionine metabolism	33	1.6424	7	0.00086088	3.0651	0.063705	0.0098386	0.40503
LPS_24h	LPS	24h	8	Alanine, aspartate and glutamate metabolism	28	1.3936	6	0.0019551	2.7088	0.14272	0.019551	0.38061
LPS_24h	LPS	24h	9	Citrate cycle (TCA cycle)	20	0.99542	5	0.0023055	2.6372	0.16599	0.020493	0.28875
LPS_24h	LPS	24h	10	Nicotinate and nicotinamide metabolism	15	0.74656	4	0.0050911	2.2932	0.36147	0.036933	0.45702
LPS_24h	LPS	24h	11	Glycine, serine and threonine metabolism	34	1.6922	6	0.0054951	2.26	0.38466	0.036933	0.29658
LPS_24h	LPS	24h	12	Valine, leucine and isoleucine biosynthesis	8	0.39817	3	0.00554	2.2565	0.38466	0.036933	0
LPS_24h	LPS	24h	13	Purine metabolism	71	3.5337	9	0.0070196	2.1537	0.47734	0.043198	0.11613
LPS_24h	LPS	24h	14	Phenylalanine, tyrosine and tryptophan biosynthesis	4	0.19908	2	0.013744	1.8619	0.92087	0.078539	1
LPS_24h	LPS	24h	15	beta-Alanine metabolism	21	1.0452	4	0.017781	1.75	1	0.093711	0.11194
LPS_24h	LPS	24h	16	Glyoxylate and dicarboxylate metabolism	32	1.5927	5	0.018742	1.7272	1	0.093711	0.09789
LPS_24h	LPS	24h	17	Nitrogen metabolism	6	0.29862	2	0.032194	1.4922	1	0.1472	0
LPS_24h	LPS	24h	18	Butanoate metabolism	15	0.74656	3	0.034993	1.456	1	0.1472	0
LPS_24h	LPS	24h	19	Starch and sucrose metabolism	15	0.74656	3	0.034993	1.456	1	0.1472	0.18893
LPS_24h	LPS	24h	20	Glycolysis / Gluconeogenesis	26	1.294	4	0.036801	1.4341	1	0.1472	0.13907
LPS_24h	LPS	24h	21	Thiamine metabolism	7	0.3484	2	0.043635	1.3602	1	0.16623	0.66667
LPS_24h	LPS	24h	22	Pentose and glucuronate interconversions	19	0.94565	3	0.064654	1.1894	1	0.2351	0.16868
LPS_24h	LPS	24h	23	Phenylalanine metabolism	10	0.49771	2	0.084913	1.071	1	0.29535	0.35714
LPS_24h	LPS	24h	24	Amino sugar and nucleotide sugar metabolism	42	2.0904	4	0.15252	0.81668	1	0.50839	0.21402
LPS_24h	LPS	24h	25	D-Amino acid metabolism	15	0.74656	2	0.16918	0.77166	1	0.54136	0
LPS_24h	LPS	24h	26	Fructose and mannose metabolism	18	0.89587	2	0.22459	0.64861	1	0.69104	0.22739
LPS_24h	LPS	24h	27	Glycerophospholipid metabolism	36	1.7917	3	0.26481	0.57707	1	0.78461	0.14832
LPS_24h	LPS	24h	28	Propanoate metabolism	22	1.095	2	0.30007	0.52278	1	0.85463	0.00513
LPS_24h	LPS	24h	29	Pyruvate metabolism	23	1.1447	2	0.31887	0.49639	1	0.85463	0.0867
LPS_24h	LPS	24h	30	Valine, leucine and isoleucine degradation	40	1.9908	3	0.32049	0.49419	1	0.85463	0.04154
LPS_24h	LPS	24h	31	Sulfur metabolism	8	0.39817	1	0.33594	0.47374	1	0.86694	0
LPS_24h	LPS	24h	32	Vitamin B6 metabolism	9	0.44794	1	0.36916	0.43278	1	0.91231	0.07843
LPS_24h	LPS	24h	33	Galactose metabolism	27	1.3438	2	0.39261	0.40603	1	0.91231	0.0423
LPS_24h	LPS	24h	34	Biotin metabolism	10	0.49771	1	0.40075	0.39713	1	0.91231	0
LPS_24h	LPS	24h	35	Ascorbate and aldarate metabolism	10	0.49771	1	0.40075	0.39713	1	0.91231	0.16216
LPS_24h	LPS	24h	36	Lipoic acid metabolism	28	1.3936	2	0.41054	0.38665	1	0.91231	0.04773
LPS_24h	LPS	24h	37	Lysine degradation	30	1.4931	2	0.4456	0.35105	1	0.96347	0.01091
LPS_24h	LPS	24h	38	Glycerolipid metabolism	16	0.79633	1	0.56	0.25181	1	1	0.04361
LPS_24h	LPS	24h	39	Mannose type O-glycan biosynthesis	17	0.8461	1	0.58213	0.23498	1	1	0
LPS_24h	LPS	24h	40	Ubiquinone and other terpenoid-quinone biosynthesis	18	0.89587	1	0.60316	0.21957	1	1	0
LPS_24h	LPS	24h	41	Ether lipid metabolism	20	0.99542	1	0.64214	0.19237	1	1	0
LPS_24h	LPS	24h	42	Folate biosynthesis	27	1.3438	1	0.75107	0.12432	1	1	0.08974
LPS_24h	LPS	24h	43	Porphyrin metabolism	31	1.5429	1	0.79786	0.098074	1	1	0
LPS_24h	LPS	24h	44	Sphingolipid metabolism	32	1.5927	1	0.80813	0.09252	1	1	0
LPS_24h	LPS	24h	45	Tryptophan metabolism	41	2.0406	1	0.88018	0.055427	1	1	0.14305
LPS_24h	LPS	24h	46	Tyrosine metabolism	42	2.0904	1	0.88631	0.052414	1	1	0.13972
ILG_1h	ILG	1h	1	Pyrimidine metabolism	39	1.9921	12	1.74e-07	6.7604	1.39e-05	1.39e-05	0.31527
ILG_1h	ILG	1h	2	Arginine biosynthesis	14	0.71513	7	1.79e-06	5.7478	0.00014119	7.15e-05	0.30964
ILG_1h	ILG	1h	3	Alanine, aspartate and glutamate metabolism	28	1.4303	8	4.39e-05	4.358	0.0034204	0.0011694	0.60417
ILG_1h	ILG	1h	4	Arginine and proline metabolism	36	1.8389	8	0.00030553	3.5149	0.023526	0.0051226	0.32907
ILG_1h	ILG	1h	5	Citrate cycle (TCA cycle)	20	1.0216	6	0.00032016	3.4946	0.024332	0.0051226	0.3208
ILG_1h	ILG	1h	6	Nicotinate and nicotinamide metabolism	15	0.76621	5	0.00061417	3.2117	0.046063	0.0073369	0.65132
ILG_1h	ILG	1h	7	Purine metabolism	71	3.6267	11	0.00064198	3.1925	0.047506	0.0073369	0.25003
ILG_1h	ILG	1h	8	Glyoxylate and dicarboxylate metabolism	32	1.6346	7	0.00082849	3.0817	0.060479	0.0076256	0.09789
ILG_1h	ILG	1h	9	Histidine metabolism	16	0.81729	5	0.00085788	3.0666	0.061768	0.0076256	0.40983
ILG_1h	ILG	1h	10	Glycine, serine and threonine metabolism	34	1.7367	7	0.0012186	2.9141	0.086521	0.0097489	0.30069
ILG_1h	ILG	1h	11	Cysteine and methionine metabolism	33	1.6857	6	0.0053633	2.2706	0.37543	0.039006	0.40503
ILG_1h	ILG	1h	12	Valine, leucine and isoleucine biosynthesis	8	0.40864	3	0.0059649	2.2244	0.41158	0.039766	0
ILG_1h	ILG	1h	13	Phenylalanine, tyrosine and tryptophan biosynthesis	4	0.20432	2	0.014456	1.8399	0.98302	0.088961	1
ILG_1h	ILG	1h	14	Nitrogen metabolism	6	0.30648	2	0.033801	1.4711	1	0.18709	0
ILG_1h	ILG	1h	15	Butanoate metabolism	15	0.76621	3	0.037419	1.4269	1	0.18709	0
ILG_1h	ILG	1h	16	Starch and sucrose metabolism	15	0.76621	3	0.037419	1.4269	1	0.18709	0.335
ILG_1h	ILG	1h	17	Glutathione metabolism	28	1.4303	4	0.050702	1.295	1	0.2386	0.30741
ILG_1h	ILG	1h	18	Pentose and glucuronate interconversions	19	0.97053	3	0.068874	1.1619	1	0.30611	0.16868
ILG_1h	ILG	1h	19	beta-Alanine metabolism	21	1.0727	3	0.087934	1.0558	1	0.35538	0
ILG_1h	ILG	1h	20	Phenylalanine metabolism	10	0.51081	2	0.088845	1.0514	1	0.35538	0.35714
ILG_1h	ILG	1h	21	Neomycin, kanamycin and gentamicin biosynthesis	2	0.10216	1	0.099584	1.0018	1	0.37899	0
ILG_1h	ILG	1h	22	Glycerophospholipid metabolism	36	1.8389	4	0.10756	0.96835	1	0.37899	0.16426
ILG_1h	ILG	1h	23	Pentose phosphate pathway	23	1.1749	3	0.10896	0.96274	1	0.37899	0.28233
ILG_1h	ILG	1h	24	Lysine degradation	30	1.5324	3	0.19477	0.71048	1	0.64923	0.00204
ILG_1h	ILG	1h	25	Pantothenate and CoA biosynthesis	20	1.0216	2	0.27224	0.56505	1	0.87117	0.0068
ILG_1h	ILG	1h	26	Thiamine metabolism	7	0.35756	1	0.30772	0.51185	1	0.94682	0
ILG_1h	ILG	1h	27	Pyruvate metabolism	23	1.1749	2	0.33023	0.48119	1	0.94688	0.10512
ILG_1h	ILG	1h	28	Sulfur metabolism	8	0.40864	1	0.34324	0.4644	1	0.94688	0
ILG_1h	ILG	1h	29	Taurine and hypotaurine metabolism	8	0.40864	1	0.34324	0.4644	1	0.94688	0.42857
ILG_1h	ILG	1h	30	Amino sugar and nucleotide sugar metabolism	42	2.1454	3	0.36394	0.43897	1	0.96231	0.19338
ILG_1h	ILG	1h	31	Vitamin B6 metabolism	9	0.45972	1	0.37697	0.4237	1	0.96231	0.07843
ILG_1h	ILG	1h	32	Glycolysis / Gluconeogenesis	26	1.3281	2	0.38696	0.41234	1	0.96231	0.06154
ILG_1h	ILG	1h	33	Biotin metabolism	10	0.51081	1	0.40898	0.3883	1	0.96231	0
ILG_1h	ILG	1h	34	Ascorbate and aldarate metabolism	10	0.51081	1	0.40898	0.3883	1	0.96231	0.16216
ILG_1h	ILG	1h	35	D-Amino acid metabolism	15	0.76621	1	0.54624	0.26261	1	1	0
ILG_1h	ILG	1h	36	Glycerolipid metabolism	16	0.81729	1	0.56965	0.24439	1	1	0.04361
ILG_1h	ILG	1h	37	Mannose type O-glycan biosynthesis	17	0.86837	1	0.59187	0.22778	1	1	0
ILG_1h	ILG	1h	38	Ubiquinone and other terpenoid-quinone biosynthesis	18	0.91945	1	0.61295	0.21258	1	1	0
ILG_1h	ILG	1h	39	Fructose and mannose metabolism	18	0.91945	1	0.61295	0.21258	1	1	0.17598
ILG_1h	ILG	1h	40	Valine, leucine and isoleucine degradation	40	2.0432	2	0.61639	0.21015	1	1	0
ILG_1h	ILG	1h	41	Ether lipid metabolism	20	1.0216	1	0.65194	0.18579	1	1	0
ILG_1h	ILG	1h	42	Propanoate metabolism	22	1.1238	1	0.68705	0.16301	1	1	0
ILG_1h	ILG	1h	43	Galactose metabolism	27	1.3792	1	0.76025	0.11904	1	1	0.00995
ILG_1h	ILG	1h	44	Folate biosynthesis	27	1.3792	1	0.76025	0.11904	1	1	0.08974
ILG_1h	ILG	1h	45	Lipoic acid metabolism	28	1.4303	1	0.77272	0.11198	1	1	0
ILG_1h	ILG	1h	46	Inositol phosphate metabolism	30	1.5324	1	0.79576	0.099215	1	1	0
ILG_1h	ILG	1h	47	Porphyrin metabolism	31	1.5835	1	0.80641	0.093446	1	1	0
ILG_1h	ILG	1h	48	Sphingolipid metabolism	32	1.6346	1	0.8165	0.088044	1	1	0
ILG_1h	ILG	1h	49	Tryptophan metabolism	41	2.0943	1	0.88686	0.052145	1	1	0.14305
ILG_1h	ILG	1h	50	Tyrosine metabolism	42	2.1454	1	0.8928	0.049246	1	1	0.13972
ILG_1h	ILG	1h	51	Primary bile acid biosynthesis	46	2.3497	1	0.91363	0.039231	1	1	0.02239
ILG_24h	ILG	24h	1	Purine metabolism	71	3.8127	15	2.01e-06	5.6959	0.00016115	0.00010116	0.30346
ILG_24h	ILG	24h	2	Arginine biosynthesis	14	0.7518	7	2.53e-06	5.597	0.0001998	0.00010116	0.30964
ILG_24h	ILG	24h	3	Arginine and proline metabolism	36	1.9332	10	9.34e-06	5.0297	0.00072846	0.00024904	0.34651
ILG_24h	ILG	24h	4	Pyrimidine metabolism	39	2.0943	10	2.04e-05	4.6893	0.0015746	0.00040899	0.24356
ILG_24h	ILG	24h	5	Pentose phosphate pathway	23	1.2351	6	0.0009657	3.0152	0.073393	0.015451	0.49536
ILG_24h	ILG	24h	6	Glycine, serine and threonine metabolism	34	1.8258	7	0.0016448	2.7839	0.12336	0.021931	0.25303
ILG_24h	ILG	24h	7	Glutathione metabolism	28	1.5036	6	0.0029012	2.5374	0.21469	0.029012	0.33782
ILG_24h	ILG	24h	8	Alanine, aspartate and glutamate metabolism	28	1.5036	6	0.0029012	2.5374	0.21469	0.029012	0.60417
ILG_24h	ILG	24h	9	Thiamine metabolism	7	0.3759	3	0.0044683	2.3499	0.32172	0.039718	0.66667
ILG_24h	ILG	24h	10	Starch and sucrose metabolism	15	0.8055	4	0.0066984	2.174	0.47559	0.0423	0.335
ILG_24h	ILG	24h	11	Nicotinate and nicotinamide metabolism	15	0.8055	4	0.0066984	2.174	0.47559	0.0423	0.42895
ILG_24h	ILG	24h	12	Cysteine and methionine metabolism	33	1.7721	6	0.0068705	2.163	0.47559	0.0423	0.48006
ILG_24h	ILG	24h	13	Valine, leucine and isoleucine biosynthesis	8	0.4296	3	0.0068738	2.1628	0.47559	0.0423	0
ILG_24h	ILG	24h	14	Histidine metabolism	16	0.8592	4	0.0085707	2.067	0.57424	0.048976	0.22131
ILG_24h	ILG	24h	15	Phenylalanine, tyrosine and tryptophan biosynthesis	4	0.2148	2	0.015929	1.7978	1	0.080683	1
ILG_24h	ILG	24h	16	Pentose and glucuronate interconversions	19	1.0203	4	0.016137	1.7922	1	0.080683	0.16868
ILG_24h	ILG	24h	17	Citrate cycle (TCA cycle)	20	1.074	4	0.019362	1.7131	1	0.091113	0.19246
ILG_24h	ILG	24h	18	Nitrogen metabolism	6	0.3222	2	0.037114	1.4305	1	0.16495	0
ILG_24h	ILG	24h	19	Glycerophospholipid metabolism	36	1.9332	5	0.040058	1.3973	1	0.16867	0.18351
ILG_24h	ILG	24h	20	Butanoate metabolism	15	0.8055	3	0.042533	1.3713	1	0.17013	0
ILG_24h	ILG	24h	21	Glycolysis / Gluconeogenesis	26	1.3962	4	0.046797	1.3298	1	0.17827	0.13907
ILG_24h	ILG	24h	22	Fructose and mannose metabolism	18	0.9666	3	0.067976	1.1676	1	0.24485	0.22739
ILG_24h	ILG	24h	23	Amino sugar and nucleotide sugar metabolism	42	2.2554	5	0.070395	1.1525	1	0.24485	0.21402
ILG_24h	ILG	24h	24	Glyoxylate and dicarboxylate metabolism	32	1.7184	4	0.088401	1.0535	1	0.29467	0.04233
ILG_24h	ILG	24h	25	Phenylalanine metabolism	10	0.537	2	0.096884	1.0137	1	0.30409	0.35714
ILG_24h	ILG	24h	26	beta-Alanine metabolism	21	1.1277	3	0.098828	1.0051	1	0.30409	0
ILG_24h	ILG	24h	27	Neomycin, kanamycin and gentamicin biosynthesis	2	0.1074	1	0.10455	0.98068	1	0.30978	0
ILG_24h	ILG	24h	28	Pyruvate metabolism	23	1.2351	3	0.12201	0.9136	1	0.3486	0.115
ILG_24h	ILG	24h	29	Galactose metabolism	27	1.4499	3	0.17345	0.76082	1	0.47849	0.0423
ILG_24h	ILG	24h	30	D-Amino acid metabolism	15	0.8055	2	0.19066	0.71974	1	0.50842	0
ILG_24h	ILG	24h	31	Pantothenate and CoA biosynthesis	20	1.074	2	0.29216	0.53438	1	0.75396	0
ILG_24h	ILG	24h	32	Propanoate metabolism	22	1.1814	2	0.33274	0.47789	1	0.83186	0.00513
ILG_24h	ILG	24h	33	Taurine and hypotaurine metabolism	8	0.4296	1	0.35764	0.44655	1	0.8336	0
ILG_24h	ILG	24h	34	Sulfur metabolism	8	0.4296	1	0.35764	0.44655	1	0.8336	0
ILG_24h	ILG	24h	35	Valine, leucine and isoleucine degradation	40	2.148	3	0.3647	0.43806	1	0.8336	0.04154
ILG_24h	ILG	24h	36	Vitamin B6 metabolism	9	0.4833	1	0.39232	0.40636	1	0.87182	0.07843
ILG_24h	ILG	24h	37	Biotin metabolism	10	0.537	1	0.42514	0.37146	1	0.89504	0
ILG_24h	ILG	24h	38	Ascorbate and aldarate metabolism	10	0.537	1	0.42514	0.37146	1	0.89504	0.16216
ILG_24h	ILG	24h	39	Lipoic acid metabolism	28	1.5036	2	0.44945	0.34732	1	0.92195	0.04773
ILG_24h	ILG	24h	40	Lysine degradation	30	1.611	2	0.48587	0.31348	1	0.97175	0.01091
ILG_24h	ILG	24h	41	Glycerolipid metabolism	16	0.8592	1	0.58837	0.23035	1	1	0.04361
ILG_24h	ILG	24h	42	Mannose type O-glycan biosynthesis	17	0.9129	1	0.61071	0.21417	1	1	0
ILG_24h	ILG	24h	43	Ubiquinone and other terpenoid-quinone biosynthesis	18	0.9666	1	0.63185	0.19939	1	1	0
ILG_24h	ILG	24h	44	Ether lipid metabolism	20	1.074	1	0.67078	0.17342	1	1	0
ILG_24h	ILG	24h	45	Folate biosynthesis	27	1.4499	1	0.77765	0.10922	1	1	0.08974
ILG_24h	ILG	24h	46	Inositol phosphate metabolism	30	1.611	1	0.81218	0.090349	1	1	0
ILG_24h	ILG	24h	47	Porphyrin metabolism	31	1.6647	1	0.82247	0.084883	1	1	0
ILG_24h	ILG	24h	48	Sphingolipid metabolism	32	1.7184	1	0.8322	0.079774	1	1	0
ILG_24h	ILG	24h	49	Tryptophan metabolism	41	2.2017	1	0.89914	0.046171	1	1	0.14305
ILG_24h	ILG	24h	50	Tyrosine metabolism	42	2.2554	1	0.90471	0.043491	1	1	0.13972
GU_1h	GU	1h	1	Arginine and proline metabolism	36	2.0511	12	2.24e-07	6.6499	1.79e-05	1.79e-05	0.36976
GU_1h	GU	1h	2	Arginine biosynthesis	14	0.79764	7	3.81e-06	5.4195	0.0003007	0.00013125	0.30964
GU_1h	GU	1h	3	Pyrimidine metabolism	39	2.222	11	4.92e-06	5.3079	0.0003839	0.00013125	0.22866
GU_1h	GU	1h	4	Alanine, aspartate and glutamate metabolism	28	1.5953	9	1.19e-05	4.9262	0.00091265	0.00023705	0.69071
GU_1h	GU	1h	5	Histidine metabolism	16	0.91159	6	0.00014551	3.8371	0.011059	0.0023281	0.49999
GU_1h	GU	1h	6	Purine metabolism	71	4.0452	12	0.00043725	3.3593	0.032794	0.00583	0.18189
GU_1h	GU	1h	7	Citrate cycle (TCA cycle)	20	1.1395	6	0.00058486	3.233	0.043279	0.0066841	0.3208
GU_1h	GU	1h	8	Glyoxylate and dicarboxylate metabolism	32	1.8232	7	0.0016032	2.795	0.11703	0.016032	0.09789
GU_1h	GU	1h	9	Cysteine and methionine metabolism	33	1.8802	7	0.0019418	2.7118	0.13981	0.017261	0.40503
GU_1h	GU	1h	10	Glycine, serine and threonine metabolism	34	1.9371	7	0.0023335	2.632	0.16568	0.018668	0.34424
GU_1h	GU	1h	11	Glutathione metabolism	28	1.5953	6	0.0039256	2.4061	0.27479	0.02855	0.30979
GU_1h	GU	1h	12	beta-Alanine metabolism	21	1.1965	5	0.0052711	2.2781	0.36371	0.035141	0.11194
GU_1h	GU	1h	13	Valine, leucine and isoleucine biosynthesis	8	0.4558	3	0.0081234	2.0903	0.55239	0.044137	0
GU_1h	GU	1h	14	Butanoate metabolism	15	0.85462	4	0.0082756	2.0822	0.55447	0.044137	0.03175
GU_1h	GU	1h	15	Nicotinate and nicotinamide metabolism	15	0.85462	4	0.0082756	2.0822	0.55447	0.044137	0.42544
GU_1h	GU	1h	16	Phenylalanine, tyrosine and tryptophan biosynthesis	4	0.2279	2	0.017863	1.748	1	0.089316	1
GU_1h	GU	1h	17	Nitrogen metabolism	6	0.34185	2	0.041436	1.3826	1	0.19499	0
GU_1h	GU	1h	18	Starch and sucrose metabolism	15	0.85462	3	0.049411	1.3062	1	0.2196	0.335
GU_1h	GU	1h	19	Pentose and glucuronate interconversions	19	1.0825	3	0.089412	1.0486	1	0.37647	0.16868
GU_1h	GU	1h	20	Pantothenate and CoA biosynthesis	20	1.1395	3	0.10102	0.99558	1	0.40268	0.17347
GU_1h	GU	1h	21	Phenylalanine metabolism	10	0.56974	2	0.10724	0.96965	1	0.40268	0.35714
GU_1h	GU	1h	22	Neomycin, kanamycin and gentamicin biosynthesis	2	0.11395	1	0.11074	0.9557	1	0.40268	0
GU_1h	GU	1h	23	Pyruvate metabolism	23	1.3104	3	0.13913	0.85659	1	0.463	0.15903
GU_1h	GU	1h	24	Pentose phosphate pathway	23	1.3104	3	0.13913	0.85659	1	0.463	0.37225
GU_1h	GU	1h	25	Glycerophospholipid metabolism	36	2.0511	4	0.14469	0.83957	1	0.463	0.16426
GU_1h	GU	1h	26	Glycolysis / Gluconeogenesis	26	1.4813	3	0.18128	0.74165	1	0.55778	0.14523
GU_1h	GU	1h	27	Amino sugar and nucleotide sugar metabolism	42	2.3929	4	0.21397	0.66965	1	0.63398	0.21402
GU_1h	GU	1h	28	Lysine degradation	30	1.7092	3	0.24189	0.61638	1	0.69112	0.00204
GU_1h	GU	1h	29	Fructose and mannose metabolism	18	1.0255	2	0.27374	0.56266	1	0.75514	0.2098
GU_1h	GU	1h	30	Sulfur metabolism	8	0.4558	1	0.37525	0.42568	1	0.96839	0
GU_1h	GU	1h	31	Taurine and hypotaurine metabolism	8	0.4558	1	0.37525	0.42568	1	0.96839	0.42857
GU_1h	GU	1h	32	Vitamin B6 metabolism	9	0.51277	1	0.41103	0.38612	1	1	0.07843
GU_1h	GU	1h	33	Biotin metabolism	10	0.56974	1	0.44479	0.35185	1	1	0
GU_1h	GU	1h	34	Ascorbate and aldarate metabolism	10	0.56974	1	0.44479	0.35185	1	1	0.16216
GU_1h	GU	1h	35	Galactose metabolism	27	1.5383	2	0.46159	0.33574	1	1	0.0423
GU_1h	GU	1h	36	Inositol phosphate metabolism	30	1.7092	2	0.51812	0.28557	1	1	0
GU_1h	GU	1h	37	D-Amino acid metabolism	15	0.85462	1	0.58692	0.23142	1	1	0
GU_1h	GU	1h	38	Glycerolipid metabolism	16	0.91159	1	0.61069	0.21418	1	1	0.04361
GU_1h	GU	1h	39	Mannose type O-glycan biosynthesis	17	0.96857	1	0.6331	0.19853	1	1	0
GU_1h	GU	1h	40	Ubiquinone and other terpenoid-quinone biosynthesis	18	1.0255	1	0.65424	0.18426	1	1	0
GU_1h	GU	1h	41	Valine, leucine and isoleucine degradation	40	2.279	2	0.67688	0.16949	1	1	0
GU_1h	GU	1h	42	Tryptophan metabolism	41	2.336	2	0.6902	0.16102	1	1	0.14507
GU_1h	GU	1h	43	Ether lipid metabolism	20	1.1395	1	0.69297	0.15928	1	1	0
GU_1h	GU	1h	44	Propanoate metabolism	22	1.2534	1	0.72741	0.13822	1	1	0
GU_1h	GU	1h	45	Folate biosynthesis	27	1.5383	1	0.79768	0.098169	1	1	0.08974
GU_1h	GU	1h	46	Lipoic acid metabolism	28	1.5953	1	0.80942	0.091827	1	1	0
GU_1h	GU	1h	47	Porphyrin metabolism	31	1.7662	1	0.84073	0.075342	1	1	0
GU_1h	GU	1h	48	Sphingolipid metabolism	32	1.8232	1	0.85	0.070584	1	1	0
GU_1h	GU	1h	49	Fatty acid degradation	39	2.222	1	0.9015	0.045037	1	1	0.12404
GU_1h	GU	1h	50	Tyrosine metabolism	42	2.3929	1	0.91779	0.037255	1	1	0.13972
GU_1h	GU	1h	51	Primary bile acid biosynthesis	46	2.6208	1	0.93545	0.028981	1	1	0.02239
GU_24h	GU	24h	1	Arginine and proline metabolism	36	1.8389	11	6.51e-07	6.1864	5.21e-05	5.21e-05	0.27325
GU_24h	GU	24h	2	Pentose phosphate pathway	23	1.1749	8	8.53e-06	5.0692	0.00067365	0.00034109	0.49536
GU_24h	GU	24h	3	Pyrimidine metabolism	39	1.9921	9	9.06e-05	4.0427	0.0070698	0.002417	0.27434
GU_24h	GU	24h	4	Citrate cycle (TCA cycle)	20	1.0216	6	0.00032016	3.4946	0.024652	0.0054593	0.32543
GU_24h	GU	24h	5	Glutathione metabolism	28	1.4303	7	0.00034416	3.4632	0.026157	0.0054593	0.31084
GU_24h	GU	24h	6	Arginine biosynthesis	14	0.71513	5	0.00042639	3.3702	0.031979	0.0054593	0.34518
GU_24h	GU	24h	7	Butanoate metabolism	15	0.76621	5	0.00061417	3.2117	0.045449	0.0054593	0.03175
GU_24h	GU	24h	8	Starch and sucrose metabolism	15	0.76621	5	0.00061417	3.2117	0.045449	0.0054593	0.34176
GU_24h	GU	24h	9	Nicotinate and nicotinamide metabolism	15	0.76621	5	0.00061417	3.2117	0.045449	0.0054593	0.65132
GU_24h	GU	24h	10	Histidine metabolism	16	0.81729	5	0.00085788	3.0666	0.06091	0.0068631	0.49999
GU_24h	GU	24h	11	Glycine, serine and threonine metabolism	34	1.7367	7	0.0012186	2.9141	0.085303	0.0088626	0.25303
GU_24h	GU	24h	12	Alanine, aspartate and glutamate metabolism	28	1.4303	6	0.0022393	2.6499	0.15451	0.014929	0.44552
GU_24h	GU	24h	13	Thiamine metabolism	7	0.35756	3	0.0038697	2.4123	0.26314	0.023814	0.66667
GU_24h	GU	24h	14	Glyoxylate and dicarboxylate metabolism	32	1.6346	6	0.0045715	2.3399	0.30629	0.026123	0.10583
GU_24h	GU	24h	15	Valine, leucine and isoleucine biosynthesis	8	0.40864	3	0.0059649	2.2244	0.39368	0.031813	0
GU_24h	GU	24h	16	Glycolysis / Gluconeogenesis	26	1.3281	5	0.0086326	2.0639	0.56112	0.043163	0.17969
GU_24h	GU	24h	17	Galactose metabolism	27	1.3792	5	0.010178	1.9923	0.65138	0.047896	0.0423
GU_24h	GU	24h	18	Fructose and mannose metabolism	18	0.91945	4	0.011154	1.9526	0.7027	0.049573	0.32504
GU_24h	GU	24h	19	Phenylalanine, tyrosine and tryptophan biosynthesis	4	0.20432	2	0.014456	1.8399	0.89628	0.060868	1
GU_24h	GU	24h	20	beta-Alanine metabolism	21	1.0727	4	0.019414	1.7119	1	0.077658	0.11194
GU_24h	GU	24h	21	Cysteine and methionine metabolism	33	1.6857	5	0.02354	1.6282	1	0.089675	0.45347
GU_24h	GU	24h	22	Nitrogen metabolism	6	0.30648	2	0.033801	1.4711	1	0.12291	0
GU_24h	GU	24h	23	Taurine and hypotaurine metabolism	8	0.40864	2	0.059043	1.2288	1	0.19682	0.42857
GU_24h	GU	24h	24	Amino sugar and nucleotide sugar metabolism	42	2.1454	5	0.059046	1.2288	1	0.19682	0.20339
GU_24h	GU	24h	25	Pentose and glucuronate interconversions	19	0.97053	3	0.068874	1.1619	1	0.2204	0.07229
GU_24h	GU	24h	26	Phenylalanine metabolism	10	0.51081	2	0.088845	1.0514	1	0.27337	0.35714
GU_24h	GU	24h	27	Propanoate metabolism	22	1.1238	3	0.098214	1.0078	1	0.28452	0.01026
GU_24h	GU	24h	28	Neomycin, kanamycin and gentamicin biosynthesis	2	0.10216	1	0.099584	1.0018	1	0.28452	0
GU_24h	GU	24h	29	Glycerophospholipid metabolism	36	1.8389	4	0.10756	0.96835	1	0.29056	0.17414
GU_24h	GU	24h	30	Pyruvate metabolism	23	1.1749	3	0.10896	0.96274	1	0.29056	0.24303
GU_24h	GU	24h	31	Valine, leucine and isoleucine degradation	40	2.0432	4	0.14354	0.84303	1	0.37043	0.0699
GU_24h	GU	24h	32	Purine metabolism	71	3.6267	6	0.1497	0.82477	1	0.37426	0.09999
GU_24h	GU	24h	33	Lipoic acid metabolism	28	1.4303	3	0.16865	0.77301	1	0.40885	0.04773
GU_24h	GU	24h	34	D-Amino acid metabolism	15	0.76621	2	0.17628	0.75379	1	0.41478	0
GU_24h	GU	24h	35	Lysine degradation	30	1.5324	3	0.19477	0.71048	1	0.44519	0.01091
GU_24h	GU	24h	36	Tryptophan metabolism	41	2.0943	3	0.3496	0.45643	1	0.77688	0.14507
GU_24h	GU	24h	37	Vitamin B6 metabolism	9	0.45972	1	0.37697	0.4237	1	0.81506	0.07843
GU_24h	GU	24h	38	Biotin metabolism	10	0.51081	1	0.40898	0.3883	1	0.86101	0
GU_24h	GU	24h	39	Inositol phosphate metabolism	30	1.5324	2	0.45921	0.33799	1	0.94196	0
GU_24h	GU	24h	40	Glycerolipid metabolism	16	0.81729	1	0.56965	0.24439	1	1	0.04361
GU_24h	GU	24h	41	Mannose type O-glycan biosynthesis	17	0.86837	1	0.59187	0.22778	1	1	0
GU_24h	GU	24h	42	Ubiquinone and other terpenoid-quinone biosynthesis	18	0.91945	1	0.61295	0.21258	1	1	0
GU_24h	GU	24h	43	Terpenoid backbone biosynthesis	18	0.91945	1	0.61295	0.21258	1	1	0
GU_24h	GU	24h	44	Ether lipid metabolism	20	1.0216	1	0.65194	0.18579	1	1	0
GU_24h	GU	24h	45	Pantothenate and CoA biosynthesis	20	1.0216	1	0.65194	0.18579	1	1	0
GU_24h	GU	24h	46	Porphyrin metabolism	31	1.5835	1	0.80641	0.093446	1	1	0
GU_24h	GU	24h	47	Sphingolipid metabolism	32	1.6346	1	0.8165	0.088044	1	1	0
GU_24h	GU	24h	48	Fatty acid degradation	39	1.9921	1	0.87399	0.058493	1	1	0.18092
GU_24h	GU	24h	49	Fatty acid elongation	39	1.9921	1	0.87399	0.058493	1	1	0.25661
GU_24h	GU	24h	50	Tyrosine metabolism	42	2.1454	1	0.8928	0.049246	1	1	0.13972
GU_24h	GU	24h	51	Primary bile acid biosynthesis	46	2.3497	1	0.91363	0.039231	1	1	0.02239
GU_24h	GU	24h	52	Fatty acid biosynthesis	47	2.4008	1	0.91818	0.037074	1	1	0.00213
