# Supplementary material for: Unraveling anti-inflammatory metabolic signatures of Glycyrrhiza uralensis and isoliquiritigenin through multiomics
Source: NPJ Syst Biol Appl. 2025 Dec 13;11:145. doi: 10.1038/s41540-025-00620-z (PMC12738721; doi:10.1038/s41540-025-00620-z)
Supplement: Supplementary file 4 — 41540_2025_620_MOESM4_ESM. [file 41540_2025_620_MOESM4_ESM.zip › Source/Source data for Figure 3 (lipidome).xlsx]

## Sheet: Lipidome matrix for Fig3
																																	Class	control_0h	control_0h	control_0h	control_15min	control_15min	control_15min	control_1h	control_1h	control_1h	control_24h	control_24h	control_24h	control_6h	control_6h	control_6h	LPS_0h
																																	File type	Sample	Sample	Sample	Sample	Sample	Sample	Sample	Sample	Sample	Sample	Sample	Sample	Sample	Sample	Sample	Sample
																																	Injection order	1	2	3	4	5	6	7	8	9	10	11	12	16	17	18	19
																																	Batch ID	1	1	1	1	1	1	1	1	1	1	1	1	1	1	1	1
Alignment ID	Average Rt(min)	Average Mz	Metabolite name	Adduct type	Post curation result	Fill %	MS/MS assigned	Reference RT	Reference m/z	Formula	Ontology	INCHIKEY	SMILES	Annotation tag (VS1.0)	RT matched	m/z matched	MS/MS matched	Comment	Manually modified for quantification	Manually modified for annotation	Isotope tracking parent ID	Isotope tracking weight number	RT similarity	m/z similarity	Simple dot product	Weighted dot product	Reverse dot product	Matched peaks count	Matched peaks percentage	Total score	S/N average	MS1 isotopic spectrum	MS/MS spectrum	20220901_RAW_control_0h_1_NEG	20220901_RAW_control_0h_2_NEG	20220901_RAW_control_0h_3_NEG	20220901_RAW_control_15min_1_NEG	20220901_RAW_control_15min_2_NEG	20220901_RAW_control_15min_3_NEG	20220901_RAW_control_1h_1_NEG	20220901_RAW_control_1h_2_NEG	20220901_RAW_control_1h_3_NEG	20220901_RAW_control_24h_1_NEG	20220901_RAW_control_24h_2_NEG	20220901_RAW_control_24h_3_NEG	20220901_RAW_control_6h_1_NEG	20220901_RAW_control_6h_2_NEG	20220901_RAW_control_6h_3_NEG	20220901_RAW_LPS_0h_1_NEG
2897	9.368	766.558	BMP 34:1|BMP 16:0_18:1	[M+NH4]+	null	0.18	TRUE	8.77	766.559	C40H77O10P	BMP	SYTYABKFFXZOKX-UHFFFAOYSA-N	O=C(OC(CO)COP(=O)(O)OCC(OC(=O)CCCCCCCCCCCCCCC)CO)CCCCCCCC=CCCCCCCCC	410	FALSE	TRUE	TRUE	o; Normalized unit: pmol_per_10E6_cells; Annotation method: Msp20230802111825_NCDK-TUAT_converted_dev_1	FALSE	FALSE	2897	0	0	1	0.79	0.77	0.87	4	2	2.49	132.58	766.55780:2412 766.61190:33 766.70589:32 766.72570:53 767.48025:29 767.56120:953 767.63042:29 768.50315:24 768.51732:26 768.52600:43 768.56397:294	71.08622:68 73.06261:20 79.05383:20 81.06936:124 83.08534:147 85.06322:21 85.09975:64 85.10247:23 89.05819:16 93.06945:31 95.08628:184 97.06294:20 97.10134:40 102.05392:13 107.08489:31 109.10271:39 111.08080:22 111.11451:39 113.13247:57 119.08492:59 121.10116:51 123.11527:64 125.09579:30 135.11882:96 137.13221:37 139.11342:20 149.02473:20 149.13382:29 149.14195:20 151.14955:20 153.13096:51 165.16…	4.60922	5.61834	5.24155	5.41919	5.54715	6.52313	5.04159	6.99553	7.83574	16.2766	14.1677	18.7067	5.94343	6.7482	6.27272	4.86224
2889	8.957	764.545	BMP 34:2|BMP 16:1_18:1	[M+NH4]+	null	0.94	TRUE	8.2	764.544	C40H75O10P	BMP	HFMNWSMOJFRNIN-UHFFFAOYSA-N	O=C(OC(CO)COP(=O)(O)OCC(OC(=O)CCCCCCCC=CCCCCCCCC)CO)CCCCCCCC=CCCCCCC	410	FALSE	TRUE	TRUE	o; Normalized unit: pmol_per_10E6_cells; Annotation method: Msp20230802111825_NCDK-TUAT_converted_dev_1	FALSE	FALSE	2889	0	0	1	0.83	0.85	0.83	4	2	2.5	136.23	764.54349:6014 764.68919:7 764.70663:18 764.97094:7 765.10122:10 765.29452:12 765.44381:7 765.54628:2520 766.45450:22 766.54907:531	71.05081:20 71.08561:87 77.03751:20 79.05543:49 81.07010:292 83.08546:204 85.06425:38 85.10161:37 93.06911:94 95.08587:310 97.06263:20 97.10123:298 99.08076:48 99.11711:20 105.06495:20 107.08494:77 109.10137:198 111.08171:41 111.11026:20 111.11697:78 115.07685:24 115.11172:23 121.10056:182 123.11554:94 125.09537:40 125.13175:30 127.11076:31 135.11744:324 137.12441:16 137.13335:124 139.11315:44 13…	8.14556	9.30866	10.8933	11.7948	12.1244	13.053	8.89331	12.2312	13.8986	29.9068	27.4088	38.3389	10.816	12.5851	9.81023	10.036
3045	9.497	792.575	BMP 36:2|BMP 18:1_18:1	[M+NH4]+	null	0.96	TRUE	8.54	792.575	C42H79O10P	BMP	ZCXRIDHJRROVJY-UHFFFAOYSA-N	O=C(OC(CO)COP(=O)(O)OCC(OC(=O)CCCCCCCC=CCCCCCCCC)CO)CCCCCCCC=CCCCCCCCC	410	FALSE	TRUE	TRUE	o; Normalized unit: pmol_per_10E6_cells; Annotation method: Msp20230802111825_NCDK-TUAT_converted_dev_1	FALSE	FALSE	3045	0	0	1	0.82	0.74	0.68	3	2	2.41	471.76	792.57401:6707 792.65051:15 792.67414:9 793.36268:15 793.48615:18 793.57723:2675 793.65003:16 793.68054:22 794.26719:18 794.47793:16 794.51236:33 794.57985:626 794.65732:21	71.04722:58 71.08590:83 77.03837:20 79.05131:37 81.06941:173 83.08456:211 85.06261:19 85.10026:44 89.05920:20 93.07099:73 95.08539:242 97.06911:20 97.09106:20 97.10114:142 99.07750:20 99.11407:20 107.08661:81 109.10109:114 111.07693:93 111.11520:90 113.09431:25 115.07581:22 121.10001:105 123.11451:131 125.09553:46 125.13010:28 127.10964:43 133.08310:31 133.09462:20 135.11583:269 137.13044:55 139.…	34.1205	43.8005	44.2424	50.4127	47.9178	57.5939	42.4803	58.5768	64.4339	199.686	151.268	205.196	50.8728	58.9612	50.9832	41.7869
3031	9.127	790.558	BMP 36:3|BMP 18:1_18:2	[M+NH4]+	null	0.31	TRUE	8.12	790.559	C42H77O10P	BMP	ORHQIMMGYUCYFD-UHFFFAOYSA-N	O=C(OC(CO)COP(=O)(O)OCC(OC(=O)CCCCCCCC=CCCCCCCCC)CO)CCCCCCCC=CCC=CCCCCC	410	FALSE	TRUE	TRUE	o; Normalized unit: pmol_per_10E6_cells; Annotation method: Msp20230802111825_NCDK-TUAT_converted_dev_1	FALSE	FALSE	3031	0	0	1	0.76	0.76	0.86	4	2	2.48	82.27	790.55906:2654 790.62917:35 791.24634:17 791.48622:46 791.56130:1359 792.51597:54 792.56551:319	71.04909:23 71.08566:30 79.05595:20 81.07065:102 83.08381:143 85.06628:24 85.10101:20 89.05609:20 91.05384:43 93.07087:49 95.08534:252 97.06585:52 97.10103:154 105.07534:26 107.08305:69 107.08711:29 109.10042:115 111.08038:15 111.11669:89 113.09660:20 119.08806:46 121.10023:59 123.11681:89 125.13032:29 127.14702:20 129.05412:20 133.10265:6 135.11714:147 137.13057:92 137.13619:67 139.11115:43 147.…	6.10557	6.51136	7.13606	7.37042	7.32686	8.55181	7.20084	8.76964	9.07372	20.4097	21.4346	27.9784	7.79949	8.75089	7.23063	6.99073
3191	9.663	818.589	BMP 38:3|BMP 18:1_20:2	[M+NH4]+	null	0.04	TRUE	8.68	818.591	C44H81O10P	BMP	XHBTXBKZOSMCSH-UHFFFAOYSA-N	O=C(OC(CO)COP(=O)(O)OCC(OC(=O)CCCCCCCCCC=CCC=CCCCCC)CO)CCCCCCCC=CCCCCCCCC	410	FALSE	TRUE	TRUE	o; Normalized unit: pmol_per_10E6_cells; Annotation method: Msp20230802111825_NCDK-TUAT_converted_dev_1	FALSE	FALSE	3191	0	0	0.99	0.68	0.66	0.86	4	2	2.44	66.76	818.58877:1292 818.67479:43 818.69334:24 819.02323:35 819.18326:34 819.45337:25 819.53315:41 819.59325:611 820.18509:27 820.43640:24 820.50174:27 820.55468:91 820.59580:228	71.08573:31 79.05313:16 81.06988:104 83.08295:201 85.10166:41 91.05355:20 93.06920:20 95.08430:57 97.06099:20 97.10054:57 102.05735:20 109.10128:52 111.04592:20 119.08322:21 121.09937:53 123.11703:64 127.11172:20 129.05138:36 135.11693:54 139.11107:20 149.12930:32 151.14721:16 155.00611:20 161.13506:20 184.07439:83 189.16260:20 195.17565:28 201.10680:27 201.11189:61 202.11482:16 221.08301:80 235.…	2.8172	3.07666	3.08635	3.35606	3.10374	3.65834	2.8069	3.65965	3.71078	10.5165	8.10086	11.0025	3.19282	3.82781	3.35133	2.99692
3171	9.069	814.561	BMP 38:5|BMP 18:1_20:4	[M+NH4]+	null	0.08	TRUE	8.23	814.559	C44H77O10P	BMP	KNTXKPRYZSJCLK-UHFFFAOYSA-N	O=C(OC(CO)COP(=O)(O)OCC(OC(=O)CCCCCCCC=CCCCCCCCC)CO)CCCCCCC=CCC=CCC=CCC=CCC	410	FALSE	TRUE	TRUE	o; Normalized unit: pmol_per_10E6_cells; Annotation method: Msp20230802111825_NCDK-TUAT_converted_dev_1	FALSE	FALSE	3171	0	0	0.98	0.12	0.27	0.86	4	2	2.23	101.57	814.55644:1097 815.55798:670 816.57046:1049	71.08576:20 79.05260:20 81.07028:32 83.08494:78 85.09786:20 91.05260:20 93.06872:112 95.08430:77 97.06637:35 107.08429:20 109.09916:52 119.08406:18 121.10218:62 127.11558:20 129.05266:21 129.05770:58 131.08499:56 135.11379:22 137.13217:20 145.09871:14 147.11329:68 149.13138:29 151.14884:11 161.13322:27 171.11662:21 177.15884:20 177.16731:19 184.07486:56 185.12811:29 187.14802:19 189.16101:20 197.…	4.12184	3.09414	3.03695	3.16126	3.65836	4.01079	3.52582	4.64956	3.4083	6.74061	4.62261	7.05278	4.05553	4.79457	2.91195	6.11208
935	6.744	400.341	CAR 16:0	[M+H]+	null	0.96	TRUE	6.08	400.342	C23H45NO4	CAR	XOMRRQXKHMYMOC-UHFFFAOYSA-N	O=C([O-])CC(OC(=O)CCCCCCCCCCCCCCC)C[N+](C)(C)C	410	FALSE	TRUE	TRUE	o; Normalized unit: pmol_per_10E6_cells; Annotation method: Msp20230802111825_NCDK-TUAT_converted_dev_1	FALSE	FALSE	935	0	0	1	0.71	0.72	0.88	2	2	2.47	67.71	400.34151:1954 400.39102:12 400.40443:10 401.00714:5 401.18536:19 401.21627:46 401.23473:5 401.26409:13 401.28479:10 401.29716:20 401.31090:27 401.34487:527 402.09352:9 402.19480:41 402.22013:16 402.23160:13 402.27621:12 402.31880:36 402.34938:84	71.04860:32 71.08460:33 74.09595:36 77.03417:129 77.04015:31 79.05355:140 81.06877:21 83.08589:17 85.01992:130 85.02853:2013 91.05165:31 93.06863:20 95.08300:48 95.08713:20 97.06505:73 107.08472:68 109.10028:18 115.07584:81 119.08462:138 121.06226:29 121.10319:24 123.11763:13 128.95660:20 133.06319:25 135.07929:20 144.10140:41 177.08835:24 221.22525:14 239.23500:56 240.23406:35 249.14802:21 257.2…	3.74218	4.20841	3.95799	3.61929	3.85744	3.76582	5.44858	6.07843	6.03686	5.18351	5.10966	5.76768	6.6053	6.58473	7.07437	4.45924
2115	17.532	640.598	CE 16:1	[M+NH4]+	null	0.06	TRUE	14.31	640.603	C43H74O2	CE	HODJWNWCVNUPAQ-UHFFFAOYSA-N	O=C(OC1CC2=CCC3C(CCC4(C)C(CCC34)C(C)CCCC(C)C)C2(C)CC1)CCCCCCCC=CCCCCCC	410	FALSE	TRUE	TRUE	o; Normalized unit: pmol_per_10E6_cells; Annotation method: Msp20230802111825_NCDK-TUAT_converted_dev_1	FALSE	FALSE	2115	0	0	0.99	0.35	0.51	0.73	3	2	2.28	75.48	640.60076:3604 641.30056:186 641.50948:20 641.53412:36 641.60360:1407 641.64696:27 642.20712:41 642.30388:52 642.47249:29 642.52426:22 642.60682:364 642.64452:12 642.66117:18	71.07933:10 71.08481:81 79.05431:18 81.06987:141 81.07652:10 83.08475:120 85.10063:58 91.05402:25 93.06991:69 95.08575:233 97.10116:82 105.06898:77 107.08509:121 109.10071:136 111.11663:86 119.07750:10 119.08435:110 121.09028:10 121.10110:87 123.11634:93 125.13085:51 127.14729:25 131.08023:13 133.09988:153 135.11585:325 137.11930:10 137.13075:74 139.14704:19 145.10111:43 147.10177:48 147.11651:53…	10.0317	6.89652	10.7715	8.73549	9.93317	11.4009	14.3667	15.6494	13.9353	10.0618	8.81206	12.6965	10.118	10.8435	9.19321	13.1612
2283	18.597	668.632	CE 18:1	[M+NH4]+	null	0.22	TRUE	14.87	668.634	C45H78O2	CE	RJECHNNFRHZQKU-UHFFFAOYSA-N	O=C(OC1CC2=CCC3C(CCC4(C)C(CCC34)C(C)CCCC(C)C)C2(C)CC1)CCCCCCCC=CCCCCCCCC	410	FALSE	TRUE	TRUE	o; Normalized unit: pmol_per_10E6_cells; Annotation method: Msp20230802111825_NCDK-TUAT_converted_dev_1	FALSE	FALSE	2283	0	0	1	0.4	0.52	0.81	3	2	2.33	111.62	668.63340:1132 668.67725:20 668.69227:9 669.07846:11 669.17001:11 669.22114:18 669.24654:6 669.33426:100 669.44784:15 669.53631:11 669.55681:12 669.58566:26 669.63754:666 669.68786:15 670.11660:11 670.15126:83 670.33634:53 670.43182:6 670.46504:129 670.56109:9 670.63852:195 670.67739:12	71.08588:20 81.06789:50 83.08466:25 91.05355:25 93.07072:50 95.08405:61 97.10071:20 105.06910:20 107.08544:20 109.10100:107 111.11712:40 119.08462:20 121.10045:49 123.11809:24 125.12988:20 133.10159:32 135.11733:61 137.13776:20 139.15268:20 145.10085:28 147.11592:199 149.13332:31 151.14793:86 159.11422:9 161.13067:98 163.14165:51 163.14959:77 165.16344:20 175.14895:125 179.18021:42 187.14417:19 1…	24.1174	16.7099	25.7932	21.9779	23.7701	27.4971	38.7409	41.2144	34.1722	42.4644	29.3129	45.7249	35.3225	34.1169	27.7636	27.615
2266	17.748	666.618	CE 18:2	[M+NH4]+	null	0.46	TRUE	14.51	666.618	C45H76O2	CE	NAACPBBQTFFYQB-UHFFFAOYSA-N	O=C(OC1CC2=CCC3C(CCC4(C)C(CCC34)C(C)CCCC(C)C)C2(C)CC1)CCCCCCCC=CCC=CCCCCC	410	FALSE	TRUE	TRUE	o; Normalized unit: pmol_per_10E6_cells; Annotation method: Msp20230802111825_NCDK-TUAT_converted_dev_1	FALSE	FALSE	2266	0	0	1	0.39	0.62	0.77	3	2	2.33	95.08	666.61773:1100 666.66349:15 666.68211:13 666.92080:10 667.02498:9 667.06040:9 667.12862:9 667.16503:10 667.46952:12 667.50565:13 667.62091:640 667.66660:8 668.34993:6 668.56901:6 668.62280:227 668.66091:9	71.08561:39 79.05572:7 81.06906:36 83.08626:26 85.10050:51 91.05106:4 91.05386:9 93.06833:26 95.08532:87 97.09920:16 101.05912:7 105.07047:13 107.08629:54 109.10176:50 111.04063:7 111.11843:42 119.08686:21 121.09993:44 123.11524:54 123.12456:7 125.13253:18 127.14845:13 129.05322:8 133.10286:34 135.11548:90 137.13271:66 145.10006:6 147.06634:7 147.11699:156 149.13261:80 151.14543:17 153.16338:4 15…	45.8217	29.2474	45.3023	36.2151	34.1868	45.2344	60.4918	60.6303	53.952	37.3636	29.4815	47.0903	36.816	36.2939	32.2724	48.2683
2258	17.078	664.599	CE 18:3	[M+NH4]+	null	0.06	TRUE	14.3	664.603	C45H74O2	CE	FYMCIBHUFSIWCE-UHFFFAOYSA-N	O=C(OC1CC2=CCC3C(CCC4(C)C(CCC34)C(C)CCCC(C)C)C2(C)CC1)CCCCCCCC=CCC=CCC=CCC	410	FALSE	TRUE	TRUE	o; Normalized unit: pmol_per_10E6_cells; Annotation method: Msp20230802111825_NCDK-TUAT_converted_dev_1	FALSE	FALSE	2258	0	0	0.98	0.39	0.53	0.75	3	2	2.3	68.39	664.60040:2016 664.66965:6 665.25782:11 665.41931:15 665.46213:52 665.49441:24 665.60397:978 665.66004:6 665.69037:6 665.94441:6 665.99381:14 666.42262:11 666.50505:32 666.55000:6 666.60772:193	71.08673:43 79.05181:15 81.06904:75 83.07976:20 83.08682:106 85.10307:72 91.05160:20 95.08335:106 97.10020:33 105.06867:32 107.08590:15 109.09984:67 111.11322:73 111.11980:20 119.08420:47 121.10143:111 123.11645:118 125.13218:75 133.09291:9 133.09887:34 135.11577:151 137.13080:38 145.10043:20 147.09950:20 147.11606:292 149.13079:95 151.14678:43 159.11455:51 161.13137:150 163.14857:20 165.16093:56…	7.93917	4.52444	7.7605	5.58618	6.19653	7.2556	9.141	9.85497	9.42768	6.59887	5.60042	8.02046	5.74408	6.53107	5.90723	8.59852
2428	17.988	692.631	CE 20:3	[M+NH4]+	null	0.04	TRUE	14.58	692.634	C47H78O2	CE	ARRNWLFGLUXSFU-UHFFFAOYSA-N	O=C(OC1CC2=CCC3C(CCC4(C)C(CCC34)C(C)CCCC(C)C)C2(C)CC1)CCCCCCCCCC=CCC=CCC=CCC	410	FALSE	TRUE	TRUE	o; Normalized unit: pmol_per_10E6_cells; Annotation method: Msp20230802111825_NCDK-TUAT_converted_dev_1	FALSE	FALSE	2428	0	0	0.98	0.31	0.42	0.76	3	2	2.26	82.99	692.63134:1964 692.69617:10 692.92548:6 692.95384:6 693.52444:131 693.55472:38 693.63422:1197 694.08517:9 694.25294:9 694.41536:13 694.43483:6 694.45143:10 694.50286:10 694.52881:52 694.58857:11 694.63786:330	71.08433:64 79.05398:24 81.06806:119 83.08504:241 83.09309:16 85.10017:23 91.05259:23 93.06829:26 95.08385:142 97.10011:86 105.07075:37 107.08396:60 109.09998:108 111.11711:48 119.08396:43 121.10033:34 123.11512:58 125.13192:32 127.14764:16 133.10205:39 135.11629:143 137.13071:46 139.14772:47 145.10124:13 147.11651:230 147.12833:10 149.13151:102 151.14686:61 155.00739:10 159.11500:74 159.12177:48…	7.198	5.17688	7.32925	5.26933	6.00491	6.81049	9.90187	10.5014	8.64494	7.05827	5.05923	7.96324	6.58149	6.32978	5.18816	13.9972
2416	17.408	690.618	CE 20:4	[M+NH4]+	null	0.51	TRUE	14.37	690.618	C47H76O2	CE	HZUAPDDXDDVFOX-UHFFFAOYSA-N	O=C(OC1CC2=CCC3C(CCC4(C)C(CCC34)C(C)CCCC(C)C)C2(C)CC1)CCCCCCC=CCC=CCC=CCC=CCC	410	FALSE	TRUE	TRUE	o; Normalized unit: pmol_per_10E6_cells; Annotation method: Msp20230802111825_NCDK-TUAT_converted_dev_1	FALSE	FALSE	2416	0	0	0.99	0.43	0.59	0.73	3	2	2.31	64.99	690.61688:1455 690.99054:14 691.42977:14 691.51007:18 691.53839:20 691.56285:26 691.62047:653 692.07556:11 692.28256:11 692.38195:11 692.40060:13 692.48964:14 692.51956:164 692.57256:15 692.62355:207	71.08166:14 71.08723:48 77.03557:10 79.05233:11 81.07021:65 83.08543:29 83.08957:23 85.09885:10 85.10338:27 89.05900:10 91.05593:26 93.06918:10 93.07315:17 95.08556:85 97.10128:81 105.07044:35 107.08448:50 109.09251:6 109.10084:61 111.11661:36 111.12524:22 119.08555:10 121.10124:29 123.10956:9 123.11641:25 125.13425:60 127.14610:10 129.05190:10 133.08476:10 133.10017:38 135.10396:10 135.11672:72 …	44.6462	29.8371	45.2673	32.3841	36.6288	45.9762	60.2593	60.5323	56.3623	29.8959	29.4637	40.5028	35.1411	36.1648	30.991	51.8791
2407	16.785	688.601	CE 20:5	[M+NH4]+	null	0.06	TRUE	14.23	688.603	C47H74O2	CE	XZFUGMCJZFRBKF-UHFFFAOYSA-N	O=C(OC1CC2=CCC3C(CCC4(C)C(CCC34)C(C)CCCC(C)C)C2(C)CC1)CCCC=CCC=CCC=CCC=CCC=CCC	410	FALSE	TRUE	TRUE	o; Normalized unit: pmol_per_10E6_cells; Annotation method: Msp20230802111825_NCDK-TUAT_converted_dev_1	FALSE	FALSE	2407	0	0	0.99	0.42	0.61	0.74	3	2	2.32	102.4	688.60038:4005 688.65182:35 689.20126:32 689.36715:14 689.46663:9 689.48652:12 689.51531:10 689.60318:1977 689.70019:11 690.05028:10 690.16866:10 690.19457:9 690.38728:12 690.42271:12 690.50546:128 690.54918:22 690.60660:494 690.67307:10	71.08509:73 79.05426:27 81.06896:145 83.08448:155 85.10130:61 89.05929:64 91.05199:20 91.05543:32 93.06849:134 95.08564:107 97.09940:100 105.06866:101 107.08399:158 109.09308:50 109.10062:155 111.11553:60 119.08449:66 121.10097:79 123.11530:48 123.12230:39 125.13080:70 127.14445:17 131.08340:11 133.10101:136 135.11539:333 137.13137:79 139.14691:26 147.11632:462 149.12196:22 149.13231:231 151.1480…	12.6534	7.7059	12.7723	9.37303	10.4679	12.4358	16.2134	15.9318	13.9253	8.06695	7.5345	11.5053	8.58715	11.0142	8.12296	13.2912
2569	17.135	714.616	CE 22:6	[M+NH4]+	null	0.06	TRUE	14.21	714.618	C49H76O2	CE	VOEVEGPMRIYYKC-UHFFFAOYSA-N	O=C(OC1CC2=CCC3C(CCC4(C)C(CCC34)C(C)CCCC(C)C)C2(C)CC1)CCC=CCC=CCC=CCC=CCC=CCC=CCC	410	FALSE	TRUE	TRUE	o; Normalized unit: pmol_per_10E6_cells; Annotation method: Msp20230802111825_NCDK-TUAT_converted_dev_1	FALSE	FALSE	2569	0	0	0.99	0.39	0.61	0.76	3	2	2.32	113.44	714.61623:3329 714.89756:9 714.92899:9 715.12364:13 715.44290:12 715.47129:9 715.50331:18 715.52389:17 715.61901:1496 715.81843:6 716.02681:8 716.19983:10 716.22619:25 716.25080:10 716.52089:34 716.56342:38 716.62242:522 716.67332:12 716.70740:17	71.07592:7 71.08554:88 77.03708:6 79.05067:10 81.06133:10 81.06995:66 83.08560:66 85.10029:39 91.05269:46 93.06983:28 95.08416:107 97.09421:29 97.10099:39 99.11342:10 105.07025:42 107.08454:48 109.10023:65 111.11757:55 119.08469:63 121.10174:97 123.11394:71 125.13250:72 127.14649:42 133.10068:35 135.10360:16 135.11618:211 137.13155:24 139.14631:15 145.09898:34 147.10409:58 147.11569:310 149.13204…	8.74412	5.47955	8.26751	6.26981	6.80482	7.78575	11.5425	11.0708	9.60908	6.63382	4.87957	8.77205	6.29924	7.80665	6.81443	8.82683
914	13.774	740.639	Cer 42:1;O4|Cer 18:1;O3/24:0(2OH)	[M+CH3COO]-	null	0.06	TRUE	12.7	740.641	C42H83NO5	Cer_AP	BIVGPKIBTGZJJH-UHFFFAOYSA-N	O=C(NC(CO)C(O)C(O)CCCC=CCCCCCCCCC)C(O)CCCCCCCCCCCCCCCCCCCCCC	410	FALSE	TRUE	TRUE	o; Normalized unit: pmol_per_10E6_cells; Annotation method: Msp20230802111825_NCDK-TUAT_converted_dev_1	FALSE	FALSE	914	0	0	0.99	0.33	0.69	0.93	6	2	2.4	416.07	740.63907:2577 740.69537:97 740.75663:76 741.64192:1264 742.33069:440 742.39166:80 742.53500:207 742.57568:87 742.59828:41 742.61840:82 742.64618:507	52.45111:45 58.00504:21 58.02904:59 59.01391:138 59.02225:110 60.01499:17 60.04599:75 61.01709:20 61.98826:48 70.02872:39 72.04554:77 73.02573:39 73.02921:55 84.00877:20 84.04451:22 85.02760:8 88.04091:67 88.05050:24 93.00152:20 97.03510:20 98.03753:42 100.03769:20 147.72918:20 164.29912:20 166.85832:20 170.21720:20 170.24430:35 171.07678:87 179.64231:20 180.72833:20 182.22068:20 182.73912:103 18…	0.0830357	0.128001	0.0984961	0.286513	0.0169612	0.153518	0.0539781	0.0133727	0.13096	0.0876978	0.234867	0.0762886	0.0109131	0.132571	0.077824	0.0455548
570	12.224	598.542	Cer 34:0;O2|Cer 18:0;O2/16:0	[M+CH3COO]-	null	0.57	TRUE	9.97	598.542	C34H69NO3	Cer_NDS	GCGTXOVNNFGTPQ-UHFFFAOYSA-N	O=C(NC(CO)C(O)CCCCCCCCCCCCCCC)CCCCCCCCCCCCCCC	410	FALSE	TRUE	TRUE	o; Normalized unit: pmol_per_10E6_cells; Annotation method: Msp20230802111825_NCDK-TUAT_converted_dev_1	FALSE	FALSE	570	0	0	1	0.39	0.81	0.96	10	2	2.46	1532.67	598.54204:23453 598.92524:12 598.95859:6 599.30118:10 599.47878:15 599.54557:9095 599.63358:5 599.65757:6 599.81930:9 599.87324:11 599.91511:15 599.95418:10 600.00846:14 600.05424:10 600.08602:17 600.11437:8 600.15316:9 600.27346:13 600.47595:10 600.49418:14 600.54805:1393 600.64547:11	50.20408:20 51.15799:20 51.41964:20 51.70047:21 51.73231:20 52.19019:20 53.56942:26 55.02208:40 57.03675:38 57.97491:48 58.03067:128 58.59617:20 58.80855:20 58.82109:28 58.82691:63 58.85137:20 58.85897:20 58.86715:20 58.90060:20 59.01493:13116 59.23635:20 59.40750:27 59.51825:20 59.52959:20 60.01608:45 60.22989:76 60.28247:96 60.61443:20 60.63998:20 60.74566:20 61.98945:20 68.13042:20 70.27827:44…	24.9896	28.1863	30.349	29.2939	27.2277	35.7425	13.0012	20.5032	20.6843	5.84101	4.79851	7.68003	9.68985	10.9124	10.8978	25.0659
626	13.271	626.572	Cer 36:0;O2|Cer 18:0;O2/18:0	[M+CH3COO]-	null	0.81	TRUE	11.31	626.573	C36H73NO3	Cer_NDS	KZTJQXAANJHSCE-UHFFFAOYSA-N	O=C(NC(CO)C(O)CCCCCCCCCCCCCCC)CCCCCCCCCCCCCCCCC	410	FALSE	TRUE	TRUE	o; Normalized unit: pmol_per_10E6_cells; Annotation method: Msp20230802111825_NCDK-TUAT_converted_dev_1	FALSE	FALSE	626	0	0	1	0.4	0.82	0.95	10	2	2.45	771.27	626.57272:14109 626.67880:11 626.86843:6 626.92606:6 627.00064:10 627.18402:11 627.22267:10 627.24625:12 627.35735:11 627.42130:10 627.45633:11 627.48264:10 627.51959:91 627.57603:5039 627.65671:19 627.69038:10 627.71874:10 627.85453:10 627.88369:11 627.93567:14 628.03128:10 628.13308:9 628.20078:6 628.27048:13 628.34150:11 628.43157:9 628.46736:9 628.49448:19 628.52500:78 628.57874:876 628.64953…	51.14057:54 51.29504:20 54.86948:20 55.17063:20 57.03313:37 57.97590:43 58.03004:55 58.03401:20 58.82066:35 58.85554:13 59.01441:7505 59.54553:53 59.65037:26 59.70452:57 60.01157:35 60.01636:48 61.98665:20 72.97488:108 84.04558:20 113.49659:20 123.90144:5 136.74028:20 136.93523:14 137.50420:69 143.92089:20 151.82265:48 159.64552:70 160.28934:20 161.91933:89 164.00079:77 165.88832:20 168.46935:20 …	15.2628	18.5351	19.4549	17.0721	18.3757	20.9734	8.11083	12.2029	10.6434	2.83887	1.82047	2.32308	5.41786	5.83956	5.48439	16.5567
687	13.705	654.603	Cer 38:0;O2|Cer 18:0;O2/20:0	[M+CH3COO]-	null	0.29	TRUE	12.48	654.604	C38H77NO3	Cer_NDS	ZWAUSWHRQBSECP-UHFFFAOYSA-N	O=C(NC(CO)C(O)CCCCCCCCCCCCCCC)CCCCCCCCCCCCCCCCCCC	410	FALSE	TRUE	TRUE	o; Normalized unit: pmol_per_10E6_cells; Annotation method: Msp20230802111825_NCDK-TUAT_converted_dev_1	FALSE	FALSE	687	0	0	1	0.41	0.72	0.94	10	2	2.43	880.54	654.60295:7778 654.66530:20 655.13572:9 655.18151:14 655.20324:10 655.25397:25 655.34605:10 655.40004:11 655.50919:33 655.60574:2737 655.68558:12 655.76900:6 656.05830:11 656.10515:6 656.24048:9 656.33857:19 656.42465:11 656.48020:11 656.50829:26 656.55978:185 656.60908:548 656.68267:10	51.77309:20 58.03145:51 58.88211:20 59.01445:5052 60.01804:68 60.29829:20 60.53858:36 61.01629:31 61.98668:20 74.14766:61 87.30933:20 91.97982:32 106.94687:20 130.88824:56 146.59905:20 155.30102:150 163.92698:20 164.33513:25 170.25061:41 172.99805:67 173.23515:39 180.19995:20 182.35219:20 183.97476:20 199.52266:20 200.56010:21 203.05425:139 208.12298:21 209.99598:13 211.18951:14 211.20010:24 211.…	5.33297	7.07365	7.15072	6.60325	6.2038	7.93043	3.13945	4.78975	4.2974	1.52561	1.00556	1.15224	2.30564	2.64944	2.44436	5.4583
759	14.132	682.634	Cer 40:0;O2|Cer 18:0;O2/22:0	[M+CH3COO]-	null	0.22	TRUE	13.25	682.635	C40H81NO3	Cer_NDS	SXPRAKSDHOEHIG-UHFFFAOYSA-N	O=C(NC(CO)C(O)CCCCCCCCCCCCCCC)CCCCCCCCCCCCCCCCCCCCC	410	FALSE	TRUE	TRUE	o; Normalized unit: pmol_per_10E6_cells; Annotation method: Msp20230802111825_NCDK-TUAT_converted_dev_1	FALSE	FALSE	759	0	0	1	0.37	0.81	0.94	10	2	2.44	1564.58	682.63493:21094 682.73620:9 682.96962:14 683.09421:11 683.18927:8 683.28087:29 683.30892:17 683.38952:11 683.55188:10 683.63789:9864 683.71225:13 683.74715:15 684.17668:9 684.24245:11 684.27760:27 684.52004:6 684.64004:1685 684.72590:20	51.59743:64 55.01823:20 57.03755:20 57.97546:21 58.02883:70 58.82525:20 58.83427:20 58.85418:20 58.86132:20 59.01478:11423 59.32578:61 59.41873:20 59.86917:9 59.89459:20 60.01847:99 61.01792:20 61.33356:20 61.98850:20 75.52390:20 92.59278:32 106.06216:20 108.32996:45 140.91842:20 145.19794:20 151.77526:20 152.75047:16 159.09815:242 159.92079:20 161.33402:9 161.70149:58 164.04517:20 164.54465:32 1…	1.19945	5.69391	6.33496	6.11414	5.22808	7.33706	3.01322	4.92716	5.025	2.15439	1.5424	2.14399	2.23967	4.45646	2.94459	5.26448
754	13.755	680.619	Cer 40:1;O2|Cer 18:0;O2/22:1	[M+CH3COO]-	null	0.08	TRUE	12.91	680.62	C40H79NO3	Cer_NDS	AOHMXFJFQLUIJL-UHFFFAOYSA-N	O=C(NC(CO)C(O)CCCCCCCCCCCCCCC)CCCCCCCCCCCC=CCCCCCCCC	410	FALSE	TRUE	TRUE	o; Normalized unit: pmol_per_10E6_cells; Annotation method: Msp20230802111825_NCDK-TUAT_converted_dev_1	FALSE	FALSE	754	0	0	0.99	0.25	0.61	0.93	10	2	2.36	746.69	680.61781:2597 681.55808:1082 681.61983:1650 681.65145:318 682.28359:535 682.55874:401 682.62518:939	51.23638:20 51.50006:58 55.01935:27 56.15154:20 58.03115:52 58.81741:20 58.82229:20 59.01518:9135 59.34593:20 59.56722:20 59.99738:20 60.01710:458 60.57910:64 61.54666:77 70.37041:20 76.96041:13 179.92707:20 199.11765:8 228.10974:21 236.88114:18 237.21094:21 237.22518:21 239.22309:21 239.23773:209 239.25945:21 239.47767:21 240.24526:21 243.53736:51 243.94250:21 244.76394:21 248.69951:21 249.44407…	2.7327	3.04536	2.96854	3.0974	2.87538	3.54355	1.84605	2.48364	2.07612	2.40976	1.84996	1.74301	1.69649	2.19237	1.78065	2.43801
827	14.63	710.666	Cer 42:0;O2|Cer 18:0;O2/24:0	[M+CH3COO]-	null	0.08	TRUE	13.42	710.667	C42H85NO3	Cer_NDS	BPLYVSYSBPLDOA-UHFFFAOYSA-N	O=C(NC(CO)C(O)CCCCCCCCCCCCCCC)CCCCCCCCCCCCCCCCCCCCCCC	410	FALSE	TRUE	TRUE	o; Normalized unit: pmol_per_10E6_cells; Annotation method: Msp20230802111825_NCDK-TUAT_converted_dev_1	FALSE	FALSE	827	0	0	1	0.35	0.74	0.89	10	2	2.4	1463.81	710.66559:14269 710.72720:14 710.74285:19 710.94289:10 711.03855:9 711.18342:6 711.20351:12 711.22085:11 711.26329:9 711.28450:9 711.31651:92 711.35694:12 711.38797:12 711.45389:9 711.51902:9 711.57392:15 711.60208:14 711.66890:6601 711.97018:10 712.04202:10 712.31727:55 712.48467:235 712.53714:13 712.57134:38 712.60617:48 712.67205:1145	50.50241:50 51.07843:36 53.98625:88 58.03000:42 58.03398:12 58.03992:20 58.57581:20 58.83397:20 58.87499:49 59.01479:6264 59.50793:30 59.95266:20 60.01693:85 61.98707:37 71.48044:62 75.00951:9 87.00668:14 89.02267:20 108.36202:20 115.01801:7 115.07527:57 134.91311:20 157.56784:20 161.87871:63 164.46613:20 167.58722:20 170.37451:110 173.02598:20 173.48929:52 174.06158:12 174.71209:20 177.24852:50 …	3.3974	3.64803	4.70684	5.38626	3.85511	6.22911	1.79041	3.24635	2.97223	2.10254	1.39853	1.92117	1.54024	6.31741	1.97301	4.58033
820	14.141	708.649	Cer 42:1;O2|Cer 18:0;O2/24:1	[M+CH3COO]-	null	0.49	TRUE	13.21	708.651	C42H83NO3	Cer_NDS	YUULKFVZRXQHPM-UHFFFAOYSA-N	O=C(NC(CO)C(O)CCCCCCCCCCCCCCC)CCCCCCCCCCCCCC=CCCCCCCCC	410	FALSE	TRUE	TRUE	o; Normalized unit: pmol_per_10E6_cells; Annotation method: Msp20230802111825_NCDK-TUAT_converted_dev_1	FALSE	FALSE	820	0	0	0.99	0.32	0.78	0.94	10	2	2.42	942.38	708.64958:28448 708.71916:44 709.04106:38 709.12518:25 709.24378:27 709.46130:25 709.54742:36 709.56824:76 709.65320:11630 709.72337:57 709.75223:22 709.81764:15 709.97189:29 710.10610:23 710.16887:43 710.26498:27 710.31382:456 710.35222:26 710.36967:25 710.38773:25 710.41681:43 710.47160:157 710.50369:29 710.54882:43 710.59242:84 710.65595:2300	51.09718:12 51.42801:103 53.14902:20 53.76140:72 56.09641:29 57.03346:35 57.26235:20 58.03053:112 58.22286:20 58.82005:20 58.82686:130 59.01484:9824 59.78398:20 59.80112:8 59.80749:20 60.01715:64 60.02777:42 61.02293:20 61.98771:64 76.00841:237 78.95943:54 84.00967:20 85.00249:20 91.32474:20 96.96131:20 98.02448:22 106.96709:32 124.73748:39 152.99630:20 157.15595:11 160.43396:27 160.84351:202 162…	8.59585	9.60754	11.5977	10.2955	9.31395	14.7549	4.62966	8.76376	8.44735	4.32036	3.13512	4.41497	3.6043	11.0425	4.88383	9.1793
900	14.633	736.681	Cer 44:1;O2|Cer 18:0;O2/26:1	[M+CH3COO]-	null	0.03	TRUE	13.5	736.682	C44H87NO3	Cer_NDS	CTSPXOBSUIWAAB-UHFFFAOYSA-N	O=C(NC(CO)C(O)CCCCCCCCCCCCCCC)CCCCCCCCCCCCCCCC=CCCCCCCCC	410	FALSE	TRUE	TRUE	o; Normalized unit: pmol_per_10E6_cells; Annotation method: Msp20230802111825_NCDK-TUAT_converted_dev_1	FALSE	FALSE	900	0	0	1	0.34	0.58	0.88	10	2	2.36	442.1	736.68092:3268 736.75283:16 737.35950:6 737.49127:53 737.52708:6 737.59720:12 737.61718:21 737.68410:1497 737.76376:15 737.99348:44 738.03419:10 738.28724:10 738.34456:1073 738.41451:28 738.43703:22 738.49924:40 738.55118:12 738.63648:29 738.68774:329	58.02573:20 59.01382:1943 59.40638:20 83.02313:5 85.00463:20 87.00701:20 115.07650:10 152.99324:5 161.21708:102 167.99037:20 237.70631:20 239.23605:144 239.24827:21 239.26949:60 240.23405:21 240.24276:21 249.02131:21 254.64810:21 255.23107:30 264.07747:79 265.25220:21 265.99487:11 267.22029:21 267.25763:21 267.27153:21 268.26559:50 268.81824:21 272.95310:115 274.97744:19 275.20840:81 275.88163:11…	1.38296	1.35361	1.87533	1.51231	1.35288	2.15633	0.66393	1.02509	1.0257	0.484268	0.302989	0.427495	0.689014	1.45136	0.658812	1.64122
494	9.881	540.463	Cer 30:1;O2|Cer 15:1;O2/15:0	[M+CH3COO]-	null	0.03	TRUE	8.58	540.463	C30H59NO3	Cer_NS	VHWAYGFKLPIESY-UHFFFAOYSA-N	O=C(NC(CO)C(O)C=CCCCCCCCCCC)CCCCCCCCCCCCCC	410	FALSE	TRUE	TRUE	o; Normalized unit: pmol_per_10E6_cells; Annotation method: Msp20230802111825_NCDK-TUAT_converted_dev_1	FALSE	FALSE	494	0	0	1	0.41	0.59	0.91	11	2	2.39	603.58	540.46414:2753 540.53724:29 540.55140:29 540.69157:19 540.71862:10 540.75183:21 540.81677:23 540.85033:32 540.90632:18 540.92025:16 541.10851:19 541.24664:23 541.27439:20 541.28931:26 541.32709:33 541.36483:19 541.39625:18 541.46815:1333 541.54556:20 541.56704:23 541.63935:24 541.65657:20 541.67802:18 541.72208:21 541.76343:10 541.79876:10 541.82460:20 541.88666:19 541.96577:26 542.03939:20 542.1…	50.85920:21 58.02875:75 59.01455:2205 60.01872:46 61.98756:20 69.03044:20 69.03532:20 80.02406:20 114.34413:20 118.84667:28 120.88276:20 131.35500:69 134.05366:20 134.94766:20 136.52360:20 137.05401:20 140.78227:20 143.78200:20 149.74024:20 151.83245:20 153.64218:20 154.64423:20 161.22826:20 161.78455:156 164.48066:20 166.92959:19 167.86203:138 168.04101:32 168.27965:26 169.07796:9 169.10030:20 1…	0.882254	1.02561	0.936688	0.956898	0.89716	0.965549	0.901434	0.981283	1.00692	1.36787	1.25008	1.27132	0.994085	1.08036	0.939273	0.961207
519	10.791	568.494	Cer 32:1;O2|Cer 18:1;O2/14:0	[M+CH3COO]-	null	0.06	TRUE	8.95	568.495	C32H63NO3	Cer_NS	ZKRPGPZHULJLKJ-UHFFFAOYSA-N	O=C(NC(CO)C(O)C=CCCCCCCCCCCCCC)CCCCCCCCCCCCC	410	FALSE	TRUE	TRUE	o; Normalized unit: pmol_per_10E6_cells; Annotation method: Msp20230802111825_NCDK-TUAT_converted_dev_1	FALSE	FALSE	519	0	0	1	0.41	0.53	0.91	11	2	2.38	320.78	568.49530:1298 568.54089:31 568.56187:17 568.61882:5 568.92249:5 569.05295:8 569.09879:7 569.22737:16 569.29482:18 569.41470:16 569.49843:474 569.55644:8 569.64838:10 570.17425:8 570.23857:17 570.26781:8 570.30330:11 570.32278:5 570.44556:20 570.47456:12 570.50186:115 570.55204:5	58.02775:8 59.01419:1486 69.03312:25 80.02759:42 95.04736:20 117.58475:20 119.19776:20 122.04694:60 142.76685:20 144.68676:20 158.19556:20 159.28154:20 161.00819:20 167.05569:35 168.03007:20 170.20375:20 171.58022:20 171.95903:155 173.31198:23 173.61207:20 174.09512:179 175.41581:20 175.64473:56 176.86120:32 177.22105:20 181.71886:14 186.80732:20 187.41895:20 189.79922:73 190.22601:56 192.15650:2…	1.39126	1.62081	1.88508	2.1368	1.87377	2.49316	1.54751	2.30057	2.51891	2.23933	1.83064	2.33657	2.13401	2.10877	2.20061	1.70624
564	11.848	596.526	Cer 34:1;O2|Cer 18:1;O2/16:0	[M+CH3COO]-	null	0.5	TRUE	9.38	596.526	C34H67NO3	Cer_NS	YDNKGFDKKRUKPY-UHFFFAOYSA-N	O=C(NC(CO)C(O)C=CCCCCCCCCCCCCC)CCCCCCCCCCCCCCC	410	FALSE	TRUE	TRUE	o; Normalized unit: pmol_per_10E6_cells; Annotation method: Msp20230802111825_NCDK-TUAT_converted_dev_1	FALSE	FALSE	564	0	0	1	0.43	0.81	0.9	10	2	2.44	1909.93	596.52609:11782 596.62495:11 596.64552:10 596.92224:6 596.98088:6 597.07746:15 597.11951:9 597.15316:20 597.19256:10 597.23768:10 597.37927:10 597.43081:11 597.52920:4114 597.60487:11 597.63918:6 597.74676:9 597.82396:14 598.02502:10 598.14828:9 598.19548:20 598.25593:6 598.44641:11 598.48305:30 598.53171:667 598.59540:25 598.62065:13	51.38041:8 56.45689:20 57.03591:44 57.07329:11 57.30107:89 58.02945:60 58.03588:36 58.64882:45 58.82189:167 58.86498:12 59.01453:10070 59.88019:20 60.01603:22 61.18215:20 61.27685:32 61.54200:20 62.24824:20 69.03499:35 74.21300:20 80.02578:18 80.02916:14 81.03242:20 83.04829:20 84.00434:20 84.04506:42 95.04528:20 95.04807:4 95.05246:20 104.60712:20 104.77152:77 112.19566:111 112.99091:20 115.1599…	38.37	48.4217	52.1581	52.0355	49.3255	67.6344	50.1913	83.1328	85.8128	67.497	47.3761	84.4124	54.953	64.7352	62.6596	49.8324
589	12.408	610.538	Cer 35:1;O2|Cer 18:1;O2/17:0	[M+CH3COO]-	null	0.03	TRUE	10.14	610.542	C35H69NO3	Cer_NS	ICWGMOFDULMCFL-UHFFFAOYSA-N	O=C(NC(CO)C(O)C=CCCCCCCCCCCCCC)CCCCCCCCCCCCCCCC	410	FALSE	TRUE	TRUE	o; Normalized unit: pmol_per_10E6_cells; Annotation method: Msp20230802111825_NCDK-TUAT_converted_dev_1	FALSE	FALSE	589	0	0	0.99	0.37	0.47	0.93	11	2	2.36	271.22	610.53969:1574 610.57233:98 610.58800:160 611.48400:191 611.54295:673 612.48323:172 612.49680:154 612.54517:513	52.47423:89 59.01425:1107 69.03271:20 80.02606:32 169.83416:20 181.68960:20 182.67453:20 184.26394:20 193.46376:20 197.08460:35 197.95403:20 199.11508:38 199.65239:43 200.53830:43 203.20659:21 206.30194:20 210.19320:21 210.59669:21 213.24884:21 213.95172:21 214.81353:86 217.76611:64 219.21459:21 219.76229:21 223.20324:36 223.21903:22 237.22254:235 237.24691:25 238.22395:21 238.76165:21 241.46327:…	0.971932	0.594138	0.963019	0.988424	1.0324	1.01554	1.12814	1.15052	0.685477	1.09043	0.560733	0.656826	0.813523	0.681158	0.720974	0.930147
618	13.008	624.557	Cer 36:1;O2|Cer 18:1;O2/18:0	[M+CH3COO]-	null	0.42	TRUE	10.71	624.557	C36H71NO3	Cer_NS	VODZWWMEJITOND-UHFFFAOYSA-N	O=C(NC(CO)C(O)C=CCCCCCCCCCCCCC)CCCCCCCCCCCCCCCCC	410	FALSE	TRUE	TRUE	o; Normalized unit: pmol_per_10E6_cells; Annotation method: Msp20230802111825_NCDK-TUAT_converted_dev_1	FALSE	FALSE	618	0	0	1	0.49	0.71	0.89	11	2	2.43	494.21	624.55663:1738 624.61408:22 625.22426:12 625.50621:269 625.55804:548 625.62233:22 625.94870:11 626.50847:142 626.56247:151 626.62444:6	53.69497:8 54.95636:20 57.03488:5 58.02870:17 59.01451:1502 69.03497:20 80.02799:20 83.02383:20 84.00700:28 117.63264:6 130.78227:76 138.04784:20 162.55492:20 164.40348:40 171.45467:110 182.69382:113 185.90067:40 186.23960:20 189.73664:20 189.84953:44 191.38760:81 198.46547:16 204.62764:21 204.93670:21 207.75422:21 208.09850:120 209.73828:21 214.54326:39 214.65214:21 216.33227:21 217.17660:21 217…	9.5599	10.8577	12.1262	11.4605	10.7365	14.1565	12.1932	19.1313	18.093	6.78913	5.54073	8.04844	13.5908	13.5376	14.7224	11.8989
682	13.562	652.588	Cer 38:1;O2|Cer 18:1;O2/20:0	[M+CH3COO]-	null	0.67	TRUE	12.05	652.588	C38H75NO3	Cer_NS	XWBWIAOWSABHFI-UHFFFAOYSA-N	O=C(NC(CO)C(O)C=CCCCCCCCCCCCCC)CCCCCCCCCCCCCCCCCCC	410	FALSE	TRUE	TRUE	o; Normalized unit: pmol_per_10E6_cells; Annotation method: Msp20230802111825_NCDK-TUAT_converted_dev_1	FALSE	FALSE	682	0	0	0.99	0.33	0.73	0.93	11	2	2.41	522.92	652.58684:26519 652.66652:370 653.46910:383 653.53581:50909 653.58278:7911 653.63407:314 653.66372:138 654.24948:443 654.26979:255 654.53839:21706 654.59059:2566 654.64018:274 654.65704:214	50.29355:20 50.76658:28 50.86825:20 52.70010:20 53.14902:20 55.32520:40 56.82332:20 57.03356:20 58.00412:20 58.02872:47 58.82394:62 58.83044:58 58.83512:20 58.84188:20 58.85616:20 58.86163:23 58.86586:20 58.87720:20 59.01560:18874 59.36523:20 59.49435:20 59.58731:20 59.59251:32 59.67443:12 59.68603:20 59.84317:57 59.94023:69 59.96458:12 60.01529:80 60.02162:100 60.33217:62 60.45646:113 60.65742:2…	6.17163	8.35313	8.79785	8.645	7.9508	10.362	9.5865	13.4696	14.3753	9.35223	8.02158	9.67655	11.0981	13.1572	12.8537	7.24363
719	13.789	666.601	Cer 39:1;O2|Cer 18:1;O2/21:0	[M+CH3COO]-	null	0.01	TRUE	12.75	666.604	C39H77NO3	Cer_NS	FWXJRGLCUAXNLA-UHFFFAOYSA-N	O=C(NC(CO)C(O)C=CCCCCCCCCCCCCC)CCCCCCCCCCCCCCCCCCCC	410	FALSE	TRUE	TRUE	o; Normalized unit: pmol_per_10E6_cells; Annotation method: Msp20230802111825_NCDK-TUAT_converted_dev_1	FALSE	FALSE	719	0	0	0.96	0.28	0.43	0.92	11	2	2.31	365.13	666.60239:1735 667.50749:164 667.55107:2216 667.60712:1044 668.55531:1497 668.58571:268 668.60500:372	59.01421:1333 60.90672:30 95.04656:20 171.05845:80 171.20871:20 182.43132:20 183.12049:25 208.83593:43 209.48764:9 216.13426:30 220.71772:58 223.20734:22 235.20270:21 235.23536:21 235.87915:26 237.21993:69 237.25580:21 249.20147:21 249.21746:33 249.22389:9 249.73676:21 250.21994:20 254.24480:13 263.23698:86 263.25389:21 266.24534:35 268.10173:21 268.26775:21 268.29889:21 281.23840:21 282.27750:20…	1.24014	1.36374	1.37553	1.38852	1.36136	1.91847	1.40634	1.86665	1.55411	2.00492	1.35837	1.83651	1.47575	1.65021	1.72583	1.27098
752	13.982	680.618	Cer 40:1;O2|Cer 18:1;O2/22:0	[M+CH3COO]-	null	0.92	TRUE	13.02	680.62	C40H79NO3	Cer_NS	KEPQASGDXIEOIL-UHFFFAOYSA-N	O=C(NC(CO)C(O)C=CCCCCCCCCCCCCC)CCCCCCCCCCCCCCCCCCCCC	410	FALSE	TRUE	TRUE	o; Normalized unit: pmol_per_10E6_cells; Annotation method: Msp20230802111825_NCDK-TUAT_converted_dev_1	FALSE	FALSE	752	0	0	1	0.37	0.77	0.91	11	2	2.42	917.15	680.61895:16523 680.69717:71 681.56896:4586 681.61955:5351 681.68283:88 682.28406:271 682.52549:81 682.56990:2385 682.62403:1599 682.66120:210	50.33512:7 50.97074:47 51.44604:20 57.34894:20 58.03079:23 58.52054:20 58.82400:33 58.83401:20 58.84059:7 58.86988:90 59.01514:12071 59.37106:20 59.39295:20 59.62729:33 59.74501:54 59.88425:20 60.01069:17 60.01571:16 60.01940:25 60.02618:15 60.03290:20 60.17908:20 61.98882:20 65.66233:20 68.00045:12 69.03511:47 70.03549:20 76.37985:20 79.30785:17 80.02933:20 82.03423:8 83.02576:452 84.00909:172 8…	9.46939	12.5649	11.8444	12.3266	12.7174	18.6404	15.669	24.6778	27.1942	45.8235	37.9992	50.1383	21.6928	26.5172	24.6027	13.4465
749	13.59	678.603	Cer 40:2;O2|Cer 18:1;O2/22:1	[M+CH3COO]-	null	0.21	TRUE	12.35	678.604	C40H77NO3	Cer_NS	YHMJTZZWEXBHQK-UHFFFAOYSA-N	O=C(NC(CO)C(O)C=CCCCCCCCCCCCCC)CCCCCCCCCCCC=CCCCCCCCC	410	FALSE	TRUE	TRUE	o; Normalized unit: pmol_per_10E6_cells; Annotation method: Msp20230802111825_NCDK-TUAT_converted_dev_1	FALSE	FALSE	749	0	0	0.99	0.3	0.67	0.92	11	2	2.38	669.81	678.60225:9728 679.49314:105 679.55134:16401 679.60409:4168 680.55324:6891 680.60660:1256	50.12682:55 50.40582:20 51.23490:39 54.33767:30 57.03398:20 58.02942:31 58.81622:69 58.82174:43 58.82497:21 58.87685:20 59.01500:11892 59.42431:55 59.45057:20 59.60320:79 59.61722:20 59.70876:20 59.78409:20 60.00962:20 60.01744:28 60.02772:13 60.14462:28 60.17611:98 60.26826:20 60.45089:20 60.45927:20 60.60844:52 66.03616:20 67.40467:20 69.03046:20 69.03514:31 72.14954:52 80.02702:42 83.02419:51 …	3.85908	4.46083	5.40314	5.224	4.7737	6.4311	4.87837	7.63169	7.79392	7.55525	6.58289	7.88145	6.18575	8.16202	7.13436	4.45236
782	14.185	694.632	Cer 41:1;O2|Cer 18:1;O2/23:0	[M+CH3COO]-	null	0.14	TRUE	13.16	694.635	C41H81NO3	Cer_NS	NAJHAHQNQCNWOP-UHFFFAOYSA-N	O=C(NC(CO)C(O)C=CCCCCCCCCCCCCC)CCCCCCCCCCCCCCCCCCCCCC	410	FALSE	TRUE	TRUE	o; Normalized unit: pmol_per_10E6_cells; Annotation method: Msp20230802111825_NCDK-TUAT_converted_dev_1	FALSE	FALSE	782	0	0	0.97	0.36	0.62	0.91	11	2	2.37	554.15	694.63390:8240 694.68677:265 695.58366:988 695.63691:4360 696.45648:240 696.58635:570 696.63932:1441	52.38491:20 58.02957:31 58.03359:20 58.82964:22 59.01487:3782 59.38223:30 59.69132:20 59.72727:3 60.02114:21 61.98779:20 69.03570:64 72.89092:139 78.95716:13 80.02512:26 86.90133:20 93.03548:20 101.05868:20 109.92871:20 110.63478:44 128.56681:34 142.99337:20 151.05926:20 154.76063:20 157.49376:51 160.08777:33 161.02373:20 161.34270:20 162.46599:92 163.12173:20 165.33679:28 169.93470:18 176.09699:…	3.04118	3.25389	3.82574	3.65559	3.08025	4.49546	3.47868	6.09981	5.91836	6.73288	5.14623	7.46326	4.10779	5.8727	5.03801	2.78423
777	13.791	692.618	Cer 41:2;O2|Cer 18:1;O2/23:1	[M+CH3COO]-	null	0.04	TRUE	12.86	692.62	C41H79NO3	Cer_NS	UGMJRSXYFQLPCH-UHFFFAOYSA-N	O=C(NC(CO)C(O)C=CCCCCCCCCCCCCC)CCCCCCCCCCC=CCCCCCCCCCC	410	FALSE	TRUE	TRUE	o; Normalized unit: pmol_per_10E6_cells; Annotation method: Msp20230802111825_NCDK-TUAT_converted_dev_1	FALSE	FALSE	777	0	0	1	0.35	0.53	0.89	11	2	2.35	403.8	692.61869:2106 692.66390:76 692.74460:32 693.56761:247 693.62087:842 693.65680:96 694.39361:236 694.54622:65 694.56585:117 694.62600:373	57.94940:20 58.02942:40 59.01432:1140 60.01530:20 65.67243:55 159.85419:165 162.60949:20 167.85266:77 171.08506:169 171.62668:20 172.63700:39 174.85855:19 179.64430:39 186.28384:20 188.99911:45 194.54677:64 200.60735:99 206.95946:21 218.05869:21 223.20359:89 224.20955:21 235.20154:21 236.24068:20 236.55393:21 237.21985:262 237.24260:27 237.26853:21 238.21395:21 238.55951:21 239.08855:21 239.24229…	1.89321	2.50508	2.42291	2.29674	2.16077	3.12188	2.4913	3.31921	2.64666	4.79746	1.57442	4.38101	3.00954	3.36622	3.18687	2.06115
821	14.423	708.65	Cer 42:1;O2|Cer 18:1;O2/24:0	[M+CH3COO]-	null	0.08	TRUE	13.26	708.651	C42H83NO3	Cer_NS	ZJVVOYPTFQEGPH-UHFFFAOYSA-N	O=C(NC(CO)C(O)C=CCCCCCCCCCCCCC)CCCCCCCCCCCCCCCCCCCCCCC	410	FALSE	TRUE	TRUE	o; Normalized unit: pmol_per_10E6_cells; Annotation method: Msp20230802111825_NCDK-TUAT_converted_dev_1	FALSE	FALSE	821	0	0	1	0.38	0.79	0.89	11	2	2.42	1585.5	708.65011:14086 708.74527:14 708.77982:10 709.37239:6 709.55071:10 709.65305:6127 709.73925:13 710.17051:12 710.31317:58 710.34980:9 710.65566:1237 710.71869:24 710.74704:17	53.18821:20 58.02963:54 58.57773:7 58.82379:20 58.83385:20 59.01440:6648 59.61443:30 60.00981:20 60.01650:28 61.98622:36 61.99037:21 68.47871:28 69.03437:12 69.03739:42 80.02869:23 83.02359:10 83.02866:21 84.00790:25 84.02714:20 91.20436:223 94.68959:31 95.04825:12 118.49858:31 132.60414:20 150.55382:87 156.38016:20 157.10245:162 160.37361:98 160.93505:20 161.91632:20 162.46580:20 164.20917:102 1…	10.5343	14.6609	15.3249	17.1491	18.7346	27.1495	19.09	30.5226	31.8845	138.661	93.3378	138.355	30.6698	39.5972	33.8828	15.2045
818	13.941	706.634	Cer 42:2;O2|Cer 18:1;O2/24:1	[M+CH3COO]-	null	0.06	TRUE	13.04	706.635	C42H81NO3	Cer_NS	VJSBNBBOSZJDKB-UHFFFAOYSA-N	O=C(NC(CO)C(O)C=CCCCCCCCCCCCCC)CCCCCCCCCCCCCC=CCCCCCCCC	410	FALSE	TRUE	TRUE	o; Normalized unit: pmol_per_10E6_cells; Annotation method: Msp20230802111825_NCDK-TUAT_converted_dev_1	FALSE	FALSE	818	0	0	0.99	0.36	0.81	0.92	11	2	2.43	1149.18	706.63377:18246 706.75654:55 707.63657:7778 707.70477:89 708.58356:319 708.63998:1868	52.25928:56 52.67228:20 52.97134:84 53.68798:20 56.36791:82 57.03344:20 57.97451:20 58.02944:27 58.82338:34 59.01478:9363 59.46769:55 59.61815:20 59.69229:20 60.01647:41 60.11949:20 60.27908:20 60.35129:59 60.63321:20 60.91003:49 62.77851:37 66.03616:58 69.03362:45 70.02930:20 80.02678:22 81.02789:16 81.58500:20 83.02356:17 83.03136:31 84.00856:25 84.01349:20 85.00401:20 95.04921:63 95.05920:8 11…	24.1003	30.8365	32.826	34.7089	37.3321	53.2052	40.2946	64.487	66.7188	158.1	128.009	176.995	58.0756	73.1708	68.471	41.4433
814	13.679	704.618	Cer 42:3;O2|Cer 18:1;O2/24:2	[M+CH3COO]-	null	0.07	TRUE	12.69	704.62	C42H79NO3	Cer_NS	GGSZJXUUQMDAST-UHFFFAOYSA-N	O=C(NC(CO)C(O)C=CCCCCCCCCCCCCC)CCCCCCCCCCCC=CCC=CCCCCCCC	410	FALSE	TRUE	TRUE	o; Normalized unit: pmol_per_10E6_cells; Annotation method: Msp20230802111825_NCDK-TUAT_converted_dev_1	FALSE	FALSE	814	0	0	0.99	0.29	0.47	0.91	11	2	2.34	515.86	704.61791:2393 704.68474:19 704.98624:9 705.20582:6 705.45646:10 705.49361:11 705.52387:10 705.56804:74 705.62071:1003 705.69678:13 705.72473:9 705.99794:7 706.15929:12 706.35581:15 706.48754:8 706.52103:20 706.56760:65 706.62595:307	54.73840:19 58.02906:9 58.03307:20 59.01434:2605 59.79469:31 60.01648:14 66.26923:38 83.01531:20 83.02536:50 83.03800:20 84.00387:20 84.00934:28 84.02452:20 85.00126:38 107.12454:20 121.02828:9 160.68242:20 161.07998:20 166.06423:46 169.14894:20 171.05941:20 181.90041:20 185.04008:20 189.68964:20 196.82919:20 197.45907:20 198.79790:47 207.44976:30 215.78604:21 223.34792:49 227.68579:32 229.87480:…	1.37549	1.85388	2.06939	1.94393	1.85279	2.34115	2.14376	3.12784	3.14303	5.183	4.32928	5.66908	2.71687	3.18072	2.91816	1.72777
861	14.708	722.665	Cer 43:1;O2|Cer 18:1;O2/25:0	[M+CH3COO]-	null	0.03	TRUE	13.39	722.667	C43H85NO3	Cer_NS	QHPYSHVSWAOLHS-UHFFFAOYSA-N	O=C(NC(CO)C(O)C=CCCCCCCCCCCCCC)CCCCCCCCCCCCCCCCCCCCCCCC	410	FALSE	TRUE	TRUE	o; Normalized unit: pmol_per_10E6_cells; Annotation method: Msp20230802111825_NCDK-TUAT_converted_dev_1	FALSE	FALSE	861	0	0	0.99	0.38	0.56	0.9	11	2	2.37	149.15	722.66464:1798 723.06897:32 723.49638:192 723.53102:38 723.61917:101 723.66749:842 723.73433:19 724.32626:34 724.48974:171 724.52372:41 724.59310:36 724.62702:113 724.67207:258	59.01422:1222 60.12566:20 61.98844:20 78.95920:7 78.96782:20 95.04993:20 101.05776:33 101.06322:20 152.99375:49 153.00396:37 163.84983:20 186.61058:67 189.80348:32 212.60669:134 235.21108:8 237.22172:232 238.22274:20 239.23454:22 250.24656:21 250.25973:21 251.23677:96 251.25628:12 252.03999:91 253.21938:20 255.23001:23 256.22390:8 259.23924:21 261.66726:21 262.16924:11 263.21880:48 263.23673:175 …	0.766004	0.709872	0.977647	0.998624	0.74317	0.968074	0.688013	1.14913	1.15666	1.85489	1.33803	2.21981	0.841301	1.16742	1.04353	0.79721
857	14.208	720.649	Cer 43:2;O2|Cer 18:1;O2/25:1	[M+CH3COO]-	null	0.03	TRUE	13.22	720.651	C43H83NO3	Cer_NS	AHNGOTQGIJOINE-UHFFFAOYSA-N	O=C(NC(CO)C(O)C=CCCCCCCCCCCCCC)CCCCCCCCCCCCC=CCCCCCCCCCC	410	FALSE	TRUE	TRUE	o; Normalized unit: pmol_per_10E6_cells; Annotation method: Msp20230802111825_NCDK-TUAT_converted_dev_1	FALSE	FALSE	857	0	0	0.99	0.3	0.48	0.85	11	2	2.31	214.76	720.64871:2154 721.47130:177 721.58852:226 721.65337:1408 721.68292:180 722.42513:678 722.65749:337	58.02950:20 59.01417:872 69.03379:20 84.00327:5 84.01725:20 85.00639:20 89.02136:20 152.99182:20 159.08274:9 165.15940:20 172.38551:92 180.53593:57 182.08163:20 182.13979:20 186.06900:20 187.03860:63 189.91808:202 195.19815:187 197.94212:20 212.40352:21 220.14138:21 223.20788:10 227.59116:21 229.01194:21 237.20687:21 237.21926:201 237.23812:13 238.22034:15 239.23493:21 239.24402:21 245.65638:21 2…	1.26256	1.06134	1.40966	1.29626	1.00027	1.39883	1.10987	1.6098	1.41674	2.06062	1.75896	2.32075	1.13348	1.56167	1.32888	0.760352
901	14.996	736.681	Cer 44:1;O2|Cer 18:1;O2/26:0	[M+CH3COO]-	null	0.03	TRUE	13.48	736.682	C44H87NO3	Cer_NS	CJROVRTUSFQVMR-UHFFFAOYSA-N	O=C(NC(CO)C(O)C=CCCCCCCCCCCCCC)CCCCCCCCCCCCCCCCCCCCCCCCC	410	FALSE	TRUE	TRUE	o; Normalized unit: pmol_per_10E6_cells; Annotation method: Msp20230802111825_NCDK-TUAT_converted_dev_1	FALSE	FALSE	901	0	0	1	0.4	0.67	0.85	11	2	2.38	936	736.68116:6567 736.77287:16 736.81921:9 737.00676:6 737.19532:9 737.36992:12 737.44662:10 737.48523:11 737.50604:11 737.52910:13 737.59839:14 737.68378:2726 737.76613:19 737.95370:6 737.99668:11 738.05747:6 738.08496:11 738.11755:9 738.17741:8 738.28101:6 738.34404:379 738.40183:15 738.43894:14 738.50117:134 738.56303:13 738.59188:11 738.63016:104 738.68634:652	52.22407:20 58.02974:20 59.01435:2868 60.01508:10 60.02111:5 61.98698:20 68.67614:56 69.03017:20 78.95586:7 80.02324:20 80.02674:17 83.02336:20 89.02422:20 90.44102:20 101.06131:25 115.01996:26 152.99742:22 158.17916:19 158.22454:22 158.90900:57 161.32623:25 167.30325:20 169.00992:45 172.04680:202 172.32316:20 173.24437:20 173.92962:20 174.68807:20 178.06367:20 178.45700:58 179.19997:20 179.64912…	1.08528	1.23041	1.40674	1.74411	1.27879	2.1538	1.07707	1.99116	1.86274	2.01319	1.50071	2.48217	1.30114	2.24728	1.78653	1.67683
893	14.431	734.665	Cer 44:2;O2|Cer 18:1;O2/26:1	[M+CH3COO]-	null	0.03	TRUE	13.36	734.667	C44H85NO3	Cer_NS	RBWQERGGVBSKJY-UHFFFAOYSA-N	O=C(NC(CO)C(O)C=CCCCCCCCCCCCCC)CCCCCCCCCCCCCCCC=CCCCCCCCC	410	FALSE	TRUE	TRUE	o; Normalized unit: pmol_per_10E6_cells; Annotation method: Msp20230802111825_NCDK-TUAT_converted_dev_1	FALSE	FALSE	893	0	0	0.99	0.39	0.61	0.88	11	2	2.37	993.4	734.66506:4946 735.61578:132 735.66684:2467 736.46947:177 736.67113:775 736.71056:144 736.76996:123	58.03288:20 59.01438:2682 59.82765:20 60.01847:13 69.03687:20 78.95909:20 80.02422:20 83.02432:17 84.00631:20 85.00584:9 101.06092:20 104.35004:20 123.91839:20 152.99390:16 168.93461:42 170.73077:20 172.26938:20 172.95045:69 173.76906:20 175.42764:20 175.44126:20 176.14674:225 176.63870:30 176.83024:20 177.37784:66 180.64437:47 180.81792:20 190.18646:24 205.86734:47 207.55028:21 212.60866:115 220…	3.49497	4.49603	4.67027	4.93053	4.5465	6.6735	4.2597	6.38664	6.05024	7.98657	5.82491	7.94611	5.51658	6.35104	5.69584	3.97073
889	14.058	732.649	Cer 44:3;O2|Cer 18:1;O2/26:2	[M+CH3COO]-	null	0.03	TRUE	13.13	732.651	C44H83NO3	Cer_NS	JZQKFRLGUWODQG-UHFFFAOYSA-N	O=C(NC(CO)C(O)C=CCCCCCCCCCCCCC)CCCCCCCCCCCCCC=CCC=CCCCCCCC	410	FALSE	TRUE	TRUE	o; Normalized unit: pmol_per_10E6_cells; Annotation method: Msp20230802111825_NCDK-TUAT_converted_dev_1	FALSE	FALSE	889	0	0	0.99	0.34	0.52	0.9	11	2	2.35	475.12	732.64836:2081 733.38096:51 733.55965:60 733.58694:83 733.65116:833 734.58541:113 734.65586:364	57.03390:20 59.01462:986 60.01635:18 61.00876:20 61.98854:20 62.82419:112 78.95854:48 83.02421:23 84.00261:22 84.00847:96 84.02278:20 85.00421:34 85.02639:20 85.97501:41 105.99775:14 107.98836:17 108.00060:17 111.02347:20 121.03019:10 135.04387:20 136.04739:20 137.03520:23 152.99346:43 156.00277:20 162.77834:20 163.03081:17 174.07224:89 175.20556:20 176.45658:50 177.31772:68 188.52268:20 193.1593…	0.999334	1.32641	1.29752	1.23785	0.94849	1.5468	1.51388	1.80025	1.65806	1.86592	1.45648	2.09421	1.04567	1.62202	1.23295	0.927662
764	14.198	685.46	CL 66:4|CL 14:0_16:1_18:1_18:2	[M-2H]2-	null	0.01	TRUE	13.19	685.463	C75H138O17P2	CL	DXRGLJBTBLUWFT-UHFFFAOYSA-N	O=C(OCC(OC(=O)CCCCCCCC=CCCCCCCCC)COP(=O)(O)OCC(O)COP(=O)(O)OCC(OC(=O)CCCCCCCCCCCCC)COC(=O)CCCCCCCC=CCCCCCC)CCCCCCCC=CCC=CCCCCC	410	FALSE	TRUE	TRUE	o; Normalized unit: pmol_per_10E6_cells; Annotation method: Msp20230802111825_NCDK-TUAT_converted_dev_1	FALSE	FALSE	764	0	0	0.97	0.28	0.29	0.76	10	2	2.22	190.22	685.45981:1583 685.58868:239 685.61557:302 685.63985:293 685.96316:1146 686.46928:802	53.72723:20 59.01405:191 60.01676:59 60.01943:32 61.01858:45 61.98865:749 61.99742:20 73.02818:10 75.00776:20 75.01058:20 78.95817:52 86.01016:20 89.02866:41 96.96667:20 96.97253:13 124.65592:20 125.47417:20 128.52118:20 130.71858:20 134.98482:20 148.62149:14 150.27843:76 152.99613:319 154.93418:12 158.72696:20 163.78733:83 166.67173:20 167.40149:29 168.17484:33 171.04836:29 173.27141:178 174.829…	1.12154	1.15467	1.50717	1.22862	1.04613	1.20606	0.780271	1.21481	1.2044	1.09512	0.0688772	1.32659	0.769803	1.07009	0.909759	0.62101
803	14.753	700.486	CL 68:3|CL 16:0_16:1_18:1_18:1	[M-2H]2-	null	0.03	TRUE	13.48	700.487	C77H144O17P2	CL	LYEMKCANIVMEKS-UHFFFAOYSA-N	O=C(OCC(OC(=O)CCCCCCCC=CCCCCCCCC)COP(=O)(O)OCC(O)COP(=O)(O)OCC(OC(=O)CCCCCCCCCCCCCCC)COC(=O)CCCCCCCC=CCCCCCC)CCCCCCCC=CCCCCCCCC	410	FALSE	TRUE	TRUE	o; Normalized unit: pmol_per_10E6_cells; Annotation method: Msp20230802111825_NCDK-TUAT_converted_dev_1	FALSE	FALSE	803	0	0	1	0.37	0.61	0.81	8	2	2.34	303.87	700.48588:4246 700.57504:69 700.60977:33 700.98721:4318 701.04466:35 701.32956:72 701.49016:1911	59.01108:20 59.01672:20 61.98823:42 62.96201:22 77.61263:20 78.95914:414 84.33180:20 85.44052:35 96.96867:65 101.93218:20 102.22041:13 104.30288:20 105.10469:20 105.56560:50 106.39700:20 106.80962:20 107.08517:151 107.67829:9 111.64171:19 112.04821:25 112.28293:60 112.58798:20 112.93434:20 113.13220:20 113.29443:30 115.69960:29 116.22978:50 118.31982:53 118.95376:11 120.32644:20 122.68825:20 123.…	1.69838	1.9958	1.90618	1.61043	1.34926	1.47976	1.26832	1.65502	2.10563	3.02708	2.23666	3.0491	1.07584	1.49692	1.35141	1.45588
801	14.423	699.477	CL 68:4|CL 16:1_16:1_18:1_18:1	[M-2H]2-	null	0.03	TRUE	13.38	699.479	C77H142O17P2	CL	UKYJZWLLPJULLU-UHFFFAOYSA-N	O=C(OCC(OC(=O)CCCCCCCC=CCCCCCC)COP(=O)(O)OCC(O)COP(=O)(O)OCC(OC(=O)CCCCCCCC=CCCCCCCCC)COC(=O)CCCCCCCC=CCCCCCCCC)CCCCCCCC=CCCCCCC	410	FALSE	TRUE	TRUE	o; Normalized unit: pmol_per_10E6_cells; Annotation method: Msp20230802111825_NCDK-TUAT_converted_dev_1	FALSE	FALSE	801	0	0	0.99	0.39	0.44	0.81	6	2	2.31	225.4	699.47726:1237 699.62537:123 699.97936:1445 700.48124:1056	59.01429:102 60.01552:12 61.98855:65 72.99519:20 73.02870:20 74.02216:39 75.00909:202 75.01957:20 78.95817:66 78.96408:58 96.96725:5 106.29394:20 112.98323:20 113.62652:20 134.98287:20 142.63067:20 152.85372:20 152.99455:273 156.59712:20 159.08040:56 160.09161:34 161.18131:20 162.20082:68 164.45610:102 167.01170:11 168.87742:15 170.24186:20 171.00152:10 171.25299:20 172.11895:26 172.98650:20 173.…	3.14624	2.60586	3.08375	3.21694	2.85346	3.63685	2.43054	3.16789	3.37755	4.78609	3.74307	4.9895	1.76175	3.04394	2.77541	2.79111
798	14.215	698.47	CL 68:5|CL 16:1_16:1_18:1_18:2	[M-2H]2-	null	0.03	TRUE	13.31	698.471	C77H140O17P2	CL	KNQCZWORUDZLGZ-UHFFFAOYSA-N	O=C(OCC(OC(=O)CCCCCCCC=CCCCCCCCC)COP(=O)(O)OCC(O)COP(=O)(O)OCC(OC(=O)CCCCCCCC=CCCCCCC)COC(=O)CCCCCCCC=CCCCCCC)CCCCCCCC=CCC=CCCCCC	410	FALSE	TRUE	TRUE	o; Normalized unit: pmol_per_10E6_cells; Annotation method: Msp20230802111825_NCDK-TUAT_converted_dev_1	FALSE	FALSE	798	0	0	1	0.44	0.5	0.88	8	2	2.36	177.42	698.47038:2065 698.61033:178 698.97010:1176 699.48430:1028	59.01489:177 60.01511:20 61.98854:101 75.00768:20 78.95828:85 96.96793:20 101.05883:6 102.06433:20 107.96569:20 112.08999:178 112.65861:20 126.48685:56 134.98152:20 137.92979:56 142.22678:20 143.05110:9 150.98064:20 152.99578:252 153.01511:28 153.02450:20 153.99973:20 154.81449:20 159.07376:48 159.08282:173 160.08335:30 160.82335:20 165.97311:19 166.74992:50 167.48493:20 168.55587:20 168.68982:29…	1.57585	1.44137	1.89191	1.77809	1.31895	1.79355	1.17495	1.79215	1.45244	2.08165	1.99373	2.53977	1.11209	1.44949	1.39619	0.949813
835	15.076	714.501	CL 70:3|CL 16:0_18:1_18:1_18:1	[M-2H]2-	null	0.01	TRUE	13.62	714.502	C79H148O17P2	CL	JUNMAHCDPSQWFI-UHFFFAOYSA-N	O=C(OCC(OC(=O)CCCCCCCC=CCCCCCCCC)COP(=O)(O)OCC(O)COP(=O)(O)OCC(OC(=O)CCCCCCCCCCCCCCC)COC(=O)CCCCCCCC=CCCCCCCCC)CCCCCCCC=CCCCCCCCC	410	FALSE	TRUE	TRUE	o; Normalized unit: pmol_per_10E6_cells; Annotation method: Msp20230802111825_NCDK-TUAT_converted_dev_1	FALSE	FALSE	835	0	0	1	0.4	0.53	0.78	6	2	2.32	178.61	714.50100:1552 714.56465:12 714.59128:16 714.63690:11 714.66464:9 714.76206:10 714.87223:10 714.93577:6 715.00313:1153 715.05073:14 715.07459:6 715.42178:9 715.50442:561	59.01348:68 60.01323:20 61.98785:89 67.60057:20 73.23182:81 78.95874:141 96.96951:16 105.65663:20 107.46449:185 111.04549:109 112.52521:58 113.94724:20 124.33242:20 124.43620:20 125.21866:20 125.23894:20 125.42809:20 128.69745:47 134.98429:21 152.10618:20 152.99528:866 153.01400:20 153.99726:17 154.68467:20 159.08415:8 164.82703:29 168.93562:20 172.43303:26 172.92266:20 173.09957:36 174.45235:20 …	0.280232	0.40649	0.413287	0.409976	0.38329	0.400869	0.318899	0.340021	0.438902	1.08426	1.9804	0.967107	0.333559	1.03268	0.325641	0.65875
833	14.806	713.494	CL 70:4|CL 16:1_18:1_18:1_18:1	[M-2H]2-	null	0.03	TRUE	13.52	713.495	C79H146O17P2	CL	NSHXPPPROQLOLP-UHFFFAOYSA-N	O=C(OCC(OC(=O)CCCCCCCC=CCCCCCC)COP(=O)(O)OCC(O)COP(=O)(O)OCC(OC(=O)CCCCCCCC=CCCCCCCCC)COC(=O)CCCCCCCC=CCCCCCCCC)CCCCCCCC=CCCCCCCCC	410	FALSE	TRUE	TRUE	o; Normalized unit: pmol_per_10E6_cells; Annotation method: Msp20230802111825_NCDK-TUAT_converted_dev_1	FALSE	FALSE	833	0	0	1	0.29	0.66	0.86	6	2	2.36	2312.06	713.49379:22245 713.54469:16 713.56843:11 713.79816:13 713.99590:20273 714.04828:30 714.19341:14 714.23571:13 714.42300:12 714.49767:8014	57.74261:185 58.82391:22 59.01422:172 59.02456:48 60.01205:20 60.01704:20 61.01771:9 61.98183:20 61.98857:194 61.99903:20 62.96206:19 67.51409:20 67.80333:20 78.95939:699 86.66349:7 87.99204:20 91.31491:20 96.96924:236 99.14157:20 100.85615:20 100.93612:22 102.51516:66 103.35473:20 103.86236:19 104.92453:20 105.21017:20 106.28317:69 106.87591:18 106.89341:66 106.93984:33 107.02957:27 107.87661:21…	3.21539	3.13148	3.43216	3.3178	3.40246	4.2347	2.79006	3.68512	3.7696	6.06502	5.08654	6.46113	2.47183	3.57965	3.0271	4.34306
832	14.535	712.485	CL 70:5|CL 16:1_18:1_18:1_18:2	[M-2H]2-	null	0.03	TRUE	13.36	712.487	C79H144O17P2	CL	RQDYMPBDKOFJQR-UHFFFAOYSA-N	O=C(OCC(OC(=O)CCCCCCCC=CCCCCCCCC)COP(=O)(O)OCC(O)COP(=O)(O)OCC(OC(=O)CCCCCCCC=CCCCCCC)COC(=O)CCCCCCCC=CCCCCCCCC)CCCCCCCC=CCC=CCCCCC	410	FALSE	TRUE	TRUE	o; Normalized unit: pmol_per_10E6_cells; Annotation method: Msp20230802111825_NCDK-TUAT_converted_dev_1	FALSE	FALSE	832	0	0	0.99	0.46	0.59	0.85	8	2	2.37	212.34	712.48489:2798 712.54405:25 712.57032:22 712.59950:19 712.62018:30 712.66754:35 712.69400:33 712.89433:13 712.93865:10 712.98701:2369 713.04595:9 713.29232:13 713.31966:17 713.44169:16 713.48885:1016	59.01480:300 60.01604:93 61.02047:16 61.98872:81 62.96363:20 70.03334:45 78.95907:79 87.00627:8 88.00112:24 90.85292:35 92.13725:20 96.96865:26 104.95533:84 106.48796:20 106.79444:20 116.92728:15 120.76413:46 125.14442:40 134.97975:20 134.98891:87 140.57615:20 151.83546:20 152.42865:20 152.99593:692 153.01241:40 153.99782:20 158.92132:20 159.08424:23 160.85963:20 163.11737:20 164.48190:9 166.8563…	1.50306	1.54741	1.64536	1.66676	1.66923	2.0161	1.31197	2.01382	2.0512	3.7825	3.3972	4.50835	1.32685	1.85094	1.70147	1.78011
830	14.257	711.476	CL 70:6|CL 16:1_18:1_18:2_18:2	[M-2H]2-	null	0.01	TRUE	13.33	711.479	C79H142O17P2	CL	MEUXJRIQACZORV-UHFFFAOYSA-N	O=C(OCC(OC(=O)CCCCCCCC=CCC=CCCCCC)COP(=O)(O)OCC(O)COP(=O)(O)OCC(OC(=O)CCCCCCCC=CCCCCCC)COC(=O)CCCCCCCC=CCCCCCCCC)CCCCCCCC=CCC=CCCCCC	410	FALSE	TRUE	TRUE	o; Normalized unit: pmol_per_10E6_cells; Annotation method: Msp20230802111825_NCDK-TUAT_converted_dev_1	FALSE	FALSE	830	0	0	0.97	0.27	0.33	0.88	8	2	2.28	105.16	711.47558:1087 711.97823:950 712.30556:239 712.32214:120 712.48048:618	59.01428:480 60.01705:38 61.98902:123 61.99570:17 75.00754:20 78.95949:16 87.04464:20 96.96632:20 100.93355:21 124.98023:13 129.09124:11 135.00972:20 152.98724:58 152.99444:276 153.01138:20 153.99982:20 156.56326:87 157.22679:21 165.26838:20 173.54739:20 173.82436:100 174.63232:20 177.55558:158 179.16908:20 181.60741:20 184.48428:124 186.41647:20 188.81423:31 189.01688:143 189.24604:45 192.04325:…	0.772761	0.479148	0.718872	0.892648	0.606259	0.735388	0.569288	0.801522	0.662143	1.07728	1.0139	1.06952	0.536245	0.663962	0.60922	0.447173
880	15.268	727.509	CL 72:4|CL 18:1_18:1_18:1_18:1	[M-2H]2-	null	0.03	TRUE	13.58	727.51	C81H150O17P2	CL	TWHQNHQPSCPQNY-UHFFFAOYSA-N	O=C(OCC(OC(=O)CCCCCCCC=CCCCCCCCC)COP(=O)(O)OCC(O)COP(=O)(O)OCC(OC(=O)CCCCCCCC=CCCCCCCCC)COC(=O)CCCCCCCC=CCCCCCCCC)CCCCCCCC=CCCCCCCCC	410	FALSE	TRUE	TRUE	o; Normalized unit: pmol_per_10E6_cells; Annotation method: Msp20230802111825_NCDK-TUAT_converted_dev_1	FALSE	FALSE	880	0	0	1	0.37	0.55	0.75	4	2	2.31	213.97	727.50915:3061 727.57562:23 727.60187:15 727.63340:43 728.01080:2644 728.08122:6 728.13937:6 728.19884:9 728.27960:9 728.44864:6 728.51250:1089	59.01388:105 61.98816:14 78.95891:212 96.97039:61 100.93228:18 103.03693:23 103.04237:20 106.14713:70 107.92458:20 108.55026:20 109.48079:28 114.81261:20 118.68067:20 124.07429:20 124.29010:59 124.72649:20 124.79104:20 125.15909:54 125.44951:20 125.58449:20 125.69306:16 125.82004:20 129.42279:20 130.21068:20 131.42171:20 134.98873:61 147.87586:54 152.99608:943 153.01013:61 153.99664:30 157.34863:…	1.69534	2.05536	1.82443	1.86847	1.71167	1.72305	1.38836	1.75521	2.20278	3.04027	1.05241	2.93225	1.41209	1.67727	1.37719	1.18655
876	14.882	726.502	CL 72:5|CL 18:1_18:1_18:1_18:2	[M-2H]2-	null	0.03	TRUE	13.5	726.502	C81H148O17P2	CL	HWEUSTZTLDFZJQ-UHFFFAOYSA-N	O=C(OCC(OC(=O)CCCCCCCC=CCCCCCCCC)COP(=O)(O)OCC(O)COP(=O)(O)OCC(OC(=O)CCCCCCCC=CCCCCCCCC)COC(=O)CCCCCCCC=CCCCCCCCC)CCCCCCCC=CCC=CCCCCC	410	FALSE	TRUE	TRUE	o; Normalized unit: pmol_per_10E6_cells; Annotation method: Msp20230802111825_NCDK-TUAT_converted_dev_1	FALSE	FALSE	876	0	0	1	0.34	0.64	0.84	6	2	2.36	799.2	726.50152:11492 726.57573:9 726.60954:13 726.65541:11 726.69609:14 727.00332:10379 727.24983:9 727.28026:8 727.36901:14 727.41841:10 727.45303:13 727.50552:4210	59.01410:136 59.04925:16 61.99072:20 62.96326:20 65.39251:20 68.05184:20 78.95958:434 83.04929:20 96.97049:161 96.98306:20 101.99710:99 102.93300:20 103.64835:57 103.92465:20 104.44753:20 104.93911:20 106.54106:20 106.74791:20 107.57587:28 108.08773:91 108.67290:15 109.46971:16 110.91279:53 110.94120:20 111.30303:67 112.10236:108 112.10954:20 112.11729:78 112.35269:20 113.00616:20 113.09729:20 11…	0.555005	1.50945	1.54999	1.5731	1.48668	1.77143	1.33258	1.56986	1.77697	3.1442	2.79804	3.3048	1.25974	1.71	1.35005	1.58569
872	14.705	725.493	CL 72:6|CL 16:1_18:1_18:1_20:3	[M-2H]2-	null	0.01	TRUE	13.43	725.495	C81H146O17P2	CL	RFJCDOOUAVOJKT-UHFFFAOYSA-N	O=C(OCC(OC(=O)CCCCCCCC=CCCCCCC)COP(=O)(O)OCC(O)COP(=O)(O)OCC(OC(=O)CCCCCCCC=CCCCCCCCC)COC(=O)CCCCCCCCCC=CCC=CCC=CCC)CCCCCCCC=CCCCCCCCC	410	FALSE	TRUE	TRUE	o; Normalized unit: pmol_per_10E6_cells; Annotation method: Msp20230802111825_NCDK-TUAT_converted_dev_1	FALSE	FALSE	872	0	0	1	0.32	0.41	0.86	8	2	2.31	123.55	725.49402:1507 725.55142:27 725.58342:26 725.60458:49 725.63555:98 725.67111:82 725.70582:35 725.99467:1323 726.23789:26 726.49688:694	57.03626:11 59.01393:180 59.02158:20 59.05131:20 59.05449:30 60.01655:31 60.01979:20 61.98723:130 61.99649:20 62.96573:24 64.64546:20 78.95850:120 87.00576:7 96.97098:35 101.05890:21 101.06158:33 103.03869:9 103.04529:20 109.74406:22 111.94308:22 116.82426:96 134.98349:6 136.92177:20 152.99623:444 153.00713:87 153.99557:19 156.14071:22 157.12249:20 159.08288:8 166.36881:22 168.63181:20 174.60170:…	0.965042	1.04994	1.30085	0.939147	0.780053	0.972454	0.695999	0.939283	1.17339	1.38829	0.55398	1.49912	0.682554	0.890403	0.848023	0.723367
1330	9.783	474.413	DG 24:0|DG 8:0_16:0	[M+NH4]+	null	0.03	TRUE	8.15	474.415	C27H52O5	DG	ULWFPIOQPKBMLO-UHFFFAOYSA-N	O=C(OCC(OC(=O)CCCCCCC)CO)CCCCCCCCCCCCCCC	410	FALSE	TRUE	TRUE	o; Normalized unit: pmol_per_10E6_cells; Annotation method: Msp20230802111825_NCDK-TUAT_converted_dev_1	FALSE	FALSE	1330	0	0	0.99	0.5	0.6	0.77	4	2	2.35	98.91	474.41424:1217 474.45559:25 475.13093:30 475.28796:80 475.36550:14 475.41756:291 476.20149:32 476.39767:28 476.42276:80	71.08430:151 81.06921:95 83.08456:124 85.10203:99 89.05181:20 89.05870:54 93.06796:20 95.08493:173 97.09917:149 99.11525:22 103.07489:30 109.10047:151 111.11772:38 121.09905:46 123.10503:10 123.11146:107 123.11843:81 125.13224:77 127.11034:357 137.13281:22 139.14684:59 145.12251:47 151.14480:64 183.17230:14 201.13043:103 201.14859:1132 201.18304:177 221.22560:21 221.22975:22 228.22976:21 239.2374…	1.16442	0.848654	1.41995	0.908367	0.960738	1.2844	0.914062	1.15219	1.5242	1.10414	1.53403	2.13742	0.787447	1.42437	1.33954	1.02071
1447	10.649	502.446	DG 26:0|DG 8:0_18:0	[M+NH4]+	null	0.14	TRUE	8.5	502.447	C29H56O5	DG	OTXDUPRFHFQSSG-UHFFFAOYSA-N	O=C(OCC(OC(=O)CCCCCCC)CO)CCCCCCCCCCCCCCCCC	410	FALSE	TRUE	TRUE	o; Normalized unit: pmol_per_10E6_cells; Annotation method: Msp20230802111825_NCDK-TUAT_converted_dev_1	FALSE	FALSE	1447	0	0	0.97	0.44	0.55	0.72	4	2	2.29	86.95	502.44414:1150 502.48480:24 503.09810:32 503.37396:47 503.44854:328 503.49409:31 504.10896:16 504.31801:43 504.45021:68	71.08455:296 81.05807:20 81.06966:94 83.04766:11 83.08537:64 85.10044:128 88.07562:20 89.05949:22 95.08472:237 95.09239:20 97.10121:80 99.11336:22 109.08767:21 109.10086:246 111.11618:33 113.13240:36 123.11611:63 123.12255:20 127.11086:237 127.14302:20 137.13007:75 139.14429:19 145.12201:24 151.14875:20 155.14071:38 193.19640:20 200.20009:44 201.14776:837 221.22093:20 229.17801:69 229.18345:121 2…	1.72939	0.960183	1.85011	1.03672	1.58351	1.44479	1.43959	1.63594	1.67317	2.26962	1.85643	2.79918	1.18556	1.87982	1.87399	1.29975
1567	11.559	530.473	DG 28:0|DG 12:0_16:0	[M+NH4]+	null	0.07	TRUE	9.18	530.478	C31H60O5	DG	PMJWTCJLKHWHHE-UHFFFAOYSA-N	O=C(OCC(OC(=O)CCCCCCCCCCCCCCC)CO)CCCCCCCCCCC	410	FALSE	TRUE	TRUE	o; Normalized unit: pmol_per_10E6_cells; Annotation method: Msp20230802111825_NCDK-TUAT_converted_dev_1	FALSE	FALSE	1567	0	0	0.99	0.49	0.6	0.75	4	2	2.34	133.27	530.47646:2443 530.50730:39 530.53423:45 531.40543:100 531.44713:39 531.48038:927 531.54182:59 532.38120:45 532.41690:25 532.48260:212	71.08541:398 81.06918:357 83.07540:20 83.08530:418 85.10156:322 89.05880:48 95.08554:521 97.10088:124 99.11752:60 102.09079:44 103.07480:20 109.10074:429 111.11525:21 113.13166:88 123.11843:83 131.10386:16 137.13058:29 141.16208:20 151.14643:42 155.14208:64 165.16318:47 183.15562:10 183.17340:395 193.19413:18 201.18463:86 211.20216:29 211.21581:21 219.21051:16 221.22514:62 226.17384:21 228.23043:…	4.97092	3.39356	4.98595	3.61984	4.28905	4.70529	4.53859	4.4326	4.87797	5.41912	4.76905	6.7369	3.56414	4.80542	5.34382	4.8102
1702	12.728	558.508	DG 30:0|DG 14:0_16:0	[M+NH4]+	null	0.97	TRUE	10.18	558.509	C33H64O5	DG	NYNQTTOUQMCOEM-UHFFFAOYSA-N	O=C(OCC(OC(=O)CCCCCCCCCCCCCCC)CO)CCCCCCCCCCCCC	410	FALSE	TRUE	TRUE	o; Normalized unit: pmol_per_10E6_cells; Annotation method: Msp20230802111825_NCDK-TUAT_converted_dev_1	FALSE	FALSE	1702	0	0	1	0.56	0.66	0.86	4	2	2.42	307.77	558.50831:11917 558.55849:52 558.57762:46 559.40303:53 559.44121:279 559.51145:3946 559.54528:50 560.03439:49 560.41496:38 560.43989:124 560.47999:57 560.51381:740 560.55253:38	71.07346:84 71.08510:1000 77.03916:42 79.05346:20 81.06912:486 83.08592:247 84.82242:20 85.06394:20 85.10060:732 87.04405:20 88.07304:20 89.05920:114 93.06683:35 95.08461:946 97.06040:20 97.09945:234 99.07858:16 99.11572:112 103.07457:104 107.08355:25 109.10142:334 111.11620:179 113.13236:47 117.08872:37 121.10242:20 123.11539:169 125.13437:85 127.14697:47 137.13069:144 139.10799:46 139.14494:27 …	19.3015	13.9796	20.9258	15.7812	19.1094	19.6125	18.6274	21.3147	22.315	25.1112	22.5523	30.5322	15.8226	23.9006	21.4373	20.7946
1681	11.711	556.492	DG 30:1|DG 14:0_16:1	[M+NH4]+	null	0.03	TRUE	9.36	556.494	C33H62O5	DG	SSKSBJYFDDMVGX-UHFFFAOYSA-N	O=C(OCC(OC(=O)CCCCCCCC=CCCCCCC)CO)CCCCCCCCCCCCC	410	FALSE	TRUE	TRUE	o; Normalized unit: pmol_per_10E6_cells; Annotation method: Msp20230802111825_NCDK-TUAT_converted_dev_1	FALSE	FALSE	1681	0	0	0.97	0.39	0.46	0.86	4	2	2.32	50.62	556.49096:1480 556.52941:72 556.58233:69 557.45422:73 557.49436:436 557.53719:58 557.55739:170 558.38294:58 558.43468:1316 558.49785:126 558.56462:62	71.04810:20 71.08466:78 81.06936:67 83.08499:41 85.10126:27 89.05983:122 95.08512:163 97.06064:20 97.10278:49 99.08022:20 107.08610:25 109.10055:104 111.11576:20 121.09952:55 125.09421:20 125.13256:20 133.08515:39 135.11597:42 137.13162:82 149.13454:36 159.13834:23 177.10811:20 183.17312:20 183.17776:20 201.18591:21 211.19538:21 211.20581:47 219.20503:21 229.20589:37 229.22243:39 237.22183:21 256…	0.8586	0.568542	1.01848	0.760177	0.833418	1.14681	0.630923	0.890309	0.963574	2.52066	2.18231	3.4748	0.668698	1.05504	1.11271	1.04818
1820	13.434	586.539	DG 32:0|DG 16:0_16:0	[M+NH4]+	null	1	TRUE	11.52	586.541	C35H68O5	DG	JEJLGIQLPYYGEE-UHFFFAOYSA-N	O=C(OCC(OC(=O)CCCCCCCCCCCCCCC)CO)CCCCCCCCCCCCCCC	410	FALSE	TRUE	TRUE	o; Normalized unit: pmol_per_10E6_cells; Annotation method: Msp20230802111825_NCDK-TUAT_converted_dev_1	FALSE	FALSE	1820	0	0	0.97	0.7	0.78	0.82	3	2	2.44	5871.88	586.53744:1014741 586.91818:307 587.23518:188 587.48170:715 587.54074:469494 587.72999:332 587.75617:320 587.98316:367 588.03939:358 588.13649:296 588.43334:405 588.47026:908 588.54446:83751 588.58980:574 588.61061:487	70.06384:20 70.85504:38 71.04838:20 71.08513:6298 71.51734:20 73.06389:30 75.04547:20 77.03788:20 79.05401:136 80.06050:20 80.81186:31 81.05051:20 81.05712:20 81.06903:3762 81.08231:28 83.05017:38 83.08504:3273 84.82941:20 85.06438:40 85.07867:37 85.10049:4203 85.11462:28 86.51349:25 87.04236:34 88.07587:26 89.05875:372 93.06888:55 95.08492:6298 97.06337:69 97.10039:1628 99.06871:20 99.07973:99 9…	355.412	301.486	358.238	279.267	344.886	318.383	313.291	447.442	381.878	501.666	442.575	537.193	333.123	503.44	369.9	333.969
1803	12.824	584.524	DG 32:1|DG 16:0_16:1	[M+NH4]+	null	0.96	TRUE	10.44	584.525	C35H66O5	DG	ADLOEVQMJKYKSR-UHFFFAOYSA-N	O=C(OCC(OC(=O)CCCCCCCC=CCCCCCC)CO)CCCCCCCCCCCCCCC	410	FALSE	TRUE	TRUE	o; Normalized unit: pmol_per_10E6_cells; Annotation method: Msp20230802111825_NCDK-TUAT_converted_dev_1	FALSE	FALSE	1803	0	0	1	0.56	0.67	0.89	4	2	2.43	290.51	584.52407:6387 585.52758:1945 586.46820:479 586.52843:816	71.04855:19 71.08532:235 77.03779:14 79.05318:14 81.06949:269 83.08502:239 85.06440:21 85.10115:140 87.08003:10 89.05934:106 93.06879:75 95.08489:280 97.06557:10 97.10115:92 99.07912:16 99.11625:15 101.05762:10 103.07038:35 103.07531:37 107.07956:69 107.08530:41 109.10036:129 111.07833:27 111.10601:10 111.11614:64 111.12239:10 113.09403:8 113.13232:37 115.07457:28 121.10027:110 123.11561:129 125.…	9.61785	6.57297	9.92295	10.0062	8.70183	11.8725	8.62137	11.1697	12.0666	20.9429	16.7064	27.264	9.77938	12.4743	11.0861	13.4946
1796	11.929	582.507	DG 32:2|DG 16:1_16:1	[M+NH4]+	null	0.01	TRUE	9.64	582.509	C35H64O5	DG	HSQHRRHRYJNSOC-UHFFFAOYSA-N	O=C(OCC(OC(=O)CCCCCCCC=CCCCCCC)CO)CCCCCCCC=CCCCCCC	410	FALSE	TRUE	TRUE	o; Normalized unit: pmol_per_10E6_cells; Annotation method: Msp20230802111825_NCDK-TUAT_converted_dev_1	FALSE	FALSE	1796	0	0	0.98	0.38	0.42	0.86	3	2	2.32	40.51	582.50549:3194 582.54134:771 582.60324:119 583.51023:1403 583.54824:328 583.60554:125 584.47944:68 584.50932:587 584.55842:4404	71.08523:38 77.03584:20 79.05428:75 81.06982:243 83.08518:96 85.06268:25 85.09992:20 88.07343:37 91.05380:20 93.07016:116 95.07534:15 95.08505:211 97.06214:39 97.10124:211 99.04349:59 99.07997:72 102.09068:46 105.06784:19 107.08571:101 109.10027:165 111.07929:20 111.11644:35 121.10063:121 123.11611:95 125.09582:20 125.13485:22 127.11038:20 133.10031:20 135.11647:116 137.13126:58 139.10820:22 141.…	0.945723	0.613294	1.02309	0.786214	0.842836	1.14506	0.694577	0.923688	0.965512	2.57562	2.01223	2.87809	0.776619	1.08065	0.926209	0.878546
1887	13.634	600.555	DG 33:0|DG 16:0_17:0	[M+NH4]+	null	0.97	TRUE	12.18	600.556	C36H70O5	DG	WXGMZWZWWLFHHY-UHFFFAOYSA-N	O=C(OCC(OC(=O)CCCCCCCCCCCCCCCC)CO)CCCCCCCCCCCCCCC	410	FALSE	TRUE	TRUE	o; Normalized unit: pmol_per_10E6_cells; Annotation method: Msp20230802111825_NCDK-TUAT_converted_dev_1	FALSE	FALSE	1887	0	0	1	0.49	0.57	0.87	4	2	2.38	90.99	600.55527:2856 601.47405:74 601.55843:1420 602.44875:28 602.47370:50 602.52178:77 602.56423:305 602.60190:81	71.08501:161 81.07012:126 83.08569:52 85.10026:144 89.05808:152 95.08592:167 97.10129:52 99.11806:130 103.07517:89 109.10069:114 111.10998:20 111.11679:27 113.13139:20 123.11728:34 133.08461:28 137.13142:12 137.13509:25 139.14526:20 145.12333:18 151.14777:20 177.11038:23 219.21248:21 221.14284:21 221.22683:27 225.22077:21 239.23619:54 253.23950:21 253.25141:27 253.25759:20 256.26034:87 257.24840:…	5.40676	3.64321	5.06717	4.09737	4.99383	3.75085	4.30281	8.23615	4.69879	6.43054	5.39207	6.16929	4.49091	8.15318	4.96693	4.48827
1873	13.242	598.539	DG 33:1|DG 16:0_17:1	[M+NH4]+	null	0.01	TRUE	11.19	598.541	C36H68O5	DG	CNVMYUWURZZCCS-UHFFFAOYSA-N	O=C(OCC(OC(=O)CCCCCCCC=CCCCCCCC)CO)CCCCCCCCCCCCCCC	410	FALSE	TRUE	TRUE	o; Normalized unit: pmol_per_10E6_cells; Annotation method: Msp20230802111825_NCDK-TUAT_converted_dev_1	FALSE	FALSE	1873	0	0	0.99	0.27	0.32	0.83	4	2	2.26	97.96	598.53886:1786 598.58718:101 598.63119:574 599.48206:63 599.54197:877 599.57958:35 599.63260:137 600.46658:98 600.51920:121 600.54686:169 600.58006:52 600.60272:46	71.08505:257 79.05465:49 81.06978:50 83.08395:50 85.06337:20 85.10236:45 89.05984:20 93.06667:20 95.07800:20 95.08539:268 97.06517:20 97.10032:115 102.09318:134 103.07360:20 107.08516:20 109.09979:68 111.08071:13 111.08481:20 111.11066:20 111.11698:34 121.10192:55 123.11480:71 135.11798:35 137.13405:22 139.11304:20 149.13522:20 151.14826:21 153.12571:30 177.15877:20 184.07494:20 211.20454:42 225.…	1.79789	1.44414	2.27035	2.49066	2.83214	2.56927	1.79189	2.43477	2.07676	3.5374	2.91115	3.64591	1.85823	2.15755	2.02003	1.97275
1971	13.837	614.571	DG 34:0|DG 16:0_18:0	[M+NH4]+	null	1	TRUE	12.88	614.572	C37H72O5	DG	ONCLVQFEAFTXMN-UHFFFAOYSA-N	O=C(OCC(OC(=O)CCCCCCCCCCCCCCCCC)CO)CCCCCCCCCCCCCCC	410	FALSE	TRUE	TRUE	o; Normalized unit: pmol_per_10E6_cells; Annotation method: Msp20230802111825_NCDK-TUAT_converted_dev_1	FALSE	FALSE	1971	0	0	1	0.78	0.88	0.9	4	2	2.52	10229.8	614.57076:369203 614.85460:118 614.99798:114 615.27278:119 615.33580:72 615.50074:247 615.57455:184723 615.65638:117 616.04927:138 616.14883:82 616.48325:266 616.57747:32203 616.62943:202	71.04833:32 71.07479:20 71.08500:2063 75.04673:20 79.05379:67 81.06974:849 83.05459:20 83.08491:1018 85.06450:28 85.09028:20 85.10104:1269 89.05915:163 93.06881:48 95.07414:20 95.08545:2171 97.06365:20 97.10068:727 99.07927:40 99.11579:419 101.05841:34 103.07442:122 107.08698:62 109.08966:35 109.09220:20 109.10094:1009 111.08052:35 111.11654:267 113.13256:106 117.08975:47 121.10094:58 123.09686:2…	560.821	480.875	598.5	467.214	544.824	466.998	512.002	811.633	648.375	803.882	760.948	932.397	554.985	942.54	596.886	541.53
1957	13.483	612.555	DG 34:1|DG 16:0_18:1	[M+NH4]+	null	1	TRUE	11.7	612.556	C37H70O5	DG	YEJYLHKQOBOSCP-UHFFFAOYSA-N	O=C(OCC(OC(=O)CCCCCCCC=CCCCCCCCC)CO)CCCCCCCCCCCCCCC	410	FALSE	TRUE	TRUE	o; Normalized unit: pmol_per_10E6_cells; Annotation method: Msp20230802111825_NCDK-TUAT_converted_dev_1	FALSE	FALSE	1957	0	0	1	0.7	0.83	0.91	4	2	2.5	2230.85	612.55534:59819 612.85815:55 612.91981:33 613.18265:117 613.27314:132 613.34269:58 613.45785:76 613.47606:61 613.55877:22256 613.61228:150 613.63329:82 614.17630:64 614.27870:33 614.49799:375 614.56424:5327	71.05198:65 71.07390:88 71.08595:1375 73.04583:40 73.06449:20 75.04338:22 77.03786:43 79.05423:189 81.06977:1665 83.08565:1694 85.06376:20 85.07177:86 85.10137:1222 89.05892:111 91.05271:25 93.07005:410 95.08551:2390 97.06213:125 97.08772:20 97.10098:1142 99.07999:91 99.11472:125 99.12581:20 101.05837:31 101.09320:15 103.07595:47 105.06857:17 107.08509:319 109.10082:1293 111.08369:109 111.09757:5…	65.8543	50.0692	79.2563	67.8424	68.3513	92.9599	71.2907	80.1703	102.447	122.531	117.513	171.778	72.9961	73.9546	82.2017	75.5764
1946	13.237	610.54	DG 34:2|DG 16:0_18:2	[M+NH4]+	null	0.81	TRUE	10.84	610.541	C37H68O5	DG	SVXWJFFKLMLOHO-UHFFFAOYSA-N	O=C(OCC(OC(=O)CCCCCCCC=CCC=CCCCCC)CO)CCCCCCCCCCCCCCC	410	FALSE	TRUE	TRUE	o; Normalized unit: pmol_per_10E6_cells; Annotation method: Msp20230802111825_NCDK-TUAT_converted_dev_1	FALSE	FALSE	1946	0	0	0.99	0.12	0.12	0.75	4	2	2.16	297.88	610.53915:3941 610.57471:116 610.59792:65 611.18426:265 611.32279:38 611.34979:45 611.49924:72 611.54187:1702 612.18112:265 612.54620:423 612.58907:167	71.08447:29 73.04590:44 79.05318:20 81.06967:96 83.08478:34 85.10003:21 95.08626:84 97.10011:34 99.11474:20 109.09408:20 109.10124:20 111.11538:39 121.10201:44 123.11300:20 123.11633:20 133.09997:11 135.11516:19 137.13492:26 147.06558:39 149.13172:20 151.15012:34 161.12992:20 203.17772:44 207.03086:18 219.21272:21 221.08237:142 235.16797:17 237.22130:20 239.23157:83 245.22502:34 247.22639:21 263.…	8.52082	9.59211	9.67516	7.56841	7.90132	8.6477	8.29583	8.79969	11.5587	8.04864	10.1459	9.58921	8.47964	10.7275	10.3777	6.88259
1947	13.017	610.541	DG 34:2|DG 16:1_18:1	[M+NH4]+	null	0.92	TRUE	10.85	610.541	C37H68O5	DG	FWWLDEIJAPIBES-UHFFFAOYSA-N	O=C(OCC(OC(=O)CCCCCCCC=CCCCCCCCC)CO)CCCCCCCC=CCCCCCC	410	FALSE	TRUE	TRUE	o; Normalized unit: pmol_per_10E6_cells; Annotation method: Msp20230802111825_NCDK-TUAT_converted_dev_1	FALSE	FALSE	1947	0	0	0.99	0.69	0.82	0.92	4	2	2.5	404.91	610.53861:8283 610.60894:70 611.18478:296 611.54186:3120 611.59802:63 612.18106:191 612.54458:1096 612.59118:479	71.04804:74 71.08472:119 73.04702:20 73.06217:32 77.03770:20 79.05444:55 81.06084:20 81.06927:616 82.07305:22 83.08512:386 85.06393:49 85.09864:40 93.06825:122 95.08511:712 97.06374:89 97.07681:20 97.09032:29 97.10021:358 99.07974:25 101.10006:23 107.08496:122 109.09633:157 109.10201:252 111.07998:73 111.11610:115 113.09635:39 115.07442:20 121.10037:323 123.11608:299 125.09470:68 125.11827:9 125.…	9.82967	7.05786	12.6784	10.4472	10.3089	14.3664	9.35614	12.306	14.013	20.8551	17.9393	26.6159	9.32219	12.2845	11.4383	9.64762
2058	14.046	628.585	DG 35:0|DG 17:0_18:0	[M+NH4]+	null	0.53	TRUE	13.07	628.588	C38H74O5	DG	KHHQEYAUOGWLFS-UHFFFAOYSA-N	O=C(OCC(OC(=O)CCCCCCCCCCCCCCCCC)CO)CCCCCCCCCCCCCCCC	410	FALSE	TRUE	TRUE	o; Normalized unit: pmol_per_10E6_cells; Annotation method: Msp20230802111825_NCDK-TUAT_converted_dev_1	FALSE	FALSE	2058	0	0	0.98	0.6	0.7	0.89	4	2	2.43	81.16	628.58474:13274 628.67185:369 629.46043:277 629.47395:552 629.52686:379 629.58789:6169 630.48421:499 630.59243:1914 630.62061:963	71.08496:977 73.06320:20 79.05206:21 81.06952:579 83.07802:81 83.08530:447 85.10101:653 89.05845:91 93.07062:78 95.08476:628 97.10064:490 99.11558:94 101.05659:43 102.08997:21 103.07411:102 109.09994:454 111.11664:242 113.13142:94 113.13968:20 117.09172:63 121.09873:20 123.09965:20 123.11706:315 125.09507:45 125.13090:57 127.14623:53 135.11498:20 137.13115:97 139.11190:26 139.14530:50 141.16416:6…	3.186	2.607	3.32685	2.88743	2.9324	2.15346	2.84868	5.27058	3.03306	4.55503	3.86408	5.33702	2.81484	5.39054	3.32768	2.73684
2043	13.826	626.572	DG 35:1|DG 17:0_18:1	[M+NH4]+	null	0.53	TRUE	12.72	626.572	C38H72O5	DG	CPYYIMXJKFANHS-UHFFFAOYSA-N	O=C(OCC(OC(=O)CCCCCCCC=CCCCCCCCC)CO)CCCCCCCCCCCCCCCC	410	FALSE	TRUE	TRUE	o; Normalized unit: pmol_per_10E6_cells; Annotation method: Msp20230802111825_NCDK-TUAT_converted_dev_1	FALSE	FALSE	2043	0	0	0.98	0.37	0.42	0.9	4	2	2.33	104.84	626.56935:2200 626.62681:211 626.66074:1638 627.53558:128 627.57252:1148 627.63347:102 627.66473:267 628.49875:116 628.53851:99 628.58482:1229 628.67597:94	71.04684:20 71.08536:158 81.06930:123 83.08412:101 85.10042:69 93.06822:20 95.08516:77 97.06296:33 97.07039:8 97.10041:62 99.07952:50 99.11707:20 109.10124:79 111.08019:20 111.11332:60 115.07548:20 121.10049:34 123.11551:67 135.11590:19 139.11373:66 149.13362:46 151.14973:20 163.15150:20 177.16272:20 191.00298:20 191.18491:12 222.08363:67 233.22463:13 239.23921:21 247.24542:52 253.25616:21 265.24…	4.55348	4.91959	5.0037	3.5998	4.80178	4.49372	3.8721	4.62572	5.57286	5.6808	6.20329	6.82089	4.24547	5.11875	4.56271	2.60949
2041	13.676	626.569	DG 35:1|DG 18:0_17:1	[M+NH4]+	null	0.08	TRUE	12.78	626.572	C38H72O5	DG	DMARTFMIYJDXGW-UHFFFAOYSA-N	O=C(OCC(OC(=O)CCCCCCCC=CCCCCCCC)CO)CCCCCCCCCCCCCCCCC	410	FALSE	TRUE	TRUE	o; Normalized unit: pmol_per_10E6_cells; Annotation method: Msp20230802111825_NCDK-TUAT_converted_dev_1	FALSE	TRUE	2041	0	0	0.98	0.26	0.36	0.72	4	2	2.22	99.64	626.57053:2523 626.66160:44 627.57105:1786 628.49288:52 628.50199:74 628.57552:415	71.08536:128 79.05275:29 81.06860:241 83.08547:72 85.09918:78 93.06508:20 95.08542:137 97.06513:58 97.10024:160 107.08489:20 109.09931:142 111.07759:43 111.11671:30 117.08913:20 121.10005:29 123.11423:88 125.09531:20 127.11116:20 135.11472:71 137.13053:107 139.10980:25 149.12911:68 151.14675:33 163.14672:48 165.16052:20 179.17914:19 184.07297:22 191.17473:20 207.03249:21 233.22488:29 235.23446:21…	2.52559	1.73351	2.91939	2.70354	3.40723	3.14872	2.31522	3.4601	3.00543	4.56106	3.99425	5.56145	2.38845	3.2725	3.37484	2.55311
2015	13.332	624.553	DG 35:2|DG 17:1_18:1	[M+NH4]+	null	0.06	TRUE	11.33	624.556	C38H70O5	DG	VZRUYZOUKQDWIP-UHFFFAOYSA-N	O=C(OCC(OC(=O)CCCCCCCC=CCCCCCCCC)CO)CCCCCCCC=CCCCCCCC	410	FALSE	TRUE	TRUE	o; Normalized unit: pmol_per_10E6_cells; Annotation method: Msp20230802111825_NCDK-TUAT_converted_dev_1	FALSE	FALSE	2015	0	0	0.98	0.58	0.68	0.93	4	2	2.44	86.98	624.55381:1943 624.63163:81 625.19792:11 625.23512:160 625.51664:42 625.55675:780 625.59452:63 625.63653:41 626.23449:126 626.43917:11 626.51319:79 626.56259:263 626.61541:68 626.65031:23	71.08517:28 73.04867:13 79.05219:20 81.06938:107 83.08455:131 83.08906:92 85.06238:20 85.09992:58 93.06945:27 95.08402:158 97.06239:20 97.09933:120 101.09398:20 107.07847:20 107.08409:42 109.10237:84 111.07876:24 111.11478:82 113.09254:17 113.09955:20 121.10177:97 123.11475:134 125.09669:20 135.11724:104 137.13260:20 139.11012:21 147.06497:84 149.13091:57 151.15276:101 153.12664:20 163.14827:16 1…	1.5424	1.03317	1.844	1.56887	1.5605	1.86792	1.35634	1.97399	1.89306	3.14507	3.13707	4.00608	1.51173	1.82034	1.77297	1.19878
2135	14.276	642.602	DG 36:0|DG 18:0_18:0	[M+NH4]+	null	1	TRUE	13.23	642.603	C39H76O5	DG	UHUSDOQQWJGJQS-UHFFFAOYSA-N	O=C(OCC(OC(=O)CCCCCCCCCCCCCCCCC)CO)CCCCCCCCCCCCCCCCC	410	FALSE	TRUE	TRUE	o; Normalized unit: pmol_per_10E6_cells; Annotation method: Msp20230802111825_NCDK-TUAT_converted_dev_1	FALSE	FALSE	2135	0	0	0.97	0.79	0.84	0.84	3	2	2.48	6812.22	642.59971:921438 642.67772:346 642.86533:217 643.30256:217 643.53278:928 643.60337:419524 644.00893:486 644.20896:423 644.46838:217 644.50985:565 644.53002:487 644.60617:86154	71.04905:34 71.07619:39 71.08495:3823 73.06461:20 75.04167:42 77.03665:20 79.05332:48 81.05970:20 81.06932:1882 83.04821:34 83.07516:20 83.08495:1480 85.06308:39 85.10048:2977 87.04303:49 89.05920:228 93.06813:96 95.08501:3223 95.12281:20 97.06256:20 97.06789:29 97.10054:1685 97.94329:20 99.08065:33 99.09014:20 99.11585:493 101.04708:20 101.05926:62 101.09485:20 103.07399:258 107.08260:41 109.100…	348.776	296.214	358.088	285.304	323.845	270.886	295.222	565.472	366.307	475.314	442.564	555.809	350.765	596.031	341.091	262.06
2114	13.904	640.585	DG 36:1|DG 18:0_18:1	[M+NH4]+	null	1	TRUE	12.94	640.588	C39H74O5	DG	SAEPUUXWQQNLGN-UHFFFAOYSA-N	O=C(OCC(OC(=O)CCCCCCCC=CCCCCCCCC)CO)CCCCCCCCCCCCCCCCC	410	FALSE	TRUE	TRUE	o; Normalized unit: pmol_per_10E6_cells; Annotation method: Msp20230802111825_NCDK-TUAT_converted_dev_1	FALSE	FALSE	2114	0	0	0.99	0.71	0.83	0.92	4	2	2.51	507.73	640.58570:48750 641.19100:47 641.30137:121 641.58897:20855 641.65386:95 642.20182:89 642.30445:60 642.45550:45 642.53098:145 642.59361:4889 642.66547:27	71.04804:20 71.05340:20 71.08536:1471 73.06554:22 75.03919:20 77.03859:29 79.05377:137 81.05856:20 81.06896:1469 82.81160:20 83.08578:1614 83.44978:20 85.06554:62 85.07944:49 85.10091:1091 87.07778:20 88.07520:20 89.06128:92 91.05227:19 93.06890:319 95.08479:2173 97.07291:20 97.08268:72 97.10081:1314 99.08141:152 99.10837:69 99.11633:317 101.05678:30 101.09441:63 101.09750:20 103.06268:20 103.076…	26.1594	18.9327	30.2237	24.7979	24.3613	33.955	29.2108	23.232	41.941	51.199	46.9561	69.0595	25.4524	23.9844	34.1132	20.781
2102	13.551	638.571	DG 36:2|DG 18:1_18:1	[M+NH4]+	null	1	TRUE	12.14	638.572	C39H72O5	DG	AFSHUZFNMVJNKX-UHFFFAOYSA-N	O=C(OCC(OC(=O)CCCCCCCC=CCCCCCCCC)CO)CCCCCCCC=CCCCCCCCC	410	FALSE	TRUE	TRUE	o; Normalized unit: pmol_per_10E6_cells; Annotation method: Msp20230802111825_NCDK-TUAT_converted_dev_1	FALSE	FALSE	2102	0	0	0.99	0.73	0.81	0.87	3	2	2.48	1400.45	638.57053:20939 639.53577:601 639.57502:9493 640.51267:813 640.57705:2235	71.04342:42 71.04905:38 71.08546:241 75.04276:20 77.03724:49 79.05430:156 81.06993:796 83.08524:915 85.06443:139 85.09647:134 85.10069:135 87.04273:20 91.05360:20 93.06993:282 95.08577:979 97.06616:153 97.07542:29 97.10108:748 99.07911:107 99.11658:9 101.05873:20 101.09566:20 107.08546:280 107.09543:105 109.10034:644 111.08024:115 111.10176:84 111.11700:322 113.09343:87 115.07468:20 115.11117:18 …	39.5262	27.3899	45.3266	36.5297	40.6588	52.5136	37.8955	50.7809	61.9435	112.408	107.122	161.38	45.0819	61.0163	50.7203	31.0151
2092	13.248	636.556	DG 36:3|DG 18:1_18:2	[M+NH4]+	null	0.63	TRUE	11.05	636.556	C39H70O5	DG	BLZVZPYMHLXLHG-UHFFFAOYSA-N	O=C(OCC(OC(=O)CCCCCCCC=CCC=CCCCCC)CO)CCCCCCCC=CCCCCCCCC	410	FALSE	TRUE	TRUE	o; Normalized unit: pmol_per_10E6_cells; Annotation method: Msp20230802111825_NCDK-TUAT_converted_dev_1	FALSE	FALSE	2092	0	0	0.99	0.57	0.66	0.93	4	2	2.45	140.91	636.55466:2663 636.62145:29 637.55870:1264 637.60811:27 637.62456:22 638.50490:30 638.52924:47 638.56372:387 638.61173:153	71.08622:42 74.10124:20 77.03792:14 79.05562:79 81.06871:75 83.08599:66 85.06586:20 93.06967:30 93.07666:31 95.08376:127 97.06464:62 97.10006:35 107.08343:13 107.08670:20 109.09953:63 111.07937:21 111.11431:20 119.08525:20 121.10069:44 123.11577:33 125.09507:38 133.10104:26 135.11475:66 137.13373:25 147.11406:69 149.13042:42 151.14596:20 161.13309:22 165.15813:20 165.16357:16 175.14723:20 175.153…	3.27744	1.91697	4.01793	2.95456	3.78632	3.86705	3.12059	4.2568	3.69386	6.82483	5.5118	7.39983	2.82639	3.47656	3.51646	2.68576
2299	14.793	670.633	DG 38:0|DG 18:0_20:0	[M+NH4]+	null	0.94	TRUE	13.37	670.634	C41H80O5	DG	JPKVDETWOQEHQO-UHFFFAOYSA-N	O=C(OCC(OC(=O)CCCCCCCCCCCCCCCCCCC)CO)CCCCCCCCCCCCCCCCC	410	FALSE	TRUE	TRUE	o; Normalized unit: pmol_per_10E6_cells; Annotation method: Msp20230802111825_NCDK-TUAT_converted_dev_1	FALSE	FALSE	2299	0	0	1	0.69	0.76	0.9	4	2	2.48	170.15	670.63352:2512 670.70864:15 670.95221:12 671.04864:14 671.15376:44 671.31148:9 671.32312:9 671.34006:15 671.44776:11 671.47137:25 671.63702:1050 671.86430:9 672.00152:9 672.14951:60 672.18084:12 672.21203:10 672.23263:9 672.43720:6 672.46302:14 672.47956:18 672.52485:28 672.54749:15 672.59712:30 672.63869:245	71.08606:145 81.06877:63 81.07446:20 83.08304:29 85.10076:175 95.08492:201 97.10055:106 99.11584:19 103.07465:17 109.10165:68 111.11621:54 113.13227:38 119.08499:63 123.11516:79 125.13113:45 135.08083:12 137.13635:119 151.14387:20 165.16564:20 177.16162:9 193.19417:16 267.26427:26 267.27343:64 285.23986:18 285.27641:37 295.28543:21 295.29247:24 295.30449:40 311.29109:18 312.29359:58 313.24076:21 …	7.15655	4.65131	6.91083	4.1175	6.24021	4.76216	3.93498	14.7757	5.30305	9.64138	6.60497	10.5135	5.21038	14.1925	5.80552	2.93865
2282	14.349	668.619	DG 38:1|DG 20:0_18:1	[M+NH4]+	null	0.17	TRUE	13.28	668.619	C41H78O5	DG	OTBWOSZDBGKQNH-UHFFFAOYSA-N	O=C(OCC(OC(=O)CCCCCCCC=CCCCCCCCC)CO)CCCCCCCCCCCCCCCCCCC	410	FALSE	TRUE	TRUE	o(16:0_22:1); Normalized unit: pmol_per_10E6_cells; Annotation method: Msp20230802111825_NCDK-TUAT_converted_dev_1	FALSE	FALSE	2282	0	0	1	0.36	0.41	0.86	4	2	2.32	72.69	668.61974:1894 668.65086:427 669.43197:406 669.61908:1035 670.43837:434 670.61879:361 670.64212:452	71.08479:71 81.06902:33 83.07516:10 83.08459:52 85.06105:10 85.06737:10 85.10066:52 89.05927:10 93.06874:17 95.08510:67 97.06329:20 97.10024:43 99.07824:9 102.08901:7 107.08573:10 109.09926:30 111.11611:26 113.12868:10 121.09955:27 123.11614:29 125.10329:10 125.12935:10 127.14518:10 135.11380:33 137.13293:10 139.10565:10 149.13177:21 151.14629:10 153.12805:11 163.14364:11 177.16367:10 179.17670:1…	1.19867	1.11318	1.41465	1.30798	1.32541	1.85862	1.57307	1.29148	1.76445	5.19184	3.67606	6.87851	1.21805	1.38458	1.44632	1.05059
2265	13.943	666.604	DG 38:2|DG 18:1_20:1	[M+NH4]+	null	0.83	TRUE	13.01	666.603	C41H76O5	DG	AKCNIDZVBDSVNW-UHFFFAOYSA-N	O=C(OCC(OC(=O)CCCCCCCCCC=CCCCCCCCC)CO)CCCCCCCC=CCCCCCCCC	410	FALSE	TRUE	TRUE	o; Normalized unit: pmol_per_10E6_cells; Annotation method: Msp20230802111825_NCDK-TUAT_converted_dev_1	FALSE	FALSE	2265	0	0	1	0.64	0.74	0.93	4	2	2.48	94.94	666.60298:2026 667.60326:1451 668.57217:124 668.61411:408	71.04774:20 71.08513:44 79.05342:105 81.07012:241 83.08645:161 85.10137:52 93.07093:60 95.08532:149 97.06376:36 97.10133:157 99.07928:15 107.08551:29 109.09249:20 109.10204:174 111.07860:117 111.11510:41 113.09543:20 121.10234:60 123.11629:123 125.09554:51 125.12929:46 135.11571:61 137.13412:52 139.11367:29 149.13471:54 153.12729:38 155.14295:20 163.14540:20 177.16369:20 179.17526:20 181.15764:38…	3.46023	2.30228	4.21538	3.58617	3.11229	3.9637	3.58478	4.00244	6.41187	13.4089	11.4628	17.891	3.90258	5.2723	4.9041	2.6625
2257	13.708	664.593	DG 38:3|DG 18:1_20:2	[M+NH4]+	null	0.46	TRUE	12.62	664.588	C41H74O5	DG	ADXAWIIUCSQOAS-UHFFFAOYSA-N	O=C(OCC(OC(=O)CCCCCCCCCC=CCC=CCCCCC)CO)CCCCCCCC=CCCCCCCCC	410	FALSE	TRUE	TRUE	o; Normalized unit: pmol_per_10E6_cells; Annotation method: Msp20230802111825_NCDK-TUAT_converted_dev_1	FALSE	FALSE	2257	0	0	0.99	0.37	0.4	0.9	4	2	2.33	61.42	664.58542:2287 664.64558:46 664.67774:23 665.38883:35 665.45974:259 665.52913:23 665.58883:1061 666.48001:29 666.59288:416 666.64031:266 666.68211:36	71.08517:100 77.03519:20 79.05277:20 81.06842:148 81.07461:183 83.08568:89 85.09932:39 91.05261:20 93.06881:22 95.08452:290 97.06532:20 97.10111:62 105.07018:29 107.08394:43 107.09028:51 109.10001:86 111.11565:20 113.09616:20 119.08395:20 121.09924:96 123.11498:50 125.13080:18 131.07825:46 133.09993:20 135.10106:20 135.11666:73 137.13208:43 139.10989:34 147.11614:37 149.13093:97 151.14804:38 153.…	2.16279	1.33074	2.65662	2.05972	2.58907	2.56334	1.93131	2.7988	2.61961	5.12199	5.37577	6.68534	1.99214	2.85164	2.4627	1.58866
2237	13.56	662.573	DG 38:4|DG 18:0_20:4	[M+NH4]+	null	0.19	TRUE	12.26	662.572	C41H72O5	DG	BRKLTVAHEPCGNK-UHFFFAOYSA-N	O=C(OCC(OC(=O)CCCCCCC=CCC=CCC=CCC=CCC)CO)CCCCCCCCCCCCCCCCC	410	FALSE	TRUE	TRUE	o; Normalized unit: pmol_per_10E6_cells; Annotation method: Msp20230802111825_NCDK-TUAT_converted_dev_1	FALSE	FALSE	2237	0	0	0.99	0.3	0.39	0.91	4	2	2.32	90.46	662.56973:1164 663.44741:967 664.45966:857	71.08541:130 81.06919:26 83.08516:20 85.06356:25 85.09932:73 91.04976:20 91.05510:36 93.07006:25 95.08154:20 97.06288:20 97.10100:20 105.07015:11 107.09023:108 109.10021:60 111.11616:20 117.07023:19 119.08299:141 123.07893:35 133.09861:20 137.12630:20 145.10094:20 149.09232:20 157.10044:29 171.09890:20 171.11764:20 173.12972:17 175.11070:28 175.14931:68 177.16126:77 185.12995:20 187.14736:23 189.…	2.01426	1.142	1.54079	1.49615	1.78688	2.6201	1.70643	1.79605	1.97578	3.41259	2.54408	3.79416	1.67283	1.67779	1.85604	1.38119
2215	12.93	658.538	DG 38:6|DG 16:0_22:6	[M+NH4]+	null	0.01	TRUE	10.31	658.541	C41H68O5	DG	BXVYQJJBMVVALQ-UHFFFAOYSA-N	O=C(OCC(OC(=O)CCC=CCC=CCC=CCC=CCC=CCC=CCC)CO)CCCCCCCCCCCCCCC	410	FALSE	TRUE	TRUE	o; Normalized unit: pmol_per_10E6_cells; Annotation method: Msp20230802111825_NCDK-TUAT_converted_dev_1	FALSE	FALSE	2215	0	0	0.98	0.24	0.33	0.83	4	2	2.25	40.17	658.53767:2891 659.53945:2658 660.45694:599 660.50115:5204 660.54352:1209 660.57315:6723	71.08443:81 79.05233:29 81.06870:98 83.08507:92 85.06451:114 85.10202:99 89.05980:52 91.05299:71 93.07149:81 95.08588:182 97.05608:12 97.06599:20 97.09769:85 101.05696:36 103.07294:16 105.06920:60 107.08533:80 109.10074:117 111.11829:81 117.06891:57 119.08448:75 121.10117:108 123.11530:26 123.12077:20 129.05205:20 129.06767:20 131.08709:25 133.08235:67 133.09937:54 135.07976:27 135.11247:24 137.1…	0.833438	0.453029	0.539019	0.803301	0.657221	0.878715	0.642817	0.750395	0.811218	0.529733	0.767104	1.04713	0.61576	0.76863	0.437179	0.297949
2469	15.399	698.665	DG 40:0|DG 16:0_24:0	[M+NH4]+	null	0.04	TRUE	13.56	698.666	C43H84O5	DG	TVIWMCWDNANSBL-UHFFFAOYSA-N	O=C(OCC(OC(=O)CCCCCCCCCCCCCCCCCCCCCCC)CO)CCCCCCCCCCCCCCC	410	FALSE	TRUE	TRUE	o; Normalized unit: pmol_per_10E6_cells; Annotation method: Msp20230802111825_NCDK-TUAT_converted_dev_1	FALSE	FALSE	2469	0	0	0.96	0.41	0.5	0.83	4	2	2.32	80.78	698.66179:6195 698.74901:17 699.25473:57 699.36385:79 699.49766:124 699.52151:25 699.53805:20 699.55517:22 699.57936:27 699.66501:2675 699.72905:21 700.24889:66 700.35039:34 700.36405:23 700.38285:15 700.43825:24 700.51280:52 700.56585:36 700.59031:19 700.60930:37 700.66814:756	71.08547:353 79.05177:20 81.07097:248 83.08414:151 83.08915:130 85.06393:36 85.10138:168 89.05555:20 89.06210:25 95.08503:198 97.10015:112 99.11739:85 103.07648:20 109.10050:145 111.11605:83 113.13039:9 119.08494:365 123.10819:20 123.11676:117 125.13177:28 127.14849:26 137.12879:101 145.12363:20 147.06113:24 150.03119:15 151.14650:48 167.14374:20 177.16311:20 179.17921:20 181.19265:20 184.07965:1…	1.11798	0.707134	0.974819	0.605375	1.02011	0.773805	0.564075	2.29008	0.878106	1.85265	1.19496	1.91163	0.651493	2.02947	0.96158	0.448309
2443	14.373	694.633	DG 40:2|DG 18:1_22:1	[M+NH4]+	null	0.06	TRUE	13.37	694.634	C43H80O5	DG	GIMFDENDLRGOPW-UHFFFAOYSA-N	O=C(OCC(OC(=O)CCCCCCCCCCCC=CCCCCCCCC)CO)CCCCCCCC=CCCCCCCCC	410	FALSE	TRUE	TRUE	o; Normalized unit: pmol_per_10E6_cells; Annotation method: Msp20230802111825_NCDK-TUAT_converted_dev_1	FALSE	FALSE	2443	0	0	0.99	0.47	0.56	0.9	4	2	2.39	139.09	694.63286:2006 694.71557:457 695.63315:1704 695.71321:467 696.63898:763	71.08521:30 79.05249:7 81.05848:28 81.06958:82 83.08496:84 85.06251:7 85.10181:34 87.08832:7 89.05845:7 93.06892:34 95.08468:51 97.06016:41 97.09996:48 99.08159:7 99.11673:7 107.08546:21 109.10070:51 111.07931:7 111.11559:23 113.09523:15 115.11034:7 121.10084:35 123.11517:36 125.09348:7 125.12947:13 135.11957:49 137.13183:8 139.11304:25 139.14784:7 141.12478:8 147.11366:7 149.01952:10 149.02854:7…	0.535489	0.51594	0.780477	0.719289	0.943452	1.00956	0.716052	0.750144	1.01204	4.27491	2.93642	5.16963	0.660276	1.13493	0.955551	0.443128
2427	14.139	692.616	DG 40:3|DG 18:0_22:3	[M+NH4]+	null	0.01	TRUE	13.08	692.619	C43H78O5	DG	KCPLADDIYTUPQG-UHFFFAOYSA-N	O=C(OCC(OC(=O)CCCCCCCCC=CCC=CCC=CCCCCC)CO)CCCCCCCCCCCCCCCCC	410	FALSE	TRUE	TRUE	o; Normalized unit: pmol_per_10E6_cells; Annotation method: Msp20230802111825_NCDK-TUAT_converted_dev_1	FALSE	FALSE	2427	0	0	0.97	0.24	0.27	0.89	4	2	2.26	9.1	692.61564:1893 692.68023:272 692.70243:307 693.52324:438 693.61762:883 694.62628:296 694.67776:2942	71.08481:75 74.09531:19 79.05434:30 81.06978:171 83.08474:159 85.09897:149 91.05334:42 93.06724:29 95.04406:20 95.08394:108 97.10007:106 99.07997:20 99.11529:24 103.03766:20 105.06884:71 107.08540:72 109.09147:29 109.10187:112 111.11565:43 113.09484:15 113.13109:20 119.08330:43 121.10052:135 123.11331:46 125.09474:35 125.13079:20 131.08442:61 133.09548:22 133.10247:20 135.11512:34 137.13339:32 14…	0.298282	0.222942	0.348824	0.317842	0.369918	0.415456	0.341066	0.410584	0.402782	0.712338	0.623387	0.87837	0.255544	0.374256	0.3726	0.20795
2617	14.866	722.662	DG 42:2|DG 18:1_24:1	[M+NH4]+	null	0.01	TRUE	13.46	722.666	C45H84O5	DG	WFZSGDVAXWZXMS-UHFFFAOYSA-N	O=C(OCC(OC(=O)CCCCCCCCCCCCCC=CCCCCCCCC)CO)CCCCCCCC=CCCCCCCCC	410	FALSE	TRUE	TRUE	o; Normalized unit: pmol_per_10E6_cells; Annotation method: Msp20230802111825_NCDK-TUAT_converted_dev_1	FALSE	FALSE	2617	0	0	0.97	0.35	0.38	0.86	4	2	2.3	23.89	722.66240:1751 722.73397:272 723.51123:212 723.58041:36 723.61497:69 723.66583:902 723.73121:411 724.44572:31 724.52185:133 724.56813:39 724.67311:239 724.73231:286 724.76250:93	71.08475:82 81.06907:46 83.08490:131 85.10043:20 86.09565:30 93.06748:25 95.08435:181 97.09986:116 107.08240:20 109.09961:32 111.07927:20 111.11494:32 121.08962:20 121.09758:24 121.10371:113 123.11397:14 135.11443:37 137.13066:13 139.14669:20 147.11626:107 149.13313:46 151.14626:30 155.13949:20 161.12802:20 163.14291:20 177.16265:20 184.07398:9 191.17694:80 205.19239:10 219.20597:21 229.22847:21 …	0.26647	0.15019	0.261734	0.208911	0.242718	0.315547	0.18072	0.287609	0.290979	2.71922	1.6642	3.18416	0.158933	0.46934	0.258449	0.189998
847	11.232	718.537	DMPE 32:0|DMPE 16:0_16:0	[M-H]-	null	0.03	TRUE	9.75	718.539	C39H78NO8P	DMPE	SKWDCOTXHWCSGS-UHFFFAOYSA-N	O=C(OCC(OC(=O)CCCCCCCCCCCCCCC)COP(=O)(O)OCCN(C)C)CCCCCCCCCCCCCCC	410	FALSE	TRUE	TRUE	o; Normalized unit: pmol_per_10E6_cells; Annotation method: Msp20230802111825_NCDK-TUAT_converted_dev_1	FALSE	FALSE	847	0	0	1	0.56	0.62	0.87	4	2	2.41	240.89	718.53813:1989 718.58235:258 719.50470:232 719.54042:1321 720.18526:220 720.54997:373	52.01862:20 59.01544:104 59.02158:20 60.01618:10 65.28449:20 78.95058:20 78.95791:25 83.02538:20 85.00265:7 94.97734:20 95.02349:20 96.00773:12 107.26963:20 113.33875:11 114.36167:20 114.45177:20 119.34406:50 126.36261:6 133.19284:20 136.81044:38 152.39153:102 152.99205:16 165.01775:20 167.16307:20 167.43989:20 168.04265:119 168.05219:45 168.97893:20 169.42168:20 169.42925:24 170.04377:20 170.103…	2.94943	2.10573	2.63383	2.48128	2.60479	2.53889	2.63457	2.59431	2.46761	2.09263	1.6508	1.94673	1.11557	2.00116	2.10654	2.2714
988	12.442	772.583	DMPE 36:1|DMPE 18:0_18:1	[M-H]-	null	0.01	TRUE	11.03	772.586	C43H84NO8P	DMPE	JPXWWRACEORTKX-UHFFFAOYSA-N	O=C(OCC(OC(=O)CCCCCCCC=CCCCCCCCC)COP(=O)(O)OCCN(C)C)CCCCCCCCCCCCCCCCC	410	FALSE	TRUE	TRUE	o; Normalized unit: pmol_per_10E6_cells; Annotation method: Msp20230802111825_NCDK-TUAT_converted_dev_1	FALSE	FALSE	988	0	0	0.98	0.29	0.48	0.82	7	2	2.29	290.21	772.58724:2459 772.72373:137 773.28285:309 773.52866:222 773.58557:1217 774.47959:209 774.54086:3676	58.82089:20 58.82699:149 58.86297:20 59.01461:5443 59.87730:20 60.01733:317 60.16870:20 60.58655:52 60.99367:64 61.00790:23 61.01752:204 66.68577:89 77.03868:97 77.04804:20 77.05406:14 78.95931:29 92.07006:84 112.82581:15 119.03352:44 121.02899:369 121.04473:20 122.02073:8 122.02975:20 128.44086:20 152.99191:20 159.07995:77 160.58467:42 168.04052:136 168.06232:20 171.29284:20 171.76985:71 185.057…	0.159949	0.668127	1.26351	1.47443	2.13001	1.16729	1.15457	1.56792	0.607448	2.16133	1.76691	1.02991	1.0536	0.835746	0.838243	1.30718
1139	7.312	438.297	LPE P-16:0	[M+H]+	null	0.63	TRUE	6.48	438.298	C21H44NO6P	EtherLPE	QYTPGOPLNFESQC-UHFFFAOYSA-N	O=P(O)(OCCN)OCC(O)COC=CCCCCCCCCCCCCCC	410	FALSE	TRUE	TRUE	o; Normalized unit: pmol_per_10E6_cells; Annotation method: Msp20230802111825_NCDK-TUAT_converted_dev_1	FALSE	FALSE	1139	0	0	0.99	0.53	0.61	0.92	3	2	2.42	150.18	438.29688:12191 438.37698:4103 439.24943:285 439.29994:4301 439.32189:480 439.36288:323 439.38228:1065 440.31040:1295 440.38756:528	70.06498:43 71.07954:43 71.08554:242 73.06482:30 74.06013:27 79.05340:20 80.97336:51 81.06990:118 82.06339:21 83.07079:20 83.08515:112 84.08050:579 85.10117:244 86.09620:74 87.04409:93 87.09204:39 89.05970:1579 91.07365:20 95.08538:138 97.09083:20 97.09955:105 98.09551:76 98.98427:309 99.11469:30 99.12170:9 103.03677:23 109.10119:86 111.04287:20 111.11675:35 112.11084:42 113.13146:20 115.05386:69…	2.65388	3.23548	3.60258	3.97448	3.35704	4.95437	3.50542	3.56514	3.88164	7.65076	5.25798	6.71972	4.39178	5.28462	3.34646	3.46882
1282	7.955	466.329	LPE P-18:0	[M+H]+	null	0.32	TRUE	7.04	466.329	C23H48NO6P	EtherLPE	KACDZDULGKPXHT-UHFFFAOYSA-N	O=P(O)(OCCN)OCC(O)COC=CCCCCCCCCCCCCCCCC	410	FALSE	TRUE	TRUE	o; Normalized unit: pmol_per_10E6_cells; Annotation method: Msp20230802111825_NCDK-TUAT_converted_dev_1	FALSE	FALSE	1282	0	0	1	0.72	0.74	0.93	3	2	2.5	134.16	466.32911:2333 466.40186:39 466.41262:66 466.44926:66 467.19410:77 467.33080:512 468.34044:318 468.38885:241	71.08417:20 73.04631:20 81.06930:49 83.08393:20 84.08029:93 84.08585:59 89.05930:57 95.08326:20 97.10114:35 98.98344:34 111.11667:24 124.99898:20 133.08532:32 135.08313:30 142.02534:41 155.01035:39 198.05139:35 209.02904:26 239.14570:21 294.31479:1692 312.32525:583 326.96600:22 343.01075:21 392.29363:70 392.31758:11 415.03974:24 423.28648:21 431.08462:21 433.09138:21 448.31806:162 466.32962:552	2.30579	2.77374	3.33568	3.30465	3.30571	4.44761	2.51817	3.09513	3.05654	6.71519	6.01987	7.25415	3.51437	3.7154	3.49749	2.94749
1274	7.437	464.313	LPE P-18:1	[M+H]+	null	0.17	TRUE	6.66	464.314	C23H46NO6P	EtherLPE	URGVIWXYPWWBQO-UHFFFAOYSA-N	O=P(O)(OCCN)OCC(O)COC=CCCCCCCC=CCCCCCCCC	410	FALSE	TRUE	TRUE	o; Normalized unit: pmol_per_10E6_cells; Annotation method: Msp20230802111825_NCDK-TUAT_converted_dev_1	FALSE	FALSE	1274	0	0	0.99	0.52	0.57	0.91	3	2	2.4	62.05	464.31251:1970 464.35943:32 464.38368:15 464.41928:13 465.14069:32 465.21965:23 465.25047:13 465.26674:15 465.27412:14 465.31623:521 465.35759:28 465.37769:42 465.39644:28 466.10750:14 466.14364:8 466.17092:12 466.22367:20 466.26126:19 466.27826:15 466.32419:144 466.37284:60 466.40056:28	70.06424:21 71.08647:20 73.04667:115 74.04532:44 74.05800:18 81.06952:63 83.08566:20 84.07964:50 85.10201:28 89.05768:20 93.07112:9 95.08593:98 97.09384:20 97.10542:20 98.98408:71 109.10221:37 112.11075:20 121.10280:20 123.11734:20 142.02598:20 147.06556:20 148.06364:20 155.01038:85 173.02059:146 187.10991:18 198.05005:24 207.03186:33 223.05808:34 249.25679:26 281.10256:29 292.29882:1090 310.3105…	1.67031	1.62297	1.77105	1.95029	1.85819	2.12579	2.1345	2.36584	2.91695	4.09324	3.09323	4.2254	2.06997	2.22191	2.36115	1.85615
935	10.947	750.564	PC O-30:0|PC O-16:0_14:0	[M+CH3COO]-	null	0.01	TRUE	9.4	750.565	C38H78NO7P	EtherPC	WYKBXGAXGHENAM-UHFFFAOYSA-N	O=C(OC(COCCCCCCCCCCCCCCCC)COP(=O)([O-])OCC[N+](C)(C)C)CCCCCCCCCCCCC	410	FALSE	TRUE	TRUE	o; Normalized unit: pmol_per_10E6_cells; Annotation method: Msp20230802111825_NCDK-TUAT_converted_dev_1	FALSE	FALSE	935	0	0	0.99	0.35	0.49	0.89	6	2	2.34	145.82	750.56367:1431 750.64928:13 750.66851:13 751.29758:7 751.37678:7 751.48841:14 751.56822:558 751.64181:25 752.32294:157 752.35975:22 752.39089:12 752.52320:41 752.57057:146 752.60986:25	59.01440:396 61.98920:5 71.01704:20 83.79103:20 87.28994:191 113.95217:20 115.07579:20 117.01619:4 118.03876:20 149.08830:60 149.68321:38 152.03378:40 152.55408:20 153.48796:71 155.57236:55 156.28777:71 156.35162:26 158.24514:22 161.01758:33 161.90385:20 162.08212:20 162.11829:20 163.47825:40 164.88178:20 166.25232:57 166.43874:21 168.04296:41 168.74994:121 169.22335:20 169.23418:20 170.99012:20 …	6.88285	8.00597	8.04664	7.9757	7.81236	9.72668	6.09296	8.87015	9.80177	17.2068	10.3934	15.5627	6.17718	10.1027	7.55954	7.14576
1006	11.97	778.595	PC O-32:0|PC O-16:0_16:0	[M+CH3COO]-	null	0.1	TRUE	10.28	778.597	C40H82NO7P	EtherPC	WOTHHEHCEYHCFE-UHFFFAOYSA-N	O=C(OC(COCCCCCCCCCCCCCCCC)COP(=O)([O-])OCC[N+](C)(C)C)CCCCCCCCCCCCCCC	410	FALSE	TRUE	TRUE	o; Normalized unit: pmol_per_10E6_cells; Annotation method: Msp20230802111825_NCDK-TUAT_converted_dev_1	FALSE	FALSE	1006	0	0	1	0.47	0.64	0.89	6	2	2.4	234.86	778.59516:1717 778.66565:15 778.69213:13 779.52981:13 779.59873:704 779.67447:16 779.73221:13 780.35340:63 780.38221:29 780.40548:17 780.55725:59 780.60054:260 780.65386:18	59.01448:327 59.02906:47 61.98706:7 68.99515:17 78.95914:30 111.70018:20 112.77744:28 113.45548:20 115.00468:12 115.03672:8 117.05879:8 141.32951:86 149.88549:20 155.70590:20 156.98144:20 157.41044:35 162.97738:20 166.30536:20 166.42348:20 168.04468:22 168.06766:20 168.46535:20 169.41187:29 169.60956:20 169.76258:70 170.10934:20 170.31444:20 171.04039:72 171.31359:20 171.72601:20 171.77096:36 172…	10.3814	11.8525	12.2077	11.6517	11.2916	13.6458	10.7085	13.9715	15.3521	31.9012	22.6629	31.7525	11.1469	14.7305	12.2014	10.1258
1004	11.124	776.579	PC O-32:1|PC O-16:0_16:1	[M+CH3COO]-	null	0.21	TRUE	9.55	776.581	C40H80NO7P	EtherPC	HJVQHTGUAIETCQ-UHFFFAOYSA-N	O=C(OC(COCCCCCCCCCCCCCCCC)COP(=O)([O-])OCC[N+](C)(C)C)CCCCCCCC=CCCCCCC	410	FALSE	TRUE	TRUE	o; Normalized unit: pmol_per_10E6_cells; Annotation method: Msp20230802111825_NCDK-TUAT_converted_dev_1	FALSE	FALSE	1004	0	0	1	0.36	0.57	0.87	6	2	2.36	384.85	776.58073:2131 777.53052:80 777.58411:971 777.65732:50 778.58876:277	59.01456:615 60.01612:7 61.98653:20 78.95951:57 89.58542:43 91.05432:61 111.23964:20 112.87476:20 114.30881:88 143.11454:20 154.19453:20 154.30834:35 158.42422:223 161.14435:20 164.37958:20 165.18680:20 167.50863:20 168.04357:75 169.04522:11 169.52212:7 169.64654:20 169.84585:52 170.01180:109 170.41550:59 170.75844:36 171.27449:20 171.54379:20 171.64540:46 172.06954:20 172.08624:20 172.31210:114 …	12.68	15.0426	16.3175	15.4321	16.4758	20.5714	12.9127	19.904	22.8724	68.9743	45.54	68.9107	14.68	21.1612	17.7241	13.8469
1067	12.152	804.611	PC O-34:1|PC O-18:1_16:0	[M+CH3COO]-	null	0.67	TRUE	10.66	804.612	C42H84NO7P	EtherPC	IQLHTKSHLGLPMG-UHFFFAOYSA-N	O=C(OC(COCCCCCCCCC=CCCCCCCCC)COP(=O)([O-])OCC[N+](C)(C)C)CCCCCCCCCCCCCCC	410	FALSE	TRUE	TRUE	o; Normalized unit: pmol_per_10E6_cells; Annotation method: Msp20230802111825_NCDK-TUAT_converted_dev_1	FALSE	FALSE	1067	0	0	1	0.34	0.68	0.91	6	2	2.39	946.65	804.61115:13663 804.71424:21 805.06647:13 805.29106:14 805.41366:12 805.43734:12 805.51278:12 805.61494:6362 805.69823:30 805.76705:11 806.38552:12 806.40775:12 806.44142:17 806.45943:7 806.51489:11 806.54590:37 806.61700:1370 806.68802:26 806.71143:31	50.79063:22 56.62348:20 58.05828:20 59.01470:2046 60.01693:29 68.08789:20 75.00779:29 78.95912:46 83.02227:46 83.03121:20 101.90124:20 112.42552:20 112.98040:50 113.07296:20 113.25604:32 113.33506:20 113.72656:36 113.87846:20 113.97618:49 114.03791:20 114.28385:20 114.69998:21 114.89828:20 114.91065:11 115.01748:20 115.06738:20 115.44762:64 115.97269:37 123.71354:20 125.00079:20 126.17335:32 126.…	54.3339	61.7466	64.4083	62.0971	65.3308	81.4125	62.1326	91.3516	96.6507	348.079	242.131	357.843	66.5297	86.327	79.1068	56.0518
1063	11.252	802.595	PC O-34:2|PC O-18:1_16:1	[M+CH3COO]-	null	0.04	TRUE	9.94	802.597	C42H82NO7P	EtherPC	NYCSYGXUFPLQOO-UHFFFAOYSA-N	O=C(OC(COCCCCCCCCC=CCCCCCCCC)COP(=O)([O-])OCC[N+](C)(C)C)CCCCCCCC=CCCCCCC	410	FALSE	TRUE	TRUE	o; Normalized unit: pmol_per_10E6_cells; Annotation method: Msp20230802111825_NCDK-TUAT_converted_dev_1	FALSE	FALSE	1063	0	0	0.99	0.36	0.5	0.88	6	2	2.34	242.91	802.59481:1344 803.16801:6 803.34393:32 803.52168:19 803.59873:637 803.67143:14 803.75823:8 804.34924:12 804.58875:189 804.69359:13	58.77960:20 59.01402:234 78.96046:14 94.98002:73 95.34525:109 98.95167:33 109.27952:20 112.78181:20 113.84086:53 125.70551:25 137.02625:99 152.99463:36 167.18977:12 167.29483:20 168.84726:261 168.98085:32 169.31652:20 169.35985:20 169.42742:20 169.59670:77 170.02880:34 170.69452:20 171.00434:20 171.95072:45 172.73143:20 172.78353:66 172.93489:20 173.34233:21 173.48146:20 173.58450:175 174.26968:1…	5.07198	3.58485	6.22039	6.34856	7.52339	8.01597	5.88454	8.00437	4.09182	32.3662	23.0647	34.4436	3.12677	7.95165	5.12287	5.34609
1119	13.199	832.642	PC O-36:1|PC O-18:0_18:1	[M+CH3COO]-	null	0.14	TRUE	11.81	832.644	C44H88NO7P	EtherPC	JDBBQTCNJFZWPL-UHFFFAOYSA-N	O=C(OC(COCCCCCCCCCCCCCCCCCC)COP(=O)([O-])OCC[N+](C)(C)C)CCCCCCCC=CCCCCCCCC	410	FALSE	TRUE	TRUE	o; Normalized unit: pmol_per_10E6_cells; Annotation method: Msp20230802111825_NCDK-TUAT_converted_dev_1	FALSE	FALSE	1119	0	0	0.98	0.42	0.6	0.9	6	2	2.38	349.18	832.64056:2036 832.74418:6 833.06370:11 833.50194:11 833.55983:6 833.64460:899 833.72733:13 834.46359:6 834.51877:11 834.55955:48 834.64581:260 834.71006:14	59.01369:563 59.02183:20 60.01816:20 61.98781:20 78.95900:20 114.62977:20 122.98958:41 124.77923:20 126.17268:71 126.28709:20 143.10599:43 159.08054:40 159.09744:33 159.44755:47 168.04315:31 168.04933:20 171.14466:27 174.23892:95 184.12689:80 185.04348:14 185.46922:20 186.27849:88 186.92673:20 188.02914:20 188.30054:20 188.98530:20 189.04051:20 189.62458:161 189.89431:20 190.80273:20 190.88189:20…	8.8734	10.332	10.7435	9.87674	11.3812	13.0133	9.37358	13.9685	13.892	49.3818	34.3802	49.7479	10.6368	13.2427	11.8782	8.81707
1115	12.32	830.626	PC O-36:2|PC O-18:1_18:1	[M+CH3COO]-	null	0.19	TRUE	10.89	830.628	C44H86NO7P	EtherPC	SLADRSJRKVHHAA-UHFFFAOYSA-N	O=C(OC(COCCCCCCCCC=CCCCCCCCC)COP(=O)([O-])OCC[N+](C)(C)C)CCCCCCCC=CCCCCCCCC	410	FALSE	TRUE	TRUE	o; Normalized unit: pmol_per_10E6_cells; Annotation method: Msp20230802111825_NCDK-TUAT_converted_dev_1	FALSE	FALSE	1115	0	0	0.99	0.44	0.74	0.92	6	2	2.43	523.82	830.62579:4322 830.72118:93 830.77371:62 831.37542:212 831.62892:1968 831.68767:155 832.36386:124 832.38962:71 832.54560:75 832.56309:100 832.62736:658 832.68031:38	59.00762:20 59.01437:948 59.02281:71 62.54317:20 76.96949:39 78.95886:15 84.99061:20 87.73793:35 94.98088:86 95.98122:20 103.41103:20 104.79135:16 117.62511:20 122.75342:20 122.98212:21 124.17154:20 124.74686:20 124.80266:20 125.20183:20 125.23088:20 125.27253:20 125.30306:24 125.73071:27 125.87378:12 126.72052:20 133.10146:20 133.80224:122 137.01652:37 137.02727:347 137.04085:60 138.02807:21 140…	17.1141	15.8029	20.3834	19.767	22.81	25.5212	19.7101	25.2403	22.8197	129.87	76.7626	120.141	18.6411	22.349	20.2991	18.1648
744	12.249	674.51	PE O-32:1|PE O-16:1_16:0	[M-H]-	null	0.01	TRUE	10.05	674.513	C37H74NO7P	EtherPE	ZOBVVYDBLUMXCG-UHFFFAOYSA-N	O=C(OC(COCCCCCCCCC=CCCCCCC)COP(=O)(O)OCCN)CCCCCCCCCCCCCCC	410	FALSE	TRUE	TRUE	o; Normalized unit: pmol_per_10E6_cells; Annotation method: Msp20230802111825_NCDK-TUAT_converted_dev_1	FALSE	FALSE	744	0	0	0.98	0.3	0.4	0.87	3	2	2.29	68.26	674.51175:1581 674.53680:419 675.48757:194 675.51463:804 676.45894:168 676.49465:169 676.52488:661	59.01320:81 59.01909:26 61.01846:20 61.97473:97 74.98867:35 78.95906:80 78.96766:20 96.96419:20 107.31490:20 108.78312:128 109.19669:20 111.28129:67 111.62005:58 111.72476:16 112.92502:20 113.44991:22 113.49562:20 113.61931:20 114.96069:20 116.27266:35 117.60327:42 117.77228:20 119.14619:17 121.93900:45 122.85925:20 123.52381:104 128.59523:20 131.32884:57 131.87104:22 134.98221:20 135.04464:31 13…	1.2593	2.05352	1.66721	1.96369	1.56103	2.30314	1.43558	2.10451	2.76894	2.77209	0.798326	3.0758	1.83236	2.37001	1.94842	1.4719
738	11.271	672.497	PE O-32:2|PE O-16:1_16:1	[M-H]-	null	0.1	TRUE	9.52	672.497	C37H72NO7P	EtherPE	LXPNPYVUDOMVDN-UHFFFAOYSA-N	O=C(OC(COCCCCCCCCC=CCCCCCC)COP(=O)(O)OCCN)CCCCCCCC=CCCCCCC	410	FALSE	TRUE	TRUE	o; Normalized unit: pmol_per_10E6_cells; Annotation method: Msp20230802111825_NCDK-TUAT_converted_dev_1	FALSE	FALSE	738	0	0	1	0.47	0.6	0.89	3	2	2.4	272.8	672.49614:1241 672.55004:64 673.31971:410 673.50021:455 673.55359:47 673.56857:25 673.65726:37 674.31540:150 674.50490:160	59.01384:251 59.02124:63 60.01833:20 64.67959:20 78.95971:87 99.08264:17 112.24198:20 113.04878:143 136.76821:20 137.00085:29 140.00276:7 140.00980:105 141.01526:55 152.99286:20 154.89215:120 163.01707:20 166.02387:20 166.02842:5 168.03537:20 168.74377:89 168.98944:29 169.53291:20 169.73342:20 169.95717:61 170.32989:20 171.01825:99 171.03261:14 171.47977:20 171.57919:20 171.60293:20 172.30217:71 …	1.88783	6.83933	6.22748	6.24318	6.08297	8.10619	4.57548	7.16837	9.90034	22.2366	17.4713	25.7266	6.33955	8.77162	7.59772	5.20438
804	12.326	700.528	PE O-34:2|PE O-16:1_18:1	[M-H]-	null	0.51	TRUE	10.17	700.529	C39H76NO7P	EtherPE	RFPQMVKZNQOUGY-UHFFFAOYSA-N	O=C(OC(COCCCCCCCCC=CCCCCCC)COP(=O)(O)OCCN)CCCCCCCC=CCCCCCCCC	410	FALSE	TRUE	TRUE	o; Normalized unit: pmol_per_10E6_cells; Annotation method: Msp20230802111825_NCDK-TUAT_converted_dev_1	FALSE	FALSE	804	0	0	1	0.37	0.79	0.92	3	2	2.43	2135.24	700.52775:19590 700.61886:30 700.65465:17 700.84501:9 701.35055:27 701.46661:17 701.53121:6793 701.66771:17 701.80984:14 702.34200:9 702.35400:20 702.37704:9 702.47039:13 702.53532:1444 702.59438:27 702.60806:18	59.01311:78 59.02039:54 61.98653:7 78.95882:591 95.24889:20 96.70400:65 96.96674:20 99.57602:62 99.99702:34 100.93107:9 108.18835:20 112.15666:20 115.34699:20 116.20488:20 120.82842:105 121.99854:57 123.28682:20 123.49161:44 123.59569:12 124.25229:20 124.26430:20 124.38807:45 124.46850:20 124.48035:92 124.49690:47 124.51009:20 124.57349:20 124.65744:15 124.76875:45 125.05820:42 125.12508:20 125.1…	106.014	127.004	144.418	144.873	139.617	175.366	138.56	203.729	199.629	523.549	309.409	426.552	149.674	178.423	167.134	138.519
799	11.596	698.512	PE O-34:3|PE O-16:1_18:2	[M-H]-	null	0.07	TRUE	9.67	698.513	C39H74NO7P	EtherPE	RIQAKBUOHSSMTC-UHFFFAOYSA-N	O=C(OC(COCCCCCCCCC=CCCCCCC)COP(=O)(O)OCCN)CCCCCCCC=CCC=CCCCCC	410	FALSE	TRUE	TRUE	o; Normalized unit: pmol_per_10E6_cells; Annotation method: Msp20230802111825_NCDK-TUAT_converted_dev_1	FALSE	FALSE	799	0	0	1	0.48	0.59	0.91	3	2	2.4	193.19	698.51272:1355 699.27080:8 699.45587:13 699.51563:565 700.51894:157 700.58461:8	59.01238:25 75.00963:20 78.95798:33 106.78199:27 112.98157:21 125.10501:82 136.87553:40 140.01147:55 140.02345:20 152.99743:20 155.23663:8 159.07973:20 159.08426:9 163.01494:20 165.28649:20 169.23921:14 172.47419:42 179.03396:56 180.57794:20 182.11726:20 186.02084:20 187.09602:7 187.11122:20 188.33831:75 189.06373:20 189.32174:20 189.80338:81 189.85244:20 190.00767:20 190.11773:20 190.60695:20 19…	3.23809	5.3704	4.70325	4.79091	4.35661	5.39408	3.70307	6.13646	7.55988	22.6421	18.5621	24.257	5.73297	7.31911	6.48191	4.23307
883	13.275	728.56	PE O-36:2|PE O-18:1_18:1	[M-H]-	null	0.17	TRUE	11.31	728.56	C41H80NO7P	EtherPE	GHNXVMPBTBKJRP-UHFFFAOYSA-N	O=C(OC(COCCCCCCCCC=CCCCCCCCC)COP(=O)(O)OCCN)CCCCCCCC=CCCCCCCCC	410	FALSE	TRUE	TRUE	o; Normalized unit: pmol_per_10E6_cells; Annotation method: Msp20230802111825_NCDK-TUAT_converted_dev_1	FALSE	FALSE	883	0	0	0.99	0.44	0.77	0.93	3	2	2.44	1353.11	728.55837:7372 728.63857:32 728.69833:30 728.87184:13 729.37911:53 729.39368:44 729.50798:37 729.56176:3230 729.66718:25 729.68918:13 730.11704:25 730.34186:23 730.38612:41 730.56925:937 730.64858:25	59.01338:155 64.34471:20 76.23942:20 78.95857:280 98.62961:23 101.93247:20 111.55996:61 119.19946:20 121.99605:20 122.00361:20 122.00690:20 123.09718:20 123.31190:20 123.42411:92 123.52082:20 123.79571:40 124.03872:26 124.38777:20 124.54732:20 124.65009:20 124.66704:20 124.92801:20 125.01013:20 125.08343:31 125.12844:20 125.13830:20 125.28188:20 125.32824:103 126.51388:20 129.58178:20 130.05273:2…	51.2532	64.2691	77.4111	80.6555	78.3233	93.0759	74.2421	107.284	91.7283	258.852	147.545	189.297	84.8625	91.1279	85.8564	70.8448
878	12.454	726.543	PE O-36:3|PE O-18:2_18:1	[M-H]-	null	0.56	TRUE	10.55	726.544	C41H78NO7P	EtherPE	KTJAFMBXBPVGGI-UHFFFAOYSA-N	O=C(OC(COCCCCCCCCC=CCC=CCCCCC)COP(=O)(O)OCCN)CCCCCCCC=CCCCCCCCC	410	FALSE	TRUE	TRUE	o; Normalized unit: pmol_per_10E6_cells; Annotation method: Msp20230802111825_NCDK-TUAT_converted_dev_1	FALSE	FALSE	878	0	0	1	0.49	0.81	0.91	3	2	2.45	472.12	726.54387:7316 726.64962:14 727.31346:24 727.36768:6 727.41436:11 727.45367:19 727.47549:10 727.54699:2990 727.62546:9 727.70480:10 728.29651:6 728.31562:11 728.45492:9 728.49667:10 728.55132:676 728.62276:13	59.01526:30 69.45098:75 75.00929:75 78.95989:224 87.00411:20 92.30202:51 103.04384:20 112.98528:20 119.15218:20 120.80116:20 122.00449:20 122.30382:20 123.46054:53 123.71388:20 124.00146:120 124.02584:74 124.15790:12 124.36951:20 124.76434:37 124.83090:20 125.02851:20 125.12071:21 125.12734:15 125.13417:61 125.29095:20 125.30356:20 125.80140:42 125.92051:20 127.32855:20 131.82840:20 135.30500:17 …	19.3995	29.9656	28.6151	29.2429	28.9252	37.1666	25.3162	41.5112	18.8	139.5	112.153	155.299	33.4048	42.7376	39.3242	25.8459
870	12.281	724.528	PE O-36:4|PE O-16:1_20:3	[M-H]-	null	0.56	TRUE	10.25	724.529	C41H76NO7P	EtherPE	SGQXZIZOYWUPOW-UHFFFAOYSA-N	O=C(OC(COCCCCCCCCC=CCCCCCC)COP(=O)(O)OCCN)CCCCCCCCCC=CCC=CCC=CCC	410	FALSE	TRUE	TRUE	o; Normalized unit: pmol_per_10E6_cells; Annotation method: Msp20230802111825_NCDK-TUAT_converted_dev_1	FALSE	FALSE	870	0	0	0.99	0.56	0.76	0.92	3	2	2.46	387.11	724.52715:2020 725.20465:11 725.46984:11 725.53057:797 726.30821:114 726.53472:199	59.01370:45 61.98778:20 62.96279:6 72.99158:5 73.02835:28 78.95935:50 78.96462:28 78.96706:20 83.05181:38 95.08779:20 98.25029:20 100.93269:20 117.65006:28 131.75644:20 133.44203:26 135.40239:34 140.01042:170 140.02421:24 143.19244:20 145.68094:20 148.49031:20 152.99610:33 154.02439:45 158.41233:20 158.97437:20 163.01215:20 166.01913:7 166.02860:20 168.61323:20 177.49421:20 178.91093:20 179.03078…	18.9924	28.9503	27.7639	29.2	29.3163	38.0728	23.4219	40.6177	47.8473	83.43	25.8799	91.0098	30.4203	40.6911	37.9637	25.8783
860	11.523	722.513	PE O-36:5|PE O-16:1_20:4	[M-H]-	null	0.38	TRUE	9.65	722.513	C41H74NO7P	EtherPE	YATSYZSZUULQDZ-UHFFFAOYSA-N	O=C(OC(COCCCCCCCCC=CCCCCCC)COP(=O)(O)OCCN)CCCCCCC=CCC=CCC=CCC=CCC	410	FALSE	TRUE	TRUE	o; Normalized unit: pmol_per_10E6_cells; Annotation method: Msp20230802111825_NCDK-TUAT_converted_dev_1	FALSE	FALSE	860	0	0	1	0.55	0.76	0.93	3	2	2.46	486.59	722.51256:3124 722.59673:10 723.19593:10 723.45503:15 723.51578:1209 723.62755:12 724.51922:265 724.57053:13	59.01362:111 78.54842:45 78.96043:79 83.05188:17 89.02405:20 93.06848:20 102.82113:20 107.08811:59 121.99944:20 132.35378:22 134.05466:20 134.74563:20 135.19454:20 140.00298:20 140.01014:121 141.09194:20 141.60315:20 142.28728:20 151.14536:8 152.99420:20 156.93790:20 157.06738:20 163.01379:8 163.07661:30 166.02699:19 167.23059:20 167.90512:20 168.11878:43 177.08752:13 177.09747:22 177.16689:20 17…	29.0026	43.0045	38.2809	36.8703	33.0988	42.5273	36.4893	50.6019	65.5794	69.7569	64.0017	84.8421	45.1045	55.9209	52.4284	38.2255
856	10.973	720.497	PE O-36:6|PE O-16:1_20:5	[M-H]-	null	0.04	TRUE	9.3	720.497	C41H72NO7P	EtherPE	YMKZESHNWGNAIE-UHFFFAOYSA-N	O=C(OC(COCCCCCCCCC=CCCCCCC)COP(=O)(O)OCCN)CCCC=CCC=CCC=CCC=CCC=CCC	410	FALSE	TRUE	TRUE	o; Normalized unit: pmol_per_10E6_cells; Annotation method: Msp20230802111825_NCDK-TUAT_converted_dev_1	FALSE	FALSE	856	0	0	1	0.44	0.57	0.94	3	2	2.4	238.03	720.49605:1544 720.54602:43 720.58465:19 720.61052:7 720.72105:9 721.42818:12 721.43925:10 721.49995:708 721.56656:12 722.07590:9 722.17374:13 722.41498:10 722.46494:11 722.50247:155 722.56798:9	59.01452:90 67.05378:20 71.01359:8 78.95869:76 81.07170:20 83.04894:7 85.00194:10 87.00778:55 109.10494:12 111.90990:20 121.10182:20 131.08509:20 133.10082:20 135.11861:20 136.86799:7 137.13148:20 140.01152:52 140.02092:25 144.08436:35 148.20488:29 149.06807:20 151.00508:20 151.14908:80 152.99699:20 161.13146:11 163.07807:36 163.11168:20 163.14791:15 165.16466:20 166.02590:13 167.10826:5 167.9849…	3.89272	6.1353	5.39244	5.25761	4.62937	6.51551	5.37934	7.82272	10.6537	19.3002	16.2067	23.1177	7.05775	8.97455	8.16978	5.3563
957	13.697	756.589	PE O-38:2|PE O-16:1_22:1	[M-H]-	null	0.6	TRUE	12.72	756.591	C43H84NO7P	EtherPE	CPCDMYAHSAXVCA-UHFFFAOYSA-N	O=C(OC(COCCCCCCCCC=CCCCCCC)COP(=O)(O)OCCN)CCCCCCCCCCCC=CCCCCCCCC	410	FALSE	TRUE	TRUE	o; Normalized unit: pmol_per_10E6_cells; Annotation method: Msp20230802111825_NCDK-TUAT_converted_dev_1	FALSE	FALSE	957	0	0	0.99	0.37	0.49	0.92	3	2	2.36	342.78	756.58961:1235 757.16580:11 757.36582:9 757.41125:49 757.48477:23 757.51676:63 757.59357:578 757.75394:6 758.40833:17 758.43516:19 758.46872:9 758.51635:24 758.59958:230 758.66118:17 758.69495:10	59.01312:42 60.01433:20 61.98878:20 78.95822:62 96.41040:70 96.96764:13 100.93230:20 100.94348:20 128.71995:20 140.01010:41 173.11523:20 175.65105:20 179.03414:55 180.03862:20 196.03889:64 199.37956:18 200.78407:21 203.57930:21 204.81510:34 208.81565:21 208.94872:21 209.51403:21 210.14530:13 210.97760:21 211.98519:91 212.38987:21 213.10564:20 213.66376:20 214.18585:21 214.62616:20 214.78332:21 21…	8.83746	15.6024	14.5978	15.0323	13.758	17.9128	11.3242	19.8789	23.9742	52.8909	37.2387	52.1887	16.4881	20.7963	17.8621	11.5378
953	13.377	754.574	PE O-38:3|PE O-18:2_20:1	[M-H]-	null	0.79	TRUE	11.96	754.576	C43H82NO7P	EtherPE	VBHVWWDERMHMNQ-UHFFFAOYSA-N	O=C(OC(COCCCCCCCCC=CCC=CCCCCC)COP(=O)(O)OCCN)CCCCCCCCCC=CCCCCCCCC	410	FALSE	TRUE	TRUE	o; Normalized unit: pmol_per_10E6_cells; Annotation method: Msp20230802111825_NCDK-TUAT_converted_dev_1	FALSE	FALSE	953	0	0	0.99	0.32	0.51	0.92	3	2	2.35	425.32	754.57365:3232 754.64743:52 755.34408:150 755.57610:1344 755.63204:60 756.33311:71 756.58456:676	56.03774:39 59.01395:329 59.02205:20 59.64796:47 72.99505:41 73.02821:49 74.02268:24 74.76625:10 75.00910:1119 78.95872:107 78.96871:20 103.84715:20 104.97441:57 108.55762:28 111.49763:20 122.00573:20 122.59235:62 125.55570:20 135.62657:20 136.21955:28 137.19500:75 138.73387:31 139.61945:20 140.01204:108 144.25316:20 147.75491:19 150.64617:29 163.01393:20 166.02515:20 168.42031:20 170.60225:20 17…	14.2281	20.6593	20.7567	21.6834	20.3714	29.2509	18.2069	29.5375	26.734	77.1271	48.4662	65.2245	22.2063	26.5584	23.2146	23.3678
944	13.072	752.559	PE O-38:4|PE O-16:1_22:3	[M-H]-	null	0.13	TRUE	11.15	752.56	C43H80NO7P	EtherPE	KGUFJBOXYGWRSC-UHFFFAOYSA-N	O=C(OC(COCCCCCCCCC=CCCCCCC)COP(=O)(O)OCCN)CCCCCCCCC=CCC=CCC=CCCCCC	410	FALSE	TRUE	TRUE	o; Normalized unit: pmol_per_10E6_cells; Annotation method: Msp20230802111825_NCDK-TUAT_converted_dev_1	FALSE	FALSE	944	0	0	1	0.37	0.59	0.92	3	2	2.39	598.82	752.55883:5146 752.64882:17 752.67882:14 753.19454:10 753.31172:11 753.49200:13 753.56228:2086 753.65984:7 753.66926:7 754.16031:12 754.34187:26 754.49819:15 754.56662:589 754.64661:17	59.01472:287 60.01756:20 61.01649:8 61.98897:72 61.99667:20 68.99506:17 78.95828:109 83.04815:15 100.93279:21 101.06115:20 111.35040:34 112.98282:23 122.00663:6 127.12980:20 130.34598:20 134.13726:20 139.99792:20 140.01245:150 146.37839:84 148.60507:130 149.31038:20 149.53667:20 156.50620:20 157.12415:20 157.99978:20 159.08395:58 160.03924:64 160.08360:33 160.10532:20 163.01308:20 163.01690:8 164…	12.2508	22.0007	19.9464	19.2139	17.4793	24.5026	15.1293	26.0968	36.413	73.6946	36.8883	80.6725	20.7625	28.3971	24.3655	15.6688
943	13.25	752.559	PE O-38:4|PE O-18:1_20:3	[M-H]-	null	0.03	TRUE	11.32	752.56	C43H80NO7P	EtherPE	HQFUXXUGGNZWBH-UHFFFAOYSA-N	O=C(OC(COCCCCCCCCC=CCCCCCCCC)COP(=O)(O)OCCN)CCCCCCCCCC=CCC=CCC=CCC	410	FALSE	TRUE	TRUE	o; Normalized unit: pmol_per_10E6_cells; Annotation method: Msp20230802111825_NCDK-TUAT_converted_dev_1	FALSE	FALSE	943	0	0	1	0.44	0.76	0.92	3	2	2.44	1385.54	752.55902:11180 752.65888:63 752.97177:23 753.01113:41 753.14787:44 753.35617:23 753.38269:36 753.49616:48 753.56183:4969 753.64403:39 753.66770:67 753.71498:38 753.86856:40 754.07819:23 754.33839:297 754.38928:35 754.44099:43 754.56708:1569 754.62259:87 754.65507:40	59.01447:327 60.01703:25 61.01637:20 61.98794:53 62.96392:8 67.02359:20 72.99383:45 73.02979:179 78.95904:282 81.03305:22 83.05180:26 83.06020:20 87.08830:41 96.96601:20 97.06476:20 99.36886:20 101.05936:49 101.06915:20 106.48435:20 121.99767:20 127.07235:20 130.31111:29 133.59625:65 134.01438:45 134.29048:20 134.50112:20 134.53804:20 134.72329:20 134.76692:17 134.79094:20 134.89786:20 135.08336:…	10.8677	17.8431	16.184	16.2414	15.4802	19.0386	12.8727	20.3144	26.778	43.4827	9.99674	46.3352	17.6086	23.7727	20.9716	14.0823
934	12.663	750.543	PE O-38:5|PE O-18:1_20:4	[M-H]-	null	0.39	TRUE	10.87	750.544	C43H78NO7P	EtherPE	VLIJZYIABFUKFN-UHFFFAOYSA-N	O=C(OC(COCCCCCCCCC=CCCCCCCCC)COP(=O)(O)OCCN)CCCCCCC=CCC=CCC=CCC=CCC	410	FALSE	TRUE	TRUE	o; Normalized unit: pmol_per_10E6_cells; Annotation method: Msp20230802111825_NCDK-TUAT_converted_dev_1	FALSE	FALSE	934	0	0	1	0.55	0.73	0.94	3	2	2.46	477.5	750.54358:3033 750.62618:22 750.65504:11 750.86512:10 750.95711:10 751.22319:10 751.30962:9 751.36039:10 751.37891:6 751.40087:11 751.54663:1205 751.60865:15 751.61750:13 751.63726:8 751.65722:10 752.05940:10 752.32796:12 752.35593:29 752.38878:9 752.42897:11 752.55065:316 752.61985:22 752.65054:13	59.01305:114 59.02246:20 61.98890:51 78.95896:72 81.03518:5 83.04907:22 87.65712:20 93.06994:19 93.07516:15 96.97202:20 99.01873:20 130.18521:77 133.76125:20 136.21022:20 140.01096:126 143.33313:20 155.10410:12 163.07373:20 169.11998:8 170.74141:91 173.46711:20 177.09218:28 177.16555:8 177.75632:20 179.03527:20 179.17266:20 180.82397:20 182.64619:20 187.59771:20 187.68464:30 189.16121:20 191.1061…	13.944	22.2557	20.6671	18.7854	16.9027	23.1143	18.8183	26.8417	36.6512	52.1199	44.3813	66.7132	21.9199	29.8779	27.0684	18.9737
933	12.405	750.542	PE O-38:5|PE O-18:2_20:3	[M-H]-	null	0.32	TRUE	10.51	750.544	C43H78NO7P	EtherPE	KDKDOORFPQYZGM-UHFFFAOYSA-N	O=C(OC(COCCCCCCCCC=CCC=CCCCCC)COP(=O)(O)OCCN)CCCCCCCCCC=CCC=CCC=CCC	410	FALSE	TRUE	TRUE	o; Normalized unit: pmol_per_10E6_cells; Annotation method: Msp20230802111825_NCDK-TUAT_converted_dev_1	FALSE	FALSE	933	0	0	0.99	0.43	0.62	0.92	3	2	2.4	420.81	750.54210:2918 750.62695:26 751.54551:1258 752.30330:16 752.32790:30 752.35879:92 752.54828:319 752.59937:17	54.03419:7 55.02030:20 59.01408:73 60.04890:20 71.01349:20 72.99181:20 78.95986:104 82.95070:9 83.05089:20 89.02221:20 96.88827:62 98.02395:24 98.03325:20 99.00888:50 99.01960:336 100.00372:15 126.06923:20 129.40127:20 131.67847:16 132.36838:23 134.23162:20 135.85131:20 136.06089:20 136.22717:20 136.85610:20 137.45661:4 139.34407:20 140.01074:145 144.57268:20 163.01748:20 166.02766:20 167.09710:2…	16.2404	21.8388	23.3676	23.3202	23.6924	29.0012	22.1631	33.2153	32.2926	79.3878	48.5467	63.633	24.9233	30.6773	28.5727	21.441
931	11.687	748.528	PE O-38:6|PE O-18:2_20:4	[M-H]-	null	0.46	TRUE	10.04	748.529	C43H76NO7P	EtherPE	QGMRGDWLZOYPFY-UHFFFAOYSA-N	O=C(OC(COCCCCCCCCC=CCC=CCCCCC)COP(=O)(O)OCCN)CCCCCCC=CCC=CCC=CCC=CCC	410	FALSE	TRUE	TRUE	o; Normalized unit: pmol_per_10E6_cells; Annotation method: Msp20230802111825_NCDK-TUAT_converted_dev_1	FALSE	FALSE	931	0	0	1	0.47	0.56	0.92	3	2	2.4	437.68	748.52838:1277 748.64976:17 749.48313:10 749.53292:565 749.59303:12 750.26757:12 750.53683:170 750.61091:10 750.63623:10	59.01420:51 78.95948:39 97.34300:20 112.98586:20 140.01016:61 140.01835:20 141.22662:26 143.39448:20 163.01464:7 163.01902:20 163.07445:20 177.17610:20 177.71180:10 179.03128:20 179.03676:26 179.04494:11 185.22027:51 189.85030:20 191.10606:11 196.02462:24 196.03791:109 196.05874:8 196.70337:20 197.71517:9 200.33312:42 203.51261:21 204.37357:21 204.84362:42 205.11884:14 205.18701:7 205.19638:25 20…	25.6326	42.8334	36.5451	34.9141	30.9117	43.8543	34.993	51.6257	63.2584	79.1067	67.0622	86.1429	46.4503	54.9235	49.8558	35.0584
923	11.405	746.512	PE O-38:7|PE O-16:1_22:6	[M-H]-	null	0.03	TRUE	9.58	746.513	C43H74NO7P	EtherPE	KGCPGAKRLOCUEV-UHFFFAOYSA-N	O=C(OC(COCCCCCCCCC=CCCCCCC)COP(=O)(O)OCCN)CCC=CCC=CCC=CCC=CCC=CCC=CCC	410	FALSE	TRUE	TRUE	o; Normalized unit: pmol_per_10E6_cells; Annotation method: Msp20230802111825_NCDK-TUAT_converted_dev_1	FALSE	FALSE	923	0	0	1	0.37	0.5	0.94	3	2	2.37	208.44	746.51256:1410 747.51504:536 747.58233:7 747.64909:20 748.51959:206	59.01306:134 67.05343:29 67.06059:36 68.99287:20 68.99576:8 78.95956:41 81.07165:20 87.52841:20 89.28743:20 93.07169:37 102.14962:79 105.07262:20 107.08113:20 107.08648:37 109.10252:20 112.98531:21 117.07007:20 119.08591:20 121.03026:9 121.03382:20 121.09641:20 123.08500:20 123.11654:19 131.08486:9 133.10170:25 134.93070:20 135.11166:20 137.13163:20 140.00931:47 140.01589:83 143.08163:20 147.1209…	7.37536	12.583	10.7877	9.51195	8.83911	10.9313	9.58093	13.72	16.8298	17.3313	16.4724	20.2503	11.8587	14.257	12.9797	10.8828
977	13.377	766.573	PE O-39:4|PE O-18:1_21:3	[M-H]-	null	0.03	TRUE	11.7	766.576	C44H82NO7P	EtherPE	MBEIGNWVFJKCHN-UHFFFAOYSA-N	O=C(OC(COCCCCCCCCC=CCCCCCCCC)COP(=O)(O)OCCN)CCCCCCCC=CCC=CCC=CCCCCC	410	FALSE	TRUE	TRUE	o; Normalized unit: pmol_per_10E6_cells; Annotation method: Msp20230802111825_NCDK-TUAT_converted_dev_1	FALSE	FALSE	977	0	0	0.99	0.22	0.3	0.9	3	2	2.28	171.52	766.57342:1812 767.33978:295 767.36986:279 767.57440:1217 768.35482:383 768.55005:521 768.57521:661	57.48495:20 59.00654:20 59.01404:484 61.83823:5 61.98858:20 68.19299:20 74.03578:82 76.98737:20 77.48492:20 78.95797:15 82.96036:81 82.96695:13 83.02182:20 85.00290:41 85.02746:11 87.00875:572 87.01563:107 87.02565:161 87.03039:122 87.04473:446 88.00381:20 88.01074:12 88.02054:18 96.07445:36 140.00959:32 140.02089:28 148.40766:20 148.58491:20 150.41336:127 157.45319:20 177.08892:37 178.02286:6 17…	2.55886	3.1067	3.96069	4.10623	4.08889	4.48682	3.31749	4.79926	2.70162	8.3086	0.351829	5.75813	3.60048	3.44986	3.4188	4.43148
1017	13.755	782.605	PE O-40:3|PE O-18:2_22:1	[M-H]-	null	0.25	TRUE	13.05	782.607	C45H86NO7P	EtherPE	IDGPSXXVLXZHDG-UHFFFAOYSA-N	O=C(OC(COCCCCCCCCC=CCC=CCCCCC)COP(=O)(O)OCCN)CCCCCCCCCCCC=CCCCCCCCC	410	FALSE	TRUE	TRUE	o; Normalized unit: pmol_per_10E6_cells; Annotation method: Msp20230802111825_NCDK-TUAT_converted_dev_1	FALSE	FALSE	1017	0	0	0.98	0.32	0.48	0.89	3	2	2.33	367.26	782.60410:1685 782.67194:39 783.37069:211 783.60826:627 784.36615:134 784.61341:280 784.65096:59	57.03114:20 57.03560:25 59.01457:221 59.04765:16 61.98732:18 61.99152:51 68.52470:20 72.99105:27 73.00000:16 73.02737:39 75.00915:1337 75.01744:91 76.01395:41 78.95887:46 79.67189:9 100.93097:13 100.93703:20 100.99221:20 101.93524:20 103.04090:21 140.01193:114 140.02310:16 149.40010:38 154.85397:76 196.03860:71 196.05694:20 202.56425:126 218.33351:27 219.07686:21 219.85753:21 220.29986:51 221.338…	8.87175	13.9658	14.8399	13.6899	13.1286	18.4305	11.0072	18.2394	18.4492	50.2278	33.5777	44.889	13.9649	19.222	16.1255	12.2493
1011	13.518	780.588	PE O-40:4|PE O-18:1_22:3	[M-H]-	null	0.03	TRUE	12.3	780.591	C45H84NO7P	EtherPE	PSMIYNSWBJKIAF-UHFFFAOYSA-N	O=C(OC(COCCCCCCCCC=CCCCCCCCC)COP(=O)(O)OCCN)CCCCCCCCC=CCC=CCC=CCCCCC	410	FALSE	TRUE	TRUE	o; Normalized unit: pmol_per_10E6_cells; Annotation method: Msp20230802111825_NCDK-TUAT_converted_dev_1	FALSE	FALSE	1011	0	0	0.98	0.43	0.56	0.92	3	2	2.38	268.48	780.58803:3169 780.63927:346 781.59204:1275 781.68591:227 782.36840:421 782.59596:484 782.64587:276	59.01298:102 61.98638:23 78.95993:31 87.04459:8 99.01620:9 100.93277:20 101.06046:24 101.93440:25 102.06117:20 137.00286:9 140.01027:43 147.39360:67 148.90618:20 149.70089:20 152.98712:6 158.97344:20 159.97846:20 160.97359:20 163.01704:8 179.03417:8 179.07207:31 194.95054:20 196.03804:47 211.10964:5 211.12986:17 212.06035:33 212.07195:111 212.13363:20 213.07205:21 213.13987:21 213.18555:43 216.93…	3.88153	7.00127	6.12929	5.07968	5.48626	7.2678	4.95171	7.42787	9.85245	19.162	13.255	13.927	6.7671	9.39394	7.46405	5.10393
1005	13.288	778.572	PE O-40:5|PE O-18:1_22:4	[M-H]-	null	0.03	TRUE	11.72	778.576	C45H82NO7P	EtherPE	AXKTVZFNYZPELI-UHFFFAOYSA-N	O=C(OC(COCCCCCCCCC=CCCCCCCCC)COP(=O)(O)OCCN)CCCCCCCCC=CCC=CCC=CCC=CCC	410	FALSE	TRUE	TRUE	o; Normalized unit: pmol_per_10E6_cells; Annotation method: Msp20230802111825_NCDK-TUAT_converted_dev_1	FALSE	FALSE	1005	0	0	0.99	0.31	0.47	0.91	3	2	2.34	596.18	778.57405:4140 779.53970:227 779.57552:2593 779.62640:326 780.39253:1014 780.58254:1248	55.01818:12 55.02442:20 59.01413:98 60.01682:20 67.05378:22 72.98990:20 72.99336:20 78.95883:100 78.96497:45 83.05157:7 89.02378:17 98.02271:65 98.03867:20 99.01065:89 99.01829:114 99.04795:20 99.99788:20 100.00249:44 100.01293:20 119.10986:43 121.99974:20 131.41645:42 136.99733:33 140.01147:145 140.60893:20 141.09158:8 144.16621:53 147.82433:87 148.29517:43 149.05459:20 155.10512:10 156.29412:12…	5.11623	5.61158	7.37517	8.15656	7.58106	9.33847	7.70992	10.2671	7.60649	16.8614	9.35666	11.5926	7.50004	8.11116	7.39381	6.92782
994	12.445	774.542	PE O-40:7|PE O-18:1_22:6	[M-H]-	null	0.03	TRUE	10.43	774.544	C45H78NO7P	EtherPE	IVBLZGVNSKPGOR-UHFFFAOYSA-N	O=C(OC(COCCCCCCCCC=CCCCCCCCC)COP(=O)(O)OCCN)CCC=CCC=CCC=CCC=CCC=CCC=CCC	410	FALSE	TRUE	TRUE	o; Normalized unit: pmol_per_10E6_cells; Annotation method: Msp20230802111825_NCDK-TUAT_converted_dev_1	FALSE	FALSE	994	0	0	0.99	0.33	0.52	0.92	3	2	2.36	341.82	774.54237:4642 775.54520:2219 776.55341:1594	52.39704:15 59.01467:322 59.02369:55 60.01729:22 60.99126:20 61.01631:65 61.46759:20 65.03818:20 67.05646:60 68.99599:80 77.03818:15 77.04442:20 78.32123:20 78.95914:121 81.07212:16 83.04899:30 87.96468:20 91.05464:20 93.06243:20 93.07095:56 94.18418:36 95.08767:21 96.97394:20 99.27196:64 105.07033:20 107.09014:91 109.10386:47 109.11050:13 109.94363:20 112.51373:20 112.97834:20 112.98479:84 112.9…	3.66829	4.87999	5.0102	4.76948	5.05068	5.77399	5.04829	6.686	7.55471	12.4214	8.06663	10.1523	5.16747	5.89858	6.03558	4.66725
986	11.577	772.527	PE O-40:8|PE O-18:2_22:6	[M-H]-	null	0.01	TRUE	9.94	772.529	C45H76NO7P	EtherPE	VVEHXBSUSFPSAC-UHFFFAOYSA-N	O=C(OC(COCCCCCCCCC=CCC=CCCCCC)COP(=O)(O)OCCN)CCC=CCC=CCC=CCC=CCC=CCC=CCC	410	FALSE	TRUE	TRUE	o; Normalized unit: pmol_per_10E6_cells; Annotation method: Msp20230802111825_NCDK-TUAT_converted_dev_1	FALSE	FALSE	986	0	0	1	0.07	0.31	0.93	3	2	2.27	172.41	772.52739:1562 772.62157:15 772.68269:12 773.44071:12 773.47472:12 773.53147:676 773.61624:20 773.65741:13 773.72455:7 774.53326:177 774.60809:76	59.01451:46 67.05460:15 78.95782:47 78.96196:7 78.96440:20 81.07041:20 83.02412:8 93.07483:22 95.83064:20 107.08540:22 109.09917:20 117.06963:8 121.10123:20 122.00372:20 123.11835:12 130.43009:20 131.08395:20 133.10440:28 135.11624:20 137.13302:9 137.15424:20 140.01234:50 147.12307:20 149.13236:20 153.09486:20 159.08011:20 161.12859:20 161.13490:20 161.14004:20 163.01636:20 163.07580:33 163.14805…	3.81965	6.1755	5.04833	5.06199	4.52698	5.89238	4.88238	6.58525	8.85439	9.01506	3.84751	10.3858	6.14578	6.83453	6.99846	5.41358
1081	14.198	810.635	PE O-42:3|PE O-18:1_24:2	[M-H]-	null	0.01	TRUE	13.19	810.638	C47H90NO7P	EtherPE	ATVZPAYHGJTUCZ-UHFFFAOYSA-N	O=C(OC(COCCCCCCCCC=CCCCCCCCC)COP(=O)(O)OCCN)CCCCCCCCCCCC=CCC=CCCCCCCC	410	FALSE	TRUE	TRUE	o; Normalized unit: pmol_per_10E6_cells; Annotation method: Msp20230802111825_NCDK-TUAT_converted_dev_1	FALSE	FALSE	1081	0	0	0.98	0.34	0.5	0.91	3	2	2.35	91.96	810.63512:1224 811.40451:767 811.63730:606 811.67677:196 812.38288:123 812.40392:169 812.54192:169 812.64592:411	55.59001:20 57.03503:20 59.01402:426 59.04954:20 59.34982:60 59.47957:20 59.55690:20 61.98759:11 72.98957:20 73.03033:20 75.00940:624 76.00671:20 78.95870:20 89.02560:20 100.93357:68 101.93517:20 102.93232:19 103.03876:20 106.19199:20 110.19397:42 111.99408:34 140.01282:50 152.99387:20 158.97670:44 158.98674:20 159.97515:22 160.90585:20 161.04103:49 161.06152:20 170.58339:20 179.03610:20 187.0935…	1.20711	2.0673	1.92839	1.62833	1.71293	2.47426	1.26266	1.96204	2.84272	4.62732	0.394218	4.87576	1.6407	2.50653	2.28373	1.60141
1074	13.829	808.619	PE O-42:4|PE O-18:1_24:3	[M-H]-	null	0.03	TRUE	13.02	808.623	C47H88NO7P	EtherPE	HQLHKAJYJBHXTJ-UHFFFAOYSA-N	O=C(OC(COCCCCCCCCC=CCCCCCCCC)COP(=O)(O)OCCN)CCCCCCCCC=CCC=CCC=CCCCCCCC	410	FALSE	TRUE	TRUE	o; Normalized unit: pmol_per_10E6_cells; Annotation method: Msp20230802111825_NCDK-TUAT_converted_dev_1	FALSE	FALSE	1074	0	0	0.98	0.31	0.46	0.93	3	2	2.34	282.77	808.61922:2370 809.42193:376 809.62227:1583 809.68494:217 810.40217:1143 810.43400:244 810.63000:868 810.67848:2206	57.03512:44 57.99549:20 59.01374:80 60.01577:20 61.98540:20 69.19831:20 71.80793:79 72.22672:20 72.99440:32 73.00094:7 78.26047:20 78.95800:64 78.96565:20 82.05251:20 89.02434:19 91.00356:20 98.94078:20 99.00950:17 99.02249:61 100.00051:9 100.00583:39 100.72667:4 101.02295:20 101.06154:1529 102.01603:17 102.06435:55 102.06855:20 109.36348:20 115.02508:15 129.05243:20 129.09020:6 140.00644:45 140.…	2.91674	4.15413	4.5679	4.55616	4.03517	5.27677	3.98738	4.85625	4.33269	11.8087	1.49351	9.20978	4.30078	5.30454	4.66262	3.66357
1066	13.384	804.588	PE O-42:6|PE O-18:1_24:5	[M-H]-	null	0.03	TRUE	11.76	804.591	C47H84NO7P	EtherPE	YYUBUOIQEGXELU-UHFFFAOYSA-N	O=C(OC(COCCCCCCCCC=CCCCCCCCC)COP(=O)(O)OCCN)CCCCCCCC=CCC=CCC=CCC=CCC=CCC	410	FALSE	TRUE	TRUE	o; Normalized unit: pmol_per_10E6_cells; Annotation method: Msp20230802111825_NCDK-TUAT_converted_dev_1	FALSE	FALSE	1066	0	0	0.98	0.19	0.29	0.86	3	2	2.25	241.26	804.58816:2474 804.63125:432 805.58939:1857 806.59312:895	59.01451:96 59.01895:46 63.52879:20 65.99840:29 71.01406:20 78.95826:63 112.98606:20 112.99085:20 115.00283:11 115.07617:20 121.02712:8 121.30920:47 124.98743:8 126.01678:47 140.01258:74 152.99033:20 159.70148:20 162.98404:5 168.04467:20 172.30278:124 174.50567:20 179.03235:56 180.82766:20 186.67753:20 188.49999:20 190.18478:96 191.18020:20 196.03651:55 198.52480:20 212.83951:61 217.04293:21 219.…	3.0927	3.50638	4.16944	4.01214	3.96551	5.57919	3.05421	4.6863	3.3424	7.74496	1.48503	6.02093	3.95958	3.67985	4.15852	4.79759
3139	18.677	808.771	TG O-48:1|TG O-16:0_14:0_18:1	[M+NH4]+	null	0.06	TRUE	14.79	808.775	C51H98O5	EtherTG	SROHKFOWVRUYJD-UHFFFAOYSA-N	O=C(OCC(OC(=O)CCCCCCCC=CCCCCCCCC)COCCCCCCCCCCCCCCCC)CCCCCCCCCCCCC	410	FALSE	TRUE	TRUE	o; Normalized unit: pmol_per_10E6_cells; Annotation method: Msp20230802111825_NCDK-TUAT_converted_dev_1	FALSE	FALSE	3139	0	0	0.98	0.37	0.45	0.93	5	2	2.35	88.48	808.77208:2378 809.51966:6 809.60142:18 809.66878:8 809.68938:11 809.77529:1287 809.83298:15 810.01399:11 810.43860:10 810.56539:10 810.59378:18 810.68426:10 810.71169:11 810.77765:333 810.82553:16	71.08474:253 81.06833:18 83.08605:105 83.08943:65 85.10089:267 95.08585:78 97.10015:179 99.10986:20 99.11603:30 109.10196:35 111.08238:25 111.11609:112 113.13049:25 121.10366:20 123.11687:90 125.12883:20 127.14692:20 135.11638:30 139.14305:52 141.16237:72 151.14560:54 157.13103:20 177.16163:27 183.20653:20 191.17410:20 211.20600:99 219.20444:35 225.25816:21 237.21926:21 239.23569:21 289.29016:39 …	0.110782	0.101967	0.159823	0.168168	0.188339	0.205824	0.182234	0.226099	0.188968	0.456607	0.404567	0.478255	0.224123	0.209236	0.196806	0.20922
3282	19.803	836.803	TG O-50:1|TG O-16:0_16:0_18:1	[M+NH4]+	null	0.06	TRUE	15.14	836.807	C53H102O5	EtherTG	NSEKYLOUAKIDTL-UHFFFAOYSA-N	O=C(OCC(OC(=O)CCCCCCCC=CCCCCCCCC)COCCCCCCCCCCCCCCCC)CCCCCCCCCCCCCCC	410	FALSE	TRUE	TRUE	o; Normalized unit: pmol_per_10E6_cells; Annotation method: Msp20230802111825_NCDK-TUAT_converted_dev_1	FALSE	FALSE	3282	0	0	0.98	0.56	0.67	0.86	5	2	2.41	146.4	836.80355:3335 837.13038:10 837.23980:11 837.54312:11 837.63253:9 837.70431:12 837.80695:1857 837.87454:9 837.90131:11 837.97220:11 838.56289:11 838.71045:10 838.73049:11 838.80975:456 838.88768:13	71.08589:274 79.05476:12 81.06799:33 83.04543:10 83.08530:106 85.10054:130 89.05907:14 93.06772:10 95.08421:66 97.10019:137 99.11686:94 109.09907:53 111.11582:74 113.13352:61 123.11604:21 125.13385:74 127.14782:74 135.11612:16 137.13466:24 139.14508:10 141.16150:31 149.12904:21 151.14350:46 153.16317:10 155.17860:27 165.16216:7 169.19078:49 177.16378:20 181.15723:10 183.20983:19 185.15142:31 191.…	0.19968	0.163709	0.28404	0.313785	0.316918	0.319933	0.31935	0.491805	0.340326	0.834554	0.617493	0.787447	0.500292	0.41745	0.394729	0.31558
3269	18.782	834.786	TG O-50:2|TG O-18:1_16:0_16:1	[M+NH4]+	null	0.06	TRUE	14.9	834.791	C53H100O5	EtherTG	HZTGMKCIDAZQKQ-UHFFFAOYSA-N	O=C(OCC(OC(=O)CCCCCCCC=CCCCCCC)COCCCCCCCCC=CCCCCCCCC)CCCCCCCCCCCCCCC	410	FALSE	TRUE	TRUE	o; Normalized unit: pmol_per_10E6_cells; Annotation method: Msp20230802111825_NCDK-TUAT_converted_dev_1	FALSE	FALSE	3269	0	0	0.98	0.34	0.41	0.92	5	2	2.33	190.18	834.78798:2024 835.23971:23 835.60402:10 835.68672:10 835.79199:1082 835.85362:60 835.89511:12 836.23279:10 836.54975:11 836.60372:11 836.65366:10 836.68871:15 836.79427:342 836.85641:50	71.04783:73 71.08509:82 81.06909:67 83.08407:69 85.09907:90 85.10497:20 95.08476:48 97.09999:132 99.11435:119 109.09849:54 111.11930:150 113.13279:31 121.09838:27 123.11686:27 125.13137:32 127.14420:20 135.11615:48 137.13163:17 139.14755:20 141.16140:21 149.13332:20 163.14831:15 165.16186:48 167.13964:26 184.07043:29 191.17626:20 207.20994:15 211.20079:21 225.25630:21 229.21217:21 237.21533:44 23…	0.147491	0.123555	0.202868	0.224992	0.240325	0.264739	0.231646	0.31671	0.249008	0.669955	0.611435	0.694763	0.285412	0.291159	0.277638	0.23611
3388	20.547	864.833	TG O-52:1|TG O-18:0_16:0_18:1	[M+NH4]+	null	0.08	TRUE	15.66	864.838	C55H106O5	EtherTG	BJGHBVVNFOFKNW-UHFFFAOYSA-N	O=C(OCC(OC(=O)CCCCCCCC=CCCCCCCCC)COCCCCCCCCCCCCCCCCCC)CCCCCCCCCCCCCCC	410	FALSE	TRUE	TRUE	o; Normalized unit: pmol_per_10E6_cells; Annotation method: Msp20230802111825_NCDK-TUAT_converted_dev_1	FALSE	FALSE	3388	0	0	0.98	0.45	0.54	0.87	5	2	2.36	190.47	864.83469:3375 864.93978:10 865.15855:9 865.24932:15 865.75283:17 865.83800:2000 865.90397:10 866.26094:13 866.70346:9 866.75927:11 866.84010:597 866.89435:8	71.04881:12 71.08496:277 81.06877:46 83.08521:108 85.10099:235 89.05993:10 95.08621:36 97.10029:103 99.11722:66 107.08375:10 109.10042:48 111.07685:10 111.10933:14 111.11757:44 113.13243:67 121.10037:22 123.11760:35 125.12988:30 127.14768:49 135.11255:31 137.13249:10 139.14606:21 141.16391:44 151.14277:28 151.15188:10 155.14392:10 155.17903:23 163.14731:25 165.16281:8 169.19373:57 177.15879:10 17…	0.183015	0.154066	0.207788	0.277333	0.297246	0.268713	0.276906	0.500068	0.277997	1.36424	0.77932	0.938003	0.513688	0.445735	0.40975	0.195726
3380	19.908	862.819	TG O-52:2|TG O-18:1_16:0_18:1	[M+NH4]+	null	0.11	TRUE	15.25	862.822	C55H104O5	EtherTG	SRSFVHXSVPMBMY-UHFFFAOYSA-N	O=C(OCC(OC(=O)CCCCCCCC=CCCCCCCCC)COCCCCCCCCC=CCCCCCCCC)CCCCCCCCCCCCCCC	410	FALSE	TRUE	TRUE	o; Normalized unit: pmol_per_10E6_cells; Annotation method: Msp20230802111825_NCDK-TUAT_converted_dev_1	FALSE	FALSE	3380	0	0	0.99	0.62	0.78	0.87	5	2	2.45	289.98	862.82013:1017 862.89103:9 862.97190:6 863.52501:11 863.82366:536 863.87538:18 863.89750:15 864.01798:9 864.26478:25 864.56393:9 864.82692:222 864.88039:9 864.89709:12	71.07390:4 71.08599:55 79.05362:4 81.06819:34 83.08519:97 85.10066:61 85.10974:4 93.06791:4 95.08466:41 97.10093:66 99.07943:4 99.11697:16 107.08405:7 109.09997:33 111.08066:4 111.11575:73 113.09424:4 113.13144:18 113.14060:4 121.10015:8 123.11617:25 125.13200:13 127.14675:9 135.11832:34 137.13087:7 139.14677:10 141.16281:12 149.12765:4 149.13367:8 151.14897:5 153.12621:8 153.16347:4 155.17809:7 …	0.262069	0.233798	0.332867	0.387074	0.424608	0.419974	0.40656	0.591391	0.405934	1.36845	1.03466	1.24316	0.580135	0.474837	0.486879	0.282393
3463	20.582	890.851	TG O-54:2|TG O-18:0_18:1_18:1	[M+NH4]+	null	0.04	TRUE	15.67	890.854	C57H108O5	EtherTG	OJWXCNKRIMWLSH-UHFFFAOYSA-N	O=C(OCC(OC(=O)CCCCCCCC=CCCCCCCCC)COCCCCCCCCCCCCCCCCCC)CCCCCCCC=CCCCCCCCC	410	FALSE	TRUE	TRUE	o; Normalized unit: pmol_per_10E6_cells; Annotation method: Msp20230802111825_NCDK-TUAT_converted_dev_1	FALSE	FALSE	3463	0	0	0.99	0.41	0.47	0.75	4	2	2.29	232.49	890.85094:1474 891.85423:847 891.93325:9 892.20336:14 892.25207:6 892.26815:17 892.48274:15 892.55592:11 892.57691:7 892.71104:11 892.81132:53 892.85779:374 892.90816:11	71.07736:13 71.08504:86 81.07027:15 83.08725:28 85.10084:93 95.08427:43 97.10206:56 99.07844:4 99.10712:10 99.11602:48 109.09991:15 111.11586:24 113.12931:37 121.09868:21 123.11284:10 125.13097:20 127.14570:43 127.15414:10 135.11471:20 141.16261:16 149.13475:50 151.14718:10 155.17067:20 155.17966:43 163.14412:13 165.16198:10 177.16188:11 183.20869:9 197.22626:19 211.24191:10 219.20927:9 247.24399…	0.101411	0.0872874	0.12594	0.170858	0.179348	0.150946	0.162314	0.22731	0.162648	0.738268	0.488909	0.620953	0.273288	0.206715	0.185418	0.134649
53	5.457	199.173	FA 12:0	[M-H]-	null	0.97	TRUE	4.34	199.17	C12H24O2	FA	POULHZVOKOAJMA-UHFFFAOYSA-N	O=C(O)CCCCCCCCCCC	410	FALSE	TRUE	TRUE	o; Normalized unit: pmol_per_10E6_cells; Annotation method: Msp20230802111825_NCDK-TUAT_converted_dev_1	FALSE	FALSE	53	0	0	0.98	0.6	0.53	0.75	1	2	2.34	94.31	199.17215:29399 199.20431:13 199.40336:15 199.48184:13 199.51598:7 199.58516:7 199.61347:8 199.76029:10 199.79461:13 199.92765:11 199.97722:13 199.99293:10 200.04899:15 200.06169:14 200.09263:10 200.12999:10 200.17539:3108 200.19929:19 200.21735:7 200.23957:10 200.35979:10 200.45319:12 200.74457:12 200.76240:10 200.87274:7 200.91153:15 200.97492:11 201.02952:17 201.05464:7 201.07936:19 201.11533:…	55.01891:15 59.01560:10 61.98888:4 63.94127:10 65.01610:15 67.02971:10 69.03397:10 78.91630:10 80.02818:10 83.04870:8 88.93348:10 91.02909:10 101.05983:12 108.04493:10 111.08115:10 116.95330:10 125.96949:11 129.03550:16 131.05615:39 132.45484:10 139.32049:10 139.89278:10 147.56971:87 156.89521:10 179.14128:11 179.15463:10 181.15947:14 181.17108:12 199.17053:588 199.19313:10	150.298	103.963	121.704	92.4709	93.7844	309.982	109.196	204.289	199.183	114.739	15.4632	135.671	96.0136	209.804	142.541	165.914
65	6.523	227.204	FA 14:0	[M-H]-	null	0.99	TRUE	5.3	227.202	C14H28O2	FA	TUNFSRHWOTWDNC-UHFFFAOYSA-N	O=C(O)CCCCCCCCCCCCC	410	FALSE	TRUE	TRUE	o; Normalized unit: pmol_per_10E6_cells; Annotation method: Msp20230802111825_NCDK-TUAT_converted_dev_1	FALSE	FALSE	65	0	0	0.97	0.8	0.65	0.75	1	2	2.4	583.51	227.20420:19927 227.91572:10 227.95111:8 228.04532:10 228.11534:9 228.15930:14 228.17453:15 228.20716:2322 228.25188:10 228.68446:5 228.80201:10 228.85483:5 228.93086:20 228.96661:10 229.14725:24 229.15879:11 229.16832:10 229.18247:15 229.21000:192	59.01532:22 61.98650:20 68.99451:27 77.03822:5 81.03581:20 152.44346:79 153.98568:20 155.30727:20 158.73342:20 185.26321:5 207.17369:20 209.19007:28 227.20150:1119	718.904	438.983	629.131	593.51	579.602	1081.85	602.27	896.326	689.616	596.146	510.385	605.628	516.34	803.357	660.46	784.964
80	6.963	241.219	FA 15:0	[M-H]-	null	0.03	TRUE	5.96	241.217	C15H30O2	FA	WQEPLUUGTLDZJY-UHFFFAOYSA-N	O=C(O)CCCCCCCCCCCCCC	410	FALSE	TRUE	TRUE	o; Normalized unit: pmol_per_10E6_cells; Annotation method: Msp20230802111825_NCDK-TUAT_converted_dev_1	FALSE	FALSE	80	0	0	0.99	0.58	0.53	0.75	1	2	2.34	429.12	241.21891:10588 241.27083:9 241.38335:9 241.47093:10 241.59906:10 241.64363:13 241.72906:9 241.76482:9 241.92250:9 241.93329:15 241.94975:14 242.03962:18 242.05894:11 242.08007:10 242.10235:15 242.12217:8 242.17798:162 242.22188:1156 242.25415:15 242.26957:9 242.30132:10 242.34169:8 242.35859:8 242.41667:14 242.42410:5 242.48692:12 242.50341:5 242.58044:5 242.62838:9 242.66264:11 242.81772:8 242.…	57.03447:20 59.01450:108 61.98871:20 68.10698:20 68.99688:8 68.99946:20 74.99090:46 76.98640:25 76.99195:20 83.40784:20 91.02198:6 134.95835:5 149.01011:32 150.99960:20 151.01150:22 162.27568:20 164.48668:20 171.20046:20 180.85381:20 189.18358:20 206.99434:21 207.00220:17 207.99539:20 208.97290:21 208.98579:21 209.00687:17 222.98921:21 223.02584:44 223.20761:27 225.02646:25 228.47087:21 241.21710…	52.3916	35.5685	44.0515	69.8918	45.5009	55.2132	44.1674	49.2396	43.0242	42.7954	6.16158	47.5679	41.8698	49.8797	45.986	56.1039
103	7.348	255.235	FA 16:0	[M-H]-	null	0.04	TRUE	6.14	255.233	C16H32O2	FA	IPCSVZSSVZVIGE-UHFFFAOYSA-N	O=C(O)CCCCCCCCCCCCCCC	410	FALSE	TRUE	TRUE	o; Normalized unit: pmol_per_10E6_cells; Annotation method: Msp20230802111825_NCDK-TUAT_converted_dev_1	FALSE	FALSE	103	0	0	0.98	0.84	0.74	0.75	1	2	2.44	10640.3	255.23508:506302 255.69204:158 255.81465:160 255.82716:117 255.90856:164 255.95027:108 255.95996:116 255.97643:185 256.18756:153 256.20258:150 256.21072:154 256.23815:93616 256.27782:123 256.30354:106 256.34343:65 256.42499:65 256.44067:65 256.46585:140 256.48845:103 256.52525:123 256.61804:115 256.62950:119 256.70487:115 256.73036:173 256.75675:97 256.77066:128 256.81268:131 256.91536:98 256.948…	59.01246:20 69.03538:20 71.01353:20 111.95677:20 115.03184:20 119.63041:20 142.22460:20 158.24787:31 166.42543:24 166.74794:20 167.25292:22 168.64229:20 169.25446:31 170.17404:20 171.23238:20 171.33685:20 171.57720:24 172.20144:20 172.48047:20 172.65482:20 172.70630:20 173.11330:20 173.16596:34 173.48692:32 173.63886:20 173.80217:20 173.81508:20 173.83841:37 174.13807:20 174.45036:20 174.50081:20…	33998.9	21777.5	30031.3	27319.5	28075.9	30030.2	28057.3	31627.5	27044	25944.3	25596.1	30382.6	26378.5	28028.2	28236.2	40484.6
90	6.763	253.219	FA 16:1	[M-H]-	null	0.03	TRUE	5.71	253.217	C16H30O2	FA	SECPZKHBENQXJG-UHFFFAOYSA-N	O=C(O)CCCCCCCC=CCCCCCC	410	FALSE	TRUE	TRUE	o; Normalized unit: pmol_per_10E6_cells; Annotation method: Msp20230802111825_NCDK-TUAT_converted_dev_1	FALSE	FALSE	90	0	0	0.99	0.72	0.63	0.75	1	2	2.39	199.85	253.21871:2624 253.25575:17 253.26724:18 253.89074:15 254.17378:29 254.22192:490 255.12679:15 255.15883:10 255.23387:700	59.01160:20 61.98565:20 61.99221:20 86.98981:7 190.69836:22 205.16300:21 208.97527:15 253.21725:295 253.23526:21	6.20433	11.193	13.1527	13.8083	14.6075	17.4819	14.0786	13.5179	14.5749	11.1779	11.579	11.1216	14.1161	14.3018	12.9842	14.5529
85	5.864	247.173	FA 16:4	[M-H]-	null	0.17	TRUE	4.33	247.17	C16H24O2	FA	IVTCJQZAGWTMBZ-UHFFFAOYSA-N	O=C(O)CCC=CCC=CCC=CCC=CCC	410	FALSE	TRUE	TRUE	o; Normalized unit: pmol_per_10E6_cells; Annotation method: Msp20230802111825_NCDK-TUAT_converted_dev_1	FALSE	FALSE	85	0	0	0.97	0.66	0.64	0.75	1	2	2.37	451.22	247.17288:1685 247.20732:15 248.05786:11 248.06721:8 248.13697:14 248.17585:262 248.93767:24 248.97641:6521 249.15387:20 249.17871:39	53.20105:10 59.01126:10 59.01540:12 61.98854:12 61.99326:10 108.72706:10 109.92530:10 110.08762:10 110.77599:30 119.04830:7 125.45610:15 126.89894:8 133.06624:3 146.07101:10 146.95071:10 147.07751:18 147.08444:10 147.09805:12 161.09486:3 162.20305:10 162.97615:10 163.35087:10 164.48201:10 165.00664:10 165.01884:10 165.12776:13 165.22786:44 165.45506:19 165.73377:28 166.14436:10 166.30600:10 167.5…	43.8158	17.6261	11.6228	5.73208	4.42481	20.4206	6.62312	27.2717	28.9607	6.0414	15.0135	53.2861	6.5377	24.4159	12.8121	58.2239
121	7.78	269.25	FA 17:0	[M-H]-	null	0.93	TRUE	6.45	269.249	C17H34O2	FA	KEMQGTRYUADPNZ-UHFFFAOYSA-N	O=C(O)CCCCCCCCCCCCCCCC	410	FALSE	TRUE	TRUE	o; Normalized unit: pmol_per_10E6_cells; Annotation method: Msp20230802111825_NCDK-TUAT_converted_dev_1	FALSE	FALSE	121	0	0	0.98	0.89	0.7	0.75	1	2	2.44	139.87	269.25065:2057 269.29039:22 269.30990:17 269.32710:17 269.37371:5 269.42622:8 269.43925:14 269.45519:10 269.46628:10 269.48448:23 269.49754:10 269.51372:13 269.52884:16 269.54436:10 269.56116:10 269.58618:9 269.60525:5 269.64487:12 269.66017:10 269.68655:19 269.69866:9 269.72553:8 269.74053:10 269.76336:19 269.80093:9 269.81292:7 269.85022:16 269.86230:10 269.87057:19 269.88114:5 269.91004:13 269…	180.34917:20 180.50823:24 182.47846:20 269.24934:449 269.26891:96	103.434	71.9736	96.4794	129.578	87.7976	96.7148	89.4938	99.1797	84.2216	83.5501	82.6601	93.8607	85.7035	92.4164	83.2767	110.857
161	8.143	283.267	FA 18:0	[M-H]-	null	0.99	TRUE	6.93	283.264	C18H36O2	FA	QIQXTHQIDYTFRH-UHFFFAOYSA-N	O=C(O)CCCCCCCCCCCCCCCCC	410	FALSE	TRUE	TRUE	o; Normalized unit: pmol_per_10E6_cells; Annotation method: Msp20230802111825_NCDK-TUAT_converted_dev_1	FALSE	FALSE	161	0	0	0.97	0.81	0.75	0.75	1	2	2.43	9746.31	283.26658:434596 283.30169:87 283.82519:201 283.84587:59 283.87451:109 283.89360:103 284.05465:118 284.18338:92 284.22322:153 284.26980:91505 284.32414:192 284.34088:117 284.47908:59 284.54977:114 284.57892:99 284.90124:98 284.98918:89 285.01480:107 285.18176:77 285.23374:89 285.27212:7580 285.31431:150 285.32789:206	60.34339:20 69.03417:20 80.02682:27 116.59311:20 125.22249:20 126.03764:20 127.13968:20 127.67921:20 158.70543:20 173.00291:20 176.37983:20 178.62568:20 180.97599:20 185.15847:20 185.27511:20 185.46181:20 185.78876:20 186.74458:20 186.81352:20 187.08453:34 187.48484:20 187.50227:20 187.63508:20 187.67064:20 187.96193:20 188.00997:20 188.04049:20 188.13855:20 188.40870:20 188.85128:20 188.90917:20…	21777.1	15830.3	19863.2	18964.3	17576.1	18563.1	18360.6	21926.6	17873.8	16508.3	16674.9	20269.4	17850.2	17890.1	18607.4	22980.2
147	7.584	281.251	FA 18:1	[M-H]-	null	0.96	TRUE	6.41	281.249	C18H34O2	FA	ZQPPMHVWECSIRJ-UHFFFAOYSA-N	O=C(O)CCCCCCCC=CCCCCCCCC	410	FALSE	TRUE	TRUE	o; Normalized unit: pmol_per_10E6_cells; Annotation method: Msp20230802111825_NCDK-TUAT_converted_dev_1	FALSE	FALSE	147	0	0	0.99	0.81	0.66	0.75	1	2	2.42	590.56	281.25024:5223 281.29257:20 281.85813:10 281.98317:9 282.22093:9 282.25348:824 282.30881:10 282.35939:12 282.96286:7 282.99409:14 283.00207:13 283.10647:10 283.15480:14 283.19094:15 283.21748:5 283.26450:355 283.30567:5	59.01383:24 71.01581:20 156.94594:20 189.50393:34 190.30086:77 190.95772:20 191.78024:61 192.60111:61 196.56055:20 199.12100:20 281.25030:1516 281.27045:46	302.246	160.472	251.462	246.189	253.511	297.852	243.005	248.165	234.406	241.7	226.482	258.359	261.869	249.953	248.109	292.56
137	7.06	279.234	FA 18:2	[M-H]-	null	0.03	TRUE	6.04	279.233	C18H32O2	FA	OYHQOLUKZRVURQ-UHFFFAOYSA-N	O=C(O)CCCCCCCC=CCC=CCCCCC	410	FALSE	TRUE	TRUE	o; Normalized unit: pmol_per_10E6_cells; Annotation method: Msp20230802111825_NCDK-TUAT_converted_dev_1	FALSE	FALSE	137	0	0	0.99	0.41	0.43	0.75	1	2	2.28	126.06	279.23425:1890 279.27930:11 279.29465:12 279.38613:9 280.10941:5 280.12374:17 280.18715:12 280.23731:365 280.26490:25 280.78656:10 280.98440:21 281.06784:10 281.10330:15 281.14560:5 281.16411:9 281.17594:10 281.21212:5 281.24620:73	59.01280:25 71.01302:20 81.03228:10 95.04845:20 133.06351:13 185.64131:158 207.75154:49 219.17417:21 261.22238:20 279.21554:36 279.23324:429 279.24795:19	14.4304	9.09528	12.7791	13.3959	11.6362	13.3855	20.8332	12.0496	11.9402	17.6223	9.10541	10.0551	16.9443	11.3483	9.82836	14.4097
178	8.816	311.298	FA 20:0	[M-H]-	null	0.96	TRUE	7.58	311.296	C20H40O2	FA	VKOBVWXKNCXXDE-UHFFFAOYSA-N	O=C(O)CCCCCCCCCCCCCCCCCCC	410	FALSE	TRUE	TRUE	o; Normalized unit: pmol_per_10E6_cells; Annotation method: Msp20230802111825_NCDK-TUAT_converted_dev_1	FALSE	FALSE	178	0	0	0.97	0.8	0.73	0.75	1	2	2.42	1596.43	311.29818:10999 311.33684:31 311.34215:33 311.35816:16 311.97382:15 312.07234:10 312.30106:1990 312.36596:9 312.72028:9 312.91323:5 313.08000:142 313.10333:8 313.14798:8 313.18285:9 313.20071:13 313.24118:11 313.25631:10 313.30369:200	59.01361:85 59.01991:76 79.95819:20 80.02661:23 107.18875:20 142.38095:20 172.29438:20 183.01246:20 183.02539:20 188.44613:9 197.02543:20 200.99729:21 202.21558:21 202.64690:21 204.11150:21 204.24778:34 204.98929:41 205.01719:21 205.36796:21 205.93887:6 206.27968:43 206.50932:21 207.16858:21 207.37940:21 207.39068:21 209.15551:21 209.66559:38 209.76507:21 211.28722:49 211.49436:21 212.20383:19 21…	766.437	504.315	579.568	717.163	670.135	1230.48	707.547	1089	730.465	596.604	413.423	506.887	550.51	797.175	540.279	596.62
175	8.244	309.281	FA 20:1	[M-H]-	null	0.03	TRUE	7.13	309.28	C20H38O2	FA	BITHHVVYSMSWAG-UHFFFAOYSA-N	O=C(O)CCCCCCCCCC=CCCCCCCCC	410	FALSE	TRUE	TRUE	o; Normalized unit: pmol_per_10E6_cells; Annotation method: Msp20230802111825_NCDK-TUAT_converted_dev_1	FALSE	FALSE	175	0	0	0.99	0.8	0.64	0.75	1	2	2.41	132.55	309.28128:1880 309.31242:41 309.32920:30 309.35137:30 309.45109:25 310.15610:22 310.22303:53 310.28436:469 310.31304:30 310.63082:26 311.16980:55 311.22100:42 311.25852:15 311.29020:104 311.32160:15	59.01245:20 59.01585:6 161.00886:20 232.81439:21 241.01465:12 263.29885:21 264.98118:21 309.25789:21 309.27781:694 309.31053:33 310.28489:20	12.6687	7.38991	9.81086	16.3419	12.2345	15.8352	14.0667	12.2781	9.30113	21.9417	4.15406	20.1574	16.7974	15.8387	13.9746	14.3728
196	9.578	339.328	FA 22:0	[M-H]-	null	0.17	TRUE	8.13	339.327	C22H44O2	FA	UKMSUNONTOPOIO-UHFFFAOYSA-N	O=C(O)CCCCCCCCCCCCCCCCCCCCC	410	FALSE	TRUE	TRUE	o; Normalized unit: pmol_per_10E6_cells; Annotation method: Msp20230802111825_NCDK-TUAT_converted_dev_1	FALSE	FALSE	196	0	0	0.98	0.73	0.66	0.75	1	2	2.4	1095.56	339.32868:7595 339.37589:29 339.39411:12 339.41286:10 339.53907:11 339.85150:10 339.91691:9 340.20789:9 340.24010:8 340.25448:8 340.28985:13 340.33195:1476 340.40308:12 340.41385:12 341.00818:9 341.08563:14 341.11305:10 341.15194:17 341.16848:9 341.27647:13 341.30084:10 341.33445:207 341.37541:10	59.01549:20 61.98696:20 68.99325:9 71.79178:68 148.10883:20 183.01310:44 219.01985:44 220.08748:21 221.80112:21 224.23775:144 227.17648:65 228.40253:38 228.59205:129 229.27809:41 229.36785:17 230.72779:21 231.21121:28 235.58855:21 235.75459:23 237.28896:21 239.35916:29 241.86141:21 248.96995:21 249.15785:30 251.12557:21 255.00229:21 255.01949:21 258.04652:21 258.33768:21 267.59804:24 286.01419:21…	331.013	205.528	243.352	307.121	305.91	716.006	309.288	547.974	351.784	297.351	135.563	164.829	208.623	372.786	220.16	186.196
191	8.887	337.313	FA 22:1	[M-H]-	null	0.36	TRUE	7.69	337.311	C22H42O2	FA	DPUOLQHDNGRHBS-UHFFFAOYSA-N	O=C(O)CCCCCCCCCCCC=CCCCCCCCC	410	FALSE	TRUE	TRUE	o; Normalized unit: pmol_per_10E6_cells; Annotation method: Msp20230802111825_NCDK-TUAT_converted_dev_1	FALSE	FALSE	191	0	0	0.98	0.77	0.64	0.75	1	2	2.4	308.56	337.31341:1724 337.35590:18 337.90988:30 337.98805:9 338.31675:386 339.17985:16 339.20294:16 339.31976:77	59.01421:20 61.98770:6 71.05032:20 173.69155:25 173.99738:10 219.66654:21 220.88840:21 224.93524:16 225.26829:31 225.28090:21 226.20437:21 227.24933:46 227.71835:21 239.18975:41 243.19093:21 248.77034:21 248.97261:62 249.00748:21 251.34225:21 337.31304:1415 337.32788:197 337.34612:15	93.1591	29.988	27.9782	69.3405	44.216	36.2314	184.79	80.0322	19.3372	185.228	50.3762	34.3172	192.934	83.8042	29.2039	59.7504
218	10.061	353.343	FA 23:0	[M-H]-	null	0.07	TRUE	8.31	353.342	C23H46O2	FA	XEZVDURJDFGERA-UHFFFAOYSA-N	O=C(O)CCCCCCCCCCCCCCCCCCCCCC	410	FALSE	TRUE	TRUE	o; Normalized unit: pmol_per_10E6_cells; Annotation method: Msp20230802111825_NCDK-TUAT_converted_dev_1	FALSE	FALSE	218	0	0	0.98	0.77	0.65	0.75	1	2	2.4	196.39	353.34429:1602 353.38019:33 353.99579:10 354.00925:9 354.09032:11 354.15929:10 354.27477:5 354.30716:10 354.34741:405 354.40015:5 354.99613:13 355.17199:10 355.32488:36 355.35050:53	59.01404:20 59.01877:20 61.98977:20 173.11292:11 183.01385:22 202.56816:34 216.46510:25 243.07732:21 255.23167:21 263.00361:7 353.34147:732 354.34140:21	20.1192	14.3835	19.2879	37.5363	20.8271	23.9912	19.3915	21.3499	21.0436	18.9705	17.2132	21.6253	17.2842	19.2851	17.634	16.55
245	10.603	367.36	FA 24:0	[M-H]-	null	0.6	TRUE	8.5	367.358	C24H48O2	FA	QZZGJDVWLFXDLK-UHFFFAOYSA-N	O=C(O)CCCCCCCCCCCCCCCCCCCCCCC	410	FALSE	TRUE	TRUE	o; Normalized unit: pmol_per_10E6_cells; Annotation method: Msp20230802111825_NCDK-TUAT_converted_dev_1	FALSE	FALSE	245	0	0	0.99	0.76	0.69	0.75	1	2	2.41	708.87	367.35941:11568 367.41299:17 367.42744:10 367.64533:8 367.69426:13 367.73794:9 367.86145:10 368.00844:12 368.03041:9 368.14229:11 368.25740:10 368.36282:2239 368.41903:14 368.43337:12 369.00622:49 369.03155:5 369.14438:7 369.18992:13 369.26194:9 369.29987:9 369.33006:15 369.36502:334	59.01384:20 162.28551:26 163.65175:42 237.37113:21 239.83859:30 240.49279:165 242.36577:21 242.82237:56 243.97718:21 244.63013:21 244.65132:50 244.86536:97 245.23717:21 245.35808:33 245.36910:21 246.48964:21 247.21501:10 247.34077:21 247.35618:21 247.38699:21 247.50887:58 248.84035:21 249.27858:21 249.56553:21 250.68657:43 250.87631:21 251.28502:7 253.18850:94 253.34972:150 254.02103:34 254.29478…	374.282	200.02	293.789	481.314	345.244	686.623	323.342	534.175	342.255	315.021	141.197	157.635	236.675	370.333	229.38	183.638
237	9.647	365.344	FA 24:1	[M-H]-	null	0.42	TRUE	8.12	365.342	C24H46O2	FA	GWHCXVQVJPWHRF-UHFFFAOYSA-N	O=C(O)CCCCCCCCCCCCCC=CCCCCCCCC	410	FALSE	TRUE	TRUE	o; Normalized unit: pmol_per_10E6_cells; Annotation method: Msp20230802111825_NCDK-TUAT_converted_dev_1	FALSE	FALSE	237	0	0	0.98	0.74	0.64	0.75	1	2	2.39	365.58	365.34439:5081 365.43025:11 366.06539:10 366.29321:13 366.30805:19 366.34792:992 366.40143:18 366.44221:7 367.01426:9 367.17702:10 367.24961:12 367.30645:9 367.32085:10 367.35154:140 367.37736:64	125.06314:20 159.06551:7 185.11431:20 213.81061:21 227.19099:20 228.61348:20 233.98063:21 238.66446:59 239.26750:14 243.60898:21 244.74573:45 246.49978:18 247.40743:21 252.26487:21 254.18594:21 255.81732:21 259.01535:21 260.62472:42 268.12783:23 283.26437:21 327.34523:21 365.31549:82 365.34222:2256 365.37235:189 366.34338:17	45.5687	27.3058	44.9893	56.8326	52.0257	66.3406	44.6493	58.7647	59.2066	93.061	77.1363	119.418	59.2799	70.2437	68.66	48.6392
262	11.143	381.375	FA 25:0	[M-H]-	null	0.01	TRUE	8.92	381.374	C25H50O2	FA	MWMPEAHGUXCSMY-UHFFFAOYSA-N	O=C(O)CCCCCCCCCCCCCCCCCCCCCCCC	410	FALSE	TRUE	TRUE	o; Normalized unit: pmol_per_10E6_cells; Annotation method: Msp20230802111825_NCDK-TUAT_converted_dev_1	FALSE	FALSE	262	0	0	0.99	0.69	0.57	0.75	1	2	2.37	327.46	381.37409:1620 381.51142:215 381.84757:112 382.05129:190 382.37549:623 382.45072:112 382.66434:169 382.76120:187 382.82634:173 383.02981:231 383.09078:112 383.10707:112 383.12057:179 383.26540:194 383.33300:205 383.37933:172 383.40142:112 383.45040:178	258.18455:75 261.99712:75 295.76249:21 364.34511:21 381.37003:370 381.39046:67	4.10633	6.42114	7.55384	32.0483	11.1102	9.18725	7.79402	8.24406	7.32829	6.40777	6.11661	7.20582	6.55868	8.05713	7.44891	6.91222
303	11.732	395.39	FA 26:0	[M-H]-	null	0.26	TRUE	9.42	395.389	C26H52O2	FA	XMHIUKTWLZUKEX-UHFFFAOYSA-N	O=C(O)CCCCCCCCCCCCCCCCCCCCCCCCC	410	FALSE	TRUE	TRUE	o; Normalized unit: pmol_per_10E6_cells; Annotation method: Msp20230802111825_NCDK-TUAT_converted_dev_1	FALSE	FALSE	303	0	0	1	0.8	0.64	0.75	1	2	2.41	478.96	395.39024:2245 395.44336:26 395.47494:19 395.54701:10 395.55613:5 395.65871:10 395.70118:10 395.71102:5 395.75111:9 395.85717:5 395.91277:10 396.03258:5 396.08716:5 396.21485:5 396.25227:14 396.29256:10 396.31118:8 396.35017:52 396.39320:512 396.45766:12 396.56316:9 396.64612:19 396.71384:10 396.82368:10 397.11006:13 397.24310:14 397.35283:16 397.39561:114 397.43254:9 397.44606:8	54.86039:36 59.01413:19 257.25078:21 261.46248:21 262.06151:21 267.88744:21 271.17217:18 271.38116:13 273.47524:21 292.34054:21 377.38007:20 395.38869:1383 395.41609:70 395.43050:21 396.38902:23	33.819	81.9616	148.148	199.179	150.139	322.051	141.714	242.423	144.275	121.469	40.1382	41.0508	111.682	148.711	98.527	65.4185
350	13.074	423.422	FA 28:0	[M-H]-	null	0.18	TRUE	10.8	423.421	C28H56O2	FA	UTOPWMOLSKOLTQ-UHFFFAOYSA-N	O=C(O)CCCCCCCCCCCCCCCCCCCCCCCCCCC	410	FALSE	TRUE	TRUE	o; Normalized unit: pmol_per_10E6_cells; Annotation method: Msp20230802111825_NCDK-TUAT_converted_dev_1	FALSE	FALSE	350	0	0	1	0.7	0.58	0.75	1	2	2.38	376	423.42173:1492 423.70009:13 423.95864:10 424.10464:14 424.25501:9 424.34565:9 424.36784:11 424.38298:5 424.42501:434 424.46588:10 424.50588:10 424.66948:9 425.14931:9 425.27860:11 425.40499:8 425.42750:76 425.47414:9	59.01208:20 61.98981:20 222.53393:21 268.91202:73 275.05544:21 277.37189:21 279.45567:21 282.03821:55 283.89609:24 285.99016:38 286.72302:105 294.96032:17 299.45484:21 299.72948:21 301.18365:21 305.84898:21 307.11333:95 308.74903:21 314.72831:21 405.39582:23 423.37022:21 423.39278:21 423.41782:1763 423.44781:21	128.816	44.0913	88.6474	99.4487	79.1166	182.176	77.7689	131.662	82.0468	58.2781	6.0839	18.2369	65.8134	87.5417	58.6051	27.477
380	13.723	451.452	FA 30:0	[M-H]-	null	0.13	TRUE	11.58	451.452	C30H60O2	FA	VHOCUJPBKOZGJD-UHFFFAOYSA-N	O=C(O)CCCCCCCCCCCCCCCCCCCCCCCCCCCCC	410	FALSE	TRUE	TRUE	o; Normalized unit: pmol_per_10E6_cells; Annotation method: Msp20230802111825_NCDK-TUAT_converted_dev_1	FALSE	FALSE	380	0	0	1	0.7	0.65	0.75	1	2	2.4	327.97	451.45215:1565 451.51709:14 451.57004:10 451.74355:5 452.09128:5 452.28795:13 452.36295:10 452.38468:10 452.41888:13 452.45557:518 452.50797:8 452.76005:5 452.81945:5 452.87382:12 452.93941:7 452.99022:9 453.10686:10 453.13795:11 453.17622:13 453.30104:5 453.31263:9 453.39144:10 453.41659:10 453.44037:11 453.45855:96	59.01302:20 61.98612:20 225.14586:16 288.23630:41 293.91430:21 294.96462:49 296.52515:24 296.60818:76 298.28632:21 300.90991:21 303.15006:21 305.36684:21 305.68186:21 306.70680:21 308.33684:21 308.51926:87 309.99363:20 310.33259:21 311.61591:21 314.29131:21 317.88381:21 319.69122:21 325.18394:21 326.18284:29 333.27071:15 339.25029:21 351.18772:139 388.62402:21 425.88665:10 433.44310:50 451.41110:…	108.441	37.6061	82.6432	77.017	63.1118	150.228	55.5896	101.611	66.2985	41.8392	3.60209	13.412	55.8474	71.8583	52.2557	21.6697
415	14.247	479.483	FA 32:0	[M-H]-	null	0.04	TRUE	13.13	479.483	C32H64O2	FA	ICAIHSUWWZJGHD-UHFFFAOYSA-N	O=C(O)CCCCCCCCCCCCCCCCCCCCCCCCCCCCCCC	410	FALSE	TRUE	TRUE	o; Normalized unit: pmol_per_10E6_cells; Annotation method: Msp20230802111825_NCDK-TUAT_converted_dev_1	FALSE	FALSE	415	0	0	1	0.64	0.59	0.75	1	2	2.37	354.64	479.48322:1296 480.20390:23 480.43888:23 480.48548:338 480.85768:22 481.19776:37 481.30908:12 481.48847:139	59.01380:45 61.98872:20 61.99489:20 120.25719:20 217.87266:20 218.98152:21 224.63310:74 307.09703:43 308.46277:21 310.61842:36 312.52820:21 313.78225:21 313.82823:21 314.72074:21 315.13532:21 315.24747:21 318.62955:15 320.67300:36 323.97558:21 327.00618:21 327.15355:29 336.32186:21 337.09740:20 341.67345:21 355.61670:131 360.03736:46 366.03238:21 371.23850:29 385.11932:21 387.27425:22 387.66850:2…	64.352	23.2906	40.4355	33.9464	28.428	70.6122	28.0298	53.7793	37.3206	17.3035	2.629	8.14246	23.1925	37.4486	27.6428	9.73603
3663	14.004	1058.83	HBMP 54:2|HBMP 18:1/18:0_18:1	[M+NH4]+	null	0.04	TRUE	13.52	1058.84	C60H113O11P	HBMP	XCISNJSFVYFDMB-UHFFFAOYSA-N	O=C(OCC(OC(=O)CCCCCCCC=CCCCCCCCC)COP(=O)(O)OCC(OC(=O)CCCCCCCCCCCCCCCCC)CO)CCCCCCCC=CCCCCCCCC	410	FALSE	TRUE	TRUE	o; Normalized unit: pmol_per_10E6_cells; Annotation method: Msp20230802111825_NCDK-TUAT_converted_dev_1	FALSE	FALSE	3663	0	0	0.99	0.72	0.72	0.85	4	2	2.45	147.26	1058.83289:1232 1059.64788:808 1059.81531:377 1059.83730:846 1060.64996:558	121.09896:20 263.12648:9 265.24674:128 267.26677:21 313.27250:26 339.28807:1754 339.36108:21 341.30264:68 341.31230:52 367.32356:21 397.20157:94 551.32833:22 568.57798:22 577.51495:55 603.49926:22 603.51554:84 603.53395:97 603.55499:22 605.54878:3041 605.59203:21 606.53016:22 606.56042:29 631.55307:22 663.45409:22 1041.78804:23 1041.81110:67 1058.73388:25 1058.75314:37 1058.81277:59 1059.64520:67	3.15202	2.04542	2.55748	2.57932	4.60348	4.45011	2.65062	3.15827	3.95811	9.41481	5.77753	10.6515	3.28237	3.18624	4.38794	2.76754
3386	10.344	864.637	Hex2Cer 34:0;O2|Hex2Cer 18:0;O2/16:0	[M+H]+	null	0.11	TRUE	9.54	864.641	C46H89NO13	Hex2Cer	CBEYGTIUKNFYAE-UHFFFAOYSA-N	O=C(NC(COC1OC(CO)C(OC2OC(CO)C(O)C(O)C2O)C(O)C1O)C(O)CCCCCCCCCCCCCCC)CCCCCCCCCCCCCCC	410	FALSE	TRUE	TRUE	o; Normalized unit: pmol_per_10E6_cells; Annotation method: Msp20230802111825_NCDK-TUAT_converted_dev_1	FALSE	FALSE	3386	0	0	0.98	0.26	0.58	0.24	11	2	2.06	447.63	864.63740:14926 864.70045:280 865.52967:317 865.57839:4990 865.63941:7296 866.53382:254 866.58388:2876 866.64372:2633	70.06535:40 71.08480:49 74.05857:20 81.06805:61 83.08449:45 85.02694:11 85.10007:20 86.09392:21 91.03946:20 95.08493:65 97.02832:24 97.09939:29 109.09934:20 109.10540:20 111.11791:23 123.11667:20 127.03779:40 145.04999:57 184.07264:203 185.12969:20 239.23696:37 240.26739:18 249.25631:105 254.27258:58 254.28435:76 256.26316:922 257.24629:31 266.26703:91 266.28430:970 267.26209:24 267.28565:21 284.…	0.319671	0.42755	0.575149	0.501182	0.592651	0.63949	0.620837	0.853408	1.11039	1.55682	1.52704	2.20032	0.470603	1.03363	0.643714	0.505522
3377	10.042	862.625	Hex2Cer 34:1;O2|Hex2Cer 18:1;O2/16:0	[M+H]+	null	0.18	TRUE	8.96	862.625	C46H87NO13	Hex2Cer	HLIJNIKSBCIDGO-UHFFFAOYSA-N	O=C(NC(COC1OC(CO)C(OC2OC(CO)C(O)C(O)C2O)C(O)C1O)C(O)C=CCCCCCCCCCCCCC)CCCCCCCCCCCCCCC	410	FALSE	TRUE	TRUE	o; Normalized unit: pmol_per_10E6_cells; Annotation method: Msp20230802111825_NCDK-TUAT_converted_dev_1	FALSE	FALSE	3377	0	0	1	0.72	0.75	0.77	11	2	2.43	559.58	862.62347:13194 863.57286:470 863.62692:6258 864.56284:131 864.62962:2166 864.68019:87	79.05387:73 81.06844:28 82.06365:20 83.08438:20 85.02824:70 85.10210:45 91.03899:17 93.06577:39 95.08350:37 97.02666:13 107.08641:20 109.02679:20 109.10184:46 121.10103:57 125.13321:20 127.03673:20 135.11510:55 135.11997:20 145.04853:20 149.13457:26 163.06106:23 165.15979:20 181.04287:66 184.07230:57 191.17739:16 198.22036:65 205.19421:21 207.99790:77 211.20655:60 236.23598:13 239.23257:21 247.24…	1.05067	1.08113	1.14774	1.11086	1.30487	1.16832	1.2583	1.5974	2.36744	2.87058	2.74053	3.5936	1.32026	1.65637	1.81056	1.19079
3469	11.27	892.671	Hex2Cer 36:0;O2|Hex2Cer 18:0;O2/18:0	[M+H]+	null	0.08	TRUE	10.51	892.672	C48H93NO13	Hex2Cer	PZGGVRFULLAFKR-UHFFFAOYSA-N	O=C(NC(COC1OC(CO)C(OC2OC(CO)C(O)C(O)C2O)C(O)C1O)C(O)CCCCCCCCCCCCCCC)CCCCCCCCCCCCCCCCC	410	FALSE	TRUE	TRUE	o; Normalized unit: pmol_per_10E6_cells; Annotation method: Msp20230802111825_NCDK-TUAT_converted_dev_1	FALSE	FALSE	3469	0	0	0.98	0.23	0.54	0.21	11	2	2.03	221.52	892.66835:4970 893.67412:2103 894.67902:1093	81.07122:28 91.03855:10 95.08528:17 97.10100:10 109.09945:13 145.05028:44 184.07170:30 240.26598:14 240.27010:10 254.27437:10 254.28741:41 266.28402:185 267.27050:10 284.28007:74 284.29360:675 302.30471:152 312.29339:10 532.51156:13 532.54232:85 532.56272:11 550.51657:146 550.55531:2930 550.60443:58 550.62306:11 551.55663:52 566.64384:11 568.47937:11 568.49941:29 568.56660:4319 568.60073:73 569.5…	0	0.13391	0.131463	0	0.202523	0.238645	0.0515459	0.242388	0.545396	0.341884	0	0	0	0.144453	0.140986	0
3461	10.926	890.653	Hex2Cer 36:1;O2|Hex2Cer 18:1;O2/18:0	[M+H]+	null	0.08	TRUE	9.86	890.656	C48H91NO13	Hex2Cer	VOZHMDQUIRUFQW-UHFFFAOYSA-N	O=C(NC(COC1OC(CO)C(OC2OC(CO)C(O)C(O)C2O)C(O)C1O)C(O)C=CCCCCCCCCCCCCC)CCCCCCCCCCCCCCCCC	410	FALSE	TRUE	TRUE	o; Normalized unit: pmol_per_10E6_cells; Annotation method: Msp20230802111825_NCDK-TUAT_converted_dev_1	FALSE	FALSE	3461	0	0	0.99	0.68	0.7	0.84	11	2	2.44	272.69	890.65330:3490 890.73364:16 891.56127:25 891.65755:1719 892.59548:25 892.65547:781	79.05507:14 81.06855:24 85.02990:113 107.08423:22 109.10034:20 121.10010:31 135.11465:27 184.07191:20 211.20532:20 247.23873:70 247.24742:21 252.26807:276 263.23170:58 264.26751:3144 265.25275:21 266.17309:72 267.17854:37 282.27856:446 284.28310:21 284.29352:90 292.29439:18 518.53064:176 530.49924:277 530.52827:796 532.52644:164 532.54075:47 532.57025:28 548.18670:47 548.49456:138 548.50740:76 54…	0.197872	0.210055	0.255242	0.244799	0.284346	0.266797	0.279761	0.37801	0.385073	0.735672	0.661496	1.01881	0.301786	0.333834	0.347696	0.222657
3520	12.319	920.702	Hex2Cer 38:0;O2|Hex2Cer 18:0;O2/20:0	[M+H]+	null	0.04	TRUE	11.63	920.703	C50H97NO13	Hex2Cer	KBLHYLNQPMQWER-UHFFFAOYSA-N	O=C(NC(COC1OC(CO)C(OC2OC(CO)C(O)C(O)C2O)C(O)C1O)C(O)CCCCCCCCCCCCCCC)CCCCCCCCCCCCCCCCCCC	410	FALSE	TRUE	TRUE	o; Normalized unit: pmol_per_10E6_cells; Annotation method: Msp20230802111825_NCDK-TUAT_converted_dev_1	FALSE	FALSE	3520	0	0	0.98	0.25	0.4	0.26	11	2	2.03	215.55	920.69991:2303 921.70155:1560 922.71008:482	81.07181:10 111.11456:5 123.11439:8 151.14744:25 184.07121:14 249.25819:10 266.28392:60 284.29376:316 302.30457:186 302.31683:10 312.32665:112 560.54081:11 560.57581:50 560.59452:18 578.53787:39 578.58510:1879 578.81536:8 579.58325:21 580.28675:11 596.48663:30 596.52816:11 596.55336:67 596.59586:2430 597.59215:11 597.63046:11 740.61722:29 740.63534:16 758.60563:24 758.65129:69 788.61312:46 810.58…	0.0671714	0.162355	0.0860055	0	0.114823	0.0710304	0	0.0731011	0.0985692	0	0.0889874	0.219707	0.119164	0.07507	0.150792	0.0691836
3517	11.935	918.685	Hex2Cer 38:1;O2|Hex2Cer 18:1;O2/20:0	[M+H]+	null	0.08	TRUE	11.05	918.688	C50H95NO13	Hex2Cer	FGJIXPPBZNPEHW-UHFFFAOYSA-N	O=C(NC(COC1OC(CO)C(OC2OC(CO)C(O)C(O)C2O)C(O)C1O)C(O)C=CCCCCCCCCCCCCC)CCCCCCCCCCCCCCCCCCC	410	FALSE	TRUE	TRUE	o; Normalized unit: pmol_per_10E6_cells; Annotation method: Msp20230802111825_NCDK-TUAT_converted_dev_1	FALSE	FALSE	3517	0	0	0.98	0.81	0.82	0.84	11	2	2.48	135.6	918.68430:1243 919.68881:958 920.64991:31 920.68872:349	184.07420:20 247.24095:19 252.26884:99 264.26797:1193 266.27840:20 282.27506:179 312.32410:35 546.55583:36 558.50211:22 558.54056:145 558.55688:207 560.57469:22 576.56999:1390 594.56033:79 594.57978:104 738.61451:128 738.63763:31 756.63629:40 900.59923:23 900.67302:843 918.58584:23 918.68536:62	0.113908	0.135223	0.117804	0.137072	0.138556	0.164583	0.142167	0.20728	0.24286	0.405599	0.337526	0.641084	0.16591	0.183694	0.191339	0.117787
3564	13.269	948.732	Hex2Cer 40:0;O2|Hex2Cer 18:0;O2/22:0	[M+H]+	null	0.04	TRUE	12.2	948.735	C52H101NO13	Hex2Cer	ZOHNYGABTXENBU-UHFFFAOYSA-N	O=C(NC(COC1OC(CO)C(OC2OC(CO)C(O)C(O)C2O)C(O)C1O)C(O)CCCCCCCCCCCCCCC)CCCCCCCCCCCCCCCCCCCCC	410	FALSE	TRUE	TRUE	o; Normalized unit: pmol_per_10E6_cells; Annotation method: Msp20230802111825_NCDK-TUAT_converted_dev_1	FALSE	FALSE	3564	0	0	0.99	0.21	0.47	0.2	11	2	2.01	241.62	948.73092:4792 948.82097:17 949.63545:29 949.73507:2557 949.82485:29 950.61825:32 950.73759:795 950.79535:32 950.81015:31	254.28285:21 266.28472:203 284.27568:21 284.29487:372 302.28126:21 302.30337:168 340.35704:218 588.60529:132 603.53329:16 606.56262:22 606.61527:2468 607.41148:22 607.55862:33 607.61196:33 607.63124:24 611.54698:24 624.62736:5686 625.63139:82 629.45896:20 721.50171:16 786.64402:186 786.68277:203 930.72434:23 948.65981:64 948.68032:119 948.70753:398 948.73559:448 949.73382:23	0.069397	0.0824905	0.109268	0.0563733	0.0578637	0.079043	0.113484	0.189486	0.192091	0.257967	0.190836	0.310981	0.145807	0.249949	0.169608	0.0810061
3559	13.016	946.717	Hex2Cer 40:1;O2|Hex2Cer 18:1;O2/22:0	[M+H]+	null	0.1	TRUE	11.89	946.719	C52H99NO13	Hex2Cer	QYWVASPEUXEHSY-UHFFFAOYSA-N	O=C(NC(COC1OC(CO)C(OC2OC(CO)C(O)C(O)C2O)C(O)C1O)C(O)C=CCCCCCCCCCCCCC)CCCCCCCCCCCCCCCCCCCCC	410	FALSE	TRUE	TRUE	o; Normalized unit: pmol_per_10E6_cells; Annotation method: Msp20230802111825_NCDK-TUAT_converted_dev_1	FALSE	FALSE	3559	0	0	0.99	0.7	0.73	0.81	11	2	2.44	210.64	946.71651:2544 947.28179:27 947.71996:1502 947.79318:50 948.64200:17 948.72262:621	85.02485:20 91.03622:20 107.08308:90 127.03869:28 247.22346:21 247.23937:27 252.26852:116 252.28741:21 263.40097:20 264.22727:80 264.25170:267 264.26791:2221 266.28229:14 282.26272:21 282.27818:369 282.32197:21 340.35614:73 531.39805:24 574.59411:137 586.56176:22 586.58909:514 586.62695:22 588.57992:136 588.60436:67 602.58073:22 604.54458:22 604.56793:113 604.59982:2927 604.64094:93 616.49585:50 …	0.32999	0.396261	0.494265	0.498479	0.475794	0.460831	0.406963	0.498242	0.675436	0.878953	0.678529	1.40771	0.465032	0.679611	0.55679	0.551279
3589	13.538	974.747	Hex2Cer 42:1;O2|Hex2Cer 18:1;O2/24:0	[M+H]+	null	0.1	TRUE	12.65	974.75	C54H103NO13	Hex2Cer	KDEYEEYMIPNKIJ-UHFFFAOYSA-N	O=C(NC(COC1OC(CO)C(OC2OC(CO)C(O)C(O)C2O)C(O)C1O)C(O)C=CCCCCCCCCCCCCC)CCCCCCCCCCCCCCCCCCCCCCC	410	FALSE	TRUE	TRUE	o; Normalized unit: pmol_per_10E6_cells; Annotation method: Msp20230802111825_NCDK-TUAT_converted_dev_1	FALSE	FALSE	3589	0	0	0.99	0.68	0.67	0.8	11	2	2.41	365.76	974.74707:3271 975.73113:836 975.75731:1251 976.75325:934	211.20497:33 247.24524:22 252.26580:66 264.26822:1430 282.26394:24 282.27495:352 283.28217:21 292.29763:21 368.37986:21 368.38765:23 444.32915:31 540.53642:151 541.54043:23 578.50080:22 602.61436:61 614.57758:22 614.62256:295 616.63565:98 632.57289:59 632.59746:147 632.63214:1703 632.66536:22 633.63135:47 650.59617:22 650.64290:183 794.64101:20 794.67898:105 794.70377:30 812.69954:23 956.65847:36…	0.978639	1.07719	0.894628	1.18905	1.25469	1.09231	1.02551	1.60847	1.89092	2.88053	3.28558	4.98905	1.56125	1.35695	2.14925	1.52532
3584	13.025	972.732	Hex2Cer 42:2;O2|Hex2Cer 18:1;O2/24:1	[M+H]+	null	0.1	TRUE	11.99	972.735	C54H101NO13	Hex2Cer	MKOKWBRPIBQYJJ-UHFFFAOYSA-N	O=C(NC(COC1OC(CO)C(OC2OC(CO)C(O)C(O)C2O)C(O)C1O)C(O)C=CCCCCCCCCCCCCC)CCCCCCCCCCCCCC=CCCCCCCCC	410	FALSE	TRUE	TRUE	o; Normalized unit: pmol_per_10E6_cells; Annotation method: Msp20230802111825_NCDK-TUAT_converted_dev_1	FALSE	FALSE	3584	0	0	0.98	0.75	0.78	0.83	11	2	2.46	227.9	972.73099:2749 973.64775:26 973.73458:1660 973.80395:50 974.08466:17 974.68803:60 974.73817:520 974.80665:38	81.06920:20 85.02651:54 95.08339:20 109.09870:20 135.11685:20 247.23924:23 252.26800:100 252.28174:15 264.24165:21 264.26771:1827 265.24859:45 266.28397:26 282.27898:205 349.34387:21 366.37068:22 378.36710:21 397.37976:16 600.60720:129 612.58541:136 612.60735:400 614.61719:29 628.51166:22 628.59639:22 630.61684:2676 630.66590:56 631.62015:59 648.60098:22 648.62640:312 648.65414:68 648.68173:22 79…	0.660384	0.740664	0.793257	0.667213	0.797208	1.02756	0.781086	0.864229	1.18728	1.36691	1.45161	2.11049	0.688829	1.02112	1.00095	0.843777
2495	10.824	702.587	HexCer 34:0;O2|HexCer 18:0;O2/16:0	[M+H]+	null	0.96	TRUE	9.61	702.588	C40H79NO8	HexCer_NDS	BLGKYYVFGMKTEZ-UHFFFAOYSA-N	O=C(NC(COC1OC(CO)C(O)C(O)C1O)C(O)CCCCCCCCCCCCCCC)CCCCCCCCCCCCCCC	410	FALSE	TRUE	TRUE	o; Normalized unit: pmol_per_10E6_cells; Annotation method: Msp20230802111825_NCDK-TUAT_converted_dev_1	FALSE	FALSE	2495	0	0	1	0.39	0.39	0.4	9	2	2.12	417	702.58686:9384 703.44309:22 703.58958:4172 703.70329:18 704.21580:27 704.25051:11 704.38559:30 704.52363:176 704.59171:1031	70.06557:47 81.06813:68 83.08613:78 85.10074:38 89.05901:51 95.08650:173 97.10122:35 109.10038:72 111.11586:52 121.10010:27 123.11550:40 137.13200:38 153.16559:31 179.17931:20 184.07125:20 184.20497:24 207.21077:21 238.25357:21 239.23590:34 240.26614:18 240.27647:21 249.25699:26 254.28380:55 256.24357:21 256.26365:1246 266.28428:1249 267.27079:21 268.27749:21 284.25957:21 284.27592:21 284.29458:2…	25.4009	34.032	30.8905	29.1842	28.2404	35.4058	25.2446	32.9717	44.3255	12.3473	10.3729	16.8392	26.9048	29.8915	27.8721	39.358
2669	11.83	730.618	HexCer 36:0;O2|HexCer 18:0;O2/18:0	[M+H]+	null	0.92	TRUE	10.6	730.619	C42H83NO8	HexCer_NDS	DSRCOSQOBBICFU-UHFFFAOYSA-N	O=C(NC(COC1OC(CO)C(O)C(O)C1O)C(O)CCCCCCCCCCCCCCC)CCCCCCCCCCCCCCCCC	410	FALSE	TRUE	TRUE	o; Normalized unit: pmol_per_10E6_cells; Annotation method: Msp20230802111825_NCDK-TUAT_converted_dev_1	FALSE	FALSE	2669	0	0	1	0.37	0.35	0.43	8	2	2.12	100	730.61762:1611 730.67906:22 730.69790:40 731.54475:30 731.62092:686 731.71263:85 732.50192:26 732.55226:523 732.62007:187 732.65768:29 732.71390:27	71.08424:95 97.09952:20 184.07087:138 254.28331:60 262.17608:51 266.25773:21 266.28448:323 284.27412:21 284.29259:747 302.28299:29 302.30499:99 375.30344:21 532.51699:22 532.53072:22 532.54632:89 550.48423:53 550.50228:28 550.55560:1770 568.49568:22 568.50588:118 568.53246:139 568.56439:1546 568.60439:22 569.56137:29 589.51753:22 589.54726:22 615.49126:22 712.59463:22 712.60911:42 730.53886:22 73…	6.00051	8.33088	6.9084	7.11327	6.5056	7.58185	6.09862	7.7706	9.6767	2.65488	2.77912	3.98395	6.14327	7.06255	6.19731	7.03812
2861	12.931	758.649	HexCer 38:0;O2|HexCer 18:0;O2/20:0	[M+H]+	null	0.67	TRUE	11.87	758.65	C44H87NO8	HexCer_NDS	JMHGBISEAGEKAI-UHFFFAOYSA-N	O=C(NC(COC1OC(CO)C(O)C(O)C1O)C(O)CCCCCCCCCCCCCCC)CCCCCCCCCCCCCCCCCCC	410	FALSE	TRUE	TRUE	o; Normalized unit: pmol_per_10E6_cells; Annotation method: Msp20230802111825_NCDK-TUAT_converted_dev_1	FALSE	FALSE	2861	0	0	0.99	0.28	0.33	0.46	9	2	2.11	132.37	758.64755:969 759.65497:811 760.58556:532	73.04665:20 147.06441:18 149.04601:45 184.07299:326 221.07913:21 254.28179:26 255.25179:21 266.28404:59 281.03042:13 281.04127:21 281.05392:128 282.05381:21 284.29469:259 302.30622:62 312.32511:86 312.34136:72 326.96995:15 341.01469:97 355.06529:21 415.02997:22 429.09025:56 430.08890:21 458.36516:46 503.10043:31 560.57218:57 560.97156:23 578.52445:17 578.54140:93 578.58518:614 579.58123:22 596.59…	3.20096	3.81054	3.46647	3.49997	3.6357	4.50588	3.26215	4.18288	6.11129	2.39754	2.34009	3.75956	3.69216	4.57131	4.24894	4.5081
3015	13.518	786.68	HexCer 40:0;O2|HexCer 18:0;O2/22:0	[M+H]+	null	0.89	TRUE	12.69	786.682	C46H91NO8	HexCer_NDS	BCRCIDJHDMYLDJ-UHFFFAOYSA-N	O=C(NC(COC1OC(CO)C(O)C(O)C1O)C(O)CCCCCCCCCCCCCCC)CCCCCCCCCCCCCCCCCCCCC	410	FALSE	TRUE	TRUE	o; Normalized unit: pmol_per_10E6_cells; Annotation method: Msp20230802111825_NCDK-TUAT_converted_dev_1	FALSE	FALSE	3015	0	0	1	0.26	0.3	0.4	9	2	2.08	182.34	786.68190:2090 787.68354:1489 788.61374:689 788.67001:527	70.06515:13 81.06924:47 83.08415:20 85.09951:20 86.09462:50 95.08663:87 109.10378:110 184.07396:1229 185.07862:22 254.28626:22 265.26979:27 266.26799:26 266.28621:233 284.27610:21 284.29334:606 302.30630:249 340.35564:191 551.50313:16 588.59795:107 588.61247:96 601.51114:20 606.57101:64 606.61784:2306 607.62635:34 609.14418:22 623.38618:22 624.59851:215 624.62772:2022 624.66848:21 625.62004:22 62…	4.49077	5.2958	6.27627	4.42897	5.17903	5.74285	3.7192	5.10482	7.458	7.78719	7.58861	10.2162	5.12528	8.98451	5.76322	4.96283
3004	12.996	784.663	HexCer 40:1;O2|HexCer 18:0;O2/22:1	[M+H]+	null	0.04	TRUE	12.04	784.666	C46H89NO8	HexCer_NDS	FZMJISFZRIRZPX-UHFFFAOYSA-N	O=C(NC(COC1OC(CO)C(O)C(O)C1O)C(O)CCCCCCCCCCCCCCC)CCCCCCCCCCCC=CCCCCCCCC	410	FALSE	TRUE	TRUE	o; Normalized unit: pmol_per_10E6_cells; Annotation method: Msp20230802111825_NCDK-TUAT_converted_dev_1	FALSE	TRUE	3004	0	0	0.99	0.26	0.27	0.36	9	2	2.04	97.71	784.66250:1366 785.58916:137 785.60848:58 785.66614:917 785.70355:23 786.59633:748 786.66802:260	81.07079:20 83.08518:33 86.09518:20 95.08421:21 97.10030:46 109.09848:18 111.11582:31 137.13243:20 146.97743:20 180.17815:20 184.06100:31 184.07231:284 254.28747:21 256.26486:25 264.26615:82 266.26585:32 266.28393:142 267.26956:28 284.29267:429 302.30660:135 321.31511:32 338.33967:61 355.32578:27 380.35146:21 586.58958:106 586.60326:22 586.62852:22 604.54799:104 604.57499:117 604.60026:2026 604.6…	1.42598	1.51327	1.60593	1.34292	1.80598	1.533	1.12091	1.65055	1.84402	0.763334	1.17595	1.13389	1.28635	1.53865	1.37303	1.52948
3176	13.896	814.71	HexCer 42:0;O2|HexCer 18:0;O2/24:0	[M+H]+	null	0.03	TRUE	13.12	814.713	C48H95NO8	HexCer_NDS	SNPQGCDJHZAVOB-UHFFFAOYSA-N	O=C(NC(COC1OC(CO)C(O)C(O)C1O)C(O)CCCCCCCCCCCCCCC)CCCCCCCCCCCCCCCCCCCCCCC	410	FALSE	TRUE	TRUE	o; Normalized unit: pmol_per_10E6_cells; Annotation method: Msp20230802111825_NCDK-TUAT_converted_dev_1	FALSE	FALSE	3176	0	0	0.99	0.29	0.31	0.37	9	2	2.07	180.91	814.70907:1696 815.70469:1581 815.75047:84 816.58425:133 816.64613:82 816.70484:805	86.09393:39 95.08379:34 97.10014:38 184.06041:59 184.07270:380 185.07779:46 240.26489:21 254.28144:20 266.28393:306 284.27338:21 284.29388:433 302.29090:21 302.30427:180 312.32300:21 312.32979:21 313.26920:42 330.33266:21 368.38882:130 541.43614:15 579.52670:22 616.63306:112 629.54587:50 634.60521:22 634.64849:2236 634.68752:99 635.20762:22 635.65231:22 635.73856:22 652.62205:373 652.65796:2068 6…	1.42537	1.63209	1.82618	1.44717	1.68777	1.87018	1.44869	1.45457	2.07648	0.810265	1.12972	3.18485	1.53267	2.66243	1.93406	1.40754
3167	13.525	812.695	HexCer 42:1;O2|HexCer 18:0;O2/24:1	[M+H]+	null	0.56	TRUE	13	812.697	C48H93NO8	HexCer_NDS	SNVYJLGKALMFOP-UHFFFAOYSA-N	O=C(NC(COC1OC(CO)C(O)C(O)C1O)C(O)CCCCCCCCCCCCCCC)CCCCCCCCCCCCCC=CCCCCCCCC	410	FALSE	TRUE	TRUE	o; Normalized unit: pmol_per_10E6_cells; Annotation method: Msp20230802111825_NCDK-TUAT_converted_dev_1	FALSE	TRUE	3167	0	0	0.99	0.25	0.29	0.33	9	2	2.04	141.35	812.69346:6514 813.64912:589 813.69509:7895 814.62404:242 814.69413:2014	71.04749:51 71.08612:20 81.06870:69 83.08533:37 85.02972:21 85.10214:29 95.08523:173 95.09488:20 97.06283:20 97.09905:84 109.10124:23 111.11644:38 123.11395:41 151.15119:20 163.14627:179 177.16602:84 180.16439:20 180.17538:108 184.07354:158 199.19452:20 205.19246:21 207.99479:21 208.16825:110 212.20094:21 226.17998:423 240.26848:21 244.18168:138 244.19111:160 244.26306:24 251.23806:21 254.28173:8…	4.53387	5.01288	6.10383	5.65837	4.70504	5.87127	3.81065	5.20341	7.37844	6.1794	6.57534	8.10031	3.96803	7.15724	5.12056	5.15658
2480	10.465	700.571	HexCer 34:1;O2|HexCer 18:1;O2/16:0	[M+H]+	null	0.44	TRUE	9.21	700.572	C40H77NO8	HexCer_NS	VJLLLMIZEJJZTE-UHFFFAOYSA-N	O=C(NC(COC1OC(CO)C(O)C(O)C1O)C(O)C=CCCCCCCCCCCCCC)CCCCCCCCCCCCCCC	410	FALSE	TRUE	TRUE	o; Normalized unit: pmol_per_10E6_cells; Annotation method: Msp20230802111825_NCDK-TUAT_converted_dev_1	FALSE	FALSE	2480	0	0	1	0.84	0.89	0.93	9	2	2.56	620.02	700.57231:15599 701.50458:161 701.57537:6000 702.50732:226 702.57774:1632	71.08568:25 77.03539:23 79.05514:86 80.04825:20 81.06767:199 82.06359:151 83.04843:63 83.08466:82 85.02673:30 85.03155:20 85.09964:20 87.04450:20 91.05277:20 93.06824:114 95.08389:160 96.08042:25 97.02542:20 97.02841:11 97.09993:40 99.04111:19 99.07650:20 99.11648:20 107.08656:36 109.09921:31 111.11558:25 111.12139:20 119.08598:158 120.08786:150 121.09172:20 121.09961:79 123.11540:36 127.03607:47…	14.8346	22.7381	17.9698	20.9002	18.4615	21.9973	20.5772	29.0315	40.585	37.133	30.635	49.1834	24.4336	27.7048	26.1034	19.8476
2654	11.451	728.602	HexCer 36:1;O2|HexCer 18:1;O2/18:0	[M+H]+	null	0.94	TRUE	10.25	728.604	C42H81NO8	HexCer_NS	YMYQEDCYNANIPI-UHFFFAOYSA-N	O=C(NC(COC1OC(CO)C(O)C(O)C1O)C(O)C=CCCCCCCCCCCCCC)CCCCCCCCCCCCCCCCC	410	FALSE	TRUE	TRUE	o; Normalized unit: pmol_per_10E6_cells; Annotation method: Msp20230802111825_NCDK-TUAT_converted_dev_1	FALSE	FALSE	2654	0	0	1	0.84	0.9	0.92	9	2	2.55	335.81	728.60220:22324 728.64143:309 729.52542:312 729.55038:509 729.60513:11828 730.57145:357 730.60779:4331	71.04684:19 71.08424:21 73.02674:20 77.03803:24 79.05421:63 81.03403:20 81.07036:85 82.06532:86 82.07049:33 83.08481:59 85.02867:150 85.10061:10 87.04309:20 91.03762:20 93.06912:116 95.08636:171 96.07709:20 96.08165:43 97.02951:20 97.09928:166 107.08554:56 109.10149:88 111.07780:20 111.11504:31 113.12832:20 121.10064:158 123.11624:44 125.13400:20 127.03792:47 135.11948:136 137.13104:26 145.04960:…	6.05878	8.71555	8.14278	7.88415	7.54624	9.33768	10.3755	12.5907	16.6371	14.9621	15.0698	21.4238	13.5562	13.2891	12.4283	5.88695
2845	12.548	756.634	HexCer 38:1;O2|HexCer 18:1;O2/20:0	[M+H]+	null	0.81	TRUE	11.38	756.635	C44H85NO8	HexCer_NS	DFELABABMXOKTD-UHFFFAOYSA-N	O=C(NC(COC1OC(CO)C(O)C(O)C1O)C(O)C=CCCCCCCCCCCCCC)CCCCCCCCCCCCCCCCCCC	410	FALSE	TRUE	TRUE	o; Normalized unit: pmol_per_10E6_cells; Annotation method: Msp20230802111825_NCDK-TUAT_converted_dev_1	FALSE	FALSE	2845	0	0	0.99	0.84	0.91	0.93	9	2	2.55	241.33	756.63277:14748 756.69381:119 757.55984:113 757.58567:263 757.63716:5925 758.22080:204 758.56845:341 758.63939:1858	71.08497:21 79.05372:41 81.06965:92 82.06395:30 82.07096:40 83.05139:81 83.08508:57 85.02579:20 85.02900:12 85.10041:43 93.06961:65 94.06392:49 95.08496:93 96.07874:20 97.09958:24 109.03317:19 109.10010:114 111.11529:8 121.10021:88 123.11492:36 126.02079:28 127.03716:21 135.11717:49 145.04791:24 149.13121:57 165.16647:151 179.18149:20 184.07298:347 198.22019:71 211.20634:111 236.23760:24 247.2415…	4.83189	4.68161	5.65886	4.87841	4.35085	4.68086	6.83897	7.90983	8.57878	14.4766	13.4573	18.2942	8.31003	8.98195	9.08885	5.52286
3005	13.364	784.665	HexCer 40:1;O2|HexCer 18:1;O2/22:0	[M+H]+	null	0.96	TRUE	12.4	784.666	C46H89NO8	HexCer_NS	YIGARKIIFOHVPF-UHFFFAOYSA-N	O=C(NC(COC1OC(CO)C(O)C(O)C1O)C(O)C=CCCCCCCCCCCCCC)CCCCCCCCCCCCCCCCCCCCC	410	FALSE	TRUE	TRUE	o; Normalized unit: pmol_per_10E6_cells; Annotation method: Msp20230802111825_NCDK-TUAT_converted_dev_1	FALSE	FALSE	3005	0	0	0.99	0.81	0.87	0.93	9	2	2.54	447.11	784.66396:14232 784.73693:22 785.03657:18 785.16448:21 785.19323:18 785.66855:8589 785.74420:31 786.06648:13 786.11023:17 786.51461:22 786.55014:42 786.60136:614 786.67280:2380 786.74648:24	71.08407:24 79.05368:31 81.06928:89 82.06367:20 83.08447:54 85.02750:11 85.09800:35 93.06901:48 95.08526:37 97.10145:20 107.08475:109 109.10009:55 111.11473:33 121.10152:96 123.11256:21 125.13018:17 127.03744:28 135.11676:67 137.13212:29 145.05477:20 147.98302:20 151.14941:20 179.17828:20 181.15614:12 184.07200:177 198.22158:17 205.19669:21 211.20463:46 215.12425:38 235.24237:21 247.23902:66 247.…	6.76914	8.33132	8.00428	7.97933	8.12126	9.54341	9.20301	12.4945	18.0102	54.8475	55.501	75.5909	12.4156	16.3599	15.4094	7.71813
2993	12.609	782.65	HexCer 40:2;O2|HexCer 18:1;O2/22:1	[M+H]+	null	0.36	TRUE	11.47	782.65	C46H87NO8	HexCer_NS	XDWFOSIXGINYNC-UHFFFAOYSA-N	O=C(NC(COC1OC(CO)C(O)C(O)C1O)C(O)C=CCCCCCCCCCCCCC)CCCCCCCCCCCC=CCCCCCCCC	410	FALSE	TRUE	TRUE	o; Normalized unit: pmol_per_10E6_cells; Annotation method: Msp20230802111825_NCDK-TUAT_converted_dev_1	FALSE	FALSE	2993	0	0	0.99	0.77	0.76	0.95	9	2	2.52	134.03	782.64809:1695 783.64945:868 784.52519:510 784.56745:297 784.58706:266 784.60208:179 784.65138:379	82.06274:20 83.08492:20 95.08543:13 119.08235:16 121.10099:20 184.07411:204 211.19895:5 236.23888:23 247.24261:56 252.26777:236 264.26838:2252 265.26590:24 266.28227:21 282.26316:33 282.27824:247 338.33804:103 380.34336:20 551.31935:22 572.55939:22 572.57731:52 584.54367:27 584.57495:309 584.59447:49 586.58792:20 586.60016:22 602.58339:663 608.39172:24 620.59203:116 641.57389:33 663.43279:22 663.…	2.5082	2.36728	2.8019	2.57946	2.47639	2.79487	2.71925	4.67318	4.79129	8.41905	5.42476	9.49287	4.52777	3.81037	4.44929	3.05481
3090	13.561	798.678	HexCer 41:1;O2|HexCer 18:1;O2/23:0	[M+H]+	null	0.19	TRUE	12.87	798.682	C47H91NO8	HexCer_NS	SJGWLQDELUWRDA-UHFFFAOYSA-N	O=C(NC(COC1OC(CO)C(O)C(O)C1O)C(O)C=CCCCCCCCCCCCCC)CCCCCCCCCCCCCCCCCCCCCC	410	FALSE	TRUE	TRUE	o; Normalized unit: pmol_per_10E6_cells; Annotation method: Msp20230802111825_NCDK-TUAT_converted_dev_1	FALSE	FALSE	3090	0	0	1	0.73	0.8	0.93	9	2	2.51	82.31	798.68262:2542 799.24518:706 799.68136:2015 800.25585:942 800.67926:746	81.06702:42 82.06521:20 83.08357:20 85.02261:169 91.05235:14 95.08455:20 107.08395:12 109.10012:45 121.10006:20 123.11505:24 149.13065:21 151.14672:11 163.14686:20 183.06266:26 184.07242:52 198.21096:10 211.20278:45 238.24723:22 247.23938:22 250.25207:22 252.26655:412 252.27779:26 256.26611:21 264.26747:3517 265.25227:29 266.27850:99 266.28506:26 278.28293:501 282.20752:21 282.27920:492 296.29234…	1.92025	1.52028	1.26789	1.81823	1.85187	2.42759	2.61408	3.49563	3.6429	8.2652	8.24489	11.9443	2.93358	3.64175	4.03719	1.52904
3168	13.748	812.697	HexCer 42:1;O2|HexCer 18:1;O2/24:0	[M+H]+	null	0.96	TRUE	13.05	812.697	C48H93NO8	HexCer_NS	POQRWMRXUOPCLD-UHFFFAOYSA-N	O=C(NC(COC1OC(CO)C(O)C(O)C1O)C(O)C=CCCCCCCCCCCCCC)CCCCCCCCCCCCCCCCCCCCCCC	410	FALSE	TRUE	TRUE	o; Normalized unit: pmol_per_10E6_cells; Annotation method: Msp20230802111825_NCDK-TUAT_converted_dev_1	FALSE	FALSE	3168	0	0	0.98	0.81	0.87	0.92	9	2	2.53	263.8	812.69440:15406 813.06398:10 813.12157:18 813.38407:17 813.40608:16 813.55416:16 813.57787:18 813.69709:7654 813.77879:27 814.17761:15 814.31161:15 814.39650:18 814.42565:23 814.47694:18 814.56042:35 814.58267:16 814.69959:2015	71.08418:22 81.06886:76 82.06274:20 83.08603:45 83.09493:20 85.02727:21 85.10003:20 86.09609:20 93.06961:106 95.08556:53 97.02680:35 97.10137:23 97.10655:20 107.08422:20 109.10188:28 121.10222:92 123.11434:33 125.13251:20 127.03732:31 135.11840:56 149.13177:16 151.14739:25 156.14063:20 184.07213:221 198.22055:20 207.99473:8 211.20536:119 215.12558:21 226.17165:22 235.23895:20 244.19078:34 247.241…	7.47545	8.42344	9.01863	8.23417	8.37374	9.71796	8.76986	10.0298	15.937	61.1696	47.6667	77.3561	9.72305	13.6098	12.8939	8.86163
3153	13.37	810.681	HexCer 42:2;O2|HexCer 18:1;O2/24:1	[M+H]+	null	0.96	TRUE	12.57	810.682	C48H91NO8	HexCer_NS	WBOZIXHPUPAOIA-UHFFFAOYSA-N	O=C(NC(COC1OC(CO)C(O)C(O)C1O)C(O)C=CCCCCCCCCCCCCC)CCCCCCCCCCCCCC=CCCCCCCCC	410	FALSE	TRUE	TRUE	o; Normalized unit: pmol_per_10E6_cells; Annotation method: Msp20230802111825_NCDK-TUAT_converted_dev_1	FALSE	FALSE	3153	0	0	1	0.82	0.88	0.93	9	2	2.55	250.15	810.68086:10015 810.75411:25 811.40854:10 811.59510:36 811.68365:5222 811.76297:10 811.99641:19 812.43994:15 812.54389:37 812.56838:31 812.61987:169 812.68760:1271 812.75071:16 812.76666:10	79.05270:20 81.06873:101 83.08256:52 93.06853:17 95.08825:20 97.02639:20 97.10250:46 99.04482:20 107.08450:44 109.09727:33 111.11737:17 121.09781:34 123.11292:35 135.11620:57 137.13086:20 146.97947:34 149.13131:20 179.17691:20 184.06149:20 184.07457:129 191.17819:20 205.19311:37 211.20407:42 236.23251:21 247.23998:146 252.26800:1226 263.39881:71 263.41739:78 264.26842:13307 265.25443:28 265.26834…	7.69922	10.0918	9.48643	8.98498	9.72608	11.4242	9.77771	12.7679	19.2121	61.0524	58.3292	83.8398	12.8623	15.4579	16.219	9.54843
3137	12.871	808.665	HexCer 42:3;O2|HexCer 18:1;O2/24:2	[M+H]+	null	0.01	TRUE	11.73	808.666	C48H89NO8	HexCer_NS	HERULGHEQVQXKL-UHFFFAOYSA-N	O=C(NC(COC1OC(CO)C(O)C(O)C1O)C(O)C=CCCCCCCCCCCCCC)CCCCCCCCCCCC=CCC=CCCCCCCC	410	FALSE	TRUE	TRUE	o; Normalized unit: pmol_per_10E6_cells; Annotation method: Msp20230802111825_NCDK-TUAT_converted_dev_1	FALSE	FALSE	3137	0	0	1	0.61	0.65	0.88	9	2	2.43	50.67	808.66336:2562 809.64016:494 809.66664:857 810.59523:964 810.61120:813	86.09597:29 107.08509:20 109.10209:11 135.11565:20 177.16411:39 184.07278:263 211.20330:99 247.24116:51 250.24606:21 252.26832:239 262.25220:281 264.26781:1816 266.28412:41 280.26306:53 282.27707:157 290.28766:12 347.32834:21 350.30043:15 444.32674:23 512.49926:177 598.53029:22 598.59136:63 610.55221:22 610.58686:239 610.60869:22 612.59892:86 623.50246:22 628.54346:86 628.56579:69 628.59948:886 6…	0.263425	0.45512	0.07128	0.563733	1.09173	0.419253	0.447493	0.775016	1.64124	2.34222	2.15725	3.60731	0.919165	0.797903	0.687971	0.341977
3305	14.154	840.725	HexCer 44:1;O2|HexCer 18:1;O2/26:0	[M+H]+	null	0.01	TRUE	13.23	840.729	C50H97NO8	HexCer_NS	DOIOUJPHIXRQFM-UHFFFAOYSA-N	O=C(NC(COC1OC(CO)C(O)C(O)C1O)C(O)C=CCCCCCCCCCCCCC)CCCCCCCCCCCCCCCCCCCCCCCCC	410	FALSE	TRUE	TRUE	o; Normalized unit: pmol_per_10E6_cells; Annotation method: Msp20230802111825_NCDK-TUAT_converted_dev_1	FALSE	FALSE	3305	0	0	0.97	0.6	0.64	0.88	9	2	2.41	68.99	840.72473:2095 841.55825:204 841.72434:1356 841.84511:157 842.43297:153 842.59665:305 842.65307:226 842.72663:592	81.06852:20 82.06438:20 83.08341:16 95.08420:74 111.11535:20 121.10110:19 137.13167:57 180.17531:12 184.07209:290 185.07421:78 208.16912:62 211.20193:21 226.17874:135 244.18761:108 244.19752:21 244.26461:154 247.24166:42 252.26755:174 252.27750:55 264.26804:2776 264.28898:52 266.29187:21 273.16094:13 275.27124:21 280.29489:28 282.25672:21 282.27810:260 292.27487:21 292.29900:149 310.30812:21 312.…	0.598675	0.554678	0.719202	0.620299	0.798565	0.702508	0.608781	0.829121	1.26834	1.43187	1.17839	1.97087	0.799274	1.08539	0.887525	0.662061
1413	6.919	496.339	LPC 16:0/0:0	[M+H]+	null	0.97	TRUE	6.21	496.34	C24H50NO7P	LPC	ASWBNKHCZGQVJV-UHFFFAOYSA-N	O=C(OCC(O)COP(=O)([O-])OCC[N+](C)(C)C)CCCCCCCCCCCCCCC	410	FALSE	TRUE	TRUE	o; Normalized unit: pmol_per_10E6_cells; Annotation method: Msp20230802111825_NCDK-TUAT_converted_dev_1	FALSE	FALSE	1413	0	0	1	0.64	0.78	0.93	3	2	2.49	275.79	496.33908:9785 496.38271:127 497.30198:127 497.34328:2514 498.34778:455	71.07200:115 71.08470:92 80.97271:16 81.07014:25 83.08478:68 85.10129:67 86.09630:1937 89.05556:20 89.06004:22 93.06940:20 95.08634:39 97.10059:64 98.98377:112 99.11654:20 103.03925:50 103.77030:20 104.10662:4752 109.10006:35 123.11621:45 124.99940:788 133.08480:20 163.01399:43 166.06309:336 177.10986:20 181.02286:15 181.03252:27 183.46883:56 184.07273:11714 184.90918:41 239.23704:27 240.09710:21…	8.7718	7.55454	7.66882	6.92259	7.06128	7.29046	8.12034	8.69191	10.5421	7.17929	4.85673	6.81251	7.25649	7.26567	6.85271	11.7191
1536	7.593	524.371	LPC 18:0/0:0	[M+H]+	null	0.99	TRUE	6.73	524.371	C26H54NO7P	LPC	IHNKQIMGVNPMTC-UHFFFAOYSA-N	O=C(OCC(O)COP(=O)([O-])OCC[N+](C)(C)C)CCCCCCCCCCCCCCCCC	410	FALSE	TRUE	TRUE	o; Normalized unit: pmol_per_10E6_cells; Annotation method: Msp20230802111825_NCDK-TUAT_converted_dev_1	FALSE	FALSE	1536	0	0	1	0.67	0.8	0.93	3	2	2.5	852.15	524.37097:15579 524.43902:23 525.17984:42 525.26555:19 525.28341:24 525.30011:29 525.32965:68 525.37430:3853 525.42560:17 525.46123:18 525.48355:17 526.04481:14 526.33310:33 526.37736:718 526.43122:257	71.07395:178 71.08378:70 71.08922:39 81.06849:94 83.08241:20 85.10095:122 86.09641:1479 88.07337:20 89.06047:26 95.08552:85 97.09990:13 98.98435:65 103.76823:50 104.10675:5097 109.10032:20 123.11648:20 124.99952:810 129.09108:20 163.01554:76 166.05008:37 166.06303:331 181.02638:50 183.44172:20 183.46850:11 183.47688:20 184.05707:507 184.07323:13349 185.12462:20 185.48334:20 199.03520:29 240.09785…	21.4985	21.5048	21.2176	16.5713	19.3685	18.6139	17.92	21.8635	22.693	9.70954	7.97514	9.78348	14.934	13.742	14.7085	27.0037
1523	7.066	522.355	LPC 18:1/0:0	[M+H]+	null	0.96	TRUE	6.27	522.355	C26H52NO7P	LPC	YAMUFBLWGFFICM-UHFFFAOYSA-N	O=C(OCC(O)COP(=O)([O-])OCC[N+](C)(C)C)CCCCCCCC=CCCCCCCCC	410	FALSE	TRUE	TRUE	o; Normalized unit: pmol_per_10E6_cells; Annotation method: Msp20230802111825_NCDK-TUAT_converted_dev_1	FALSE	FALSE	1523	0	0	1	0.68	0.8	0.94	3	2	2.5	541.35	522.35494:4936 522.40610:79 523.35783:1433 524.27102:49 524.36065:240	71.07148:57 72.07873:18 73.06268:38 79.05538:45 83.08730:20 86.09611:639 95.08429:20 97.10006:42 98.98281:37 103.76706:44 104.10686:2150 109.10212:15 111.11432:20 124.99965:279 163.01986:103 166.06215:63 181.02167:20 184.07271:5568 199.03578:20 226.17686:21 240.10142:19 258.10925:51 281.10213:21 339.28901:113 339.30107:21 445.25375:21 445.27363:38 504.34366:592 520.63133:22 522.35432:2332	6.4716	6.2381	6.93818	5.19692	6.2362	6.26731	6.41207	8.00834	9.76801	8.35654	6.85528	9.73348	5.58399	6.24166	5.65307	8.16967
1227	7.001	454.292	LPE 16:0	[M+H]+	null	0.25	TRUE	6.33	454.293	C21H44NO7P	LPE	YVYMBNSKXOXSKW-UHFFFAOYSA-N	O=C(OCC(O)COP(=O)(O)OCCN)CCCCCCCCCCCCCCC	410	FALSE	TRUE	TRUE	o; Normalized unit: pmol_per_10E6_cells; Annotation method: Msp20230802111825_NCDK-TUAT_converted_dev_1	FALSE	FALSE	1227	0	0	0.99	0.69	0.58	0.74	2	2	2.37	107.55	454.29137:1569 455.29540:453	71.08607:41 81.06897:21 83.08305:27 85.10006:55 87.04440:30 89.05851:17 95.08517:30 109.10029:31 124.01430:20 149.02441:26 155.00971:77 198.04925:12 216.05986:82 239.23800:21 282.26541:21 282.27838:91 313.23454:43 313.27337:1666 313.29345:21 393.23650:20 393.25003:44 436.28150:55 454.28801:75	2.0499	1.94347	2.65597	2.68354	2.01126	2.51355	2.83588	2.86674	3.39126	4.18953	3.02874	3.84204	2.29182	2.84841	2.59537	3.98026
1356	7.673	482.323	LPE 18:0	[M+H]+	null	0.96	TRUE	6.82	482.324	C23H48NO7P	LPE	BBYWOYAFBUOUFP-UHFFFAOYSA-N	O=C(OCC(O)COP(=O)(O)OCCN)CCCCCCCCCCCCCCCCC	410	FALSE	TRUE	TRUE	o; Normalized unit: pmol_per_10E6_cells; Annotation method: Msp20230802111825_NCDK-TUAT_converted_dev_1	FALSE	FALSE	1356	0	0	0.99	0.51	0.48	0.72	2	2	2.3	141.67	482.32308:16715 482.40017:139 482.42873:16 482.86243:13 483.25658:25 483.32642:4097 483.40673:81 483.48592:8 483.76526:16 484.28825:25 484.32906:655 484.38437:25 484.40796:37	71.04700:21 71.08532:316 75.04260:103 81.06912:175 83.04992:20 83.08494:101 85.06353:28 85.10049:357 89.05990:123 95.08516:188 97.10182:77 98.98431:102 99.11597:20 103.07571:20 109.10121:90 111.11606:73 113.13075:17 119.08606:12 121.09948:20 123.11694:73 124.01413:48 125.09362:20 125.13024:69 129.10108:19 133.08554:64 135.11972:20 137.13032:20 140.14299:20 141.16247:20 142.02399:55 151.14890:34 1…	8.06647	7.91394	8.81396	8.75029	8.64071	10.9113	9.49551	11.1849	13.9392	19.2705	13.3261	20.9306	10.108	13.2048	12.4758	12.494
1349	7.151	480.308	LPE 18:1	[M+H]+	null	0.4	TRUE	6.41	480.308	C23H46NO7P	LPE	PYVRVRFVLRNJLY-UHFFFAOYSA-N	O=C(OCC(O)COP(=O)(O)OCCN)CCCCCCCC=CCCCCCCCC	410	FALSE	TRUE	TRUE	o; Normalized unit: pmol_per_10E6_cells; Annotation method: Msp20230802111825_NCDK-TUAT_converted_dev_1	FALSE	FALSE	1349	0	0	1	0.34	0.35	0.7	2	2	2.23	228.36	480.30774:4883 480.40424:83 480.42424:72 481.15215:76 481.28209:79 481.31172:1064 481.34142:95 481.39892:73 482.31456:287 482.33470:77 482.40462:31589	71.05127:20 71.07318:12 71.08496:69 73.02548:17 73.04649:160 79.05409:20 81.06905:180 83.08547:191 85.06322:20 85.10075:24 86.09616:73 87.04319:32 89.05938:30 93.06833:22 95.08545:129 97.06440:20 97.10152:89 98.98124:63 98.98637:20 104.10787:92 105.06901:20 107.08316:20 109.10039:40 111.08157:20 111.11647:20 121.10098:97 123.11520:25 124.01389:53 125.00048:71 125.09484:19 127.07633:20 127.11167:2…	6.12578	5.50374	5.94269	4.60095	5.37385	6.12196	4.89917	6.22673	9.87048	9.08505	7.92325	11.8362	5.27966	6.98386	7.27332	7.30949
1451	6.991	504.308	LPE 20:3	[M+H]+	null	0.04	TRUE	6.22	504.308	C25H46NO7P	LPE	UEONHLLDVDPRRN-UHFFFAOYSA-N	O=C(OCC(O)COP(=O)(O)OCCN)CCCCCCCCCC=CCC=CCC=CCC	410	FALSE	TRUE	TRUE	o; Normalized unit: pmol_per_10E6_cells; Annotation method: Msp20230802111825_NCDK-TUAT_converted_dev_1	FALSE	FALSE	1451	0	0	0.98	0.32	0.41	0.75	2	2	2.25	189.8	504.30638:4695 505.30895:1244 506.30556:527 506.31502:502	71.08490:36 73.02745:21 75.04437:20 77.03892:72 79.04235:20 79.05448:190 81.05865:20 81.06976:198 83.04810:11 83.08621:36 85.06489:47 85.09927:86 86.09614:39 87.04263:33 91.05397:198 93.07011:375 95.08462:204 97.06460:72 97.07263:14 97.09689:20 97.10126:94 98.98566:20 105.06956:109 107.08577:344 109.06220:21 109.10102:113 111.11499:20 117.06931:47 119.08637:130 121.06340:20 121.10091:144 123.0758…	2.76768	2.60755	2.67133	2.70615	2.57362	3.01627	1.60129	1.97505	2.93668	4.34842	4.24816	5.46488	2.21541	1.92283	2.91829	6.33597
1443	6.551	502.293	LPE 20:4	[M+H]+	null	0.54	TRUE	5.83	502.293	C25H44NO7P	LPE	JPNPIRVRGLGTRE-UHFFFAOYSA-N	O=C(OCC(O)COP(=O)(O)OCCN)CCCCCCC=CCC=CCC=CCC=CCC	410	FALSE	TRUE	TRUE	o; Normalized unit: pmol_per_10E6_cells; Annotation method: Msp20230802111825_NCDK-TUAT_converted_dev_1	FALSE	FALSE	1443	0	0	1	0.35	0.47	0.75	2	2	2.28	82.3	502.29218:2199 502.34504:28 502.37369:67 503.10868:23 503.24189:11 503.29534:543 503.34125:14 503.37605:23 503.39732:10 504.10962:11 504.29799:120 504.32062:42 504.34663:17 504.36526:5 504.38078:14	71.08473:18 73.02844:20 77.03906:87 79.05378:121 81.06982:290 83.08403:30 85.06473:37 85.10123:153 89.05821:33 91.04497:20 91.05434:234 93.06950:138 95.04926:20 95.08522:147 97.06436:45 98.98045:26 105.06982:131 107.07377:20 107.08411:148 109.06518:28 109.10135:24 117.06946:42 119.08528:108 121.09785:129 121.10369:20 123.07787:78 123.11744:24 129.05365:122 129.06852:66 131.08611:100 133.08363:20 …	5.44501	4.40908	4.54774	4.5788	4.47829	4.04959	2.58058	2.79588	4.73962	6.24374	7.33821	9.56547	3.56674	3.17654	4.77025	11.6053
1553	6.712	528.308	LPE 22:5	[M+H]+	null	0.01	TRUE	6.01	528.308	C27H46NO7P	LPE	OSRWIBSZJTWIKA-UHFFFAOYSA-N	O=C(OCC(O)COP(=O)(O)OCCN)CCCCCC=CCC=CCC=CCC=CCC=CCC	410	FALSE	TRUE	TRUE	o; Normalized unit: pmol_per_10E6_cells; Annotation method: Msp20230802111825_NCDK-TUAT_converted_dev_1	FALSE	FALSE	1553	0	0	1	0.45	0.54	0.74	2	2	2.31	80.97	528.30750:3052 528.35993:49 528.38175:41 528.43030:77 529.25386:38 529.27345:29 529.31123:1035 529.34463:30 529.36701:30 529.39601:25 529.41396:38 529.43389:172 529.46011:28 529.52738:55 530.28678:2290 530.40133:69	71.08347:33 73.06342:20 77.03818:106 79.05386:209 81.06970:248 83.04940:22 83.08453:74 87.04286:19 89.05724:63 91.05322:375 91.06149:20 93.06210:51 93.06926:381 95.08488:227 97.06592:20 98.98215:21 105.07001:188 107.07764:20 107.08493:76 109.05897:20 109.09810:116 117.06841:118 119.08357:153 121.10136:85 123.11770:98 129.06592:29 131.08494:115 133.08214:21 133.10041:45 135.11685:88 137.09024:20 1…	1.32797	1.22068	1.23462	1.26157	1.16981	1.15256	0.720226	0.852194	1.25287	1.74496	1.82374	2.50993	0.888591	0.955342	1.12532	2.78232
1543	6.501	526.292	LPE 22:6	[M+H]+	null	0.01	TRUE	5.69	526.293	C27H44NO7P	LPE	XEVRBOQZSXWGQO-UHFFFAOYSA-N	O=C(OCC(O)COP(=O)(O)OCCN)CCC=CCC=CCC=CCC=CCC=CCC=CCC	410	FALSE	TRUE	TRUE	o; Normalized unit: pmol_per_10E6_cells; Annotation method: Msp20230802111825_NCDK-TUAT_converted_dev_1	FALSE	FALSE	1543	0	0	0.99	0.35	0.47	0.73	2	2	2.27	43.74	526.29173:3525 526.34822:56 526.36956:53 526.39423:35 526.42529:66 526.44763:44 527.25454:62 527.29591:1018 527.35785:38 527.40126:76 527.45056:35 527.51243:51 528.14184:28 528.29685:230 528.37493:18	77.03875:104 79.05390:331 81.06906:239 83.04863:86 83.08463:20 85.06292:14 85.10192:20 87.04413:20 88.07445:20 91.04534:28 91.05387:482 93.06928:336 95.04724:20 95.08512:200 97.06548:20 98.98392:58 100.11201:16 105.06959:189 107.08473:265 109.06356:24 109.10286:112 113.05978:20 117.06383:110 117.06968:103 119.00392:20 119.08418:158 121.10246:292 123.11271:20 129.04530:20 129.05397:30 129.06979:67…	1.53236	1.37546	1.28574	1.42337	1.31826	1.43516	0.855099	0.831749	1.44289	1.67666	1.79663	2.28754	1.05236	0.956533	1.33221	3.05522
359	6.243	292.247	MG 12:0	[M+NH4]+	null	0.06	TRUE	4.85	292.248	C15H30O4	MG	ARIWANIATODDMH-UHFFFAOYSA-N	O=C(OCC(O)CO)CCCCCCCCCCC	410	FALSE	TRUE	TRUE	o; Normalized unit: pmol_per_10E6_cells; Annotation method: Msp20230802111825_NCDK-TUAT_converted_dev_1	FALSE	FALSE	359	0	0	1	0.17	0.32	0.78	3	2	2.22	190.9	292.24746:2096 292.28320:39 293.08485:22 293.13564:49 293.17430:26 293.19587:28 293.20917:33 293.22499:25 293.25085:297 294.20401:55 294.25226:66	71.04790:20 71.08570:4385 73.02717:20 73.06321:26 75.04370:141 79.05383:147 79.06171:33 80.06330:26 81.07000:1800 83.07687:20 83.08578:2093 85.10086:2172 87.04365:93 87.07995:20 89.05953:209 91.05244:24 93.06275:20 93.07007:84 94.77427:51 95.08526:4648 95.43981:20 95.84219:20 97.06548:20 97.08169:51 97.10061:693 99.04483:20 99.08037:41 99.10578:20 99.11633:253 101.05999:58 101.09539:20 103.07631:…	20.9942	15.9668	21.0645	16.058	19.1554	17.1938	17.7947	16.3897	16.6289	14.2269	13.1071	17.0985	12.6375	18.6853	15.5759	13.4819
461	7.091	320.28	MG 14:0	[M+NH4]+	null	0.86	TRUE	5.96	320.28	C17H34O4	MG	DCBSHORRWZKAKO-UHFFFAOYSA-N	O=C(OCC(O)CO)CCCCCCCCCCCCC	410	FALSE	TRUE	TRUE	o; Normalized unit: pmol_per_10E6_cells; Annotation method: Msp20230802111825_NCDK-TUAT_converted_dev_1	FALSE	FALSE	461	0	0	1	0.17	0.35	0.83	3	2	2.25	371.73	320.27960:8202 321.18820:20 321.20615:68 321.23733:26 321.25132:41 321.28206:1421 321.30515:226 322.25215:20 322.28475:198 322.30662:52	70.85877:54 71.04780:20 71.08531:10385 72.63874:130 73.02743:20 73.06474:38 75.02621:20 75.04406:450 77.03799:20 79.05424:239 80.05769:20 81.06969:5549 81.32131:20 82.07136:33 83.04860:20 83.08568:1494 85.06307:20 85.07798:20 85.10113:6755 85.26372:74 89.05845:277 89.07104:20 91.05357:35 93.04743:20 93.06966:214 94.07282:43 94.77809:24 95.08578:8713 95.56504:20 95.61894:66 96.08779:61 97.10102:20…	129.414	123.286	135.896	105.999	142.292	154.082	110.877	105.911	143.601	98.1664	93.8499	136.144	70.6909	134.228	141.521	107.593
605	7.807	348.31	MG 16:0	[M+NH4]+	null	1	TRUE	6.61	348.311	C19H38O4	MG	QHZLMUACJMDIAE-UHFFFAOYSA-N	O=C(OCC(O)CO)CCCCCCCCCCCCCCC	410	FALSE	TRUE	TRUE	o; Normalized unit: pmol_per_10E6_cells; Annotation method: Msp20230802111825_NCDK-TUAT_converted_dev_1	FALSE	FALSE	605	0	0	1	0.2	0.4	0.78	3	2	2.25	42240.2	348.31038:1008717 348.36766:408 348.85027:219 349.23735:219 349.25728:874 349.31359:214414 349.34949:643 349.68171:412 350.31633:25882	70.85347:20 70.85835:23 70.87056:30 71.04779:20 71.05440:20 71.06761:20 71.07641:38 71.08526:18596 71.09613:20 71.48485:20 71.70368:20 71.99679:20 72.45177:20 72.67666:20 73.06445:83 75.04361:825 77.03870:130 79.05356:622 80.05995:36 80.80564:20 81.06964:11785 81.16980:20 81.61490:33 82.81547:37 82.82161:27 83.04898:30 83.08536:7193 84.99522:20 85.06507:77 85.07833:23 85.08343:26 85.08853:20 85.1…	19495.5	16577.9	17985.8	17274.7	19241.2	19122.5	19452.5	18610.7	18700.6	18783.2	16377.6	20658.2	16889.6	21858.6	18341.7	19015.7
702	8.128	362.326	MG 17:0	[M+NH4]+	null	1	TRUE	6.96	362.327	C20H40O4	MG	SVUQHVRAGMNPLW-UHFFFAOYSA-N	O=C(OCC(O)CO)CCCCCCCCCCCCCCCC	410	FALSE	TRUE	TRUE	o; Normalized unit: pmol_per_10E6_cells; Annotation method: Msp20230802111825_NCDK-TUAT_converted_dev_1	FALSE	FALSE	702	0	0	1	0.26	0.46	0.82	3	2	2.29	178.06	362.32596:3921 363.10890:18 363.22928:19 363.25308:38 363.30927:127 363.32806:904 364.01970:22 364.25144:37 364.26739:51 364.30625:46 364.33527:200	71.08575:3128 75.04431:154 77.03918:47 79.05436:158 80.06309:20 81.06962:1766 82.81859:20 83.08528:1658 83.49647:40 85.06595:20 85.08659:33 85.10114:2218 85.59007:14 87.04313:20 89.05901:215 93.07017:114 94.77827:20 95.08521:2749 97.10096:1429 99.08103:40 99.10535:20 99.11681:256 101.05936:43 103.07469:78 107.08516:22 109.09178:13 109.10077:1487 111.11609:387 113.13217:133 121.09987:31 123.11663:…	66.8473	66.8959	60.1679	60.2552	72.2205	75.939	70.8967	66.0955	68.5076	57.3634	50.1679	65.4835	49.2347	75.8879	63.1262	58.2761
800	8.43	376.341	MG 18:0	[M+NH4]+	null	1	TRUE	7.38	376.342	C21H42O4	MG	VBICKXHEKHSIBG-UHFFFAOYSA-N	O=C(OCC(O)CO)CCCCCCCCCCCCCCCCC	410	FALSE	TRUE	TRUE	o; Normalized unit: pmol_per_10E6_cells; Annotation method: Msp20230802111825_NCDK-TUAT_converted_dev_1	FALSE	FALSE	800	0	0	1	0.24	0.48	0.78	3	2	2.28	7219.88	376.34163:615186 376.39114:222 376.83148:256 376.97040:240 377.10329:457 377.26363:193 377.27604:318 377.34490:152655 377.38952:278 377.41577:208 377.62809:129 377.78421:129 378.29664:208 378.34781:17013 378.39086:185	71.04976:34 71.05524:20 71.08538:10884 71.68171:20 73.06270:44 73.39078:20 75.04337:374 77.03528:31 77.03914:79 79.05408:344 80.80663:20 81.06963:6236 81.08104:38 83.04843:33 83.08526:3532 85.06448:76 85.08685:46 85.10094:6205 85.73156:20 87.04345:40 87.07923:20 89.04726:34 89.05969:186 91.05413:99 93.05384:24 93.06897:174 94.77604:20 94.78796:20 95.08518:9265 95.09955:22 95.90424:20 96.00980:20 …	12928.2	11539.3	11531.9	12119.6	12770.9	12028.3	12498.6	12072.3	12331	12295.8	11442	12759.6	11921.8	13950	11501.8	11944.2
790	7.932	374.326	MG 18:1	[M+NH4]+	null	0.82	TRUE	6.84	374.327	C21H40O4	MG	RZRNAYUHWVFMIP-UHFFFAOYSA-N	O=C(OCC(O)CO)CCCCCCCC=CCCCCCCCC	410	FALSE	TRUE	TRUE	o; Normalized unit: pmol_per_10E6_cells; Annotation method: Msp20230802111825_NCDK-TUAT_converted_dev_1	FALSE	FALSE	790	0	0	0.99	0.14	0.27	0.85	3	2	2.23	171.1	374.32575:1800 374.35929:465 375.24664:285 375.30367:126 375.32927:534 375.36515:109 376.24805:72 376.31145:893	71.04933:53 71.05161:20 71.08570:181 74.05911:31 75.04160:69 75.04624:32 77.03796:91 79.05366:470 81.07028:1082 83.04657:107 83.08533:831 85.06299:27 85.09341:20 85.10060:98 88.07537:78 91.05330:71 93.06023:20 93.06955:426 95.08539:1115 97.06513:141 97.08293:86 97.10117:618 99.08033:45 99.11626:9 101.09815:20 102.08949:20 105.07025:90 107.08493:384 109.10067:623 111.07933:129 111.09826:69 111.115…	58.0882	45.6883	51.5717	44.9202	56.7278	55.0048	50.7996	53.3346	51.6498	49.4674	37.5514	53.6769	41.7909	62.304	53.1012	51.5963
870	8.722	390.356	MG 19:0	[M+NH4]+	null	0.01	TRUE	7.5	390.358	C22H44O4	MG	WWTTXMMZHOBTAM-UHFFFAOYSA-N	O=C(OCC(O)CO)CCCCCCCCCCCCCCCCCC	410	FALSE	TRUE	TRUE	o; Normalized unit: pmol_per_10E6_cells; Annotation method: Msp20230802111825_NCDK-TUAT_converted_dev_1	FALSE	FALSE	870	0	0	0.99	0	0.01	0.86	3	2	2.15	76.1	390.35647:4019 391.21150:152 391.22028:134 391.24398:537 391.28303:47912 391.33792:220 391.35976:505 391.39312:95 392.08622:45 392.21152:104 392.28632:12156 392.32796:125 392.34704:107 392.35878:151	71.08491:1479 73.02728:20 73.04695:20 75.04391:75 79.05476:144 81.06987:858 83.04943:73 83.06721:20 83.08493:302 84.05051:58 85.07424:20 85.08373:20 85.10126:1070 89.05713:65 89.06239:22 93.03295:20 93.06968:38 95.07706:20 95.08521:1401 96.78936:20 97.10116:483 99.08065:38 99.11576:114 101.05875:83 102.06168:141 103.06224:48 107.08636:45 109.10036:568 111.04342:22 111.07986:20 111.11710:336 112.0…	9.59281	8.38098	9.26895	9.77509	9.55107	10.2458	9.86335	9.65709	9.09867	8.0856	6.95053	9.91408	7.33897	9.50701	8.80329	9.76406
959	9.079	404.373	MG 20:0	[M+NH4]+	null	1	TRUE	7.68	404.373	C23H46O4	MG	UMEKPPOFCOUEDT-UHFFFAOYSA-N	O=C(OCC(O)CO)CCCCCCCCCCCCCCCCCCC	410	FALSE	TRUE	TRUE	o; Normalized unit: pmol_per_10E6_cells; Annotation method: Msp20230802111825_NCDK-TUAT_converted_dev_1	FALSE	FALSE	959	0	0	1	0.25	0.51	0.82	3	2	2.3	399.4	404.37282:7396 405.29165:296 405.37588:1940 406.37810:262	71.08557:3697 72.12266:20 73.06413:43 75.04365:353 77.03854:46 79.05467:117 80.06367:20 81.07018:1951 83.08514:1608 85.08730:20 85.10094:2613 87.04522:69 89.05790:144 89.06310:20 91.05520:20 93.06957:101 95.08541:2634 97.06466:45 97.10117:2061 99.07943:105 99.11702:291 103.07423:73 107.08522:23 109.10141:1385 111.09394:46 111.11716:656 113.13170:257 115.07421:37 117.09149:33 121.10045:55 123.1167…	119.696	150.513	155.116	135.402	151.093	178.891	111.022	127.745	189.758	102.199	111.87	188.303	94.87	123.803	153.127	169.43
1115	9.867	432.404	MG 22:0	[M+NH4]+	null	0.99	TRUE	8.14	432.405	C25H50O4	MG	OKMWKBLSFKFYGZ-UHFFFAOYSA-N	O=C(OCC(O)CO)CCCCCCCCCCCCCCCCCCCCC	410	FALSE	TRUE	TRUE	o; Normalized unit: pmol_per_10E6_cells; Annotation method: Msp20230802111825_NCDK-TUAT_converted_dev_1	FALSE	FALSE	1115	0	0	1	0.29	0.53	0.84	3	2	2.32	112.11	432.40400:2945 432.44488:23 433.19954:14 433.28123:8 433.32980:65 433.36550:15 433.37324:33 433.40729:664 434.24999:15 434.31057:14 434.33845:33 434.36618:20 434.40938:142	71.08542:763 75.04361:189 79.05314:46 81.06974:637 83.08510:440 85.06582:20 85.10067:438 89.06000:89 91.05545:20 93.06698:26 95.07782:20 95.08573:671 97.10062:436 99.07856:20 99.11661:185 103.07084:20 107.08184:20 109.10164:247 111.11562:140 113.13485:23 119.08517:19 123.11624:171 125.13246:95 127.14755:45 133.08373:20 135.07938:21 137.13101:199 139.11181:20 139.14640:136 141.16279:32 151.14798:5…	39.1171	38.5419	42.0546	39.0381	42.3538	46.8287	40.114	43.1239	46.8013	39.5082	34.6966	52.904	30.1658	43.1465	40.1505	35.1751
1263	10.826	460.436	MG 24:0	[M+NH4]+	null	0.94	TRUE	8.75	460.436	C27H54O4	MG	KIWLCEXSSGNBJU-UHFFFAOYSA-N	O=C(OCC(O)CO)CCCCCCCCCCCCCCCCCCCCCCC	410	FALSE	TRUE	TRUE	o; Normalized unit: pmol_per_10E6_cells; Annotation method: Msp20230802111825_NCDK-TUAT_converted_dev_1	FALSE	FALSE	1263	0	0	0.99	0.33	0.5	0.85	3	2	2.32	140.18	460.43461:1278 461.28032:18 461.36385:28 461.38170:21 461.43881:401 462.14754:394 462.36543:18 462.39491:14 462.44092:65	71.08525:272 75.04219:20 81.06945:196 83.08544:100 85.10122:269 89.05923:20 93.07185:25 95.08534:209 97.10107:214 99.11732:25 99.12244:20 109.10190:85 111.11505:189 113.13241:20 123.11388:147 125.12195:20 125.13105:45 137.13109:40 139.14531:23 141.16468:20 151.14758:32 153.16224:32 155.17789:29 165.16310:20 167.17933:13 197.22590:20 207.21101:47 209.22971:65 235.24264:21 263.28004:23 333.35158:12…	31.7346	27.8463	27.4273	28.548	27.9976	28.0352	31.3231	28.6881	28.4323	23.6922	17.2588	25.3249	24.5104	30.5888	26.6094	27.9788
133	4.829	216.195	NAE 10:0	[M+H]+	null	0.01	TRUE	3.83	216.196	C12H25NO2	NAE	LMVSBYPDMNAXPF-UHFFFAOYSA-N	O=C(NCCO)CCCCCCCCC	410	FALSE	TRUE	TRUE	o; Normalized unit: pmol_per_10E6_cells; Annotation method: Msp20230802111825_NCDK-TUAT_converted_dev_1	FALSE	FALSE	133	0	0	0.99	0.09	0.1	0.75	1	2	2.15	67.79	216.19457:1615 216.23102:711 217.12002:332 217.16014:334 217.23486:323 218.20779:339	70.06515:143 71.08411:54 72.07946:119 76.07528:30 77.03857:126 83.08445:35 86.05979:243 95.08357:20 100.07548:270 107.08342:20 118.08433:141 142.07668:20 153.03561:20 156.17268:20 165.06803:20 198.18447:824 198.21917:14 216.18339:70 216.19571:104 216.20743:76 216.23109:287	0.374617	0.275194	0.227114	0.114918	0.165916	0.372456	0.170396	0.257774	0.316756	0.202829	0.282039	0.397056	0.147809	0.265085	0.244643	0.25681
175	5.389	230.211	NAE 11:0	[M+H]+	null	0.01	TRUE	4.68	230.212	C13H27NO2	NAE	YDINIJMIEYHHHK-UHFFFAOYSA-N	O=C(NCCO)CCCCCCCCCC	410	FALSE	TRUE	TRUE	o; Normalized unit: pmol_per_10E6_cells; Annotation method: Msp20230802111825_NCDK-TUAT_converted_dev_1	FALSE	FALSE	175	0	0	1	0.08	0.07	0.75	1	2	2.14	47.72	230.21066:2755 230.24587:297 231.21540:484 231.24675:122 232.21974:77	71.08494:52 72.04426:266 72.07950:50 77.03897:48 79.05499:20 81.07184:58 85.10008:25 86.06007:23 86.09496:14 90.05411:14 90.09027:56 91.05433:31 95.08387:9 97.10397:20 100.01018:30 184.20385:160 202.21633:1296 212.20127:366 213.20066:21 230.21394:138 230.22776:82 230.24518:115	0.884222	0.47344	0.816836	0.563019	0.557597	0.556354	0.663204	0.75106	0.568253	0.508456	0.56668	0.6768	0.572913	0.575042	0.668723	0.560355
215	6.088	244.226	NAE 12:0	[M+H]+	null	0.33	TRUE	5.2	244.227	C14H29NO2	NAE	QZXSMBBFBXPQHI-UHFFFAOYSA-N	O=C(NCCO)CCCCCCCCCCC	410	FALSE	TRUE	TRUE	o; Normalized unit: pmol_per_10E6_cells; Annotation method: Msp20230802111825_NCDK-TUAT_converted_dev_1	FALSE	FALSE	215	0	0	1	0.21	0.26	0.75	1	2	2.21	24.47	244.22640:2160 244.26276:1351 245.22991:426 245.26594:200 246.24108:409	70.06484:186 71.08512:195 72.04669:22 72.08027:109 74.05864:19 74.09530:20 76.07560:160 77.03671:20 79.05346:60 81.07038:284 82.06419:20 82.99685:20 83.04952:20 83.08515:94 84.08115:88 85.06627:20 85.10092:85 86.05972:637 91.05465:72 93.06920:31 95.08553:48 96.07869:73 97.06291:19 97.06907:24 97.10091:20 98.09452:20 100.07508:802 104.06926:52 107.08539:42 109.08919:20 109.09942:20 110.09652:16 11…	2.39124	1.33073	1.74679	1.38227	1.77116	2.10596	1.68739	2.39519	1.74766	1.7731	2.00784	2.58989	1.65855	2.11498	1.66747	1.90703
253	6.38	258.242	NAE 13:0	[M+H]+	null	0.75	TRUE	5.78	258.243	C15H31NO2	NAE	QIGYRHZXILJBGB-UHFFFAOYSA-N	O=C(NCCO)CCCCCCCCCCCC	410	FALSE	TRUE	TRUE	o; Normalized unit: pmol_per_10E6_cells; Annotation method: Msp20230802111825_NCDK-TUAT_converted_dev_1	FALSE	FALSE	253	0	0	1	0.33	0.28	0.75	1	2	2.24	142.76	258.24240:3162 258.27649:390 258.29909:8 258.95518:5 259.05358:8 259.11757:10 259.14021:10 259.16629:20 259.18946:212 259.20824:32 259.24538:532 259.28192:90 260.15019:12 260.17089:13 260.19250:42 260.22262:8 260.24787:60 260.28433:27	71.08497:180 72.04401:282 72.08022:54 72.08769:20 76.07457:25 81.06907:20 83.08501:20 85.10036:62 86.05798:70 86.09649:33 90.05499:36 90.09076:40 91.05409:22 93.06824:27 97.06698:20 103.05157:20 107.08436:15 109.10105:20 111.08199:30 119.08556:90 123.11634:20 135.11799:51 147.11664:16 190.99945:38 207.03004:52 212.23788:397 225.04415:72 227.19799:21 230.24799:3422 240.23195:1623 240.26759:21 241.…	7.97218	4.91036	6.78662	5.54762	5.45236	5.58843	5.19616	6.91877	5.33287	4.6641	4.82737	6.23912	5.05185	5.39239	5.55702	5.14531
294	7.035	272.258	NAE 14:0	[M+H]+	null	1	TRUE	6.02	272.258	C16H33NO2	NAE	JHIXEZNTXMFXEK-UHFFFAOYSA-N	O=C(NCCO)CCCCCCCCCCCCC	410	FALSE	TRUE	TRUE	o; Normalized unit: pmol_per_10E6_cells; Annotation method: Msp20230802111825_NCDK-TUAT_converted_dev_1	FALSE	FALSE	294	0	0	1	0.27	0.28	0.75	1	2	2.22	453.93	272.25760:13827 272.29518:479 273.16387:71 273.18657:110 273.26085:2356 273.29584:132 274.27317:3728 274.30147:59	70.06544:1072 71.08551:642 72.04362:44 72.08067:598 74.05994:130 76.07476:111 79.05509:26 81.06813:41 83.05074:20 83.08323:37 85.05150:49 85.10069:166 85.77873:50 86.06016:4343 87.23147:20 88.07680:103 91.05539:83 93.06435:17 93.06976:21 97.09945:20 99.75068:20 100.07545:4631 103.06090:29 104.07059:321 105.06826:73 107.08467:20 111.08088:20 114.08976:43 115.05423:35 116.06148:148 117.06721:20 118…	41.74	17.2281	26.4546	28.3214	24.9715	26.9054	30.4922	35.9577	21.2885	30.4267	25.2653	27.7996	31.2189	29.3576	22.5539	26.869
388	7.822	300.29	NAE 16:0	[M+H]+	null	1	TRUE	6.78	300.29	C18H37NO2	NAE	HXYVTAGFYLMHSO-UHFFFAOYSA-N	O=C(NCCO)CCCCCCCCCCCCCCC	410	FALSE	TRUE	TRUE	o; Normalized unit: pmol_per_10E6_cells; Annotation method: Msp20230802111825_NCDK-TUAT_converted_dev_1	FALSE	FALSE	388	0	0	1	0.18	0.23	0.75	1	2	2.19	189.77	300.28938:3384 301.29150:1144 302.30238:1382	70.06590:78 70.07226:128 71.08570:150 72.04390:23 72.08069:105 74.06176:39 76.07525:31 78.03798:20 79.05246:20 80.05753:39 81.07102:110 82.07129:20 83.04696:26 83.08481:87 84.08815:50 85.10131:80 86.05921:913 91.05298:26 93.06776:20 94.07165:15 95.08591:82 96.08048:20 96.08801:79 97.06350:16 97.09982:29 98.06776:20 98.10198:73 99.74648:184 100.07523:1016 101.07587:39 104.06905:71 107.08280:9 109.…	6.08316	3.39014	6.56992	5.56548	5.09102	5.09471	5.56441	5.85534	5.10157	4.95046	4.83802	5.45025	6.40907	5.42587	5.00252	5.52107
373	5.93	296.256	NAE 16:2	[M+H]+	null	1	TRUE	5.9	296.258	C18H33NO2	NAE	KULZUVXNSCAVNT-UHFFFAOYSA-N	O=C(NCCO)CCCCCCCC=CCC=CCCC	410	FALSE	TRUE	TRUE	o; Normalized unit: pmol_per_10E6_cells; Annotation method: Msp20230802111825_NCDK-TUAT_converted_dev_1	FALSE	FALSE	373	0	0	0.96	0.9	0.75	0.75	1	2	2.44	609.89	296.25564:63410 296.28615:434 296.30668:374 297.25876:14586 298.26197:1395	77.03954:20 79.05269:23 81.06739:58 85.09930:20 91.05323:38 93.06971:54 95.08434:85 107.08711:17 109.09892:20 111.07962:20 121.02723:21 121.10290:11 125.09330:20 127.11086:33 131.08093:20 135.11578:26 149.02306:58 153.12596:20 169.11934:19 279.23143:43 281.05184:21 296.25613:5981	23.7568	17.837	22.8305	11.8834	21.065	16.4467	19.9432	20.0941	16.1375	18.9269	15.8604	18.0413	16.5476	22.9571	19.8264	17.3395
487	8.499	328.32	NAE 18:0	[M+H]+	null	1	TRUE	7.58	328.321	C20H41NO2	NAE	OTGQIQQTPXJQRG-UHFFFAOYSA-N	O=C(NCCO)CCCCCCCCCCCCCCCCC	410	FALSE	TRUE	TRUE	o; Normalized unit: pmol_per_10E6_cells; Annotation method: Msp20230802111825_NCDK-TUAT_converted_dev_1	FALSE	FALSE	487	0	0	1	0.22	0.28	0.75	1	2	2.21	161.33	328.32024:2374 328.35690:289 329.00584:1087 329.32334:621 330.00793:302 330.22008:110 330.33561:1064	70.06460:150 70.07107:47 71.06813:16 71.08566:85 72.07986:103 72.08771:12 76.07349:20 80.97220:85 81.06832:29 82.07206:11 83.08535:77 84.08971:20 85.09955:74 85.10479:20 86.04936:16 86.05952:496 86.07249:20 86.10324:18 87.06232:20 88.07606:30 95.08339:20 95.08768:20 97.10094:20 98.10306:20 98.98403:903 100.07539:418 100.98872:20 102.08852:20 102.09636:9 104.06956:39 105.07480:20 107.08316:12 109.…	4.13778	2.36565	4.06535	3.77656	3.45592	3.07899	3.70162	4.64896	2.77839	4.02793	3.08893	4.16775	4.07155	3.28774	3.57031	3.08079
463	6.909	324.287	NAE 18:2	[M+H]+	null	0.74	TRUE	6.76	324.29	C20H37NO2	NAE	KQXDGUVSAAQARU-UHFFFAOYSA-N	O=C(NCCO)CCCCCCCC=CCC=CCCCCC	410	FALSE	TRUE	TRUE	o; Normalized unit: pmol_per_10E6_cells; Annotation method: Msp20230802111825_NCDK-TUAT_converted_dev_1	FALSE	FALSE	463	0	0	0.95	0.93	0.73	0.75	1	2	2.44	291.32	324.28653:5003 325.29003:1579 326.29178:257	81.06958:23 89.05989:21 95.08480:20 97.06374:20 324.26054:21 324.28608:1323	8.00546	7.39443	7.78005	5.35362	7.37936	7.39173	8.55495	7.6723	6.24194	7.94908	6.6654	6.77995	8.34685	8.63881	7.80724	6.49912
669	9.197	356.352	NAE 20:0	[M+H]+	null	0.08	TRUE	7.43	356.352	C22H45NO2	NAE	AUJVQJHODMISJP-UHFFFAOYSA-N	O=C(NCCO)CCCCCCCCCCCCCCCCCCC	410	FALSE	TRUE	TRUE	o; Normalized unit: pmol_per_10E6_cells; Annotation method: Msp20230802111825_NCDK-TUAT_converted_dev_1	FALSE	FALSE	669	0	0	1	0.2	0.26	0.75	1	2	2.2	74.81	356.35159:2856 357.00786:20 357.05932:18 357.26664:18 357.28135:36 357.30046:28 357.32264:23 357.35503:583 358.20945:7 358.23968:17 358.25488:19 358.29352:26 358.31354:17 358.36672:1557	70.06500:100 70.07297:107 71.04836:62 71.08500:116 72.04224:21 72.08142:25 72.08787:30 74.05876:24 77.03848:20 79.05253:20 79.05563:22 81.07061:119 82.07293:50 83.08464:240 84.05584:20 84.08871:105 85.06250:20 85.10057:181 86.06006:216 88.07679:86 91.05379:20 93.05917:20 93.07118:124 94.07341:52 95.08583:393 96.08799:32 97.06374:75 97.10089:176 97.10819:38 98.06921:20 98.09631:20 98.10400:48 99.0…	5.49012	4.01892	5.22618	4.84059	4.71143	3.70967	4.69745	5.37061	3.63276	4.36449	3.57609	4.16482	3.88005	3.93246	3.68841	3.63752
618	7.72	352.318	NAE 20:2	[M+H]+	null	0.24	TRUE	7.09	352.321	C22H41NO2	NAE	MWQCBVWCBTUPDQ-UHFFFAOYSA-N	O=C(NCCO)CCCCCCCCCC=CCC=CCCCCC	410	FALSE	TRUE	TRUE	o; Normalized unit: pmol_per_10E6_cells; Annotation method: Msp20230802111825_NCDK-TUAT_converted_dev_1	FALSE	FALSE	618	0	0	0.96	0.76	0.66	0.75	1	2	2.39	165.12	352.31828:4349 352.34320:101 353.16566:52 353.20591:116 353.23059:78 353.26580:9356 353.30065:228 353.32091:987 354.01407:86 354.26936:1422 354.33595:11241 354.37014:115	71.08580:13 74.09465:31 81.06806:60 83.08462:20 93.07014:32 95.08520:38 107.08665:20 109.09813:20 121.10226:34 125.09235:20 141.13101:15 147.11481:20 151.14443:20 163.14755:20 214.04847:19 289.28793:16 317.28637:21 335.29123:25 352.31826:1543 353.27115:33	10.4267	7.82308	7.74792	8.54796	8.3783	8.0922	14.426	9.23827	6.71054	14.7101	8.2874	8.49292	12.5865	9.37376	8.05787	7.50953
589	6.666	346.272	NAE 20:5	[M+H]+	null	0.25	TRUE	6.05	346.274	C22H35NO2	NAE	OVKKNJPJQKTXIT-UHFFFAOYSA-N	O=C(NCCO)CCCC=CCC=CCC=CCC=CCC=CCC	410	FALSE	TRUE	TRUE	o; Normalized unit: pmol_per_10E6_cells; Annotation method: Msp20230802111825_NCDK-TUAT_converted_dev_1	FALSE	FALSE	589	0	0	0.92	0.5	0.57	0.75	1	2	2.3	92.77	346.27016:3475 346.30563:54 346.32284:32 346.34546:22 347.01111:9 347.02838:15 347.14222:19 347.27381:787 347.30419:193 347.32948:25 348.02978:14 348.03885:14 348.14709:9 348.22245:22 348.23559:49 348.28860:22903 348.34689:18	80.97222:288 91.05239:15 97.07589:20 98.98378:1827 99.46379:20 100.98680:55 105.06896:49 111.09036:10 112.09695:53 116.98986:20 139.01554:20 174.99279:113 176.98605:55 223.06314:33 250.99534:21 253.00243:21 258.02377:8 266.99476:30 281.04668:61 293.04816:21 329.07935:85 346.27104:2865 346.32750:21	4.1325	1.59018	1.22464	2.95967	1.88552	1.27103	7.42242	3.5997	0.618871	6.85693	2.18844	0.937642	6.86998	3.85447	0.87056	1.44809
811	8.51	380.349	NAE 22:2	[M+H]+	null	0.56	TRUE	7.27	380.352	C24H45NO2	NAE	OQONQUAYXRQQLX-UHFFFAOYSA-N	O=C(NCCO)CCCCCCCCCCCC=CCC=CCCCCC	410	FALSE	TRUE	TRUE	o; Normalized unit: pmol_per_10E6_cells; Annotation method: Msp20230802111825_NCDK-TUAT_converted_dev_1	FALSE	FALSE	811	0	0	0.96	0.6	0.59	0.75	1	2	2.34	75.27	380.34936:1499 381.29634:30554 381.34964:377 382.26099:133 382.29967:7370 382.35693:137 382.36661:61	71.08440:29 73.03057:66 85.09993:22 89.05760:88 123.11378:20 133.08571:21 195.12161:14 195.12736:20 258.02847:21 343.30714:21 380.34851:559 381.29738:47	1.47503	2.24402	2.35822	2.06931	1.97772	1.99662	2.03329	2.43186	2.10482	1.76323	2.10706	2.70257	2.33145	2.21802	2.26653	2.04946
798	7.677	376.318	NAE 22:4	[M+H]+	null	1	TRUE	6.67	376.321	C24H41NO2	NAE	NCECEOHSWNHORM-UHFFFAOYSA-N	O=C(NCCO)CCCCCCCCC=CCC=CCC=CCC=CCC	410	FALSE	TRUE	TRUE	o; Normalized unit: pmol_per_10E6_cells; Annotation method: Msp20230802111825_NCDK-TUAT_converted_dev_1	FALSE	FALSE	798	0	0	0.94	0.67	0.69	0.75	1	2	2.37	140.2	376.31762:19179 376.36723:435 377.19534:73 377.26153:64 377.32078:4054 377.37357:110 378.19826:49 378.32438:782 378.37364:51	70.06521:79 70.07220:37 70.07678:20 71.04733:20 71.06797:20 71.08298:92 72.04247:20 72.08681:23 77.03571:20 77.04294:13 79.05548:96 80.05721:20 81.06871:125 82.07195:20 83.04588:20 83.08467:70 85.06267:16 85.09984:50 88.07444:46 89.06015:111 89.07668:52 91.05389:103 92.05732:20 93.06898:161 94.07245:40 95.08538:270 96.08943:52 97.06396:72 97.10065:32 99.11825:20 100.07358:10 102.08971:21 105.0691…	29.2123	19.5651	14.2869	28.9428	21.2168	16.0668	46.9289	31.2382	7.30581	45.2865	25.5222	12.2296	47.7534	34.8213	12.9638	19.8757
789	7.271	374.303	NAE 22:5	[M+H]+	null	1	TRUE	6.37	374.305	C24H39NO2	NAE	XZURZCGSKALDLA-UHFFFAOYSA-N	O=C(NCCO)CCCCCC=CCC=CCC=CCC=CCC=CCC	410	FALSE	TRUE	TRUE	o; Normalized unit: pmol_per_10E6_cells; Annotation method: Msp20230802111825_NCDK-TUAT_converted_dev_1	FALSE	FALSE	789	0	0	0.96	0.99	0.75	0.75	1	2	2.46	1236.86	374.30267:17589 375.30581:4640 376.31495:1573	81.06893:20 83.08707:20 85.06450:20 213.18277:21 373.07894:12 374.28088:131 374.30280:10738	68.367	55.0316	47.9846	78.6657	65.2837	45.2584	108.622	90.5982	22.4907	92.6121	61.5018	34.5011	95.3757	86.3234	31.3207	37.9858
923	9.729	398.41	NAE 23:0	[M+H]+	null	0.72	TRUE	8.26	398.399	C25H51NO2	NAE	WFRQXTUCHBFZII-UHFFFAOYSA-N	O=C(NCCO)CCCCCCCCCCCCCCCCCCCCCC	410	FALSE	TRUE	TRUE	o; Normalized unit: pmol_per_10E6_cells; Annotation method: Msp20230802111825_NCDK-TUAT_converted_dev_1	FALSE	FALSE	923	0	0	0.62	0.2	0.26	0.75	1	2	2.02	88.34	398.40909:2082 399.25071:70 399.29144:31 399.31113:34 399.32211:16 399.34557:321 399.36642:29 399.37986:20 399.41192:398 400.25250:16 400.28970:30 400.30634:34 400.34617:78 400.38359:70 400.41373:793	87.07989:20 89.06193:20 101.09612:16 398.36429:27 398.39932:21	2.09209	1.41068	0.950889	2.12997	1.41681	1.35139	4.16755	2.72866	1.144	5.06735	2.195	1.47579	5.73434	3.27563	1.27634	4.75134
1095	8.92	430.37	NAE 26:5	[M+H]+	null	0.97	TRUE	7.56	430.368	C28H47NO2	NAE	SKLYJTADGQXJFC-UHFFFAOYSA-N	O=C(NCCO)CCCCCCCCCC=CCC=CCC=CCC=CCC=CCC	410	FALSE	TRUE	TRUE	o; Normalized unit: pmol_per_10E6_cells; Annotation method: Msp20230802111825_NCDK-TUAT_converted_dev_1	FALSE	FALSE	1095	0	0	0.97	0.46	0.49	0.75	1	2	2.3	92.93	430.37041:2732 430.40652:52 430.43788:22 430.88727:10 430.94293:14 431.07319:23 431.08724:25 431.10889:11 431.22625:10 431.25035:33 431.27998:17 431.31329:31 431.33815:59 431.37315:814 431.41302:11 431.42350:14 431.97412:8 432.06860:15 432.08211:6 432.22845:10 432.25755:12 432.28926:12 432.36915:567 432.41372:10 432.42784:11	70.06508:194 71.08631:176 72.07982:28 75.02566:21 77.00412:23 85.09885:27 88.07641:259 102.09114:300 119.04980:30 134.10567:28 165.98525:20 167.97671:14 180.99707:58 181.99841:20 186.12953:30 200.19931:20 201.13023:21 212.14776:15 212.23473:64 212.24176:21 214.11486:21 244.17110:21 249.06198:22 250.05287:17 250.06443:21 256.26364:2048 257.26313:21 263.07943:21 270.22597:17 311.29353:20 354.31805:…	5.6148	1.96239	4.54982	2.33251	2.89891	2.09801	3.39827	4.14348	2.09824	1.8062	2.01032	2.46538	2.42696	4.05937	3.98501	6.10175
1291	12.322	468.476	NAE 28:0	[M+H]+	null	0.97	TRUE	10.64	468.478	C30H61NO2	NAE	NEUWSQSXBUFFHG-UHFFFAOYSA-N	O=C(NCCO)CCCCCCCCCCCCCCCCCCCCCCCCCCC	410	FALSE	TRUE	TRUE	o; Normalized unit: pmol_per_10E6_cells; Annotation method: Msp20230802111825_NCDK-TUAT_converted_dev_1	FALSE	FALSE	1291	0	0	0.99	0.41	0.44	0.75	1	2	2.28	79.26	468.47591:2072 469.38757:78 469.47966:807 470.48641:296	71.08426:27 81.06993:14 83.08261:20 85.09940:68 89.05828:58 95.08598:20 133.08288:36 184.20409:20 202.21264:21 212.23749:845 212.25178:37 227.20093:14 228.22815:31 230.24646:331 283.17421:94 283.23074:21 283.26130:464 451.35801:21 451.36722:67 468.44431:21 468.47554:1571	3.19696	1.58675	3.14991	3.50134	4.16237	3.32653	3.41154	3.63555	2.09971	3.05627	2.90821	3.28595	2.86238	3.58939	3.77977	3.09773
741	13.384	673.479	PA 34:1|PA 16:0_18:1	[M-H]-	null	0.03	TRUE	8.75	673.481	C37H71O8P	PA	OPVZUEPSMJNLOM-UHFFFAOYSA-N	O=C(OCC(OC(=O)CCCCCCCC=CCCCCCCCC)COP(=O)(O)O)CCCCCCCCCCCCCCC	410	FALSE	TRUE	TRUE	o; Normalized unit: pmol_per_10E6_cells; Annotation method: Msp20230802111825_NCDK-TUAT_converted_dev_1	FALSE	FALSE	741	0	0	1	0.41	0.46	0.94	8	2	2.37	90.52	673.48033:1784 674.48421:779 675.48613:453 675.50096:370	59.01422:142 59.01911:63 61.01687:20 78.95890:122 84.00968:7 85.02623:20 87.01016:20 87.04468:18 96.97050:66 111.17836:20 113.36875:20 117.97687:20 123.61955:25 130.99320:99 134.98377:20 152.98276:28 152.99585:234 159.08314:263 159.09951:20 159.10384:20 160.08717:75 160.09852:35 161.08615:20 162.61201:20 171.00005:20 171.00372:14 176.12989:149 179.67908:76 183.83173:20 187.17352:20 191.18887:20 1…	1.669	1.55221	2.32686	2.45687	2.79659	2.64555	2.61355	2.57739	1.44581	2.11579	0.621819	1.6386	2.09925	1.61004	1.74938	1.66669
898	9.556	736.514	PC 28:0|PC 14:0_14:0	[M+CH3COO]-	null	0.61	TRUE	8.26	736.513	C36H72NO8P	PC	CITHEXJVPOWHKC-UHFFFAOYSA-N	O=C(OCC(OC(=O)CCCCCCCCCCCCC)COP(=O)([O-])OCC[N+](C)(C)C)CCCCCCCCCCCCC	410	FALSE	TRUE	TRUE	o; Normalized unit: pmol_per_10E6_cells; Annotation method: Msp20230802111825_NCDK-TUAT_converted_dev_1	FALSE	FALSE	898	0	0	1	0.46	0.69	0.86	6	2	2.4	404.37	736.51325:2774 736.58249:20 736.60875:6 737.51654:1012 737.65119:6 738.06804:11 738.22963:10 738.30370:15 738.33564:6 738.34966:13 738.51743:237 738.58152:10	58.82297:20 59.01480:685 60.01531:20 61.98765:63 61.99437:20 78.95301:20 78.95907:27 96.96826:20 101.17235:20 101.54560:20 101.59298:20 101.92892:20 124.99958:20 126.35347:20 127.70082:20 127.82730:27 145.85360:72 150.25984:25 150.27947:20 150.70964:20 151.23497:20 152.21014:18 152.47577:20 152.50939:42 152.79948:20 152.99618:23 153.45641:20 154.17683:79 154.22391:18 155.00782:99 155.05796:20 155…	26.4752	30.6905	32.4064	32.1902	33.0844	42.9515	16.3846	30.0359	35.9631	74.7643	33.6174	60.5014	18.3241	42.1249	25.3904	23.5241
972	10.332	764.546	PC 30:0|PC 14:0_16:0	[M+CH3COO]-	null	0.31	TRUE	8.93	764.545	C38H76NO8P	PC	RFVFQQWKPSOBED-UHFFFAOYSA-N	O=C(OCC(OC(=O)CCCCCCCCCCCCCCC)COP(=O)([O-])OCC[N+](C)(C)C)CCCCCCCCCCCCC	410	FALSE	TRUE	TRUE	o; Normalized unit: pmol_per_10E6_cells; Annotation method: Msp20230802111825_NCDK-TUAT_converted_dev_1	FALSE	FALSE	972	0	0	1	0.45	0.87	0.94	9	2	2.47	2135.47	764.54586:17025 764.63130:23 764.99234:11 765.01094:6 765.05198:11 765.22679:11 765.48505:25 765.54887:7121 765.64140:23 765.93592:11 765.96444:9 766.11231:10 766.33348:15 766.35028:18 766.47877:16 766.55021:1289 766.62433:20	52.04392:20 52.29465:36 54.15002:20 55.87098:20 58.70290:47 58.82812:20 59.01427:3764 60.01903:20 61.95515:20 61.98870:362 68.25847:32 71.69344:20 78.95960:285 80.96245:21 80.96715:20 82.35057:20 84.00871:7 93.12433:10 96.96875:39 100.20857:20 100.26871:17 100.93396:41 101.07170:28 101.08354:20 101.43689:20 101.52274:20 101.64612:29 101.73207:20 101.91442:20 102.10899:20 102.46594:20 106.99958:39…	249.252	301.803	300.428	289.789	304.741	360.785	222.734	332.982	353.161	432.116	258.461	395.182	232.68	324.863	267.995	252.555
969	9.7	762.53	PC 30:1|PC 14:0_16:1	[M+CH3COO]-	null	0.13	TRUE	8.38	762.529	C38H74NO8P	PC	XGGMHQYOVYWRLV-UHFFFAOYSA-N	O=C(OCC(OC(=O)CCCCCCCC=CCCCCCC)COP(=O)([O-])OCC[N+](C)(C)C)CCCCCCCCCCCCC	410	FALSE	TRUE	TRUE	o; Normalized unit: pmol_per_10E6_cells; Annotation method: Msp20230802111825_NCDK-TUAT_converted_dev_1	FALSE	FALSE	969	0	0	1	0.48	0.76	0.94	9	2	2.45	643.11	762.52986:9676 762.96915:11 763.01994:11 763.47891:19 763.53306:3536 763.65548:9 764.05735:10 764.46087:11 764.53404:725 764.61325:15	53.17514:20 59.01438:1438 61.98934:240 78.95994:123 78.97128:27 80.61727:54 98.26244:20 100.16785:20 100.66795:20 101.04356:75 101.31712:20 101.66496:20 104.01887:67 111.61933:60 112.15502:129 112.87721:20 113.06462:85 113.32315:61 113.42839:20 113.64456:56 119.22778:20 122.98366:20 124.99757:20 125.03117:11 127.11288:20 127.26145:20 138.19750:20 140.87240:31 144.10745:20 147.48380:16 147.57759:1…	52.2714	70.5303	73.1731	68.2219	71.1623	92.2664	45.0409	78.1977	93.5973	184.307	112.233	177.577	52.5658	82.2841	66.9806	54.1595
1003	10.174	776.544	PC 31:1|PC 15:0_16:1	[M+CH3COO]-	null	0.03	TRUE	8.79	776.545	C39H76NO8P	PC	QFVHCMLUKNHDSH-UHFFFAOYSA-N	O=C(OCC(OC(=O)CCCCCCCC=CCCCCCC)COP(=O)([O-])OCC[N+](C)(C)C)CCCCCCCCCCCCCC	410	FALSE	TRUE	TRUE	o; Normalized unit: pmol_per_10E6_cells; Annotation method: Msp20230802111825_NCDK-TUAT_converted_dev_1	FALSE	FALSE	1003	0	0	1	0.32	0.48	0.98	9	2	2.38	485.18	776.54425:3109 776.61490:58 776.64537:29 777.54753:1091 778.54995:329 778.60634:47	59.01419:570 78.95795:42 89.02383:22 94.98012:20 101.02306:21 106.72037:50 118.68090:20 119.03622:13 119.72264:133 123.65646:20 128.63309:20 137.02772:20 139.02235:8 142.13998:31 147.53145:20 148.22870:29 149.28508:43 151.57338:31 152.99568:89 153.00832:12 153.11304:20 154.00015:20 154.99968:18 155.62178:20 159.03410:20 159.89392:95 161.04518:20 161.18940:20 162.03060:5 162.67079:69 162.78553:78 …	7.23065	9.79109	9.34817	8.79876	9.47395	11.3041	7.04272	10.9646	11.4897	22.4331	15.2538	20.9286	8.18581	10.0063	9.13338	7.62346
1042	11.296	792.576	PC 32:0|PC 16:0_16:0	[M+CH3COO]-	null	0.58	TRUE	9.57	792.576	C40H80NO8P	PC	KILNVBDSWZSGLL-UHFFFAOYSA-N	O=C(OCC(OC(=O)CCCCCCCCCCCCCCC)COP(=O)([O-])OCC[N+](C)(C)C)CCCCCCCCCCCCCCC	410	FALSE	TRUE	TRUE	o; Normalized unit: pmol_per_10E6_cells; Annotation method: Msp20230802111825_NCDK-TUAT_converted_dev_1	FALSE	FALSE	1042	0	0	1	0.38	0.85	0.91	6	2	2.44	3713.66	792.57552:18490 792.68648:11 792.91491:6 793.14640:9 793.31903:6 793.47353:6 793.57864:8599 793.68242:17 793.92204:9 793.94097:10 794.29456:9 794.37380:26 794.40038:29 794.46711:6 794.50162:6 794.57976:1910 794.66089:16	50.32046:55 50.66982:5 53.35611:12 58.82819:20 59.01461:2734 60.02167:20 60.32293:20 61.98809:71 62.96167:20 71.00900:113 78.95904:183 78.96416:113 80.96132:20 96.96903:20 100.92805:20 100.93330:64 103.45130:74 107.17535:20 108.27329:20 108.84990:20 111.68346:20 111.70106:20 112.07252:23 112.20545:40 112.25781:10 112.37133:20 112.45389:20 112.56305:106 112.62378:20 112.76012:57 112.82726:34 112.9…	387.086	399.759	444.723	408.382	455.884	499.337	387.9	505.025	492.776	440.837	333.611	473.885	369.951	398.588	383.558	385.727
1038	10.537	790.56	PC 32:1|PC 16:0_16:1	[M+CH3COO]-	null	0.72	TRUE	9.09	790.56	C40H78NO8P	PC	QIBZFHLFHCIUOT-UHFFFAOYSA-N	O=C(OCC(OC(=O)CCCCCCCC=CCCCCCC)COP(=O)([O-])OCC[N+](C)(C)C)CCCCCCCCCCCCCCC	410	FALSE	TRUE	TRUE	o; Normalized unit: pmol_per_10E6_cells; Annotation method: Msp20230802111825_NCDK-TUAT_converted_dev_1	FALSE	FALSE	1038	0	0	1	0.34	0.77	0.97	9	2	2.44	4792.55	790.56042:25983 790.67805:14 790.90896:10 791.17864:11 791.45589:10 791.49100:20 791.56393:14644 791.67502:15 792.09989:9 792.12308:9 792.20594:10 792.56522:3257 792.66425:11	58.82306:20 59.01491:3780 59.61026:20 59.61971:20 59.95560:20 60.01535:11 60.01910:20 61.83895:20 61.98769:20 72.13809:65 77.02905:50 78.95948:261 80.96119:20 83.04883:21 87.00598:14 96.96822:37 98.85751:65 100.60158:95 101.06127:20 101.48907:20 106.56226:43 107.80392:20 109.66434:20 109.84694:33 110.20043:20 111.19078:20 111.22383:20 111.26309:20 111.36438:135 111.42691:20 111.43276:22 111.53847…	538.697	622.482	641.519	573.305	616.875	685.669	541.953	676.541	754.718	1107.36	853.771	1071.93	588.045	671.014	645.179	553.187
1030	9.947	788.544	PC 32:2|PC 16:1_16:1	[M+CH3COO]-	null	0.56	TRUE	8.59	788.545	C40H76NO8P	PC	GPWHCUUIQMGELX-UHFFFAOYSA-N	O=C(OCC(OC(=O)CCCCCCCC=CCCCCCC)COP(=O)([O-])OCC[N+](C)(C)C)CCCCCCCC=CCCCCCC	410	FALSE	TRUE	TRUE	o; Normalized unit: pmol_per_10E6_cells; Annotation method: Msp20230802111825_NCDK-TUAT_converted_dev_1	FALSE	FALSE	1030	0	0	1	0.46	0.67	0.92	6	2	2.42	551.63	788.54403:2521 788.62390:16 788.68694:12 789.35748:11 789.41021:142 789.48716:37 789.54754:927 789.61569:15 789.64442:10 790.41358:72 790.44625:11 790.54812:286 790.63198:9	54.63015:20 59.01419:474 68.99435:69 78.95799:42 87.71022:20 96.95735:20 100.54644:20 112.98567:126 114.29714:20 115.60563:20 118.78506:89 149.52302:67 152.32162:50 152.99015:22 152.99618:32 153.99771:10 155.33399:26 159.25406:20 159.34992:80 159.89994:20 161.36485:8 164.91022:20 165.89776:28 166.02268:22 167.19792:20 167.22008:20 167.40676:140 168.04292:108 168.05454:35 168.37994:58 168.41917:20…	44.2053	56.2158	58.7111	55.7594	58.9128	75.9664	43.8696	66.2242	83.1818	175.481	128.023	196.577	46.929	66.827	63.7082	46.7425
1065	10.995	804.575	PC 33:1|PC 16:0_17:1	[M+CH3COO]-	null	0.64	TRUE	9.46	804.576	C41H80NO8P	PC	ASFWPRURQHKRSL-UHFFFAOYSA-N	O=C(OCC(OC(=O)CCCCCCCC=CCCCCCCC)COP(=O)([O-])OCC[N+](C)(C)C)CCCCCCCCCCCCCCC	410	FALSE	TRUE	TRUE	o; Normalized unit: pmol_per_10E6_cells; Annotation method: Msp20230802111825_NCDK-TUAT_converted_dev_1	FALSE	FALSE	1065	0	0	0.99	0.44	0.68	0.95	9	2	2.43	473.22	804.57404:2098 804.65438:18 805.47584:6 805.57758:898 806.11650:8 806.47745:12 806.57924:235 806.63256:11 806.65698:17	58.82271:20 59.01457:368 60.01899:13 73.88188:147 78.95812:27 103.14494:55 114.69559:20 131.79443:41 135.58796:17 142.62989:20 142.67259:20 152.99257:21 153.99813:20 157.77017:20 162.53448:15 164.14406:35 164.84320:20 165.21350:66 167.75551:43 168.02927:12 168.04301:136 169.51503:20 169.69766:8 169.82379:20 170.65096:58 170.94506:20 171.09293:8 171.10215:33 171.13663:20 171.14213:31 171.21474:20 …	37.4213	44.8866	46.4184	43.7158	46.1272	54.2541	40.6615	57.2156	65.6799	106.726	77.2494	114.305	44.6567	52.7748	50.2231	38.9457
1102	12.376	820.606	PC 34:0|PC 16:0_18:0	[M+CH3COO]-	null	0.57	TRUE	10.55	820.607	C42H84NO8P	PC	PZNPLUBHRSSFHT-UHFFFAOYSA-N	O=C(OCC(OC(=O)CCCCCCCCCCCCCCCCC)COP(=O)([O-])OCC[N+](C)(C)C)CCCCCCCCCCCCCCC	410	FALSE	TRUE	TRUE	o; Normalized unit: pmol_per_10E6_cells; Annotation method: Msp20230802111825_NCDK-TUAT_converted_dev_1	FALSE	FALSE	1102	0	0	1	0.48	0.8	0.93	9	2	2.46	756.05	820.60566:4642 820.67981:86 820.70512:37 821.43751:40 821.55498:44 821.60854:2173 822.34792:47 822.40182:49 822.44061:173 822.53328:46 822.61120:612	51.12058:20 59.01456:868 60.34924:85 61.98967:27 78.95911:93 78.96801:23 96.95842:10 96.96853:20 99.92458:20 100.93301:70 104.99351:20 114.38918:20 114.46829:20 114.90634:33 114.96555:20 115.07218:20 118.93282:20 119.07833:64 122.98530:20 124.99558:15 125.08768:46 125.09663:27 126.00543:20 126.31073:20 129.47291:56 130.86920:62 131.50389:20 134.26679:20 141.62473:20 147.12300:20 149.49494:20 152.…	82.3273	68.0668	85.6842	78.2193	87.6005	90.231	80.7386	95.6519	78.3243	80.7455	43.7824	57.3819	61.7488	63.8951	61.264	83.4598
1098	11.479	818.592	PC 34:1|PC 16:0_18:1	[M+CH3COO]-	null	0.63	TRUE	9.76	818.592	C42H82NO8P	PC	WTJKGGKOPKCXLL-UHFFFAOYSA-N	O=C(OCC(OC(=O)CCCCCCCC=CCCCCCCCC)COP(=O)([O-])OCC[N+](C)(C)C)CCCCCCCCCCCCCCC	410	FALSE	TRUE	TRUE	o; Normalized unit: pmol_per_10E6_cells; Annotation method: Msp20230802111825_NCDK-TUAT_converted_dev_1	FALSE	FALSE	1098	0	0	1	0.28	0.87	0.98	9	2	2.45	7852.75	818.59100:42997 818.69166:23 818.71214:14 818.94729:11 818.99362:8 819.09016:16 819.12602:19 819.20107:8 819.33117:15 819.52426:26 819.59465:27330 819.70041:30 819.76025:14 820.08708:13 820.11518:15 820.16025:18 820.18153:14 820.59674:6278 820.69001:15	50.82750:5 51.87441:20 53.13195:30 55.31841:64 57.32033:20 58.82299:22 58.82659:204 59.01504:7118 59.62330:43 59.95470:55 60.01530:8 60.01758:25 61.99893:6 62.97116:20 69.11139:65 75.13753:20 78.95939:339 78.96710:20 81.62986:168 110.30919:20 110.90873:20 111.80668:49 111.90183:59 112.06930:85 112.16143:20 112.26778:20 112.29545:43 112.35250:30 112.37678:20 112.44775:23 112.48260:23 112.64467:64 …	820.299	919.052	929.445	872.11	918.774	1023.74	855.675	1080.13	1149.41	1655.18	1359.65	1621.36	932.501	1018.64	993.954	857.851
1092	10.841	816.575	PC 34:2|PC 16:0_18:2	[M+CH3COO]-	null	0.61	TRUE	9.3	816.576	C42H80NO8P	PC	JLPULHDHAOZNQI-UHFFFAOYSA-N	O=C(OCC(OC(=O)CCCCCCCC=CCC=CCCCCC)COP(=O)([O-])OCC[N+](C)(C)C)CCCCCCCCCCCCCCC	410	FALSE	TRUE	TRUE	o; Normalized unit: pmol_per_10E6_cells; Annotation method: Msp20230802111825_NCDK-TUAT_converted_dev_1	FALSE	TRUE	1092	0	0	1	0.23	0.59	0.94	9	2	2.37	2193.87	816.57592:24815 816.66448:29 816.68015:13 816.71900:17 816.74011:14 817.01716:11 817.50992:22 817.57904:12110 817.65119:62 817.70961:12 817.97740:10 818.01277:6 818.06179:6 818.28951:12 818.39627:12 818.46540:16 818.49384:20 818.58140:2748 818.65217:28	50.19217:61 59.01415:2931 60.01450:18 60.02102:20 72.84802:20 78.96016:91 85.89377:20 96.96225:20 97.58438:20 107.25224:87 111.55652:14 111.59869:20 112.11251:20 112.24244:34 112.36768:57 112.38285:20 112.58178:20 112.61192:20 112.83967:20 113.33183:20 113.49717:20 113.96618:20 117.94879:20 120.91599:20 122.72681:20 123.77199:43 124.18461:20 124.57633:49 125.60710:20 125.86897:72 125.97952:20 126…	169.428	248.843	208.042	190.666	200.931	225.362	177.271	240.461	281.88	448.588	337.365	426.786	193.32	212.171	212.513	183.672
1094	10.682	816.576	PC 34:2|PC 16:1_18:1	[M+CH3COO]-	null	0.81	TRUE	9.2	816.576	C42H80NO8P	PC	ZRCWDIULNHKQRD-UHFFFAOYSA-N	O=C(OCC(OC(=O)CCCCCCCC=CCCCCCCCC)COP(=O)([O-])OCC[N+](C)(C)C)CCCCCCCC=CCCCCCC	410	FALSE	TRUE	TRUE	o; Normalized unit: pmol_per_10E6_cells; Annotation method: Msp20230802111825_NCDK-TUAT_converted_dev_1	FALSE	FALSE	1094	0	0	1	0.48	0.84	0.97	9	2	2.48	3141.25	816.57592:12698 816.66721:25 816.88721:9 817.47463:11 817.49622:10 817.57911:5419 817.69086:9 817.89852:11 818.34210:6 818.50303:13 818.58014:1122 818.65973:11 818.67837:6	57.61230:79 58.82644:26 59.01379:1991 60.01748:10 68.00230:20 78.51814:19 78.95757:96 78.97071:20 84.02041:20 111.65531:22 111.78285:20 112.20836:20 112.59779:20 112.64976:20 112.82864:20 112.98277:17 113.25923:35 113.28593:10 113.29904:59 116.99534:20 118.04549:20 120.54332:19 120.97860:25 121.40715:78 125.28663:20 126.09704:20 126.60736:20 130.69930:13 131.19556:20 140.23402:7 140.48803:20 140.…	270.523	358.333	320.454	297.742	317.115	350.805	272.864	365.26	431.038	678.316	337.365	671.779	300.163	339.357	331.703	275.184
1089	10.138	814.559	PC 34:3|PC 16:1_18:2	[M+CH3COO]-	null	0.14	TRUE	8.76	814.56	C42H78NO8P	PC	QJWDAOSZZYVBJZ-UHFFFAOYSA-N	O=C(OCC(OC(=O)CCCCCCCC=CCC=CCCCCC)COP(=O)([O-])OCC[N+](C)(C)C)CCCCCCCC=CCCCCCC	410	FALSE	TRUE	TRUE	o; Normalized unit: pmol_per_10E6_cells; Annotation method: Msp20230802111825_NCDK-TUAT_converted_dev_1	FALSE	FALSE	1089	0	0	1	0.54	0.74	0.93	9	2	2.45	525.15	814.55930:2167 814.66185:14 814.84068:9 815.46693:11 815.56226:848 815.64089:11 815.69517:7 816.48922:10 816.56394:271 816.64548:10	59.01412:391 78.95780:24 111.82572:47 129.34196:20 151.89740:6 153.00046:21 154.03214:20 154.99704:20 158.34191:77 168.04307:126 168.05840:15 169.04475:20 169.90961:38 170.06371:85 170.42928:69 170.78562:20 171.02059:20 171.36469:20 171.44653:75 171.64112:20 172.14709:20 172.48936:24 172.50004:20 172.51927:97 173.09229:44 173.14537:9 173.18188:20 173.41133:24 173.98198:20 174.02843:31 174.43123:2…	13.2241	15.9374	17.5472	15.9202	18.9768	21.6342	14.0525	21.2381	22.6259	45.14	33.5961	46.7044	15.7434	18.8186	17.5993	14.0414
1117	11.999	832.606	PC 35:1|PC 17:0_18:1	[M+CH3COO]-	null	0.17	TRUE	10.29	832.607	C43H84NO8P	PC	SXNXGNVZTLZDHE-UHFFFAOYSA-N	O=C(OCC(OC(=O)CCCCCCCC=CCCCCCCCC)COP(=O)([O-])OCC[N+](C)(C)C)CCCCCCCCCCCCCCCC	410	FALSE	TRUE	TRUE	o; Normalized unit: pmol_per_10E6_cells; Annotation method: Msp20230802111825_NCDK-TUAT_converted_dev_1	FALSE	FALSE	1117	0	0	1	0.4	0.58	0.97	9	2	2.41	347.81	832.60611:2626 833.11907:11 833.54130:9 833.60967:1103 833.72180:11 834.33675:10 834.45317:8 834.52156:24 834.61099:294 834.69050:13	59.01399:464 59.02182:101 78.95854:55 78.96525:41 83.02493:20 89.02426:7 93.07769:20 125.15501:20 127.34710:66 139.75346:20 152.99136:9 168.04235:97 168.86316:57 171.10112:15 171.13751:33 174.71822:20 175.64971:20 176.36341:28 177.40804:107 178.71622:20 178.88862:68 179.17171:42 180.35887:74 180.93602:20 181.41526:20 181.79805:88 182.31135:97 182.88394:20 183.52142:107 183.65520:97 184.04231:67 1…	15.9513	17.7664	18.5556	17.344	18.5694	20.6449	17.2737	22.3523	25.3739	36.5074	27.8101	36.7136	17.5488	21.1024	19.9112	16.4339
1114	11.126	830.59	PC 35:2|PC 17:1_18:1	[M+CH3COO]-	null	0.33	TRUE	9.6	830.592	C43H82NO8P	PC	CWDLNVPVXRALIK-UHFFFAOYSA-N	O=C(OCC(OC(=O)CCCCCCCC=CCCCCCCCC)COP(=O)([O-])OCC[N+](C)(C)C)CCCCCCCC=CCCCCCCC	410	FALSE	TRUE	TRUE	o; Normalized unit: pmol_per_10E6_cells; Annotation method: Msp20230802111825_NCDK-TUAT_converted_dev_1	FALSE	FALSE	1114	0	0	1	0.5	0.77	0.96	9	2	2.47	534.71	830.59054:5564 830.67082:16 831.20981:8 831.51906:6 831.59414:2290 831.67574:17 831.72345:12 832.51760:21 832.59520:569 832.65606:30	59.01450:776 71.82902:23 78.96003:57 113.03594:9 118.22385:20 118.36393:20 118.54996:20 119.49299:20 119.84674:24 120.24424:33 123.22520:20 123.74061:20 128.86673:20 150.06881:20 152.99204:20 152.99877:35 154.63708:32 168.04246:249 168.53055:20 169.04708:22 174.62845:20 175.44067:9 176.06165:20 176.31452:20 176.53960:20 176.91591:20 177.43350:20 177.56922:20 177.90351:13 177.97699:22 178.28160:46…	27.5404	28.844	32.4694	31.9353	37.7571	38.8301	29.3	43.2215	46.6793	111.642	78.3875	118.03	31.6193	37.6554	35.2002	27.6964
1145	13.295	848.635	PC 36:0|PC 18:0_18:0	[M+CH3COO]-	null	0.03	TRUE	11.59	848.639	C44H88NO8P	PC	NRJAVPSFFCBXDT-UHFFFAOYSA-N	O=C(OCC(OC(=O)CCCCCCCCCCCCCCCCC)COP(=O)([O-])OCC[N+](C)(C)C)CCCCCCCCCCCCCCCCC	410	FALSE	TRUE	TRUE	o; Normalized unit: pmol_per_10E6_cells; Annotation method: Msp20230802111825_NCDK-TUAT_converted_dev_1	FALSE	FALSE	1145	0	0	0.98	0.31	0.5	0.9	6	2	2.33	307.21	848.63557:3527 848.68049:1929 849.63917:2471 849.68301:639 850.46288:337 850.47788:343 850.64138:1109	59.01460:994 59.56838:20 61.01725:70 61.98783:77 61.99283:20 70.45593:20 71.01074:20 78.95984:174 80.96312:35 87.31732:65 96.96836:18 100.93085:23 100.94327:20 116.59867:12 122.98461:61 124.98879:27 124.99717:33 125.09489:38 126.02442:20 126.05466:20 126.22847:20 126.93596:20 136.20626:80 137.23135:20 140.46579:74 149.34739:20 151.38554:81 152.99114:20 152.99742:22 157.12551:20 158.97164:20 167.7…	7.65289	7.25303	9.55923	9.34385	10.0562	9.90127	6.64435	8.6458	6.21058	11.7571	2.3116	1.14222	7.69446	6.399	5.72264	10.2714
1142	12.57	846.622	PC 36:1|PC 18:0_18:1	[M+CH3COO]-	null	0.5	TRUE	10.67	846.623	C44H86NO8P	PC	ATHVAWFAEPLPPQ-UHFFFAOYSA-N	O=C(OCC(OC(=O)CCCCCCCC=CCCCCCCCC)COP(=O)([O-])OCC[N+](C)(C)C)CCCCCCCCCCCCCCCCC	410	FALSE	TRUE	TRUE	o; Normalized unit: pmol_per_10E6_cells; Annotation method: Msp20230802111825_NCDK-TUAT_converted_dev_1	FALSE	FALSE	1142	0	0	1	0.4	0.85	0.96	9	2	2.46	2849.12	846.62173:16035 846.69694:21 846.71413:7 846.73186:6 846.97699:8 847.09529:6 847.39037:9 847.53671:10 847.55422:18 847.62544:7179 847.71237:20 847.73416:15 847.76250:6 847.78341:11 847.92651:14 847.96215:6 848.09906:6 848.48040:11 848.55240:19 848.62685:1633	53.23975:43 55.14457:20 59.01408:2194 61.98720:20 78.95836:108 101.10828:20 110.62509:20 113.89926:20 116.83707:20 118.91125:20 120.70596:20 120.80391:20 122.97647:29 123.01767:20 123.13115:20 123.46149:17 123.55057:20 123.65532:32 124.00062:20 124.06389:20 124.13813:23 124.18884:20 124.57777:8 124.60506:20 124.63130:20 124.71388:20 124.77186:20 125.18029:20 125.19892:20 125.32164:97 125.37324:20…	324.36	359.551	367.746	335.226	360.762	391.236	334.953	431.448	461.117	611.025	484.598	597.025	354.301	397.177	375.252	326.872
1137	11.664	844.607	PC 36:2|PC 18:1_18:1	[M+CH3COO]-	null	0.51	TRUE	9.89	844.607	C44H84NO8P	PC	SNKAWJBJQDLSFF-UHFFFAOYSA-N	O=C(OCC(OC(=O)CCCCCCCC=CCCCCCCCC)COP(=O)([O-])OCC[N+](C)(C)C)CCCCCCCC=CCCCCCCCC	410	FALSE	TRUE	TRUE	o; Normalized unit: pmol_per_10E6_cells; Annotation method: Msp20230802111825_NCDK-TUAT_converted_dev_1	FALSE	FALSE	1137	0	0	1	0.32	0.83	0.93	6	2	2.43	5906.41	844.60720:25721 844.72690:6 844.77973:12 845.51123:12 845.53314:18 845.61088:14853 845.71979:20 845.75057:12 846.05119:6 846.17251:13 846.20611:11 846.27964:11 846.47718:6 846.49495:9 846.52288:9 846.61187:3409	58.83841:20 59.01423:3177 59.70640:20 78.95922:142 94.32505:56 113.55906:20 115.91393:20 116.21309:20 116.26853:20 121.33943:20 121.72833:77 122.97629:20 122.98532:28 123.27953:20 123.38287:20 123.43455:20 123.67190:20 123.96018:20 124.14012:34 124.17761:73 124.19354:39 124.26285:20 124.32360:20 124.39296:20 124.41809:20 124.44275:46 124.48747:20 124.49522:73 124.56196:33 124.57546:20 124.60084:7…	569.194	659.592	663.324	622.08	649.768	731.037	609.726	745.686	799.739	1465.55	1202.4	1457.71	649.712	732.079	721.066	579.079
1131	10.986	842.59	PC 36:3|PC 18:1_18:2	[M+CH3COO]-	null	0.78	TRUE	9.33	842.592	C44H82NO8P	PC	GDWULUGDXGHJIJ-UHFFFAOYSA-N	O=C(OCC(OC(=O)CCCCCCCC=CCC=CCCCCC)COP(=O)([O-])OCC[N+](C)(C)C)CCCCCCCC=CCCCCCCCC	410	FALSE	TRUE	TRUE	o; Normalized unit: pmol_per_10E6_cells; Annotation method: Msp20230802111825_NCDK-TUAT_converted_dev_1	FALSE	FALSE	1131	0	0	1	0.44	0.84	0.95	9	2	2.47	1626.28	842.59137:17492 842.68667:18 842.72338:12 843.17488:13 843.51190:14 843.59490:8747 843.67566:32 843.71290:13 844.49458:12 844.59615:1966 844.68726:13	56.61030:20 59.01432:1423 78.95880:74 78.96800:14 89.02376:20 96.95867:20 96.96202:13 102.94962:20 116.47666:20 117.44819:32 118.16087:20 119.96711:20 122.05907:12 122.49719:20 122.98290:20 123.04418:20 123.51890:20 123.66355:73 123.71522:35 123.77866:20 124.06688:11 124.11482:70 124.29793:20 124.63833:20 124.77724:20 125.01862:20 125.05773:68 125.08575:28 125.18952:20 125.47024:20 125.52456:20 1…	111.2	134.296	140.041	136.442	144.36	170.686	130.749	188.574	211.216	429.43	339.471	456.618	147.901	170.851	169.376	120.811
1130	10.796	840.575	PC 36:4|PC 16:0_20:4	[M+CH3COO]-	null	0.03	TRUE	9.09	840.576	C44H80NO8P	PC	JAVWFBAAZSHHAD-UHFFFAOYSA-N	O=C(OCC(OC(=O)CCCCCCC=CCC=CCC=CCC=CCC)COP(=O)([O-])OCC[N+](C)(C)C)CCCCCCCCCCCCCCC	410	FALSE	TRUE	TRUE	o; Normalized unit: pmol_per_10E6_cells; Annotation method: Msp20230802111825_NCDK-TUAT_converted_dev_1	FALSE	FALSE	1130	0	0	1	0.46	0.6	0.96	9	2	2.42	235.34	840.57505:2385 840.65685:20 840.67725:11 840.69955:19 841.20585:10 841.44673:16 841.50597:13 841.57813:1142 841.66549:19 841.87367:7 842.09002:12 842.35957:12 842.50172:11 842.58558:548	59.01404:440 78.95771:41 83.02665:20 100.93305:122 100.94092:20 101.93324:17 101.93871:15 135.11628:11 137.58061:20 141.01513:20 141.02375:8 152.99417:20 157.12329:20 158.97425:37 159.97631:45 159.98280:20 163.14632:20 167.79925:130 168.04178:68 170.79198:39 171.51374:20 171.67768:12 172.70788:52 174.10955:20 174.20068:20 174.22137:156 174.50901:131 174.97332:20 175.86066:20 176.03169:78 178.2784…	14.7706	23.8834	16.7015	14.7419	14.8965	15.6077	12.7624	15.426	17.5623	8.18568	6.5702	7.15331	11.291	11.0132	11.3776	16.3492
1152	12.249	858.62	PC 37:2|PC 18:1_19:1	[M+CH3COO]-	null	0.01	TRUE	10.27	858.623	C45H86NO8P	PC	GEUWKMFIZLQRRK-UHFFFAOYSA-N	O=C(OCC(OC(=O)CCCCCCCC=CCCCCCCCCC)COP(=O)([O-])OCC[N+](C)(C)C)CCCCCCCC=CCCCCCCCC	410	FALSE	TRUE	TRUE	o; Normalized unit: pmol_per_10E6_cells; Annotation method: Msp20230802111825_NCDK-TUAT_converted_dev_1	FALSE	FALSE	1152	0	0	0.98	0.38	0.56	0.97	9	2	2.39	269.89	858.61957:2231 859.62291:1772 859.66894:157 860.62509:629	59.01380:437 59.02165:20 71.01094:20 78.95900:20 87.00843:13 96.96099:14 113.02089:20 115.98113:20 142.65193:87 146.53186:78 152.99647:20 168.04354:167 169.04535:20 171.42815:20 171.59744:120 179.01064:20 179.06569:20 182.91040:9 185.58713:20 186.53899:29 187.07392:20 187.08338:82 188.35619:20 188.36762:20 188.67559:20 189.01143:20 189.26834:65 189.31521:20 189.70775:75 190.00722:20 190.39086:20 …	4.746	5.84366	6.03278	5.96347	6.3545	7.61778	5.47562	7.98479	7.99455	19.2804	4.16655	19.8858	5.92358	7.28688	7.2604	3.47893
1189	13.361	874.652	PC 38:1|PC 18:0_20:1	[M+CH3COO]-	null	0.51	TRUE	11.97	874.654	C46H90NO8P	PC	PDGHHNMEFVJAAM-UHFFFAOYSA-N	O=C(OCC(OC(=O)CCCCCCCCCC=CCCCCCCCC)COP(=O)([O-])OCC[N+](C)(C)C)CCCCCCCCCCCCCCCCC	410	FALSE	TRUE	TRUE	o; Normalized unit: pmol_per_10E6_cells; Annotation method: Msp20230802111825_NCDK-TUAT_converted_dev_1	FALSE	FALSE	1189	0	0	1	0.33	0.5	0.96	9	2	2.37	423.78	874.65410:1844 875.65459:897 875.71419:162 875.74320:78 876.65740:448 876.70335:99	59.01407:179 61.80671:20 61.98905:486 76.58510:73 78.95885:92 78.97091:20 84.03576:20 88.00263:20 89.02422:20 109.36737:20 122.98417:39 123.98738:9 125.00024:45 128.45358:20 146.73901:18 152.99563:32 154.13538:65 164.93055:69 168.03212:29 168.04315:346 168.38449:42 168.40337:14 168.82577:21 169.03689:7 169.04819:20 170.04557:30 170.04981:20 170.78489:20 171.04996:20 174.30209:20 182.05908:20 183.…	17.3579	17.4988	18.8327	20.1223	23.9457	28.7481	17.2078	26.0774	15.6202	51.5158	27.5251	35.3111	17.7779	21.0466	19.4573	26.5558
1184	12.695	872.637	PC 38:2|PC 18:1_20:1	[M+CH3COO]-	null	0.26	TRUE	11.03	872.639	C46H88NO8P	PC	JLDQDLKBBDQYDE-UHFFFAOYSA-N	O=C(OCC(OC(=O)CCCCCCCCCC=CCCCCCCCC)COP(=O)([O-])OCC[N+](C)(C)C)CCCCCCCC=CCCCCCCCC	410	FALSE	TRUE	TRUE	o; Normalized unit: pmol_per_10E6_cells; Annotation method: Msp20230802111825_NCDK-TUAT_converted_dev_1	FALSE	FALSE	1184	0	0	0.99	0.53	0.68	0.97	9	2	2.46	425.14	872.63663:1169 873.05366:6 873.55545:17 873.64011:527 873.71799:6 874.55418:11 874.64119:190	50.79780:16 59.01429:115 61.98696:54 78.96336:20 129.25672:31 152.99420:20 153.42399:20 168.04234:67 171.92383:20 174.00753:28 179.01022:20 182.34576:20 184.22622:9 187.13751:38 188.82148:21 189.03649:20 189.78819:14 190.39505:20 190.89894:76 191.13505:20 191.47670:53 192.98046:20 193.33371:20 194.47627:20 197.33931:78 197.46029:116 197.57940:20 197.88102:22 200.09513:21 200.48194:20 200.89683:21…	21.6137	25.5881	25.9046	23.6776	26.0191	31.1894	22.0713	31.4061	35.946	91.2041	66.0489	98.7349	25.3081	31.6559	28.9214	21.9269
1178	12.175	870.621	PC 38:3|PC 18:0_20:3	[M+CH3COO]-	null	0.07	TRUE	10.39	870.623	C46H86NO8P	PC	LLUINWFQEIMZRU-UHFFFAOYSA-N	O=C(OCC(OC(=O)CCCCCCCCCC=CCC=CCC=CCC)COP(=O)([O-])OCC[N+](C)(C)C)CCCCCCCCCCCCCCCCC	410	FALSE	TRUE	TRUE	o; Normalized unit: pmol_per_10E6_cells; Annotation method: Msp20230802111825_NCDK-TUAT_converted_dev_1	FALSE	FALSE	1178	0	0	0.99	0.33	0.72	0.96	9	2	2.42	491.21	870.62106:10389 870.70582:201 871.53313:103 871.56257:80 871.62486:5027 871.67574:330 872.62746:1388 872.68667:101	59.01452:1960 63.63395:20 78.95938:101 79.89756:18 87.70031:131 96.96823:23 104.71649:20 114.52444:68 122.98468:20 125.42497:20 128.96038:20 134.18940:82 134.55297:20 134.59013:67 134.65240:20 134.95092:65 134.98217:23 134.98947:22 135.11378:20 135.27883:20 135.28339:20 135.34833:20 135.71722:20 135.72954:17 136.14947:20 136.18376:20 136.31944:65 136.32839:20 136.44221:20 136.71923:20 137.04755:2…	26.8435	28.7431	30.5391	26.2458	28.5374	32.387	26.8927	37.2739	37.9532	28.7203	13.7015	28.9729	25.3744	28.537	27.4948	27.715
1177	11.973	870.621	PC 38:3|PC 18:1_20:2	[M+CH3COO]-	null	0.01	TRUE	10.01	870.623	C46H86NO8P	PC	MGYXVNKVMWUCEN-UHFFFAOYSA-N	O=C(OCC(OC(=O)CCCCCCCCCC=CCC=CCCCCC)COP(=O)([O-])OCC[N+](C)(C)C)CCCCCCCC=CCCCCCCCC	410	FALSE	TRUE	TRUE	o; Normalized unit: pmol_per_10E6_cells; Annotation method: Msp20230802111825_NCDK-TUAT_converted_dev_1	FALSE	FALSE	1177	0	0	0.99	0.5	0.63	0.97	9	2	2.44	310.46	870.62105:1413 870.71194:12 871.00733:10 871.56813:14 871.62499:720 871.68408:41 871.72811:11 872.54037:21 872.62777:186 872.69134:16	59.01389:181 78.95656:20 78.96086:20 118.66534:37 123.14767:40 125.21980:30 140.00868:20 146.30522:20 152.99385:20 156.53458:25 157.12114:20 159.08251:20 168.04222:94 168.05343:20 170.38449:20 181.85172:20 185.70239:20 186.21930:20 186.72178:55 186.82669:84 187.33169:20 189.03410:20 189.13820:57 189.27246:49 190.02279:41 190.31968:20 190.51769:20 191.29180:20 194.14658:20 194.24759:20 195.74252:5…	13.2844	15.1011	15.8866	15.2205	15.7273	18.6126	13.2689	18.6121	21.1969	44.1998	27.8366	47.3207	14.569	18.1087	16.5351	14.1235
1171	11.787	868.606	PC 38:4|PC 18:0_20:4	[M+CH3COO]-	null	0.31	TRUE	9.69	868.607	C46H84NO8P	PC	HAKKEJDMTIQLJH-UHFFFAOYSA-N	O=C(OCC(OC(=O)CCCCCCC=CCC=CCC=CCC=CCC)COP(=O)([O-])OCC[N+](C)(C)C)CCCCCCCCCCCCCCCCC	410	FALSE	TRUE	TRUE	o; Normalized unit: pmol_per_10E6_cells; Annotation method: Msp20230802111825_NCDK-TUAT_converted_dev_1	FALSE	FALSE	1171	0	0	0.99	0.52	0.68	0.96	9	2	2.45	384.23	868.60528:2162 869.60805:1069 870.61399:391 870.68402:21	59.01434:338 59.02664:20 78.96028:20 83.02678:20 84.82814:20 135.91200:20 141.01594:20 151.14216:20 152.99789:20 155.10807:6 163.14408:20 168.04313:107 170.96799:20 172.37519:20 172.65823:20 177.09457:7 183.13756:46 183.39380:20 190.55558:20 191.01152:20 191.20786:20 191.34264:20 193.02300:20 195.14215:20 195.82414:20 196.04008:20 198.63305:20 198.68378:49 198.72448:35 199.63648:147 199.68746:72 …	34.8532	36.8251	36.7536	27.8092	30.2583	32.4789	28.3054	35.8962	34.0923	10.7908	9.40395	11.6318	22.9998	24.2906	22.7553	35.5184
1170	11.286	868.605	PC 38:4|PC 18:1_20:3	[M+CH3COO]-	null	0.1	TRUE	9.67	868.607	C46H84NO8P	PC	JNKAOGSDBBXHEP-UHFFFAOYSA-N	O=C(OCC(OC(=O)CCCCCCCCCC=CCC=CCC=CCC)COP(=O)([O-])OCC[N+](C)(C)C)CCCCCCCC=CCCCCCCCC	410	FALSE	TRUE	TRUE	o; Normalized unit: pmol_per_10E6_cells; Annotation method: Msp20230802111825_NCDK-TUAT_converted_dev_1	FALSE	FALSE	1170	0	0	0.99	0.5	0.71	0.95	9	2	2.45	285.78	868.60475:1403 868.66754:17 868.70696:9 869.60831:654 869.67138:22 870.50529:10 870.61054:192 870.66339:15	57.60078:119 59.01423:278 78.96019:20 122.70308:20 133.92824:20 157.42579:12 168.04224:90 168.05743:16 177.38076:106 185.42722:20 187.05734:20 187.67743:20 192.40336:40 192.50519:20 192.69550:101 195.33818:20 196.68024:24 197.26962:27 197.82386:20 199.81887:20 200.96208:21 201.47180:172 201.87569:87 202.66663:21 203.47771:57 203.57687:60 204.23018:42 204.48340:21 205.18099:37 205.62371:21 205.678…	22.086	24.4419	25.5909	23.2695	26.4901	27.7756	22.1729	29.4066	31.0854	47.1955	37.2476	54.4866	23.3096	25.4709	24.75	23.356
1167	11.173	866.589	PC 38:5|PC 18:0_20:5	[M+CH3COO]-	null	0.03	TRUE	9.28	866.592	C46H82NO8P	PC	ZMNDHWFRGYCJKG-UHFFFAOYSA-N	O=C(OCC(OC(=O)CCCC=CCC=CCC=CCC=CCC=CCC)COP(=O)([O-])OCC[N+](C)(C)C)CCCCCCCCCCCCCCCCC	410	FALSE	TRUE	TRUE	o; Normalized unit: pmol_per_10E6_cells; Annotation method: Msp20230802111825_NCDK-TUAT_converted_dev_1	FALSE	FALSE	1167	0	0	0.98	0.29	0.44	0.98	9	2	2.35	277.02	866.58849:3174 867.59105:1829 868.60494:4349	59.01379:574 60.01813:20 67.05449:15 78.95774:37 81.06917:20 87.74118:43 93.07646:20 94.05993:20 115.00163:20 122.98245:11 131.98135:68 136.51312:20 137.02803:20 137.13354:20 139.02573:20 148.71107:45 151.14451:20 151.62272:41 152.99482:40 153.00402:20 153.99670:20 155.10541:20 160.61408:22 160.70984:20 165.16642:20 168.02994:20 168.04037:157 168.04888:67 168.06232:20 177.08992:38 177.16072:11 17…	6.2296	5.3261	6.18375	5.51736	6.4253	6.32824	6.19849	7.04523	6.05249	4.77129	3.04438	4.19656	4.41495	4.73481	4.55617	6.03155
1168	10.9	866.591	PC 38:5|PC 18:1_20:4	[M+CH3COO]-	null	0.47	TRUE	9.18	866.592	C46H82NO8P	PC	SWOKEJBWARJLGN-UHFFFAOYSA-N	O=C(OCC(OC(=O)CCCCCCC=CCC=CCC=CCC=CCC)COP(=O)([O-])OCC[N+](C)(C)C)CCCCCCCC=CCCCCCCCC	410	FALSE	TRUE	TRUE	o; Normalized unit: pmol_per_10E6_cells; Annotation method: Msp20230802111825_NCDK-TUAT_converted_dev_1	FALSE	FALSE	1168	0	0	1	0.51	0.69	0.97	9	2	2.46	428.76	866.59049:1467 867.45047:11 867.52201:19 867.59332:658 867.66480:22 868.51351:10 868.53581:14 868.59599:191	59.01497:278 78.95772:19 78.96029:20 112.98107:14 121.03119:20 125.29447:55 150.45182:20 152.99386:20 168.04210:98 168.05660:23 168.07745:7 172.24097:28 172.39250:20 172.77402:20 172.94594:20 175.18154:20 175.50462:139 175.66543:20 177.43998:20 180.79780:20 181.56382:79 184.60206:20 185.83711:20 186.12464:91 189.17356:52 191.11226:44 191.66914:20 193.36045:20 193.81722:36 198.95957:77 199.06506:3…	32.0939	37.9085	38.2311	32.1604	34.0351	39.1273	29.6878	41.8949	41.9133	36.4591	27.3304	39.9957	27.2447	32.6523	29.8067	36.6551
1217	13.777	902.683	PC 40:1|PC 18:0_22:1	[M+CH3COO]-	null	0.03	TRUE	12.94	902.686	C48H94NO8P	PC	PQUQBWAOWNGATH-UHFFFAOYSA-N	O=C(OCC(OC(=O)CCCCCCCCCCCC=CCCCCCCCC)COP(=O)([O-])OCC[N+](C)(C)C)CCCCCCCCCCCCCCCCC	410	FALSE	TRUE	TRUE	o; Normalized unit: pmol_per_10E6_cells; Annotation method: Msp20230802111825_NCDK-TUAT_converted_dev_1	FALSE	FALSE	1217	0	0	1	0.3	0.43	0.97	9	2	2.36	294.47	902.68172:1180 902.72257:555 903.68435:969 903.71658:272 904.68006:1033	59.01397:153 60.01634:20 61.98933:54 78.95872:51 84.14176:11 87.00560:23 87.04359:12 88.00423:38 89.02361:33 118.15472:70 125.00126:45 135.04217:20 145.38604:30 154.18809:61 168.02802:20 168.04226:130 168.82313:20 169.04410:34 169.15228:20 170.04534:23 170.05461:20 172.00244:20 175.26457:20 185.15618:20 190.99055:75 193.23801:20 193.67987:70 194.07219:20 194.08139:25 195.07671:39 195.10172:20 195…	5.66106	5.6419	7.60693	6.76348	7.00324	7.86282	5.75791	7.46231	5.6898	17.4102	9.47652	12.0077	5.59361	7.04267	6.03831	7.38263
1214	13.41	900.666	PC 40:2|PC 18:1_22:1	[M+CH3COO]-	null	0.04	TRUE	12.5	900.67	C48H92NO8P	PC	MOAVQOSWWXXGJQ-UHFFFAOYSA-N	O=C(OCC(OC(=O)CCCCCCCCCCCC=CCCCCCCCC)COP(=O)([O-])OCC[N+](C)(C)C)CCCCCCCC=CCCCCCCCC	410	FALSE	TRUE	TRUE	o; Normalized unit: pmol_per_10E6_cells; Annotation method: Msp20230802111825_NCDK-TUAT_converted_dev_1	FALSE	FALSE	1214	0	0	0.98	0.45	0.62	0.96	9	2	2.42	716.63	900.66627:1878 900.77407:59 901.61059:32 901.66966:1044 901.72352:69 902.67417:361	59.01388:261 61.98830:31 78.95609:20 87.00885:20 88.00315:15 89.02545:7 112.98475:5 125.77488:20 141.01832:20 165.60731:20 168.02623:71 168.04215:147 168.63820:21 168.90078:20 176.92244:20 177.08859:20 178.62869:20 184.06378:33 185.00628:20 185.80749:15 186.73291:20 187.08038:44 187.53882:43 188.24777:20 189.31565:20 189.41398:18 189.42146:20 189.53539:20 189.68443:20 190.82009:81 190.83839:61 19…	9.94889	9.22529	13.1722	12.9954	14.8922	15.3581	11.2678	14.1778	10.9766	44.7414	5.77016	30.088	10.0316	11.4579	10.3029	12.1941
1209	12.348	896.635	PC 40:4|PC 18:1_22:3	[M+CH3COO]-	null	0.03	TRUE	10.61	896.639	C48H88NO8P	PC	WWRNQERLPIGJFJ-UHFFFAOYSA-N	O=C(OCC(OC(=O)CCCCCCCCC=CCC=CCC=CCCCCC)COP(=O)([O-])OCC[N+](C)(C)C)CCCCCCCC=CCCCCCCCC	410	FALSE	TRUE	TRUE	o; Normalized unit: pmol_per_10E6_cells; Annotation method: Msp20230802111825_NCDK-TUAT_converted_dev_1	FALSE	FALSE	1209	0	0	0.98	0.38	0.53	0.97	9	2	2.39	246.84	896.63621:1979 897.63933:1343 898.62954:433 898.64306:555	56.05406:20 59.01374:454 78.96116:20 109.31066:13 126.60643:34 135.02136:20 139.28385:20 143.29246:26 152.99996:21 153.66845:20 168.04220:143 168.39717:38 185.15817:9 185.89868:126 187.19261:20 187.45738:20 187.46529:27 187.51974:20 187.53517:20 187.69722:35 187.95793:20 188.04620:62 188.36705:20 189.39551:20 189.55191:20 189.87772:20 190.50720:20 191.30228:20 192.04422:70 193.06138:20 195.55259:…	4.6767	3.36262	4.69754	4.77565	6.90788	6.00662	4.92819	6.09813	3.95698	8.85205	3.95592	5.81049	3.40631	4.06099	4.01803	5.02585
1206	11.113	892.604	PC 40:6|PC 18:1_22:5	[M+CH3COO]-	null	0.01	TRUE	9.33	892.607	C48H84NO8P	PC	LQILTFYUCKNMSR-UHFFFAOYSA-N	O=C(OCC(OC(=O)CCCCCC=CCC=CCC=CCC=CCC=CCC)COP(=O)([O-])OCC[N+](C)(C)C)CCCCCCCC=CCCCCCCCC	410	FALSE	TRUE	TRUE	o; Normalized unit: pmol_per_10E6_cells; Annotation method: Msp20230802111825_NCDK-TUAT_converted_dev_1	FALSE	FALSE	1206	0	0	0.98	0.42	0.56	0.97	9	2	2.4	275.23	892.60618:1602 893.60775:1205 893.64734:179 894.61265:520	59.01368:350 59.02161:47 78.95795:21 97.06715:40 121.02712:20 122.98458:20 125.44460:20 127.99824:20 135.11813:20 141.01667:7 152.31773:20 152.99883:9 155.73724:20 165.16465:19 168.04216:135 184.31484:20 186.17676:42 186.76039:201 187.13940:20 187.79856:20 188.53907:66 188.97891:56 189.46669:20 191.50984:77 192.08214:31 192.23320:20 195.49469:20 197.65320:140 198.90655:20 201.24383:21 202.06726:2…	3.67565	3.98252	4.55683	3.89836	4.01238	5.09383	3.94413	5.26246	5.37982	7.29383	2.5948	7.67743	3.52735	4.19968	4.35023	3.78063
1230	14.215	930.712	PC 42:1|PC 24:0_18:1	[M+CH3COO]-	null	0.03	TRUE	13.19	930.717	C50H98NO8P	PC	RPFJUYGHQKYVGN-UHFFFAOYSA-N	O=C(OCC(OC(=O)CCCCCCCC=CCCCCCCCC)COP(=O)([O-])OCC[N+](C)(C)C)CCCCCCCCCCCCCCCCCCCCCCC	410	FALSE	TRUE	TRUE	o; Normalized unit: pmol_per_10E6_cells; Annotation method: Msp20230802111825_NCDK-TUAT_converted_dev_1	FALSE	FALSE	1230	0	0	0.96	0.39	0.55	0.97	9	2	2.38	326.74	930.71326:1471 931.71451:1259 932.68400:318 932.71809:474 932.74103:297	59.01400:101 59.02285:30 70.21454:61 78.96409:17 153.05820:20 160.88704:20 161.89620:20 167.73820:20 168.04119:77 168.04874:44 172.91138:20 174.58852:20 185.15171:20 186.26960:20 187.73598:88 189.95519:20 190.64937:41 191.53504:131 192.03305:20 192.21565:20 192.22420:112 192.23059:20 193.04559:20 193.29063:20 194.07990:20 194.89265:20 195.06695:20 195.08277:20 195.09981:27 195.14069:7 195.14571:2…	3.75137	3.1828	4.64037	3.72208	3.20904	3.6833	2.27414	4.10909	3.10606	5.33498	1.05668	4.57068	2.26943	3.48365	2.60202	2.01934
1228	13.807	928.696	PC 42:2|PC 18:1_24:1	[M+CH3COO]-	null	0.03	TRUE	13.03	928.701	C50H96NO8P	PC	VTFFKKZKTDVMKI-UHFFFAOYSA-N	O=C(OCC(OC(=O)CCCCCCCCCCCCCC=CCCCCCCCC)COP(=O)([O-])OCC[N+](C)(C)C)CCCCCCCC=CCCCCCCCC	410	FALSE	TRUE	TRUE	o; Normalized unit: pmol_per_10E6_cells; Annotation method: Msp20230802111825_NCDK-TUAT_converted_dev_1	FALSE	FALSE	1228	0	0	0.99	0.35	0.56	0.96	9	2	2.39	537.72	928.69912:4461 929.70271:2470 930.70809:1437	59.01400:407 61.99109:20 78.95930:43 78.97124:6 88.00129:45 89.02209:20 112.98242:20 116.97068:34 117.01597:20 118.03749:20 120.82700:27 138.45101:20 141.01279:23 152.23304:20 152.99311:11 153.01167:9 153.45649:72 158.36644:20 159.03066:31 159.70791:20 164.71547:84 168.04259:146 168.05181:26 168.06402:20 169.92561:20 172.85825:20 174.14121:70 176.17700:26 180.21444:31 182.12131:68 184.33469:20 18…	9.69606	11.1201	13.7394	12.4503	13.0601	16.0794	9.48175	12.7263	9.84362	29.7632	2.33992	18.2104	9.13249	11.5649	10.4622	12.3529
1237	14.208	956.728	PC 44:2|PC 18:1_26:1	[M+CH3COO]-	null	0.03	TRUE	13.17	956.732	C52H100NO8P	PC	WWKWZJZBKPXCNE-UHFFFAOYSA-N	O=C(OCC(OC(=O)CCCCCCCCCCCCCCCC=CCCCCCCCC)COP(=O)([O-])OCC[N+](C)(C)C)CCCCCCCC=CCCCCCCCC	410	FALSE	TRUE	TRUE	o; Normalized unit: pmol_per_10E6_cells; Annotation method: Msp20230802111825_NCDK-TUAT_converted_dev_1	FALSE	FALSE	1237	0	0	0.99	0.38	0.53	0.98	9	2	2.4	800.36	956.73053:2436 957.72990:1491 958.73650:945	54.77837:20 59.01352:291 60.01645:18 61.98666:20 78.95848:20 126.99896:20 141.01635:33 142.01542:20 152.99315:12 156.95706:20 168.04140:85 168.05521:20 168.06095:9 175.76748:31 182.05847:20 184.67613:31 185.43620:20 185.73161:42 186.34681:216 186.38709:20 186.70148:20 188.39835:20 189.09474:20 189.48824:20 189.61452:53 190.08669:20 191.10643:36 191.31149:20 191.69170:20 191.71814:20 191.75137:20 …	6.879	6.97379	8.89381	6.24822	5.62051	7.84444	4.3214	7.48038	7.16844	7.67231	4.66746	6.48461	4.05184	7.22959	5.18149	4.10087
1236	13.822	954.714	PC 44:3|PC 18:1_26:2	[M+CH3COO]-	null	0.03	TRUE	13.05	954.717	C52H98NO8P	PC	XEVBBVZQIFPANG-UHFFFAOYSA-N	O=C(OCC(OC(=O)CCCCCCCCCCCCCC=CCC=CCCCCCCC)COP(=O)([O-])OCC[N+](C)(C)C)CCCCCCCC=CCCCCCCCC	410	FALSE	TRUE	TRUE	o; Normalized unit: pmol_per_10E6_cells; Annotation method: Msp20230802111825_NCDK-TUAT_converted_dev_1	FALSE	FALSE	1236	0	0	0.99	0.42	0.56	0.98	9	2	2.41	614.79	954.71390:2633 955.71499:1965 956.71516:957	59.01381:247 78.95783:20 89.02476:8 102.30487:20 107.60522:20 127.00076:22 133.87529:100 141.00497:20 141.01652:139 152.99267:20 168.04393:59 168.05764:161 171.71630:25 171.91259:20 186.24166:184 186.70792:11 187.15628:90 187.81333:20 190.58852:121 191.31837:76 191.33403:96 191.40057:63 191.76900:20 191.79725:117 193.14669:24 194.77152:20 197.50199:20 197.51025:20 200.39907:21 200.88689:38 201.87…	5.29658	4.68428	7.03385	6.53975	7.37313	7.41409	4.97436	6.80281	4.83114	11.1129	1.77176	7.75515	4.66278	5.11167	5.12137	5.75101
768	10.766	688.492	PE 32:1|PE 16:0_16:1	[M-H]-	null	0.03	TRUE	9.11	688.492	C37H72NO8P	PE	CZOSTDZGCCEZTJ-UHFFFAOYSA-N	O=C(OCC(OC(=O)CCCCCCCC=CCCCCCC)COP(=O)(O)OCCN)CCCCCCCCCCCCCCC	410	FALSE	TRUE	TRUE	o; Normalized unit: pmol_per_10E6_cells; Annotation method: Msp20230802111825_NCDK-TUAT_converted_dev_1	FALSE	FALSE	768	0	0	1	0.39	0.48	0.94	8	2	2.37	275.2	688.49213:2586 688.57115:11 688.59557:7 688.97780:14 689.05430:12 689.35659:7 689.40476:14 689.44093:23 689.49507:883 689.54626:43 689.58431:18 689.61556:18 690.27900:12 690.30990:16 690.39932:27 690.43199:7 690.49660:266 690.56028:24	59.01367:37 78.96061:46 96.96858:4 113.06033:20 114.52611:99 115.33731:79 115.82252:98 121.31539:70 121.99978:43 139.99591:39 140.01080:150 140.02871:20 140.73673:20 150.66255:20 152.99187:20 153.03246:20 155.44285:20 157.19407:20 159.06812:20 159.08368:26 161.56960:20 161.88786:20 165.60537:20 165.90339:70 165.96391:15 166.36631:20 168.67361:20 168.80975:20 169.31630:55 169.36762:20 169.58156:11…	7.09576	16.1778	10.946	10.2982	9.70439	10.4502	7.36096	9.51813	13.0188	13.4519	15.7616	14.4467	9.77785	12.7196	11.3666	8.96342
766	10.159	686.476	PE 32:2|PE 16:1_16:1	[M-H]-	null	0.03	TRUE	8.62	686.477	C37H70NO8P	PE	PGPMCWZMPPZJML-UHFFFAOYSA-N	O=C(OCC(OC(=O)CCCCCCCC=CCCCCCC)COP(=O)(O)OCCN)CCCCCCCC=CCCCCCC	410	FALSE	TRUE	TRUE	o; Normalized unit: pmol_per_10E6_cells; Annotation method: Msp20230802111825_NCDK-TUAT_converted_dev_1	FALSE	FALSE	766	0	0	1	0.38	0.53	0.85	5	2	2.35	256.1	686.47636:4093 686.53584:74 687.48041:1269 687.54274:2547 687.86759:83 688.48244:537 688.54663:976	55.92912:20 59.01283:128 59.01731:47 78.95991:239 83.05051:20 89.02448:24 90.02662:9 91.00008:20 96.96824:41 97.06795:20 112.08821:20 112.47725:15 112.89520:99 113.02448:31 113.60370:20 122.00076:50 125.62436:70 135.27473:34 135.30709:72 140.01100:317 141.83417:20 142.40985:20 144.22386:20 144.48836:19 152.19576:108 152.95688:20 152.99312:20 153.15530:73 155.27397:17 156.97140:20 160.83663:20 163…	2.78775	4.93971	4.14657	4.00189	3.94957	5.34242	2.88051	4.47056	6.49192	7.32109	2.96158	6.85044	3.59838	5.33652	4.37716	3.36055
811	11.203	702.508	PE 33:1|PE 16:0_17:1	[M-H]-	null	0.03	TRUE	9.66	702.508	C38H74NO8P	PE	CBDUTJYWWDMHBN-UHFFFAOYSA-N	O=C(OCC(OC(=O)CCCCCCCC=CCCCCCCC)COP(=O)(O)OCCN)CCCCCCCCCCCCCCC	410	FALSE	TRUE	TRUE	o; Normalized unit: pmol_per_10E6_cells; Annotation method: Msp20230802111825_NCDK-TUAT_converted_dev_1	FALSE	FALSE	811	0	0	1	0.3	0.4	0.96	8	2	2.35	138.21	702.50653:2201 703.50896:1224 704.51636:769	59.01342:116 60.01609:20 68.99399:23 78.91809:20 78.95785:58 89.01998:20 96.97232:10 112.98504:34 121.99942:16 124.21246:20 125.43593:20 134.98448:20 135.99650:86 140.01321:94 142.81216:20 150.70743:11 151.15774:20 159.98428:20 161.07786:28 162.67435:48 164.31343:20 164.54014:20 165.82987:20 166.13564:6 166.40933:20 166.57838:8 166.99815:41 167.10437:20 167.56057:14 168.03948:20 169.35035:104 170…	2.08392	2.54853	2.772	2.75456	3.45944	3.37507	2.48715	3.62693	3.63237	5.95577	4.11315	5.31768	2.35785	3.0895	2.79576	2.47642
848	12.656	718.538	PE 34:0|PE 16:0_18:0	[M-H]-	null	0.01	TRUE	10.63	718.539	C39H78NO8P	PE	RPJZYOHZALDGKI-UHFFFAOYSA-N	O=C(OCC(OC(=O)CCCCCCCCCCCCCCCCC)COP(=O)(O)OCCN)CCCCCCCCCCCCCCC	410	FALSE	TRUE	TRUE	o; Normalized unit: pmol_per_10E6_cells; Annotation method: Msp20230802111825_NCDK-TUAT_converted_dev_1	FALSE	FALSE	848	0	0	1	0.57	0.72	0.91	8	2	2.45	198.37	718.53829:1365 718.61604:16 719.34427:61 719.46105:55 719.49168:19 719.54087:545 719.88879:16 720.35294:1045 720.42190:24 720.46626:20 720.50729:17 720.54280:138 720.58025:19	59.01398:256 59.02234:24 60.01673:8 78.95740:62 78.96162:33 89.02292:4 96.96767:20 102.33475:48 112.93802:20 112.96353:20 120.88262:36 121.99912:11 122.00264:20 122.63453:20 133.06173:20 140.01269:109 140.02009:49 152.99097:20 155.31192:20 159.07891:20 159.13822:20 166.32607:64 167.22569:27 168.50279:20 169.20218:20 169.37741:20 172.08938:20 172.15423:32 172.98227:20 173.32834:20 173.69042:58 173…	2.9913	4.15758	3.5222	3.92364	2.99365	4.36305	2.81274	3.88948	5.40325	5.18174	3.49144	5.27364	3.51413	4.39319	3.574	2.6657
844	11.731	716.523	PE 34:1|PE 16:0_18:1	[M-H]-	null	0.51	TRUE	9.91	716.524	C39H76NO8P	PE	FHQVHHIBKUMWTI-UHFFFAOYSA-N	O=C(OCC(OC(=O)CCCCCCCC=CCCCCCCCC)COP(=O)(O)OCCN)CCCCCCCCCCCCCCC	410	FALSE	TRUE	TRUE	o; Normalized unit: pmol_per_10E6_cells; Annotation method: Msp20230802111825_NCDK-TUAT_converted_dev_1	FALSE	FALSE	844	0	0	1	0.48	0.78	0.95	8	2	2.46	1436.28	716.52353:10129 716.63145:6 717.42325:10 717.46176:12 717.52664:3576 717.60098:23 717.62353:17 718.46364:8 718.52948:792 718.58175:23 718.60722:6 718.62580:9	65.81661:89 78.95944:226 79.61132:20 83.02549:20 95.36933:14 96.96962:60 98.55652:20 100.93653:20 113.27296:20 113.80759:42 113.86533:20 114.36412:23 119.10389:48 122.00234:47 122.01595:20 123.73740:20 124.63463:20 124.70201:19 124.73324:7 124.79378:20 124.96563:20 125.32926:24 125.56418:20 126.50105:20 131.44246:20 131.64355:20 134.91596:25 135.73978:20 140.00189:20 140.01234:346 140.03724:20 14…	97.7556	138.914	125.712	123.797	111.808	145.611	97.6889	147.527	198.314	248.275	196.4	271.134	127.585	172.326	147.317	107.903
837	10.908	714.508	PE 34:2|PE 16:1_18:1	[M-H]-	null	0.36	TRUE	9.19	714.508	C39H74NO8P	PE	RAMNOXDFBNFSFC-UHFFFAOYSA-N	O=C(OCC(OC(=O)CCCCCCCC=CCCCCCCCC)COP(=O)(O)OCCN)CCCCCCCC=CCCCCCC	410	FALSE	TRUE	TRUE	o; Normalized unit: pmol_per_10E6_cells; Annotation method: Msp20230802111825_NCDK-TUAT_converted_dev_1	FALSE	FALSE	837	0	0	1	0.58	0.85	0.95	8	2	2.5	1184.51	714.50773:5995 714.57610:21 714.59891:8 714.88001:9 715.44289:10 715.46220:19 715.51073:2251 715.65642:12 716.43672:11 716.46493:13 716.51406:451 716.56803:11 716.58000:15	59.01561:20 78.95869:110 84.72154:20 96.97254:20 102.45307:20 108.85023:14 110.19015:20 111.97867:20 113.26395:20 113.31712:20 113.33729:41 114.21977:20 122.00081:74 122.01037:20 122.84053:20 124.86693:20 125.06916:37 125.37898:44 126.10107:147 126.30833:89 126.72020:20 126.88591:99 130.78225:20 136.98116:20 139.99822:20 140.01149:360 140.02648:22 140.03126:20 140.56261:20 143.59576:20 143.87364:…	47.7691	83.9728	72.2656	75.601	67.1401	98.584	54.7663	91.5432	124.544	169.715	127.53	182.363	74.1306	101.829	91.6654	60.5439
887	12.293	730.538	PE 35:1|PE 17:0_18:1	[M-H]-	null	0.06	TRUE	10.29	730.539	C40H78NO8P	PE	UAKUCJGIIYSFFK-UHFFFAOYSA-N	O=C(OCC(OC(=O)CCCCCCCC=CCCCCCCCC)COP(=O)(O)OCCN)CCCCCCCCCCCCCCCC	410	FALSE	TRUE	TRUE	o; Normalized unit: pmol_per_10E6_cells; Annotation method: Msp20230802111825_NCDK-TUAT_converted_dev_1	FALSE	FALSE	887	0	0	1	0.36	0.56	0.92	8	2	2.38	382.02	730.53815:5163 731.54092:2935 732.54573:1355 732.58427:275	59.01451:70 59.98504:15 62.06181:21 63.92688:18 75.00730:20 75.01051:37 76.98597:8 77.96486:20 78.95855:80 96.96863:31 96.97778:20 98.83306:18 112.98223:40 115.00458:48 118.93053:20 120.61619:20 120.98167:20 122.00148:32 122.54047:20 124.51650:28 124.69758:20 125.05441:20 131.28481:43 133.07089:20 134.28717:20 136.26715:20 140.01118:299 145.51053:20 148.25447:20 151.52302:63 151.68320:20 152.9912…	5.1632	6.25589	6.71934	7.02288	7.51727	8.56143	5.53902	9.453	9.57024	15.9645	10.2454	14.9371	6.8029	8.31902	7.64869	6.21885
882	11.261	728.522	PE 35:2|PE 17:1_18:1	[M-H]-	null	0.01	TRUE	9.63	728.524	C40H76NO8P	PE	MLYDZMPNTAJTBN-UHFFFAOYSA-N	O=C(OCC(OC(=O)CCCCCCCC=CCCCCCCCC)COP(=O)(O)OCCN)CCCCCCCC=CCCCCCCC	410	FALSE	TRUE	TRUE	o; Normalized unit: pmol_per_10E6_cells; Annotation method: Msp20230802111825_NCDK-TUAT_converted_dev_1	FALSE	FALSE	882	0	0	0.99	0.48	0.58	0.93	8	2	2.41	172.53	728.52088:1548 729.52709:1010 729.56398:308 730.52404:318	57.03450:83 58.03772:20 58.04368:29 59.01279:41 59.05049:174 59.05517:86 60.05537:49 61.05487:37 72.99304:32 78.95768:26 78.96477:20 86.78703:20 94.97358:20 96.97186:20 101.06084:5 103.02874:20 103.04053:117 103.05569:20 104.03769:74 104.04236:37 104.04801:54 105.04093:20 105.04826:20 121.99933:31 140.01112:89 140.01970:20 143.58451:20 153.08899:13 174.41949:20 175.81093:20 176.88468:20 177.40144…	0.451081	0.85908	0.921777	0.884963	1.3445	1.06439	0.668328	0.990179	0.873788	2.42347	7.47035	1.71188	0.398065	1.55951	1.08409	0.861723
918	12.829	744.554	PE 36:1|PE 18:0_18:1	[M-H]-	null	0.53	TRUE	10.8	744.555	C41H80NO8P	PE	JQKOHRZNEOQNJE-UHFFFAOYSA-N	O=C(OCC(OC(=O)CCCCCCCC=CCCCCCCCC)COP(=O)(O)OCCN)CCCCCCCCCCCCCCCCC	410	FALSE	TRUE	TRUE	o; Normalized unit: pmol_per_10E6_cells; Annotation method: Msp20230802111825_NCDK-TUAT_converted_dev_1	FALSE	FALSE	918	0	0	1	0.48	0.87	0.93	8	2	2.47	2625.34	744.55472:13226 744.63429:16 744.66720:15 744.70519:9 745.05153:11 745.46144:10 745.55792:5512 745.66632:6 745.83914:13 746.56066:1030 746.62804:16 746.64752:15	50.46296:20 59.01221:20 59.17280:60 60.94650:20 61.98818:20 62.96347:33 68.97892:20 72.35914:20 73.84530:29 78.95875:289 78.96677:37 83.02428:25 91.48452:44 93.38468:20 96.96910:52 100.93222:20 102.63434:20 104.63831:131 111.07774:19 117.83559:20 118.42936:67 121.17690:53 121.40642:10 122.00056:81 122.00959:9 123.43314:20 123.50061:20 123.94240:20 124.03783:20 124.14000:98 124.25228:20 124.39984:…	172.433	258.032	227.744	229.275	201.576	275.747	186.295	284.028	367.536	460.72	373.204	494.299	238.282	311.383	270.093	201.73
915	11.88	742.54	PE 36:2|PE 18:1_18:1	[M-H]-	null	0.35	TRUE	9.93	742.539	C41H78NO8P	PE	MWRBNPKJOOWZPW-UHFFFAOYSA-N	O=C(OCC(OC(=O)CCCCCCCC=CCCCCCCCC)COP(=O)(O)OCCN)CCCCCCCC=CCCCCCCCC	410	FALSE	TRUE	TRUE	o; Normalized unit: pmol_per_10E6_cells; Annotation method: Msp20230802111825_NCDK-TUAT_converted_dev_1	FALSE	FALSE	915	0	0	1	0.43	0.85	0.92	5	2	2.45	4048.38	742.53977:15974 742.62029:16 742.64066:15 743.27432:6 743.54326:7024 743.63666:13 743.95275:6 744.48145:9 744.54573:1177 744.62666:11	59.01304:34 59.04885:20 61.98914:23 78.95930:401 94.12666:20 95.29915:61 96.96787:23 96.97262:21 99.05204:88 99.22733:51 106.61944:65 106.95138:63 107.28876:20 120.76124:20 121.87910:62 122.00242:79 122.01635:171 122.60192:32 123.37817:59 123.43562:20 123.47154:20 123.54748:81 123.73115:25 123.74270:20 123.77266:20 124.08101:20 124.16218:42 124.29747:4 124.54211:32 124.55140:20 124.57654:20 124.6…	253.387	388.656	341.364	338.599	293.612	394.721	261.087	389.715	518.976	610.425	524.796	618.983	349.246	446.857	403.709	278.212
911	11.177	740.523	PE 36:3|PE 18:1_18:2	[M-H]-	null	0.33	TRUE	9.35	740.524	C41H76NO8P	PE	GKAFCSRKMWFPSJ-UHFFFAOYSA-N	O=C(OCC(OC(=O)CCCCCCCC=CCC=CCCCCC)COP(=O)(O)OCCN)CCCCCCCC=CCCCCCCCC	410	FALSE	TRUE	TRUE	o; Normalized unit: pmol_per_10E6_cells; Annotation method: Msp20230802111825_NCDK-TUAT_converted_dev_1	FALSE	FALSE	911	0	0	1	0.53	0.85	0.94	8	2	2.48	595.76	740.52305:7695 740.59411:64 740.61029:47 741.17997:23 741.52662:3133 741.59862:27 742.52928:692 742.59334:26	59.01160:76 59.01685:52 59.58208:12 71.04844:20 73.02770:12 78.95935:176 82.39782:20 84.16767:20 89.02393:22 96.96715:20 96.97064:7 96.97688:20 97.06518:20 99.16586:20 100.53530:196 112.98398:4 115.03850:38 115.08063:34 116.03603:6 116.92970:20 116.94072:20 117.01682:55 117.05461:25 117.06625:33 122.00379:110 122.64203:35 122.86175:20 123.04639:20 123.07899:20 123.26270:20 123.32089:20 123.39432:…	24.623	31.4357	32.0191	34.6728	34.4635	42.0194	28.365	44.3606	51.4396	100.096	75.9498	109.923	33.845	44.5554	41.2635	27.7478
904	11.027	738.506	PE 36:4|PE 16:0_20:4	[M-H]-	null	0.47	TRUE	9.16	738.508	C41H74NO8P	PE	NQIMLWFRWGTTOZ-UHFFFAOYSA-N	O=C(OCC(OC(=O)CCCCCCC=CCC=CCC=CCC=CCC)COP(=O)(O)OCCN)CCCCCCCCCCCCCCC	410	FALSE	TRUE	TRUE	o; Normalized unit: pmol_per_10E6_cells; Annotation method: Msp20230802111825_NCDK-TUAT_converted_dev_1	FALSE	FALSE	904	0	0	1	0.57	0.72	0.95	8	2	2.47	377.08	738.50738:1376 738.58198:39 738.70263:9 739.32143:10 739.51012:528 739.56320:22 740.51467:128 740.56174:19 740.59651:9	57.03497:21 59.01380:76 59.04928:10 75.86633:20 78.95828:54 93.07131:20 105.06894:7 121.99660:29 123.08307:20 126.45377:35 128.98684:34 140.01055:188 144.29474:20 147.97590:20 152.99280:20 163.07393:20 168.04019:20 171.49934:20 173.04977:20 173.53265:20 174.25402:20 174.57223:20 174.75743:11 175.70515:20 176.36402:20 177.09036:33 177.16621:20 177.88928:97 178.02444:20 178.24737:32 180.57020:31 18…	12.2605	19.2363	17.0572	16.6187	15.3375	20.1083	15.4907	22.9726	32.1049	40.7321	34.8014	49.4844	20.196	26.2361	23.2112	15.5285
956	12.415	756.554	PE 37:2|PE 18:1_19:1	[M-H]-	null	0.03	TRUE	10.63	756.555	C42H80NO8P	PE	VYGBMMLRWMCCRC-UHFFFAOYSA-N	O=C(OCC(OC(=O)CCCCCCCC=CCCCCCCCCC)COP(=O)(O)OCCN)CCCCCCCC=CCCCCCCCC	410	FALSE	TRUE	TRUE	o; Normalized unit: pmol_per_10E6_cells; Annotation method: Msp20230802111825_NCDK-TUAT_converted_dev_1	FALSE	FALSE	956	0	0	1	0.43	0.58	0.95	8	2	2.41	241.89	756.55278:1956 756.59271:389 757.55695:1112 758.55870:999	57.03494:204 57.04132:42 58.03585:20 58.04015:63 58.86526:20 59.01372:34 59.01867:21 59.03409:20 59.05083:530 60.05379:72 61.05375:30 72.99291:106 78.95837:48 80.14481:20 87.31345:30 91.75518:31 96.97696:20 101.05924:9 103.04005:450 104.04428:55 105.03915:20 105.04523:22 122.00099:39 125.13120:20 129.06052:20 136.45158:21 140.01209:160 140.02300:52 142.92682:20 149.23996:20 152.99489:20 154.02530…	3.15757	3.04009	4.01979	3.93296	4.46739	4.29955	3.55585	4.24362	3.73593	8.43453	3.80794	5.38962	3.29088	3.62573	3.18998	3.51746
987	13.443	772.583	PE 38:1|PE 18:0_20:1	[M-H]-	null	0.03	TRUE	12.18	772.586	C43H84NO8P	PE	DBYSGBYABPVNGO-UHFFFAOYSA-N	O=C(OCC(OC(=O)CCCCCCCCCC=CCCCCCCCC)COP(=O)(O)OCCN)CCCCCCCCCCCCCCCCC	410	FALSE	TRUE	TRUE	o; Normalized unit: pmol_per_10E6_cells; Annotation method: Msp20230802111825_NCDK-TUAT_converted_dev_1	FALSE	FALSE	987	0	0	0.99	0.43	0.62	0.93	8	2	2.41	449.4	772.58413:2925 772.63814:253 772.66425:130 773.58568:1705 773.65045:295 774.59113:892 774.64327:226	50.94756:20 58.82761:36 59.01409:773 60.01697:28 60.44506:7 66.00421:39 78.95864:94 78.97064:20 83.02446:60 89.02198:20 89.02727:20 91.00124:20 92.97500:19 96.97061:9 101.05806:20 101.06203:20 102.06516:20 117.96674:20 121.02836:29 121.99814:25 122.95050:42 130.54510:20 131.83415:20 131.96830:5 140.01107:291 140.02241:20 152.99470:11 153.00164:12 154.06164:17 160.41623:60 168.04002:30 177.09391:9…	3.50725	5.62537	4.87102	5.21383	4.91304	6.43049	3.91494	5.99094	7.56377	9.68773	6.47139	9.11728	4.86734	6.64513	6.18171	4.56514
980	12.795	768.554	PE 38:3|PE 18:0_20:3	[M-H]-	null	0.51	TRUE	10.38	768.555	C43H80NO8P	PE	MSYFXMJDQLPRGO-UHFFFAOYSA-N	O=C(OCC(OC(=O)CCCCCCCCCC=CCC=CCC=CCC)COP(=O)(O)OCCN)CCCCCCCCCCCCCCCCC	410	FALSE	TRUE	TRUE	o; Normalized unit: pmol_per_10E6_cells; Annotation method: Msp20230802111825_NCDK-TUAT_converted_dev_1	FALSE	FALSE	980	0	0	1	0.56	0.79	0.92	8	2	2.47	489.35	768.55384:2487 768.62447:28 768.71920:9 769.55679:1067 769.62423:23 769.64507:19 770.34929:10 770.36890:10 770.49775:6 770.56115:298 770.62263:14	59.01256:81 78.95809:28 83.05033:20 96.96743:24 122.00081:25 133.08482:64 136.36937:20 138.20331:20 140.01188:184 143.56069:16 162.76194:35 177.87385:81 178.02367:6 184.43220:101 187.23864:20 188.10102:54 188.47440:20 188.49503:62 188.60540:72 189.93456:40 190.56719:50 190.60330:11 190.88571:20 191.22286:59 191.60353:41 191.77731:27 192.18434:20 192.29945:74 192.51353:40 192.71569:20 193.04847:78…	27.3131	40.2252	37.5097	36.9523	32.8756	42.7878	31.3795	47.2548	65.0021	79.4001	66.4914	103.222	40.0181	52.7429	50.1153	34.6375
976	12.076	766.539	PE 38:4|PE 18:0_20:4	[M-H]-	null	0.5	TRUE	10.03	766.539	C43H78NO8P	PE	YEHAZLUVAZKVRO-UHFFFAOYSA-N	O=C(OCC(OC(=O)CCCCCCC=CCC=CCC=CCC=CCC)COP(=O)(O)OCCN)CCCCCCCCCCCCCCCCC	410	FALSE	TRUE	TRUE	o; Normalized unit: pmol_per_10E6_cells; Annotation method: Msp20230802111825_NCDK-TUAT_converted_dev_1	FALSE	FALSE	976	0	0	1	0.53	0.83	0.93	8	2	2.48	1014.31	766.53913:6497 766.60825:18 766.63551:11 766.69896:10 767.17123:6 767.32326:9 767.54210:2636 767.61959:20 767.65421:11 768.26742:8 768.48163:10 768.54584:616 768.61485:20	57.03539:40 59.01473:93 59.04868:41 62.96582:20 67.05264:20 67.05517:8 78.95944:137 83.04726:9 83.05113:20 93.06933:20 96.96530:34 96.97127:25 97.82885:33 98.25357:20 103.03979:19 105.90394:20 108.18099:20 109.18271:20 112.98560:22 117.99624:43 121.10378:20 121.99781:43 122.00263:47 122.58934:20 124.59999:68 125.33365:20 125.73742:33 127.07435:15 127.12576:20 127.44464:35 130.45319:20 131.71143:2…	58.4951	85.6105	77.4626	77.464	66.7835	95.0593	74.9416	112.177	147.06	198.155	168.566	241.408	91.9519	123.643	110.683	71.9854
971	11.176	764.523	PE 38:5|PE 18:1_20:4	[M-H]-	null	0.53	TRUE	9.48	764.524	C43H76NO8P	PE	ZYMZKMQPPJPQHY-UHFFFAOYSA-N	O=C(OCC(OC(=O)CCCCCCC=CCC=CCC=CCC=CCC)COP(=O)(O)OCCN)CCCCCCCC=CCCCCCCCC	410	FALSE	TRUE	TRUE	o; Normalized unit: pmol_per_10E6_cells; Annotation method: Msp20230802111825_NCDK-TUAT_converted_dev_1	FALSE	FALSE	971	0	0	1	0.51	0.72	0.94	8	2	2.45	720.76	764.52285:3816 764.63907:6 764.67177:14 765.08883:12 765.52612:1472 765.65450:14 766.34081:15 766.37354:49 766.42755:10 766.45103:14 766.52843:334 766.59289:16	59.01402:131 59.01990:43 61.98750:17 62.96351:20 67.05346:20 78.95871:88 83.04886:23 93.06963:10 96.96872:31 97.06590:20 122.00097:16 122.00643:20 126.83938:7 131.07263:7 133.18587:20 133.51186:24 135.12414:20 136.06994:14 139.00643:51 140.01257:225 140.03150:20 140.03869:14 140.94911:20 141.00028:9 141.05844:20 141.09022:22 151.36265:20 155.10814:10 157.37786:20 163.07437:15 168.04753:31 168.601…	44.909	60.6272	61.394	61.5561	61.6321	72.8201	52.5533	80.4111	96.0041	139.853	38.2405	154.384	60.7796	79.9039	71.1208	52.9586
1061	13.829	800.615	PE 40:1|PE 18:0_22:1	[M-H]-	null	0.03	TRUE	13.04	800.617	C45H88NO8P	PE	KVCSFWAPYZJNRB-UHFFFAOYSA-N	O=C(OCC(OC(=O)CCCCCCCCCCCC=CCCCCCCCC)COP(=O)(O)OCCN)CCCCCCCCCCCCCCCCC	410	FALSE	TRUE	TRUE	o; Normalized unit: pmol_per_10E6_cells; Annotation method: Msp20230802111825_NCDK-TUAT_converted_dev_1	FALSE	FALSE	1061	0	0	0.99	0.4	0.59	0.93	8	2	2.39	535.14	800.61468:3553 800.66631:654 801.58012:232 801.61766:1604 801.67883:383 802.58352:199 802.61740:1051	51.17608:20 59.01464:786 60.01632:27 61.98665:8 65.99699:20 78.95886:103 83.02564:27 87.02076:30 89.02249:14 89.13047:20 91.00332:30 92.00995:29 92.97062:20 92.97666:8 92.99896:13 93.00683:25 96.97142:40 101.05879:21 101.06151:20 101.19917:92 102.06618:20 119.03504:20 119.35667:71 121.02844:20 122.00051:23 127.54079:117 132.92654:20 139.47823:87 139.99109:66 140.01245:104 140.03074:20 147.44354:2…	2.68188	3.24567	4.03408	3.41875	3.61218	4.5417	3.07057	4.47667	3.71133	8.49289	1.4497	6.72124	3.33405	3.91353	3.58986	3.1306
1052	13.348	796.583	PE 40:3|PE 18:0_22:3	[M-H]-	null	0.79	TRUE	11.77	796.586	C45H84NO8P	PE	FWFYKTALQSTAHK-UHFFFAOYSA-N	O=C(OCC(OC(=O)CCCCCCCCC=CCC=CCC=CCCCCC)COP(=O)(O)OCCN)CCCCCCCCCCCCCCCCC	410	FALSE	TRUE	TRUE	o; Normalized unit: pmol_per_10E6_cells; Annotation method: Msp20230802111825_NCDK-TUAT_converted_dev_1	FALSE	FALSE	1052	0	0	1	0.52	0.73	0.94	8	2	2.45	327.93	796.58462:1772 797.41752:44 797.58954:1003 797.65331:789 797.68342:113 798.37437:113 798.59045:385 798.62852:196 798.65633:529	59.01389:98 68.99449:35 71.01396:20 71.04858:20 73.02877:32 75.00658:29 78.95872:63 78.96234:45 89.02400:26 99.93155:13 115.03918:46 115.07590:24 116.03677:21 116.07632:4 116.92888:79 117.01697:32 117.04421:44 117.05553:115 117.07326:20 117.92902:21 118.04019:20 118.04498:20 118.05988:20 122.00201:22 140.01048:99 146.93014:20 152.99370:20 168.04331:22 168.05699:20 178.02887:20 187.21489:41 188.38…	13.6465	17.2896	18.243	19.7878	17.5288	24.4326	14.8224	22.65	20.6538	36.1478	21.5605	25.6796	19.4715	23.7739	22.0478	19.4353
1041	12.215	792.553	PE 40:5|PE 18:0_22:5	[M-H]-	null	0.13	TRUE	10.11	792.555	C45H80NO8P	PE	KYERVKWKQQBRQB-UHFFFAOYSA-N	O=C(OCC(OC(=O)CCCCCC=CCC=CCC=CCC=CCC=CCC)COP(=O)(O)OCCN)CCCCCCCCCCCCCCCCC	410	FALSE	TRUE	TRUE	o; Normalized unit: pmol_per_10E6_cells; Annotation method: Msp20230802111825_NCDK-TUAT_converted_dev_1	FALSE	FALSE	1041	0	0	1	0.47	0.57	0.95	8	2	2.42	308.72	792.55445:1613 792.66291:10 792.70977:9 793.55732:718 793.63605:15 794.34469:6 794.37088:20 794.40603:22 794.55987:180 794.63820:15	59.01323:42 61.98830:15 78.95865:24 90.53234:132 96.96685:20 100.93462:20 112.98255:20 140.01068:99 140.02329:20 170.01673:20 172.27582:20 173.13053:20 177.16388:6 177.42342:20 178.02996:20 179.17754:38 184.85682:20 186.84190:136 187.29390:20 188.18302:20 188.24551:20 189.08840:20 189.13621:20 189.37724:105 191.26176:20 191.56938:20 192.62217:20 193.82236:20 193.97930:104 194.87927:20 196.03685:8…	7.92784	12.0685	10.6819	9.99169	9.55164	12.4918	9.21327	14.4762	18.2939	24.7983	20.5417	29.3471	11.6945	15.1941	13.4702	10.4179
1036	11.916	790.538	PE 40:6|PE 18:0_22:6	[M-H]-	null	0.13	TRUE	9.87	790.539	C45H78NO8P	PE	XYYHNDVKALDFHQ-UHFFFAOYSA-N	O=C(OCC(OC(=O)CCC=CCC=CCC=CCC=CCC=CCC=CCC)COP(=O)(O)OCCN)CCCCCCCCCCCCCCCCC	410	FALSE	TRUE	TRUE	o; Normalized unit: pmol_per_10E6_cells; Annotation method: Msp20230802111825_NCDK-TUAT_converted_dev_1	FALSE	FALSE	1036	0	0	1	0.49	0.66	0.92	8	2	2.43	174.77	790.53805:1783 790.62094:36 790.69405:16 791.38813:14 791.46410:8 791.49792:14 791.54121:683 791.62277:57 792.47586:13 792.55099:452 792.62965:58	59.01481:99 59.02755:8 67.05483:21 71.01343:34 78.95980:71 89.02442:20 93.07352:27 96.97130:28 105.07106:7 107.08487:19 107.08879:20 117.07187:20 121.10242:20 121.99934:20 125.63778:86 128.08546:62 129.05095:20 133.10258:20 135.11765:6 135.47711:20 140.01081:112 140.02004:61 141.09428:20 143.75475:20 147.11885:20 147.45466:20 156.33826:24 157.10118:5 160.76928:20 161.13195:25 163.14878:14 167.008…	7.01897	10.7741	9.07002	9.26416	7.85717	10.8635	8.86509	12.8174	16.3495	21.5732	20.7141	24.8765	11.9609	13.6764	13.0171	8.88787
849	8.964	719.487	PG 32:1|PG 16:0_16:1	[M-H]-	null	0.03	TRUE	8.43	719.487	C38H73O10P	PG	NOFOTAHTYLXZNV-UHFFFAOYSA-N	O=C(OCC(OC(=O)CCCCCCCC=CCCCCCC)COP(=O)(O)OCC(O)CO)CCCCCCCCCCCCCCC	410	FALSE	TRUE	TRUE	o; Normalized unit: pmol_per_10E6_cells; Annotation method: Msp20230802111825_NCDK-TUAT_converted_dev_1	FALSE	FALSE	849	0	0	1	0.36	0.5	0.89	7	2	2.35	214.25	719.48663:1910 720.48960:890 720.53693:89 721.49150:297	59.01413:80 78.95772:26 112.60473:20 115.17842:62 116.41670:20 135.03390:20 151.78559:20 152.65387:20 152.99577:280 153.01152:20 154.01188:9 154.72177:20 154.86557:20 155.13507:20 155.57885:20 156.41382:140 156.58170:77 156.73163:160 157.11037:20 157.28046:20 157.41530:41 157.62809:12 159.94621:20 162.10267:20 165.17051:20 165.97588:20 166.72359:42 166.90720:20 167.19964:20 167.69395:20 168.03659…	1.41329	2.15158	2.06578	2.33543	2.3927	2.61187	1.62177	2.36386	2.82083	6.07898	4.32815	6.20887	2.22686	2.15554	2.3324	1.65888
926	9.941	747.519	PG 34:1|PG 16:0_18:1	[M-H]-	null	0.49	TRUE	8.76	747.518	C40H77O10P	PG	PAZGBAOHGQRCBP-UHFFFAOYSA-N	O=C(OCC(OC(=O)CCCCCCCC=CCCCCCCCC)COP(=O)(O)OCC(O)CO)CCCCCCCCCCCCCCC	410	FALSE	TRUE	TRUE	o; Normalized unit: pmol_per_10E6_cells; Annotation method: Msp20230802111825_NCDK-TUAT_converted_dev_1	FALSE	FALSE	926	0	0	1	0.44	0.74	0.91	7	2	2.43	588.77	747.51850:6416 747.87542:11 748.07813:6 748.21370:10 748.52179:2522 748.62526:15 748.85524:6 749.06874:10 749.48014:18 749.52552:536 749.60748:13	59.00858:20 59.01645:20 69.00797:14 71.01296:27 78.95860:173 96.96914:18 102.72908:77 105.77234:85 106.17637:20 113.08423:20 114.57547:20 116.74113:108 117.04566:20 117.10241:51 119.27578:43 119.34470:76 122.14693:55 124.66571:20 124.84521:29 124.95295:20 125.09697:20 125.36004:20 125.55093:20 125.60965:20 126.13979:47 126.21259:27 127.01132:30 129.72988:20 132.09579:14 132.32597:20 132.85437:20 …	26.5238	28.1958	28.8769	27.0853	26.955	30.2041	30.9968	35.9483	42.9635	83.7408	71.1316	104.967	31.0284	32.4974	34.2696	25.1995
921	9.078	745.502	PG 34:2|PG 16:1_18:1	[M-H]-	null	0.4	TRUE	8.31	745.503	C40H75O10P	PG	VCYYBLIRAQBPTM-UHFFFAOYSA-N	O=C(OCC(OC(=O)CCCCCCCC=CCCCCCCCC)COP(=O)(O)OCC(O)CO)CCCCCCCC=CCCCCCC	410	FALSE	TRUE	TRUE	o; Normalized unit: pmol_per_10E6_cells; Annotation method: Msp20230802111825_NCDK-TUAT_converted_dev_1	FALSE	FALSE	921	0	0	1	0.58	0.81	0.93	7	2	2.48	413.71	745.50298:3411 746.15493:9 746.50638:1273 746.57257:11 746.59896:12 747.50842:310	74.83711:49 74.99181:20 78.95737:20 96.16980:69 111.08981:29 111.93089:35 113.06379:20 113.10650:20 113.29537:33 113.61905:23 113.80186:20 124.26793:20 125.69419:20 127.59210:32 146.35422:34 149.01470:22 152.99552:174 153.01087:20 154.95409:80 157.65903:54 164.06790:20 165.03967:8 166.00171:126 166.31378:20 167.25340:97 167.31383:20 168.75734:13 168.86884:20 169.53902:20 170.36558:16 170.39332:20…	4.80944	9.31655	10.035	8.75031	10.0969	14.2509	5.48554	9.65771	18.4229	24.8472	29.5342	51.6065	6.85776	8.52463	12.9944	6.35363
916	8.742	743.486	PG 34:3|PG 16:1_18:2	[M-H]-	null	0.01	TRUE	8.15	743.487	C40H73O10P	PG	PTJBFPPEYDFAAQ-UHFFFAOYSA-N	O=C(OCC(OC(=O)CCCCCCCC=CCC=CCCCCC)COP(=O)(O)OCC(O)CO)CCCCCCCC=CCCCCCC	410	FALSE	TRUE	TRUE	o; Normalized unit: pmol_per_10E6_cells; Annotation method: Msp20230802111825_NCDK-TUAT_converted_dev_1	FALSE	FALSE	916	0	0	1	0.39	0.51	0.93	7	2	2.38	115.18	743.48634:1197 743.54817:33 743.59235:15 743.60933:16 743.63282:8 744.19076:24 744.27793:10 744.30764:35 744.36454:23 744.43322:13 744.48922:459 744.56068:23 744.61074:12 744.63052:14 744.64816:8 745.18992:22 745.20957:8 745.27600:22 745.49337:166 745.55007:21	59.00481:20 59.01554:90 59.02150:20 59.96608:27 61.98664:20 66.86629:20 74.99075:121 74.99939:20 78.96172:8 79.95600:12 91.02235:244 91.03590:20 103.44523:97 104.22049:45 111.90589:20 113.47388:20 116.25365:153 117.03698:20 120.16537:22 124.73830:20 126.97996:20 132.97625:20 136.00601:7 143.33857:69 146.20638:20 149.00825:202 149.02378:20 150.00958:29 152.99594:63 159.08283:120 159.09252:6 159.10…	0.358479	0.613336	1.0543	1.09305	1.14314	1.34429	0.956089	1.40579	0.731734	3.02631	2.20999	3.1144	1.09061	0.780188	1.18859	0.981836
996	10.752	775.549	PG 36:1|PG 18:0_18:1	[M-H]-	null	0.04	TRUE	9.2	775.549	C42H81O10P	PG	ZEFGRNLJASLRBZ-UHFFFAOYSA-N	O=C(OCC(OC(=O)CCCCCCCC=CCCCCCCCC)COP(=O)(O)OCC(O)CO)CCCCCCCCCCCCCCCCC	410	FALSE	TRUE	TRUE	o; Normalized unit: pmol_per_10E6_cells; Annotation method: Msp20230802111825_NCDK-TUAT_converted_dev_1	FALSE	FALSE	996	0	0	1	0.45	0.56	0.91	7	2	2.39	234.93	775.54933:1478 775.64881:15 776.46788:10 776.55205:660 776.64916:13 777.55530:203 777.61079:31 777.62980:6	59.01254:12 78.95880:77 105.80602:47 119.73356:20 125.25105:20 125.47093:20 126.16133:42 143.71871:20 152.97881:20 152.99485:129 153.01153:20 155.47287:30 159.39649:20 162.08127:20 168.04076:121 168.06503:99 171.00527:116 171.01792:20 182.41624:17 184.51060:22 184.56845:32 186.42865:31 186.45669:20 186.71023:20 187.19571:20 187.32842:77 188.00871:20 188.61289:20 189.98612:20 190.65162:20 191.2409…	0.831598	2.06256	2.14818	1.9988	2.52675	2.27459	1.94007	2.11151	1.91753	5.15915	7.08694	8.95347	2.17451	2.74535	2.76863	4.53177
992	9.65	773.534	PG 36:2|PG 18:1_18:1	[M-H]-	null	0.53	TRUE	8.75	773.534	C42H79O10P	PG	DSNRWDQKZIEDDB-UHFFFAOYSA-N	O=C(OCC(OC(=O)CCCCCCCC=CCCCCCCCC)COP(=O)(O)OCC(O)CO)CCCCCCCC=CCCCCCCCC	410	FALSE	TRUE	TRUE	o; Normalized unit: pmol_per_10E6_cells; Annotation method: Msp20230802111825_NCDK-TUAT_converted_dev_1	FALSE	FALSE	992	0	0	1	0.49	0.91	0.91	4	2	2.47	1690.98	773.53316:6467 773.64583:10 773.66275:10 774.13648:9 774.46228:19 774.53609:2738 774.61020:29 774.62820:11 774.87666:10 775.53928:583 775.59718:18	59.56350:72 78.95564:33 78.96355:22 96.96908:20 120.17950:30 121.84056:20 123.33061:20 123.97758:20 124.74574:121 125.19933:20 126.32246:20 126.56642:20 126.98530:123 127.03389:68 127.43979:35 127.95035:20 133.33391:20 145.61539:37 152.99488:285 153.00521:44 153.99212:20 154.76970:74 155.56414:27 156.04846:20 157.81352:20 159.04860:40 168.26018:20 171.00486:24 178.50533:20 179.50160:66 182.89133:…	41.666	55.7291	53.5521	64.4259	58.2204	76.669	51.0808	74.6743	90.4001	265.436	206.099	267.907	62.8809	72.138	69.8072	44.7893
983	9.245	771.519	PG 36:3|PG 18:1_18:2	[M-H]-	null	0.1	TRUE	8.24	771.518	C42H77O10P	PG	FSVTVWTVWNNIQX-UHFFFAOYSA-N	O=C(OCC(OC(=O)CCCCCCCC=CCC=CCCCCC)COP(=O)(O)OCC(O)CO)CCCCCCCC=CCCCCCCCC	410	FALSE	TRUE	TRUE	o; Normalized unit: pmol_per_10E6_cells; Annotation method: Msp20230802111825_NCDK-TUAT_converted_dev_1	FALSE	FALSE	983	0	0	1	0.55	0.72	0.92	7	2	2.45	306.7	771.51748:1235 771.57473:32 771.67717:11 772.44513:6 772.52099:510 772.68499:10 773.52430:133 773.56683:7	59.01322:6 61.98733:20 78.95837:20 79.84076:20 91.03854:8 124.02477:70 124.74659:20 124.84108:63 125.82596:37 126.19476:82 133.61073:20 152.99612:68 157.91921:20 159.06848:20 171.00732:5 173.45103:20 180.15946:20 182.88920:20 184.49945:69 184.84160:20 185.01700:27 185.16217:61 185.20907:34 185.33065:20 185.63813:20 186.56270:25 186.69326:20 186.87518:125 186.91230:6 187.31007:20 187.51871:15 187.…	1.51519	6.57061	6.70017	7.59177	7.40983	9.76186	5.91539	8.74786	3.65591	30.1832	21.9881	32.8136	7.22286	8.546	7.65799	5.18766
1058	9.828	799.548	PG 38:3|PG 18:1_20:2	[M-H]-	null	0.03	TRUE	8.76	799.549	C44H81O10P	PG	QYNYDIBIMCZYDQ-UHFFFAOYSA-N	O=C(OCC(OC(=O)CCCCCCCCCC=CCC=CCCCCC)COP(=O)(O)OCC(O)CO)CCCCCCCC=CCCCCCCCC	410	FALSE	TRUE	TRUE	o; Normalized unit: pmol_per_10E6_cells; Annotation method: Msp20230802111825_NCDK-TUAT_converted_dev_1	FALSE	FALSE	1058	0	0	1	0.5	0.65	0.93	7	2	2.43	303.28	799.54814:2239 799.62585:26 799.70830:13 800.30644:19 800.47666:24 800.55077:1160 800.62057:44 801.26766:17 801.34500:10 801.36037:17 801.48982:26 801.55431:302 801.61004:26	59.01364:102 60.01542:46 61.98902:53 61.99860:20 68.01248:20 78.95754:41 96.96664:20 103.03910:20 123.01925:29 123.72666:20 125.56546:20 135.53875:20 146.04246:21 152.98488:20 152.99535:121 153.01153:20 160.25455:20 167.25184:122 170.42168:20 170.83751:20 171.00162:9 175.02515:20 180.16403:10 182.09857:113 184.41930:46 184.81807:20 185.71332:20 187.30314:20 187.49086:20 187.50025:20 188.39861:20 …	1.96163	2.64644	2.34672	2.98641	2.68034	3.42467	2.14438	3.06645	3.87295	9.32013	7.56094	10.6664	2.5631	2.98783	2.70011	2.01056
1054	9.277	797.532	PG 38:4|PG 18:1_20:3	[M-H]-	null	0.03	TRUE	8.49	797.534	C44H79O10P	PG	FGLCTGHXZAQEIH-UHFFFAOYSA-N	O=C(OCC(OC(=O)CCCCCCCCCC=CCC=CCC=CCC)COP(=O)(O)OCC(O)CO)CCCCCCCC=CCCCCCCCC	410	FALSE	TRUE	TRUE	o; Normalized unit: pmol_per_10E6_cells; Annotation method: Msp20230802111825_NCDK-TUAT_converted_dev_1	FALSE	FALSE	1054	0	0	0.99	0.51	0.66	0.92	7	2	2.43	292.57	797.53197:3145 797.63541:13 797.65915:17 797.82094:11 798.35975:22 798.44945:9 798.53620:1282 798.65161:14 798.99505:11 799.31044:12 799.37432:10 799.44909:10 799.53915:331	59.01423:48 59.02117:20 78.95864:20 100.93159:29 111.42545:145 135.06076:20 136.59327:20 152.99709:115 153.99844:20 157.11910:20 158.97501:11 159.08369:47 171.00428:13 173.01603:20 179.17035:98 185.90182:20 186.01068:14 186.64442:20 188.41828:120 189.20029:20 189.63234:20 189.70425:42 190.12422:38 190.49725:20 190.83334:20 190.92690:26 191.23118:34 191.36386:38 191.64267:20 191.87795:10 192.10193…	2.42261	3.37891	3.05261	3.5385	3.26908	4.36671	2.82583	3.76966	4.27465	5.22275	3.54606	5.30156	2.91478	4.11336	3.58205	2.74422
1051	9.225	795.517	PG 38:5|PG 18:1_20:4	[M-H]-	null	0.03	TRUE	8.39	795.518	C44H77O10P	PG	ODHQFFNXKQCMPG-UHFFFAOYSA-N	O=C(OCC(OC(=O)CCCCCCC=CCC=CCC=CCC=CCC)COP(=O)(O)OCC(O)CO)CCCCCCCC=CCCCCCCCC	410	FALSE	TRUE	TRUE	o; Normalized unit: pmol_per_10E6_cells; Annotation method: Msp20230802111825_NCDK-TUAT_converted_dev_1	FALSE	FALSE	1051	0	0	1	0.48	0.63	0.93	7	2	2.42	227.41	795.51804:2834 795.59955:65 796.34189:87 796.52191:1301 796.58225:114 797.53162:1898 797.61797:78	59.01330:56 78.96135:25 89.40354:20 124.29938:20 134.14494:20 134.73581:66 152.98481:20 152.99449:160 153.00381:31 155.10985:20 158.63193:20 166.04327:20 168.04219:20 171.00390:30 171.30264:20 172.07838:47 172.73247:20 173.70641:20 174.30464:20 181.93222:48 183.50736:27 185.68539:20 185.98782:20 186.10272:20 186.58617:25 187.27643:20 187.32705:198 188.09767:20 188.35905:20 188.36759:156 188.87673…	1.78572	2.32439	2.25523	2.40092	2.4412	2.8282	1.96432	2.6087	3.04682	3.5824	2.73657	3.77976	1.9141	2.49954	2.30052	1.91163
1047	8.912	793.502	PG 38:6|PG 18:1_20:5	[M-H]-	null	0.03	TRUE	8.13	793.503	C44H75O10P	PG	TUIVTKFTFGQSLC-UHFFFAOYSA-N	O=C(OCC(OC(=O)CCCC=CCC=CCC=CCC=CCC=CCC)COP(=O)(O)OCC(O)CO)CCCCCCCC=CCCCCCCCC	410	FALSE	TRUE	TRUE	o; Normalized unit: pmol_per_10E6_cells; Annotation method: Msp20230802111825_NCDK-TUAT_converted_dev_1	FALSE	FALSE	1047	0	0	1	0.41	0.53	0.93	7	2	2.39	140.21	793.50138:1552 793.59267:19 793.62829:14 794.26454:14 794.33528:16 794.43577:14 794.45274:23 794.50489:765 794.59406:14 794.61810:16 794.99047:17 795.34666:8 795.41061:15 795.44409:13 795.46113:17 795.51253:388 795.57283:39 795.59394:20	59.01277:56 59.02057:20 59.02449:21 61.98671:55 65.99685:4 67.05484:26 78.95866:20 97.58496:20 107.08717:21 109.47475:110 121.10252:20 126.01760:30 135.11676:7 144.54228:41 151.15158:7 152.99531:92 153.00397:56 153.01145:20 163.14560:24 169.12227:15 175.29841:69 182.45153:20 183.81416:20 184.09580:20 186.03456:20 186.75000:20 186.92228:19 187.13972:20 188.46726:20 190.15353:157 190.37546:20 190.6…	0.99901	1.23453	1.22753	1.20897	1.28055	1.51017	1.01065	1.2793	1.46347	2.32053	1.84487	2.41193	1.20135	1.24844	1.33445	1.10878
1103	9.345	821.531	PG 40:6|PG 18:1_22:5	[M-H]-	null	0.03	TRUE	8.44	821.534	C46H79O10P	PG	JAMPNNNOPHDTDM-UHFFFAOYSA-N	O=C(OCC(OC(=O)CCCCCC=CCC=CCC=CCC=CCC=CCC)COP(=O)(O)OCC(O)CO)CCCCCCCC=CCCCCCCCC	410	FALSE	TRUE	TRUE	o; Normalized unit: pmol_per_10E6_cells; Annotation method: Msp20230802111825_NCDK-TUAT_converted_dev_1	FALSE	FALSE	1103	0	0	0.99	0.37	0.51	0.89	7	2	2.35	131.87	821.53139:1317 821.63581:10 821.81482:11 822.18581:41 822.36626:51 822.43612:53 822.53444:568 822.59855:14 822.63597:6 822.79508:11 823.18592:25 823.36742:30 823.44309:39 823.54040:214 823.61943:14	59.01362:79 59.02246:7 61.98878:201 74.98962:33 75.99254:17 78.95854:20 91.02246:34 91.02931:20 92.02052:25 93.01675:21 113.15071:96 118.96221:20 120.50775:20 124.25734:20 134.99026:10 150.00997:20 151.00971:9 152.99607:85 161.05388:20 165.04005:97 166.04031:32 166.05344:8 167.03547:52 167.05015:13 168.04025:35 168.90553:83 171.00396:8 171.36318:20 172.93555:20 174.06673:73 179.07263:20 179.17816…	1.3866	1.39424	1.56231	1.6255	1.65711	2.12323	1.53629	1.70198	1.80522	2.74943	2.0915	2.70955	1.48793	1.48957	1.60039	1.32779
1099	9.169	819.517	PG 40:7|PG 18:1_22:6	[M-H]-	null	0.04	TRUE	8.28	819.518	C46H77O10P	PG	FZJRPYWBMGYDIA-UHFFFAOYSA-N	O=C(OCC(OC(=O)CCC=CCC=CCC=CCC=CCC=CCC=CCC)COP(=O)(O)OCC(O)CO)CCCCCCCC=CCCCCCCCC	410	FALSE	TRUE	TRUE	o; Normalized unit: pmol_per_10E6_cells; Annotation method: Msp20230802111825_NCDK-TUAT_converted_dev_1	FALSE	FALSE	1099	0	0	1	0.46	0.62	0.89	7	2	2.4	246.86	819.51772:1262 819.59168:19 819.61003:6 819.69275:6 820.45009:6 820.52120:628 820.59628:22 821.18287:11 821.45595:18 821.47835:16 821.52386:185 821.59106:14	59.01370:70 61.98791:10 67.05608:22 78.95751:20 78.96368:41 81.07247:16 93.07444:20 107.08518:8 119.08482:20 121.09790:5 123.11544:13 135.11247:20 137.13541:20 149.13399:20 152.99583:89 158.44587:20 159.46343:20 163.07533:20 163.14999:9 163.15547:20 165.04219:33 166.37726:39 171.01219:18 171.02495:60 175.14535:20 177.15781:20 177.16520:26 180.17121:116 186.35390:20 186.48321:173 187.43518:20 187.…	0.353626	5.2955	5.26048	4.6702	5.20574	6.15957	4.02867	5.51547	6.66208	8.10712	7.55575	10.9867	3.97989	4.66911	5.30659	4.07831
1122	9.762	835.533	PI 34:1|PI 16:0_18:1	[M-H]-	null	0.64	TRUE	8.49	835.534	C43H81O13P	PI	PDLAMJKMOKWLAJ-UHFFFAOYSA-N	O=C(OCC(OC(=O)CCCCCCCC=CCCCCCCCC)COP(=O)(O)OC1C(O)C(O)C(O)C(O)C1O)CCCCCCCCCCCCCCC	410	FALSE	TRUE	TRUE	o; Normalized unit: pmol_per_10E6_cells; Annotation method: Msp20230802111825_NCDK-TUAT_converted_dev_1	FALSE	FALSE	1122	0	0	1	0.31	0.81	0.92	9	2	2.42	794.51	835.53418:7646 835.60686:34 835.63331:6 836.43763:11 836.53768:3277 836.61087:35 836.63460:11 836.66691:10 836.90532:11 837.45199:11 837.46882:6 837.54015:748 837.60623:13	59.01304:6 78.95986:123 96.96899:60 106.17020:22 106.46570:31 106.78762:10 110.81547:10 112.42686:23 114.97773:10 115.60035:10 130.79299:10 132.46181:25 134.98316:48 152.29044:20 152.99584:464 153.02499:10 153.98538:3 153.99802:3 156.33128:28 156.64725:10 158.03324:41 158.97590:10 159.23868:42 159.41465:19 159.56990:44 159.57977:10 160.40801:10 160.93478:44 161.04315:9 161.04953:10 161.52989:5 16…	19.4071	21.8147	24.2815	25.3828	25.4734	30.6009	25.1764	31.2697	30.8024	20.9996	17.9916	25.6469	24.3119	27.8934	27.1274	23.012
1120	9.28	833.518	PI 34:2|PI 16:1_18:1	[M-H]-	null	0.94	TRUE	8.17	833.519	C43H79O13P	PI	GXAHXPDRXNWFIX-UHFFFAOYSA-N	O=C(OCC(OC(=O)CCCCCCCC=CCCCCCCCC)COP(=O)(O)OC1C(O)C(O)C(O)C(O)C1O)CCCCCCCC=CCCCCCC	410	FALSE	TRUE	TRUE	o; Normalized unit: pmol_per_10E6_cells; Annotation method: Msp20230802111825_NCDK-TUAT_converted_dev_1	FALSE	FALSE	1120	0	0	1	0.47	0.68	0.94	9	2	2.43	528.78	833.51739:1519 833.61371:12 834.52092:630 834.64060:6 835.52319:208 835.59349:11	59.01404:27 59.02006:20 78.95881:36 96.96712:20 96.97237:32 112.54920:20 134.97941:20 138.39649:20 150.16367:80 152.98221:3 152.99558:200 168.55065:61 170.70788:52 171.00675:20 172.23133:32 173.67446:146 176.09933:20 177.32457:20 177.73929:57 180.04327:131 184.12581:25 184.78585:20 187.65291:20 190.40888:20 191.49169:20 194.20547:138 198.15086:20 199.30778:80 201.97598:21 202.94460:20 209.11804:1…	12.2071	15.6297	16.8514	18.0476	17.5251	22.3938	14.1237	19.6739	20.975	17.7553	13.6908	19.8768	14.6931	19.382	17.0139	14.3366
1146	10.166	849.548	PI 35:1|PI 17:0_18:1	[M-H]-	null	0.03	TRUE	8.71	849.55	C44H83O13P	PI	NPAUVQALSMSELR-UHFFFAOYSA-N	O=C(OCC(OC(=O)CCCCCCCC=CCCCCCCCC)COP(=O)(O)OC1C(O)C(O)C(O)C(O)C1O)CCCCCCCCCCCCCCCC	410	FALSE	TRUE	TRUE	o; Normalized unit: pmol_per_10E6_cells; Annotation method: Msp20230802111825_NCDK-TUAT_converted_dev_1	FALSE	FALSE	1146	0	0	1	0.23	0.44	0.91	9	2	2.32	272.21	849.54886:3138 850.46856:338 850.49300:89 850.55399:1723 850.61449:55 851.47284:190 851.49619:90 851.55855:862	59.01314:23 68.59295:31 78.95896:181 85.43917:20 94.98290:14 96.97023:54 107.11414:20 109.70126:42 110.24480:20 116.43257:20 126.91784:156 134.98293:14 134.99030:14 137.86821:53 141.76069:20 142.90126:17 152.99556:337 153.01554:9 159.95125:58 163.14844:8 164.05498:20 164.22376:20 164.83699:71 165.23031:206 165.99208:3 166.85022:37 168.93974:20 171.00236:12 171.01232:20 172.08933:20 174.34003:28 1…	1.77423	1.83618	2.13539	2.12905	2.09675	2.1824	1.96267	2.18946	2.3427	1.80769	1.61783	1.77901	1.76052	2.10587	1.9006	1.77056
1143	9.556	847.533	PI 35:2|PI 17:1_18:1	[M-H]-	null	0.03	TRUE	8.33	847.534	C44H81O13P	PI	MNJOHIMMKUCWHD-UHFFFAOYSA-N	O=C(OCC(OC(=O)CCCCCCCC=CCCCCCCCC)COP(=O)(O)OC1C(O)C(O)C(O)C(O)C1O)CCCCCCCC=CCCCCCCC	410	FALSE	TRUE	TRUE	o; Normalized unit: pmol_per_10E6_cells; Annotation method: Msp20230802111825_NCDK-TUAT_converted_dev_1	FALSE	FALSE	1143	0	0	1	0.36	0.56	0.93	9	2	2.38	138.25	847.53363:1437 847.61861:28 847.67497:12 848.47542:21 848.53841:610 848.59002:27 848.62103:22 849.49750:26 849.54066:191	59.01492:55 78.95872:40 96.96765:5 96.97100:20 124.52121:30 152.99642:80 155.75058:47 159.16959:20 159.28886:20 160.14981:20 162.67286:20 163.52969:56 164.38385:20 165.19738:20 166.16944:20 167.04434:20 169.05562:20 171.00593:4 171.00977:20 177.67063:20 178.32546:91 179.27235:50 179.69488:7 179.90299:20 181.98606:20 183.35244:67 183.57780:20 187.00070:26 188.38250:20 196.07676:20 198.28308:116 20…	1.68576	2.09761	2.26703	2.19026	2.00104	2.63717	1.90817	2.48211	2.67748	2.83611	2.19905	2.95671	2.16288	2.38048	2.29512	1.78837
1164	10.512	863.565	PI 36:1|PI 18:0_18:1	[M-H]-	null	0.54	TRUE	8.87	863.565	C45H85O13P	PI	YOBFISPJJWPPTK-UHFFFAOYSA-N	O=C(OCC(OC(=O)CCCCCCCC=CCCCCCCCC)COP(=O)(O)OC1C(O)C(O)C(O)C(O)C1O)CCCCCCCCCCCCCCCCC	410	FALSE	TRUE	TRUE	o; Normalized unit: pmol_per_10E6_cells; Annotation method: Msp20230802111825_NCDK-TUAT_converted_dev_1	FALSE	FALSE	1164	0	0	1	0.4	0.75	0.92	9	2	2.43	1399.59	863.56478:5361 863.64342:21 863.66213:6 863.98262:11 864.14435:8 864.40976:11 864.46254:6 864.49167:11 864.56826:2405 864.67104:10 864.95116:10 865.30836:11 865.51339:17 865.57044:584	59.01421:33 67.35755:21 78.95911:95 78.96647:21 96.96804:7 96.97669:20 100.93384:52 107.32266:94 130.94355:39 131.06978:20 134.98228:25 152.99517:411 155.03342:20 158.97236:8 158.98203:20 159.08869:20 161.12379:142 161.81614:20 164.51045:20 165.30133:126 165.70156:36 165.73384:20 165.92294:27 166.14388:13 169.27251:20 169.86879:20 171.00731:20 172.39942:20 172.41357:20 181.22008:20 185.29523:20 1…	3.2315	35.9487	38.7697	42.08	38.734	42.7203	43.3989	48.574	11.785	28.5166	24.6474	33.4538	43.5481	46.8611	45.0661	38.8731
1162	9.873	861.55	PI 36:2|PI 18:1_18:1	[M-H]-	null	0.53	TRUE	8.62	861.55	C45H83O13P	PI	LALGUHSIWLNTNW-UHFFFAOYSA-N	O=C(OCC(OC(=O)CCCCCCCC=CCCCCCCCC)COP(=O)(O)OC1C(O)C(O)C(O)C(O)C1O)CCCCCCCC=CCCCCCCCC	410	FALSE	TRUE	TRUE	o; Normalized unit: pmol_per_10E6_cells; Annotation method: Msp20230802111825_NCDK-TUAT_converted_dev_1	FALSE	FALSE	1162	0	0	1	0.35	0.84	0.95	6	2	2.45	3424.18	861.55042:25927 861.65318:16 861.68369:16 862.05958:28 862.14492:9 862.19617:10 862.22233:11 862.27178:6 862.47456:12 862.55400:15393 862.66682:15 862.86037:10 862.94340:9 863.31234:11 863.42855:10 863.45176:11 863.48675:12 863.55651:3794 863.65100:26	59.01453:6 59.01688:20 61.98723:20 66.93643:20 78.95923:366 84.24121:20 96.96895:66 97.67380:60 106.75427:20 118.91325:20 124.66132:20 125.11503:20 125.38141:20 125.50137:10 133.71498:20 134.97574:6 134.98491:61 146.67830:20 149.69194:20 152.99594:970 153.99865:11 154.09501:20 154.84796:20 158.82941:39 161.29508:43 161.32617:20 161.90189:49 162.31260:139 162.63878:40 162.74293:57 162.87816:20 163…	18.1797	149.224	163.226	169.491	158.142	202.684	147.775	186.705	207.812	227.738	201.939	262.598	150.84	186.143	183.646	146.152
1155	9.426	859.533	PI 36:3|PI 18:1_18:2	[M-H]-	null	0.1	TRUE	8.21	859.534	C45H81O13P	PI	MXJMOLQIXMJUEL-UHFFFAOYSA-N	O=C(OCC(OC(=O)CCCCCCCC=CCC=CCCCCC)COP(=O)(O)OC1C(O)C(O)C(O)C(O)C1O)CCCCCCCC=CCCCCCCCC	410	FALSE	TRUE	TRUE	o; Normalized unit: pmol_per_10E6_cells; Annotation method: Msp20230802111825_NCDK-TUAT_converted_dev_1	FALSE	FALSE	1155	0	0	1	0.32	0.76	0.92	9	2	2.41	566.6	859.53455:12020 859.62511:98 859.68738:35 860.53699:5272 860.65255:37 861.48979:33 861.49762:70 861.54118:1203 861.60534:53 861.63596:20	59.01419:46 64.03472:263 78.95939:337 79.16334:20 86.42350:20 96.95750:28 96.96934:73 105.69064:20 107.70056:34 110.05341:71 112.78367:20 112.95485:20 113.90609:106 116.24674:20 116.49940:37 120.37287:20 123.60915:20 124.96100:20 125.84908:25 126.06824:20 134.53871:26 134.98118:20 134.98614:6 134.99251:20 144.35701:26 147.60011:20 149.24996:137 149.35271:185 150.97964:9 151.28986:20 152.99565:984…	1.575	9.33142	9.76652	10.5624	10.3119	13.0739	8.27182	12.3409	4.0174	23.2172	17.5748	23.8983	9.75993	11.8891	10.8546	8.3719
1150	9.315	857.517	PI 36:4|PI 16:0_20:4	[M-H]-	null	0.06	TRUE	8.13	857.519	C45H79O13P	PI	VWRYMIZQLPXULA-UHFFFAOYSA-N	O=C(OCC(OC(=O)CCCCCCC=CCC=CCC=CCC=CCC)COP(=O)(O)OC1C(O)C(O)C(O)C(O)C1O)CCCCCCCCCCCCCCC	410	FALSE	TRUE	TRUE	o; Normalized unit: pmol_per_10E6_cells; Annotation method: Msp20230802111825_NCDK-TUAT_converted_dev_1	FALSE	FALSE	1150	0	0	1	0.37	0.62	0.92	9	2	2.39	598.25	857.51817:4088 857.61072:23 857.64175:9 858.43648:14 858.52126:1594 858.59030:73 858.63049:9 858.65624:11 859.42131:6 859.52567:560 859.58496:48 859.62123:15	59.01004:20 59.01423:22 59.01907:20 61.98945:20 78.95818:105 94.07856:21 96.96157:20 96.96870:21 99.01739:9 112.98558:20 113.13139:20 127.45386:95 134.98348:13 134.99591:20 149.97024:20 152.99512:310 153.01064:20 155.05107:20 156.25965:20 158.58973:20 163.15770:20 163.42180:20 164.00707:20 164.08249:62 166.29076:93 166.56272:20 166.64704:70 170.12744:4 170.25568:100 170.48191:82 170.57914:52 170.…	7.12825	8.05609	8.91205	8.48409	8.48994	10.6797	8.96403	11.2886	10.1669	12.2447	10.2345	13.5887	8.17978	8.66357	8.54744	9.11403
1190	10.182	875.566	PI 37:2|PI 18:1_19:1	[M-H]-	null	0.01	TRUE	8.87	875.565	C46H85O13P	PI	YBXIEGKKDOOBLU-UHFFFAOYSA-N	O=C(OCC(OC(=O)CCCCCCCC=CCCCCCCCCC)COP(=O)(O)OC1C(O)C(O)C(O)C(O)C1O)CCCCCCCC=CCCCCCCCC	410	FALSE	TRUE	TRUE	o; Normalized unit: pmol_per_10E6_cells; Annotation method: Msp20230802111825_NCDK-TUAT_converted_dev_1	FALSE	FALSE	1190	0	0	1	0.36	0.58	0.93	9	2	2.39	346.42	875.56591:1828 875.62556:115 876.56815:1126 877.57252:579	59.01498:45 61.98751:20 78.95893:80 96.96950:20 134.98303:23 152.99456:134 153.00969:20 153.01879:20 163.18798:77 164.29394:61 169.96932:20 170.13956:91 170.67431:20 171.00649:20 173.07970:12 173.11924:20 174.23800:47 180.02515:20 184.48398:20 185.86017:20 187.49823:20 191.73352:143 195.61397:12 196.40453:62 198.16795:29 201.57282:21 202.78041:62 203.01898:51 207.10543:21 207.35782:21 208.38096:2…	1.00449	0.88202	0.931721	0.950307	1.18758	0.969704	1.13316	1.43204	1.33363	1.77323	1.78306	1.98931	0.904925	1.18318	1.26082	1.0812
1202	10.55	887.565	PI 38:3|PI 18:0_20:3	[M-H]-	null	0.35	TRUE	8.73	887.565	C47H85O13P	PI	GGSSNEAFVQRIHU-UHFFFAOYSA-N	O=C(OCC(OC(=O)CCCCCCCCCC=CCC=CCC=CCC)COP(=O)(O)OC1C(O)C(O)C(O)C(O)C1O)CCCCCCCCCCCCCCCCC	410	FALSE	TRUE	TRUE	o; Normalized unit: pmol_per_10E6_cells; Annotation method: Msp20230802111825_NCDK-TUAT_converted_dev_1	FALSE	FALSE	1202	0	0	1	0.36	0.73	0.91	9	2	2.41	1197.75	887.56433:5595 887.69074:6 888.10519:6 888.36636:10 888.47885:6 888.49662:30 888.56751:2573 888.66079:16 888.89171:10 889.57098:632 889.66266:17	59.01355:20 61.98807:20 78.95939:123 96.96857:45 96.98112:20 104.36562:20 110.24262:53 113.04640:20 114.07452:20 116.46150:75 119.91541:107 122.17863:69 123.90777:14 134.98337:10 134.98743:45 134.99062:20 152.99668:206 153.00779:64 157.54212:20 159.08408:12 160.67036:20 161.56241:20 163.07700:13 164.34251:20 164.46200:59 164.62889:79 166.01994:20 166.18423:15 166.71131:63 168.02378:20 168.16611:3…	46.1306	44.8426	50.3815	50.5305	46.7106	55.3371	56.5544	62.1974	63.7856	143.685	37.9163	177.564	55.1773	61.8823	57.9533	50.7248
1196	9.972	885.549	PI 38:4|PI 18:1_20:3	[M-H]-	null	0.56	TRUE	8.39	885.55	C47H83O13P	PI	CXNBRAHXDUJOGO-UHFFFAOYSA-N	O=C(OCC(OC(=O)CCCCCCCCCC=CCC=CCC=CCC)COP(=O)(O)OC1C(O)C(O)C(O)C(O)C1O)CCCCCCCC=CCCCCCCCC	410	FALSE	TRUE	TRUE	o; Normalized unit: pmol_per_10E6_cells; Annotation method: Msp20230802111825_NCDK-TUAT_converted_dev_1	FALSE	FALSE	1196	0	0	1	0.32	0.77	0.91	9	2	2.41	1432.25	885.54936:11758 885.64240:16 885.68062:11 886.03170:11 886.55319:5665 886.65029:9 886.69465:11 887.03785:11 887.13512:11 887.33562:10 887.47586:12 887.49479:13 887.55532:1347	51.41043:20 59.01407:17 78.95897:235 96.96876:100 96.99121:20 106.63872:45 109.11872:151 110.06123:27 114.82796:26 119.59894:20 120.07287:20 125.79357:20 131.42272:20 132.56322:20 134.44245:20 134.45664:20 134.98447:43 135.01540:104 135.79049:20 143.58541:56 147.12735:81 147.41313:41 147.57846:61 149.44909:20 151.98510:20 152.85072:71 152.99570:672 153.45440:90 156.57097:20 157.48206:98 160.60963…	33.9973	87.1152	88.0942	83.6815	80.7218	90.9038	97.3806	108.191	61.7683	154.354	141.91	133.497	41.5379	94.732	94.2334	91.0123
1194	9.399	883.533	PI 38:5|PI 18:1_20:4	[M-H]-	null	0.5	TRUE	8.2	883.534	C47H81O13P	PI	XGZVRASBCZTHNO-UHFFFAOYSA-N	O=C(OCC(OC(=O)CCCCCCC=CCC=CCC=CCC=CCC)COP(=O)(O)OC1C(O)C(O)C(O)C(O)C1O)CCCCCCCC=CCCCCCCCC	410	FALSE	TRUE	TRUE	o; Normalized unit: pmol_per_10E6_cells; Annotation method: Msp20230802111825_NCDK-TUAT_converted_dev_1	FALSE	FALSE	1194	0	0	1	0.38	0.78	0.91	9	2	2.42	1239.27	883.53308:7799 883.61467:18 884.34338:10 884.46963:16 884.53636:3628 884.63976:11 884.66398:11 884.85944:6 885.48366:26 885.53890:919	78.95931:160 96.96686:26 96.97148:20 96.98607:10 97.71923:41 107.21594:20 109.47754:19 112.00062:55 122.62297:20 123.01972:20 125.24712:40 128.18370:20 134.98365:41 135.00009:8 135.53939:20 141.90501:14 152.99623:595 154.91996:20 156.04812:73 156.99342:35 159.08378:14 160.84686:37 161.04387:20 161.18449:47 161.45369:20 161.65289:20 162.22625:20 164.82398:20 165.52870:119 165.60140:20 166.41269:11…	43.6521	50.3031	54.0974	55.2552	54.4668	62.2492	52.3707	67.7273	66.4733	88.8505	70.0348	96.8977	50.3621	58.3124	55.4834	54.6822
1220	9.326	907.533	PI 40:7|PI 18:1_22:6	[M-H]-	null	0.01	TRUE	8.15	907.534	C49H81O13P	PI	QHPDGSFYNQHVMI-UHFFFAOYSA-N	O=C(OCC(OC(=O)CCC=CCC=CCC=CCC=CCC=CCC=CCC)COP(=O)(O)OC1C(O)C(O)C(O)C(O)C1O)CCCCCCCC=CCCCCCCCC	410	FALSE	TRUE	TRUE	o; Normalized unit: pmol_per_10E6_cells; Annotation method: Msp20230802111825_NCDK-TUAT_converted_dev_1	FALSE	FALSE	1220	0	0	1	0.34	0.55	0.93	9	2	2.37	82.92	907.53321:1236 908.46652:19 908.53606:672 909.48432:15 909.54056:253 909.58211:32 909.60805:19	59.01181:12 59.01675:20 77.47266:10 78.13931:94 78.95903:48 96.96857:34 98.06929:73 107.08721:20 125.00187:20 126.92494:21 145.36763:20 150.54665:35 152.99424:112 155.01485:179 161.14225:20 162.80583:20 163.14750:5 163.33304:20 164.92733:20 173.74338:104 177.16383:29 177.17310:20 177.18227:21 182.93591:20 183.01209:20 186.58389:156 189.03361:20 190.21043:20 191.17758:14 191.98595:12 192.58797:223…	1.34164	1.52821	1.80669	1.56842	1.50223	1.80382	1.41556	1.60125	0.594122	1.27581	1.06933	1.27506	1.39053	1.42797	1.35457	1.45722
888	9.256	732.482	PS 32:1|PS 16:0_16:1	[M-H]-	null	0.17	TRUE	8.02	732.482	C38H72NO10P	PS	SQYNOJCBJMSMAA-UHFFFAOYSA-N	O=C(OCC(OC(=O)CCCCCCCC=CCCCCCC)COP(=O)(O)OCC(N)C(=O)O)CCCCCCCCCCCCCCC	410	FALSE	TRUE	TRUE	o; Normalized unit: pmol_per_10E6_cells; Annotation method: Msp20230802111825_NCDK-TUAT_converted_dev_1	FALSE	FALSE	888	0	0	1	0.49	0.65	0.93	8	2	2.43	590.87	732.48282:3031 732.54554:23 732.55816:9 733.07784:9 733.48665:1040 733.55173:43 733.58640:13 734.49133:286 734.55398:38 734.57386:10	62.96321:20 64.32590:23 78.95906:710 86.08428:83 92.57256:20 96.97031:77 107.18444:20 108.85242:20 110.32536:20 113.42772:25 113.63510:9 116.61630:20 119.39487:29 127.18457:16 134.98496:28 138.02527:20 152.43762:20 152.48920:28 152.99632:1827 153.99921:20 154.29290:20 165.98937:45 166.79051:108 169.70175:20 169.72153:20 170.40298:20 170.88895:101 171.00814:54 171.03328:20 172.00379:29 172.29076:5…	4.59282	5.98711	6.45548	6.42829	6.73043	7.96121	6.30458	8.73228	9.37161	16.384	13.8962	18.7257	7.06179	8.63894	7.93099	6.49251
964	9.937	760.513	PS 34:1|PS 16:0_18:1	[M-H]-	null	0.43	TRUE	8.46	760.513	C40H76NO10P	PS	OIWCYIUQAVBPGV-UHFFFAOYSA-N	O=C(OCC(OC(=O)CCCCCCCC=CCCCCCCCC)COP(=O)(O)OCC(N)C(=O)O)CCCCCCCCCCCCCCC	410	FALSE	TRUE	TRUE	o; Normalized unit: pmol_per_10E6_cells; Annotation method: Msp20230802111825_NCDK-TUAT_converted_dev_1	FALSE	FALSE	964	0	0	1	0.41	0.52	0.93	8	2	2.39	937.45	760.51339:4029 760.59810:17 761.08777:6 761.41882:9 761.51702:1453 761.57861:80 761.63911:8 761.66734:10 762.00632:11 762.43511:8 762.45960:13 762.52494:691 762.57617:64	78.95889:394 83.02172:6 84.00925:30 96.96845:65 105.29030:53 105.57494:20 105.95890:98 110.29275:20 112.98464:20 117.64819:101 119.50710:20 120.45678:9 134.98666:20 152.99578:932 153.99727:8 167.00978:39 168.04164:51 169.04413:5 171.00342:20 173.72370:67 174.74448:62 175.57092:20 177.75749:46 177.79072:20 178.75652:20 178.80849:78 179.44781:62 180.31720:23 182.18325:33 184.53871:33 186.96871:20 1…	48.6108	62.6654	62.8598	65.616	63.5967	79.9699	63.2787	82.4014	92.5356	156.186	47.7212	184.305	68.0582	81.1014	79.3706	61.1017
965	9.872	760.513	PS 34:1|PS 18:0_16:1	[M-H]-	null	0.53	TRUE	8.55	760.513	C40H76NO10P	PS	BWQAJZLCZFRDSD-UHFFFAOYSA-N	O=C(OCC(OC(=O)CCCCCCCC=CCCCCCC)COP(=O)(O)OCC(N)C(=O)O)CCCCCCCCCCCCCCCCC	410	FALSE	TRUE	TRUE	o; Normalized unit: pmol_per_10E6_cells; Annotation method: Msp20230802111825_NCDK-TUAT_converted_dev_1	FALSE	TRUE	965	0	0	1	0.23	0.45	0.87	8	2	2.31	1292.7	760.51327:17101 760.58513:52 760.85375:9 760.97523:9 761.26467:9 761.38032:11 761.44835:13 761.51703:6735 761.60295:30 761.77949:6 762.22977:9 762.43495:11 762.44702:13 762.52436:2756	56.56565:28 57.63878:20 57.92970:57 58.31485:20 58.36725:22 59.01271:22 59.01746:13 59.01987:20 62.96357:28 67.05159:20 68.08214:20 74.90590:76 78.95986:2299 84.03288:19 85.83748:9 86.35204:20 89.02439:51 90.16461:20 92.76984:35 96.96961:268 103.81682:20 104.80870:20 105.03416:73 105.50828:20 105.71976:73 106.13791:65 106.47938:20 106.82339:20 107.04107:20 107.18457:13 107.25652:20 107.41212:11 1…	8.82393	62.6654	62.8598	65.616	63.5967	79.9699	63.2787	82.4014	92.5356	156.186	147.392	184.305	68.0582	81.1014	79.3706	61.1017
961	9.374	758.497	PS 34:2|PS 16:1_18:1	[M-H]-	null	0.18	TRUE	8.14	758.498	C40H74NO10P	PS	ISTSBKDAWNZURU-UHFFFAOYSA-N	O=C(OCC(OC(=O)CCCCCCCC=CCCCCCCCC)COP(=O)(O)OCC(N)C(=O)O)CCCCCCCC=CCCCCCC	410	FALSE	TRUE	TRUE	o; Normalized unit: pmol_per_10E6_cells; Annotation method: Msp20230802111825_NCDK-TUAT_converted_dev_1	FALSE	FALSE	961	0	0	1	0.45	0.6	0.96	8	2	2.42	410.5	758.49756:2629 759.29215:9 759.43105:13 759.50598:1174 760.51291:534 760.59237:13	59.01287:23 61.98873:12 64.79275:58 78.95936:546 78.96846:90 96.96926:129 98.01144:20 107.75911:7 122.01349:20 134.98019:20 134.98446:7 134.99426:9 152.99602:1684 155.23467:67 165.46784:20 167.92278:49 170.01732:58 171.00689:19 171.88600:20 172.53318:20 173.38400:20 174.05467:20 174.83282:20 178.26950:75 178.97751:20 179.05287:20 180.12649:69 181.72866:20 183.53930:43 185.26226:62 185.79802:83 18…	5.54266	6.6432	6.9585	7.59707	7.87316	9.25591	7.08663	9.69793	9.49772	23.6267	18.9141	24.8834	8.03247	9.86813	8.98071	6.63184
1032	10.608	788.545	PS 36:1|PS 18:0_18:1	[M-H]-	null	0.56	TRUE	8.85	788.545	C42H80NO10P	PS	AJFWREUFUPEYII-UHFFFAOYSA-N	O=C(OCC(OC(=O)CCCCCCCC=CCCCCCCCC)COP(=O)(O)OCC(N)C(=O)O)CCCCCCCCCCCCCCCCC	410	FALSE	TRUE	TRUE	o; Normalized unit: pmol_per_10E6_cells; Annotation method: Msp20230802111825_NCDK-TUAT_converted_dev_1	FALSE	FALSE	1032	0	0	1	0.45	0.77	0.93	8	2	2.45	1636.31	788.54471:9956 788.66490:15 788.83747:10 788.91273:17 788.95352:9 789.00157:6 789.28332:10 789.36349:12 789.41708:6 789.54823:3861 789.65268:10 789.76785:12 789.94722:10 790.12328:12 790.19436:11 790.25550:9 790.48734:17 790.56002:16530	57.38918:6 59.01630:20 61.83025:93 62.96506:25 67.16639:20 68.92859:108 78.70114:77 78.95970:1192 79.28376:39 84.49281:20 85.02766:13 87.00815:8 87.56019:20 89.02296:54 89.03465:20 96.96963:285 104.77348:20 107.49849:20 107.95384:53 108.07728:34 110.44884:20 115.00780:20 116.86265:73 118.57070:20 121.08612:43 121.40965:20 124.99113:20 125.43302:20 125.85264:33 125.93869:20 126.77383:20 128.97744:…	5.0994	37.4676	96.1367	101.971	100.923	109.538	109.451	117.556	126.916	190.981	161.336	216.255	102.272	117.564	116.134	108.551
1026	9.971	786.53	PS 36:2|PS 18:1_18:1	[M-H]-	null	0.39	TRUE	8.53	786.529	C42H78NO10P	PS	WTBFLCSPLLEDEM-UHFFFAOYSA-N	O=C(OCC(OC(=O)CCCCCCCC=CCCCCCCCC)COP(=O)(O)OCC(N)C(=O)O)CCCCCCCC=CCCCCCCCC	410	FALSE	TRUE	TRUE	o; Normalized unit: pmol_per_10E6_cells; Annotation method: Msp20230802111825_NCDK-TUAT_converted_dev_1	FALSE	FALSE	1026	0	0	1	0.49	0.77	0.98	5	2	2.48	816.19	786.52898:5710 786.59815:30 786.64718:9 787.14058:11 787.53325:2312 787.64325:11 787.65820:6 788.44421:11 788.45697:6 788.54344:3602	56.65142:29 62.96224:27 75.28417:151 78.70391:20 78.95935:1164 85.81811:20 96.97013:169 103.12004:56 109.24709:75 112.56870:20 112.88016:20 119.05168:22 119.23504:20 123.00946:20 124.27776:20 124.64492:20 124.80174:18 125.13396:70 125.81182:14 126.09269:35 134.98411:62 137.64010:20 149.42696:20 152.99603:3464 153.01326:20 153.99672:24 162.70638:44 165.99023:31 170.63968:20 171.00493:41 172.07186:…	6.05884	16.3774	38.5125	40.2127	38.4242	47.7423	37.0183	48.0104	55.78	113.447	100.375	133.303	41.0812	46.3642	44.555	36.8085
1015	9.341	782.497	PS 36:4|PS 16:0_20:4	[M-H]-	null	0.01	TRUE	8.14	782.498	C42H74NO10P	PS	FNOBGXQUVKEMEE-UHFFFAOYSA-N	O=C(OCC(OC(=O)CCCCCCC=CCC=CCC=CCC=CCC)COP(=O)(O)OCC(N)C(=O)O)CCCCCCCCCCCCCCC	410	FALSE	TRUE	TRUE	o; Normalized unit: pmol_per_10E6_cells; Annotation method: Msp20230802111825_NCDK-TUAT_converted_dev_1	FALSE	FALSE	1015	0	0	1	0.4	0.52	0.89	8	2	2.37	139.32	782.49745:1533 782.56428:44 783.50226:784 783.57404:30 783.60388:30 784.29927:25 784.34276:37 784.36953:25 784.51099:385	59.01234:15 59.01996:20 61.98788:31 62.96356:20 71.01279:20 75.00537:68 78.95907:286 96.96839:39 96.97677:20 103.69484:47 107.40577:20 107.95340:59 110.55391:53 113.61481:41 115.03695:41 119.58204:20 134.98293:24 141.82483:20 142.87778:20 152.99552:929 156.13189:20 157.12175:20 159.37596:90 165.98553:20 165.99106:12 169.16899:57 171.00129:58 171.69009:80 172.24418:20 172.94431:231 173.30120:20 17…	0.559351	1.05992	0.96413	1.01176	1.01982	2.49506	0.905531	1.06501	0.968586	3.12834	2.69478	3.20364	1.11985	2.40489	2.57581	2.18739
1088	11.158	814.558	PS 38:2|PS 18:0_20:2	[M-H]-	null	0.01	TRUE	8.96	814.56	C44H82NO10P	PS	VQBUNNLIFOLWSM-UHFFFAOYSA-N	O=C(OCC(OC(=O)CCCCCCCCCC=CCC=CCCCCC)COP(=O)(O)OCC(N)C(=O)O)CCCCCCCCCCCCCCCCC	410	FALSE	TRUE	TRUE	o; Normalized unit: pmol_per_10E6_cells; Annotation method: Msp20230802111825_NCDK-TUAT_converted_dev_1	FALSE	FALSE	1088	0	0	0.99	0.35	0.43	0.92	8	2	2.34	174.57	814.55882:1549 814.59456:353 814.62336:251 815.51462:132 815.55946:645 815.61674:201 815.63640:210 816.57439:4517 816.63262:255	59.01295:68 59.01939:20 60.01542:20 61.98212:27 61.98837:37 78.95927:193 90.29101:85 96.96933:26 111.59959:47 118.51105:20 118.80615:18 130.37398:20 134.98608:20 140.01136:20 147.00835:20 148.67929:20 152.99514:477 165.98808:20 167.60349:20 168.04340:14 169.98508:20 171.00313:20 185.37487:20 186.20115:90 187.31431:20 188.12993:35 189.14207:51 190.83059:40 190.97358:181 191.00275:20 191.03736:11 1…	3.46836	4.21479	4.13275	4.12296	3.88833	3.37988	3.85202	4.7227	4.72198	4.75224	1.58212	3.28443	2.5921	2.51816	4.42588	1.98836
1087	10.445	812.544	PS 38:3|PS 18:0_20:3	[M-H]-	null	0.19	TRUE	8.72	812.545	C44H80NO10P	PS	WHUMBFDYURAXQS-UHFFFAOYSA-N	O=C(OCC(OC(=O)CCCCCCCCCC=CCC=CCC=CCC)COP(=O)(O)OCC(N)C(=O)O)CCCCCCCCCCCCCCCCC	410	FALSE	TRUE	TRUE	o; Normalized unit: pmol_per_10E6_cells; Annotation method: Msp20230802111825_NCDK-TUAT_converted_dev_1	FALSE	FALSE	1087	0	0	1	0.49	0.67	0.92	8	2	2.42	327.44	812.54340:2791 812.60708:38 812.62981:9 812.64749:12 812.69985:10 813.48368:21 813.54659:1110 813.62634:15 813.65580:15 813.89039:10 814.20729:6 814.34145:6 814.47951:13 814.55568:1123 814.63987:16	59.01605:54 62.96333:28 66.83394:20 69.61813:20 70.64345:20 75.00746:20 78.95938:609 89.02101:8 96.96880:58 96.98276:20 107.20091:19 110.47506:20 118.43152:21 120.49366:78 134.98253:42 134.98950:31 145.36290:76 152.48776:20 152.99669:989 165.99379:20 171.00485:30 176.12137:20 177.40289:36 182.37638:20 184.25954:20 185.07680:20 186.43659:29 186.67460:20 186.76762:20 187.63453:42 187.80244:20 188.0…	13.3381	15.3315	16.0463	16.3775	15.4507	18.6571	17.9088	22.5433	22.6134	35.0926	30.6056	40.2677	18.3987	20.7746	20.4221	16.3407
1080	10.154	810.528	PS 38:4|PS 18:0_20:4	[M-H]-	null	0.24	TRUE	8.53	810.529	C44H78NO10P	PS	IULWELDCBXQXED-UHFFFAOYSA-N	O=C(OCC(OC(=O)CCCCCCC=CCC=CCC=CCC=CCC)COP(=O)(O)OCC(N)C(=O)O)CCCCCCCCCCCCCCCCC	410	FALSE	TRUE	TRUE	o; Normalized unit: pmol_per_10E6_cells; Annotation method: Msp20230802111825_NCDK-TUAT_converted_dev_1	FALSE	FALSE	1080	0	0	1	0.49	0.65	0.91	8	2	2.42	272.34	810.52787:1253 810.60554:11 810.62507:14 810.64612:6 811.45375:9 811.48594:25 811.53092:582 811.62806:10 812.53419:212 812.59272:18	74.17217:55 78.95200:20 78.95943:218 80.32781:80 96.96932:27 107.14530:47 119.01026:83 125.35097:60 133.54492:20 134.97803:20 134.98568:13 134.99542:20 152.99564:695 165.99065:20 167.03276:20 171.00606:45 173.15721:64 187.04650:13 187.20700:20 187.74211:20 187.84345:20 187.91125:20 188.36334:20 188.44468:20 189.67968:20 189.74794:8 189.82405:20 190.37505:20 190.39870:20 192.38658:20 192.97258:100…	14.4414	16.3915	17.1523	16.5594	17.082	18.604	18.5393	21.4307	21.6862	20.8277	18.1201	22.7031	17.7501	19.967	17.8676	17.5389
1069	9.322	806.497	PS 38:6|PS 16:0_22:6	[M-H]-	null	0.03	TRUE	8.15	806.498	C44H74NO10P	PS	PWBBJQOVCTWPIM-UHFFFAOYSA-N	O=C(OCC(OC(=O)CCC=CCC=CCC=CCC=CCC=CCC=CCC)COP(=O)(O)OCC(N)C(=O)O)CCCCCCCCCCCCCCC	410	FALSE	TRUE	TRUE	o; Normalized unit: pmol_per_10E6_cells; Annotation method: Msp20230802111825_NCDK-TUAT_converted_dev_1	FALSE	FALSE	1069	0	0	1	0.37	0.5	0.89	8	2	2.35	216.11	806.49687:1409 806.56069:35 806.58232:13 806.61451:11 807.19622:19 807.27274:10 807.33617:10 807.42264:9 807.50071:1058 807.61758:6 807.64867:11 808.18073:18 808.34966:11 808.36931:6 808.39668:11 808.50567:414 808.56605:65	59.01442:176 78.95901:283 91.02186:39 94.97817:20 96.96986:44 96.97937:20 105.97230:20 109.24417:35 110.21816:20 111.83748:20 117.06894:17 127.95972:158 128.77556:32 134.98433:46 141.32541:59 149.00673:20 149.01096:15 152.99562:871 153.99955:6 165.03860:28 166.03754:20 167.04197:20 167.85962:13 168.03555:8 169.36785:19 169.69455:20 171.00415:40 171.05551:20 171.34772:20 171.38116:116 172.52804:20…	2.05895	2.20754	2.47428	2.42595	2.41649	2.74337	2.38831	3.23851	2.74657	2.54605	2.43818	2.64743	2.27862	2.26225	2.62377	2.28989
1129	11.225	840.573	PS 40:3|PS 18:0_22:3	[M-H]-	null	0.03	TRUE	9.19	840.576	C46H84NO10P	PS	HOUYEUYYRCGVGJ-UHFFFAOYSA-N	O=C(OCC(OC(=O)CCCCCCCCC=CCC=CCC=CCCCCC)COP(=O)(O)OCC(N)C(=O)O)CCCCCCCCCCCCCCCCC	410	FALSE	TRUE	TRUE	o; Normalized unit: pmol_per_10E6_cells; Annotation method: Msp20230802111825_NCDK-TUAT_converted_dev_1	FALSE	FALSE	1129	0	0	0.99	0.4	0.47	0.91	8	2	2.36	416.49	840.57335:1961 841.57599:1042 842.58920:5175	59.01456:31 62.96329:20 72.86602:79 78.95921:263 88.72101:6 89.02504:8 89.03178:20 96.96890:41 103.30664:20 105.05067:20 107.87566:101 118.80801:39 119.56866:20 119.93255:20 123.50067:20 149.39193:20 150.44251:20 152.99584:493 153.37096:147 153.99466:20 157.12308:85 157.13833:20 165.99171:20 171.00516:21 173.71107:20 183.46939:57 184.82887:20 185.38299:26 187.41121:20 187.72354:32 189.79886:20 19…	1.3269	1.43019	1.61978	1.65231	2.93047	2.23048	2.01184	1.86403	1.58468	2.30827	3.33222	1.81675	1.23227	1.55117	1.53995	1.8978
1127	10.178	836.543	PS 40:5|PS 18:0_22:5	[M-H]-	null	0.11	TRUE	8.54	836.545	C46H80NO10P	PS	PZEFRSYCROBXSJ-UHFFFAOYSA-N	O=C(OCC(OC(=O)CCCCCC=CCC=CCC=CCC=CCC=CCC)COP(=O)(O)OCC(N)C(=O)O)CCCCCCCCCCCCCCCCC	410	FALSE	TRUE	TRUE	o; Normalized unit: pmol_per_10E6_cells; Annotation method: Msp20230802111825_NCDK-TUAT_converted_dev_1	FALSE	FALSE	1127	0	0	1	0.48	0.62	0.94	8	2	2.43	417.11	836.54438:1748 836.64446:9 836.89946:9 837.44380:10 837.47377:11 837.54713:805 837.62321:11 837.66652:11 838.55402:370 838.62776:13 838.65016:10	59.00578:20 59.01344:134 59.85324:84 60.01702:20 62.96443:57 66.89456:20 72.99183:20 76.97297:20 78.95937:367 94.97925:20 96.96925:32 105.50785:32 107.72309:61 107.91586:20 107.99982:20 112.25605:77 116.09051:87 127.59578:20 134.98193:12 134.98670:35 137.02587:22 137.99108:20 138.02503:20 152.99643:820 153.99844:9 155.64625:20 158.80818:20 169.13826:20 171.00315:27 171.01227:10 183.42282:60 186.1…	1.88049	3.27829	3.4599	3.86716	7.92191	4.81446	2.37325	2.5492	3.15178	15.5002	13.1068	15.8007	3.4936	5.48731	8.41162	7.78126
1121	9.99	834.529	PS 40:6|PS 18:0_22:6	[M-H]-	null	0.19	TRUE	8.36	834.529	C46H78NO10P	PS	LYYHRRPTEXPVOR-UHFFFAOYSA-N	O=C(OCC(OC(=O)CCC=CCC=CCC=CCC=CCC=CCC=CCC)COP(=O)(O)OCC(N)C(=O)O)CCCCCCCCCCCCCCCCC	410	FALSE	TRUE	TRUE	o; Normalized unit: pmol_per_10E6_cells; Annotation method: Msp20230802111825_NCDK-TUAT_converted_dev_1	FALSE	FALSE	1121	0	0	1	0.43	0.61	0.89	8	2	2.39	386.67	834.52915:2925 834.70291:10 835.44939:11 835.48518:37 835.53314:1448 835.79576:6 836.37260:11 836.40710:11 836.47488:10 836.53658:342 836.59094:27 836.61999:12	59.01249:20 59.01794:57 61.98900:20 62.44615:59 78.95922:497 86.08843:20 96.97070:44 96.98812:20 98.03645:14 98.93997:20 100.93238:17 100.93896:20 103.13167:54 103.65239:53 105.69780:134 108.07645:95 108.41600:38 109.67355:36 110.24936:18 111.30173:20 114.87490:20 116.34054:149 117.62143:66 117.85021:20 122.96545:20 124.73788:20 128.98765:76 133.73082:20 134.98493:50 149.13335:20 152.99594:1232 1…	1.31731	3.63557	10.8	10.6105	10.2277	5.99856	11.8713	13.7789	4.37569	27.277	23.9987	30.1897	11.8914	12.8929	12.6851	11.348
895	9.772	735.564	SM 32:0;O2|SM 18:0;O2/14:0	[M+CH3COO]-	null	0.01	TRUE	8.64	735.566	C37H77N2O6P	SM	MJAFYELZQYPMQG-UHFFFAOYSA-N	O=C(NC(COP(=O)([O-])OCC[N+](C)(C)C)C(O)CCCCCCCCCCCCCCC)CCCCCCCCCCCCC	410	FALSE	TRUE	TRUE	o; Normalized unit: pmol_per_10E6_cells; Annotation method: Msp20230802111825_NCDK-TUAT_converted_dev_1	FALSE	FALSE	895	0	0	1	0.39	0.53	0.93	5	2	2.38	180.9	735.56445:1793 735.65491:18 736.00465:9 736.22438:11 736.35323:18 736.42234:15 736.44771:25 736.51487:115 736.56755:639 736.63671:30 736.76094:7 737.27579:12 737.44617:20 737.46942:17 737.51436:74 737.56883:194	59.01338:129 61.98866:20 61.99803:14 78.95927:418 83.02555:77 83.03338:8 84.00954:20 96.96513:20 96.97244:20 100.93138:39 111.07901:20 113.12876:19 113.13478:62 113.36276:20 117.47921:20 122.98431:48 122.99183:20 123.45066:20 123.54155:20 132.02870:101 152.99608:123 154.00876:20 154.44547:100 154.99615:20 158.09052:20 158.96827:35 158.97681:34 158.98177:15 161.81921:20 168.04367:1872 168.05391:15…	3.99902	4.69375	4.92237	5.40553	5.3816	7.55487	4.27348	6.3057	7.98614	6.08294	4.54089	5.90114	4.94815	8.37975	5.79199	4.27784
891	9.492	733.55	SM 32:1;O2|SM 16:1;O2/16:0	[M+CH3COO]-	null	0.9	TRUE	8.35	733.55	C37H75N2O6P	SM	RPTUKVYGSPDHGQ-UHFFFAOYSA-N	O=C(NC(COP(=O)([O-])OCC[N+](C)(C)C)C(O)C=CCCCCCCCCCCC)CCCCCCCCCCCCCCC	410	FALSE	TRUE	TRUE	o; Normalized unit: pmol_per_10E6_cells; Annotation method: Msp20230802111825_NCDK-TUAT_converted_dev_1	FALSE	FALSE	891	0	0	1	0.6	0.74	0.92	5	2	2.47	353.78	733.55012:1328 733.63466:16 734.49658:27 734.55241:590 734.61650:23 734.98420:14 735.36935:10 735.55579:127	59.01429:69 78.95943:298 78.96538:168 115.65958:20 116.21592:20 118.41037:20 122.98464:51 137.33093:20 152.99482:15 168.04319:1496 182.08453:20 241.21435:14 253.21775:21 254.22017:24 255.22824:70 255.23681:21 255.24168:6 255.26141:21 256.23867:14 281.24642:13 282.25023:21 283.26096:21 295.83874:21 305.26971:21 352.17583:21 391.21689:25 391.22831:21 395.13108:21 409.21164:21 409.22650:21 418.15221…	23.3242	28.1401	28.2774	28.732	31.4719	36.9036	23.6481	35.452	42.107	60.7416	41.2949	65.7777	27.2154	34.5677	29.8027	23.312
890	9.432	733.55	SM 32:1;O2|SM 18:1;O2/14:0	[M+CH3COO]-	null	0.03	TRUE	8.38	733.55	C37H75N2O6P	SM	KYICBZWZQPCUMO-UHFFFAOYSA-N	O=C(NC(COP(=O)([O-])OCC[N+](C)(C)C)C(O)C=CCCCCCCCCCCCCC)CCCCCCCCCCCCC	410	FALSE	TRUE	TRUE	o; Normalized unit: pmol_per_10E6_cells; Annotation method: Msp20230802111825_NCDK-TUAT_converted_dev_1	FALSE	FALSE	890	0	0	1	0.49	0.64	0.89	5	2	2.41	319.68	733.54951:1871 734.55249:679 734.61722:6 734.64288:11 735.39932:9 735.49077:13 735.55383:159 735.60689:6	59.01333:135 78.95885:470 96.96800:20 114.94132:81 115.89999:20 116.62344:20 116.71865:20 122.98364:38 123.93623:73 125.53231:86 128.27839:115 152.99210:20 153.00965:20 168.04232:1382 168.05882:32 168.71431:20 169.04147:35 170.13491:78 225.18137:20 241.21509:20 253.21500:20 254.21850:20 254.22898:8 255.22912:37 256.23318:23 264.14793:39 278.80944:21 281.24808:21 281.25965:21 283.26182:56 284.2599…	23.3242	28.1401	28.2774	28.732	31.4719	36.9036	23.6481	35.452	42.107	60.7416	41.2949	65.7777	27.2154	34.5677	29.8027	23.312
970	10.575	763.597	SM 34:0;O2|SM 18:0;O2/16:0	[M+CH3COO]-	null	0.38	TRUE	9.27	763.597	C39H81N2O6P	SM	QHZIGNLCLJPLCU-UHFFFAOYSA-N	O=C(NC(COP(=O)([O-])OCC[N+](C)(C)C)C(O)CCCCCCCCCCCCCCC)CCCCCCCCCCCCCCC	410	FALSE	TRUE	TRUE	o; Normalized unit: pmol_per_10E6_cells; Annotation method: Msp20230802111825_NCDK-TUAT_converted_dev_1	FALSE	FALSE	970	0	0	1	0.34	0.88	0.92	5	2	2.44	2656.98	763.59761:17754 763.68274:13 764.18737:6 764.48510:9 764.60054:7385 764.67369:32 764.71301:8 764.91199:12 765.09992:10 765.23453:10 765.49874:11 765.60246:1502 765.68027:12 765.69899:6	51.44952:32 55.19906:20 55.65171:29 57.84304:32 58.23460:20 59.00435:6 59.01437:499 59.37137:20 60.01646:38 61.98706:29 62.96318:9 68.74720:91 74.76433:20 74.95248:31 75.09032:20 75.66092:20 78.70779:82 78.95965:3062 79.96767:7 85.01383:20 85.42375:15 89.20483:32 90.26461:20 93.04156:20 93.07187:20 94.99800:20 95.84908:20 96.96973:46 97.35376:20 98.81650:96 100.93326:23 100.94487:20 111.67651:19 …	321.052	353.113	359.93	351.414	355.548	382.034	339.618	387.487	448.78	304.592	243.871	337.234	346.765	369.338	353.496	335.195
968	10.281	761.582	SM 34:1;O2|SM 18:0;O2/16:1	[M+CH3COO]-	null	0.72	TRUE	8.86	761.581	C39H79N2O6P	SM	CGVOQSQIYSUXAT-UHFFFAOYSA-N	O=C(NC(COP(=O)([O-])OCC[N+](C)(C)C)C(O)CCCCCCCCCCCCCCC)CCCCCCCC=CCCCCCC	410	FALSE	TRUE	TRUE	o; Normalized unit: pmol_per_10E6_cells; Annotation method: Msp20230802111825_NCDK-TUAT_converted_dev_1	FALSE	FALSE	968	0	0	1	0.27	0.86	0.93	5	2	2.43	7739.69	761.58142:33500 761.67020:28 761.70243:11 762.03244:10 762.31105:7 762.47889:11 762.51512:15 762.58467:20796 762.67377:17 762.72930:11 762.91121:12 763.00451:12 763.03641:12 763.31215:11 763.41347:7 763.50716:17 763.58652:4563 763.67793:22	50.50716:20 56.65778:20 58.41447:20 58.72493:70 59.01416:1601 61.00810:67 62.96307:33 65.31580:20 65.63714:40 72.66957:20 73.81596:35 73.98424:6 74.09159:111 74.10018:20 74.18705:20 74.29212:20 74.53263:23 74.60947:20 74.78979:20 74.92673:52 74.97349:21 75.01528:20 75.07383:20 75.32037:37 75.37031:20 78.69832:26 78.70609:30 78.96017:4493 79.10742:21 79.62302:20 79.80054:20 79.96118:20 80.01922:66…	640.285	660.963	722.384	708.186	751.664	836.124	689.241	870.317	986.748	1529.42	1263.94	1600.18	747.483	837.701	777.07	620.356
963	9.673	759.565	SM 34:2;O2|SM 14:2;O2/20:0	[M+CH3COO]-	null	0.14	TRUE	8.58	759.566	C39H77N2O6P	SM	XSBQDZCWWHAJRR-UHFFFAOYSA-N	O=C(NC(COP(=O)([O-])OCC[N+](C)(C)C)C(O)C=CCCC=CCCCCC)CCCCCCCCCCCCCCCCCCC	410	FALSE	TRUE	TRUE	o; Normalized unit: pmol_per_10E6_cells; Annotation method: Msp20230802111825_NCDK-TUAT_converted_dev_1	FALSE	FALSE	963	0	0	1	0.5	0.71	0.91	5	2	2.43	293.44	759.56501:1869 759.96564:8 759.99926:10 760.24328:16 760.31051:10 760.51903:154 760.56735:680 760.64479:14 760.67143:11 761.57344:248 761.62602:20 761.66698:11	54.94849:20 59.01332:128 61.98846:56 78.95966:496 96.96500:14 96.97384:20 98.72284:120 111.97100:31 112.78130:20 114.53036:20 122.98461:57 127.78595:20 128.21516:61 136.12168:20 136.56487:20 138.79103:20 152.99440:63 154.00040:47 168.04316:2111 169.04539:14 183.53207:14 184.72994:20 209.57449:11 227.20379:21 242.50657:21 251.20030:19 252.20316:11 253.21439:38 253.22572:17 254.22114:11 255.23481:5…	8.2374	9.32486	9.54532	9.11945	9.54979	11.1297	8.81363	12.2756	14.1709	24.6633	19.132	26.1877	10.2761	11.8355	11.2991	8.43081
1039	11.613	791.627	SM 36:0;O2|SM 18:0;O2/18:0	[M+CH3COO]-	null	0.75	TRUE	10.28	791.628	C41H85N2O6P	SM	JCELSEVNSMXGKA-UHFFFAOYSA-N	O=C(NC(COP(=O)([O-])OCC[N+](C)(C)C)C(O)CCCCCCCCCCCCCCC)CCCCCCCCCCCCCCCCC	410	FALSE	TRUE	TRUE	o; Normalized unit: pmol_per_10E6_cells; Annotation method: Msp20230802111825_NCDK-TUAT_converted_dev_1	FALSE	FALSE	1039	0	0	1	0.54	0.77	0.91	5	2	2.45	287.48	791.62718:1654 791.71326:20 792.40601:6 792.51492:11 792.53547:16 792.57893:150 792.62892:737 793.58014:82 793.63285:194	59.01332:119 68.99449:20 78.95867:285 81.97853:20 100.93274:12 112.69702:20 112.91359:26 114.33438:20 116.90574:20 116.95393:20 122.98322:100 124.50739:16 128.01404:20 135.51262:53 135.52167:5 157.12580:20 158.12557:20 158.97904:20 168.04289:1217 168.05705:29 199.35793:20 213.08849:21 224.22258:21 227.19760:10 239.76582:21 241.21245:21 241.21792:21 253.21119:20 254.22247:9 255.23205:97 256.23052:…	30.4435	29.9934	30.849	31.6724	31.9782	35.1218	31.3348	35.115	39.0101	19.2692	17.8306	21.1476	30.5501	32.0958	29.4387	30.4269
1034	11.228	789.612	SM 36:1;O2|SM 18:1;O2/18:0	[M+CH3COO]-	null	0.64	TRUE	9.72	789.613	C41H83N2O6P	SM	LKQLRGMMMAHREN-UHFFFAOYSA-N	O=C(NC(COP(=O)([O-])OCC[N+](C)(C)C)C(O)C=CCCCCCCCCCCCCC)CCCCCCCCCCCCCCCCC	410	FALSE	TRUE	TRUE	o; Normalized unit: pmol_per_10E6_cells; Annotation method: Msp20230802111825_NCDK-TUAT_converted_dev_1	FALSE	FALSE	1034	0	0	1	0.47	0.83	0.91	5	2	2.45	912.92	789.61140:3096 789.79902:6 789.85000:14 789.91042:15 789.94229:11 790.05953:11 790.45034:10 790.55828:139 790.61429:1405 790.68209:17 790.89050:9 791.55684:156 791.61560:292 791.67117:24	58.16417:25 59.01424:199 78.95978:547 85.59631:20 96.96630:20 98.50476:20 111.33696:20 113.86571:35 114.72312:128 114.75743:20 114.81520:90 116.14454:20 116.31931:20 116.57603:15 117.24336:20 117.38499:20 117.78120:51 117.97916:15 122.58347:46 122.97634:20 122.98472:99 123.00784:20 124.10040:20 124.24626:30 124.56031:78 125.00043:10 126.44310:89 127.20315:20 129.48458:20 130.79379:57 131.91787:20…	56.853	49.4386	57.779	59.2388	65.8083	66.6223	81.3311	94.3168	96.3151	223.903	193.185	251.419	85.0533	81.8861	82.0937	55.9029
1096	12.276	817.643	SM 38:1;O2|SM 18:1;O2/20:0	[M+CH3COO]-	null	0.08	TRUE	10.75	817.644	C43H87N2O6P	SM	AADLTHQNYQJHQV-UHFFFAOYSA-N	O=C(NC(COP(=O)([O-])OCC[N+](C)(C)C)C(O)C=CCCCCCCCCCCCCC)CCCCCCCCCCCCCCCCCCC	410	FALSE	TRUE	TRUE	o; Normalized unit: pmol_per_10E6_cells; Annotation method: Msp20230802111825_NCDK-TUAT_converted_dev_1	FALSE	FALSE	1096	0	0	0.98	0.37	0.8	0.92	5	2	2.42	605.07	817.64099:4588 817.71789:52 818.53355:64 818.58917:405 818.64490:1905 818.70863:71 819.55372:88 819.59750:316 819.64600:740 819.69551:71	59.01409:284 59.02184:6 59.02802:57 60.01602:20 60.02208:20 61.01060:20 75.60248:20 78.95996:536 89.02514:15 90.31950:48 96.96442:20 112.43494:20 113.52917:20 116.01451:20 116.26098:20 116.91671:20 116.93577:20 117.08782:20 118.98895:20 119.22305:20 120.36528:13 121.02766:20 122.98518:89 123.84830:33 126.40301:97 137.27023:20 165.04284:10 166.05023:17 167.05568:35 168.04283:2426 169.04067:11 169.…	2.92577	10.1369	13.7179	13.5826	15.2308	16.3077	15.505	18.7828	7.75246	62.5401	43.2386	56.9205	17.139	15.8993	16.0095	12.9953
1144	13.443	847.689	SM 40:0;O2|SM 22:0;O2/18:0	[M+CH3COO]-	null	0.04	TRUE	12.61	847.691	C45H93N2O6P	SM	HMXVGXPTXKEZGU-UHFFFAOYSA-N	O=C(NC(COP(=O)([O-])OCC[N+](C)(C)C)C(O)CCCCCCCCCCCCCCCCCCC)CCCCCCCCCCCCCCCCC	410	FALSE	TRUE	TRUE	o; Normalized unit: pmol_per_10E6_cells; Annotation method: Msp20230802111825_NCDK-TUAT_converted_dev_1	FALSE	FALSE	1144	0	0	0.99	0.38	0.59	0.93	5	2	2.39	531.19	847.68864:2075 847.76737:20 847.80296:9 848.33611:15 848.37076:9 848.46312:11 848.53405:9 848.57686:12 848.59919:17 848.69207:1010 848.77865:10 849.41222:18 849.54153:9 849.56241:6 849.58619:21 849.69171:267 849.79036:9	59.01336:51 61.98839:250 61.99445:40 63.99147:20 63.99576:20 74.56717:20 78.95942:152 92.59922:20 93.29897:20 94.54534:20 100.93205:47 104.22020:20 115.00034:20 117.10594:20 117.14172:84 120.58364:70 121.03027:20 121.03531:20 122.02986:14 122.98469:41 122.99241:32 122.99718:10 124.24487:21 126.31477:20 126.38964:20 133.60335:62 138.28906:32 150.89493:20 157.12310:20 158.97433:42 168.04244:963 169…	5.4548	5.53416	6.49193	7.29949	7.30335	8.7553	5.91815	7.6537	9.11986	14.4897	10.0612	13.7615	6.67553	10.7568	8.01895	5.73708
1139	13.307	845.673	SM 40:1;O2|SM 22:0;O2/18:1	[M+CH3COO]-	null	0.9	TRUE	11.91	845.675	C45H91N2O6P	SM	AMVYUQWQVSAVKV-UHFFFAOYSA-N	O=C(NC(COP(=O)([O-])OCC[N+](C)(C)C)C(O)CCCCCCCCCCCCCCCCCCC)CCCCCCCC=CCCCCCCCC	410	FALSE	TRUE	TRUE	o; Normalized unit: pmol_per_10E6_cells; Annotation method: Msp20230802111825_NCDK-TUAT_converted_dev_1	FALSE	FALSE	1139	0	0	0.99	0.41	0.85	0.92	5	2	2.45	1715.76	845.67299:6600 845.76401:76 846.61148:163 846.67701:2717 846.76366:41 847.67861:726 847.72165:61	59.01438:339 62.32413:161 64.07394:21 78.95974:592 83.05058:27 95.32725:97 96.96826:23 110.67735:52 115.77334:211 115.93730:15 116.69948:20 116.76509:20 116.99435:20 117.19096:20 122.98614:158 123.00053:69 123.02514:9 124.22568:74 124.94914:81 131.61215:20 139.49478:43 145.10007:20 165.01917:20 166.04827:12 167.05430:32 167.06684:17 167.10557:20 168.04337:3509 168.06453:20 169.04937:24 169.45976:…	90.2245	73.0741	98.014	101.646	114.352	116.971	103.841	117.591	92.1243	281.261	179.856	198.007	100.394	92.2584	92.3408	99.7366
1136	12.331	843.658	SM 40:2;O2|SM 25:1;O2/15:1	[M+CH3COO]-	null	0.08	TRUE	10.85	843.66	C45H89N2O6P	SM	BFTIZHBXQKYWIO-UHFFFAOYSA-N	O=C(NC(COP(=O)([O-])OCC[N+](C)(C)C)C(O)C=CCCCCCCCCCCCCCCCCCCCC)CCCCCCCC=CCCCCC	410	FALSE	TRUE	TRUE	o; Normalized unit: pmol_per_10E6_cells; Annotation method: Msp20230802111825_NCDK-TUAT_converted_dev_1	FALSE	FALSE	1136	0	0	0.99	0.47	0.65	0.91	5	2	2.41	400.1	843.65752:1221 843.71119:97 844.55860:30 844.60566:260 844.66119:676 845.60701:210 845.66015:250	59.01416:42 59.01947:29 78.95902:213 114.32651:20 117.35875:48 118.11615:23 122.98679:38 168.04281:746 168.06007:20 169.04559:20 176.47718:22 181.03197:20 234.15181:98 279.23630:63 280.23703:11 281.23167:21 281.24832:99 281.27215:21 303.22918:20 305.24859:27 306.24639:8 315.88547:7 320.26415:21 328.29381:21 335.29739:21 381.01960:17 387.82983:21 419.24840:20 420.25368:15 449.30955:21 451.82377:31…	2.60445	12.4513	17.0164	17.1485	20.7748	18.7853	18.7799	22.2199	6.10901	58.7977	38.8801	53.2641	17.8839	16.9867	17.2968	16.3915
1135	12.382	843.657	SM 40:2;O2|SM 29:2;O2/11:0	[M+CH3COO]-	null	0.26	TRUE	10.83	843.66	C45H89N2O6P	SM	VUXAAJCIIQKJRT-UHFFFAOYSA-N	O=C(NC(COP(=O)([O-])OCC[N+](C)(C)C)C(O)C=CCCC=CCCCCCCCCCCCCCCCCCCCC)CCCCCCCCCC	410	FALSE	TRUE	TRUE	o; Normalized unit: pmol_per_10E6_cells; Annotation method: Msp20230802111825_NCDK-TUAT_converted_dev_1	FALSE	FALSE	1135	0	0	0.99	0.32	0.84	0.92	5	2	2.42	435.21	843.65696:8049 843.75423:194 844.61144:1199 844.65876:3924 844.71232:333 844.73218:192 845.60495:970 845.66194:1544 845.70435:278	53.45301:20 53.53683:20 58.39480:39 59.01407:380 62.96487:20 68.04265:29 71.97929:8 74.79229:20 78.95949:1089 88.27872:20 89.36893:20 94.07721:20 96.96768:24 97.98990:20 99.04521:20 100.53092:6 101.93334:20 113.47143:94 113.53814:33 113.85072:20 114.22757:61 114.40496:37 114.69322:40 115.53063:20 115.62183:44 115.70831:58 115.88588:70 116.62867:20 116.74770:20 117.29222:71 117.34961:20 117.40349:…	15.6037	12.4513	17.0164	17.1485	20.7748	18.7853	18.7799	22.2199	18.4541	58.7977	38.8801	53.2641	17.8839	16.9867	17.2968	16.3915
1157	13.514	859.688	SM 41:1;O2|SM 18:1;O2/23:0	[M+CH3COO]-	null	0.07	TRUE	12.76	859.691	C46H93N2O6P	SM	SXZWBNWTCVLZJN-UHFFFAOYSA-N	O=C(NC(COP(=O)([O-])OCC[N+](C)(C)C)C(O)C=CCCCCCCCCCCCCC)CCCCCCCCCCCCCCCCCCCCCC	410	FALSE	TRUE	TRUE	o; Normalized unit: pmol_per_10E6_cells; Annotation method: Msp20230802111825_NCDK-TUAT_converted_dev_1	FALSE	FALSE	1157	0	0	0.99	0.4	0.54	0.93	5	2	2.38	357.63	859.68805:1554 859.74694:34 859.77564:15 860.69103:753 861.54265:35 861.60438:27 861.69035:279 861.76261:24	59.01360:56 59.01896:34 60.01643:20 61.98969:6 61.99245:20 71.01333:20 75.00733:50 78.95747:88 78.96672:20 87.02393:98 89.02660:8 96.10271:20 108.27320:86 121.02747:36 122.98315:57 122.99723:42 141.88026:132 158.97268:20 168.04182:789 175.16633:20 283.26700:29 291.19065:5 333.27436:7 337.30401:17 338.31645:5 346.80523:21 346.89653:159 449.30889:21 469.14334:22 481.54191:22 492.19241:22 495.92444:…	7.05703	9.87567	8.62049	9.8768	9.90456	12.4509	9.16734	11.3236	15.3098	23.1706	18.2451	22.9737	10.4941	11.8268	10.3334	8.41561
1188	13.744	873.705	SM 42:1;O2|SM 23:0;O2/19:1	[M+CH3COO]-	null	0.94	TRUE	12.89	873.707	C47H95N2O6P	SM	UYQXTSNZZYCUJV-UHFFFAOYSA-N	O=C(NC(COP(=O)([O-])OCC[N+](C)(C)C)C(O)CCCCCCCCCCCCCCCCCCCC)CCCCCCCC=CCCCCCCCCC	410	FALSE	TRUE	TRUE	o; Normalized unit: pmol_per_10E6_cells; Annotation method: Msp20230802111825_NCDK-TUAT_converted_dev_1	FALSE	FALSE	1188	0	0	0.99	0.3	0.87	0.92	5	2	2.43	4672.61	873.70405:15893 873.78787:61 873.80908:43 874.05735:55 874.62362:29 874.70729:7324 874.81316:49 875.32725:35 875.63073:71 875.70886:1736 875.78163:39	50.76954:20 59.01415:522 59.01958:151 59.46340:20 61.98896:20 64.11647:20 75.12168:20 77.43273:123 78.95965:981 88.45447:20 93.46907:20 94.42990:34 96.96701:48 98.93828:6 110.38387:92 111.02284:19 111.56888:23 111.61476:122 114.49104:20 115.03247:20 115.28368:20 115.37870:61 117.31386:20 118.10769:20 120.01113:20 122.02035:60 122.08270:25 122.98576:340 123.50461:22 125.00013:21 126.09382:36 126.1…	230.864	232.82	281.183	267.981	290.18	336.102	242.148	318.574	279.874	514.246	336.519	429.844	249.602	281.621	256.729	263.783
1187	13.464	873.704	SM 42:1;O2|SM 24:0;O2/18:1	[M+CH3COO]-	null	0.32	TRUE	12.87	873.707	C47H95N2O6P	SM	QXVRTNPJJMFOMG-UHFFFAOYSA-N	O=C(NC(COP(=O)([O-])OCC[N+](C)(C)C)C(O)CCCCCCCCCCCCCCCCCCCCC)CCCCCCCC=CCCCCCCCC	410	FALSE	TRUE	TRUE	o; Normalized unit: pmol_per_10E6_cells; Annotation method: Msp20230802111825_NCDK-TUAT_converted_dev_1	FALSE	FALSE	1187	0	0	0.99	0.34	0.8	0.93	5	2	2.42	1008.85	873.70437:7717 873.83489:9 874.12774:11 874.43935:11 874.57907:6 874.59935:9 874.70707:3613 874.79173:16 874.82263:9 875.59175:6 875.70900:822 875.80153:10	59.01407:263 60.13835:44 61.98819:250 78.96024:265 83.02477:20 86.31835:59 87.00721:20 88.00416:19 88.01124:20 89.02427:229 90.02496:20 90.03250:20 91.00327:14 96.37706:20 113.02215:20 114.02403:20 115.11963:20 115.14607:47 116.55237:69 117.09937:35 117.46559:20 117.53726:20 118.36156:10 119.48912:20 119.87292:100 122.98444:249 122.99294:94 123.58990:42 123.82171:20 124.99944:20 125.00399:20 127.…	32.1091	40.1788	44.3183	48.267	48.3082	61.2921	38.9835	52.0159	65.928	83.7486	51.8051	73.9403	42.8403	78.5265	50.3856	37.3648
1182	13.315	871.69	SM 42:2;O2|SM 24:1;O2/18:1	[M+CH3COO]-	null	0.88	TRUE	12.55	871.691	C47H93N2O6P	SM	KGSNDTGUBQMAIQ-UHFFFAOYSA-N	O=C(NC(COP(=O)([O-])OCC[N+](C)(C)C)C(O)C=CCCCCCCCCCCCCCCCCCCC)CCCCCCCC=CCCCCCCCC	410	FALSE	TRUE	TRUE	o; Normalized unit: pmol_per_10E6_cells; Annotation method: Msp20230802111825_NCDK-TUAT_converted_dev_1	FALSE	FALSE	1182	0	0	0.99	0.27	0.86	0.93	5	2	2.42	9450.48	871.68908:35083 871.82082:18 872.26844:18 872.29717:26 872.61172:17 872.69260:20642 872.83063:9 873.11347:24 873.32827:14 873.36426:15 873.57102:16 873.61570:20 873.69485:5166	54.33249:43 54.89015:20 59.01469:370 61.98629:10 64.90122:20 73.86506:20 78.95988:668 91.01333:69 91.15609:25 93.27559:20 93.66195:20 94.81151:20 96.97258:20 100.93098:20 103.64794:54 106.78346:34 108.39617:20 112.63468:48 112.83179:20 112.90129:19 112.91500:60 113.00961:17 113.38702:20 115.37506:55 115.80807:20 116.76801:145 117.38130:69 117.88961:30 118.62085:20 118.96972:15 119.75632:36 122.18…	474.612	416.484	573.223	563.056	654.807	659.744	516.683	633.074	469.55	1224.27	700.637	832.209	524.933	483.846	470.861	583.575
1174	12.656	869.673	SM 42:3;O2|SM 25:0;O2/17:3	[M+CH3COO]-	null	0.01	TRUE	11.31	869.675	C47H91N2O6P	SM	VQGOUWQMKQHIHD-UHFFFAOYSA-N	O=C(NC(COP(=O)([O-])OCC[N+](C)(C)C)C(O)CCCCCCCCCCCCCCCCCCCCCC)CCCCCCC=CCC=CCC=CCC	410	FALSE	TRUE	TRUE	o; Normalized unit: pmol_per_10E6_cells; Annotation method: Msp20230802111825_NCDK-TUAT_converted_dev_1	FALSE	FALSE	1174	0	0	0.99	0.36	0.58	0.92	5	2	2.38	457.91	869.67291:2574 869.76606:10 869.80295:10 869.82795:19 870.49340:16 870.67463:1286 870.75310:27 870.77010:24 870.81037:18 871.16986:10 871.26925:18 871.37056:17 871.41003:17 871.55856:22 871.62624:247 871.67752:337 871.74124:18 871.77165:30	59.01388:110 59.37320:35 68.62646:35 78.95973:181 85.52183:29 96.96719:20 122.98652:76 124.99850:20 128.80623:20 152.99106:20 156.95817:64 167.50047:12 168.04294:1101 168.05813:17 168.07140:20 168.08093:20 169.04050:14 207.08127:21 219.32969:21 224.07460:20 226.16837:47 255.22586:21 255.23109:12 281.24457:21 281.25771:21 282.24664:20 283.26265:87 284.26522:21 303.23061:40 304.23724:21 305.24717:2…	7.22753	7.5353	8.37178	7.36655	7.89262	9.35802	7.14329	9.07349	10.6234	16.9635	14.3618	19.6986	7.81364	8.78051	8.41375	7.12683
1216	14.201	901.733	SM 44:1;O2|SM 24:0;O2/20:1	[M+CH3COO]-	null	0.03	TRUE	13.27	901.738	C49H99N2O6P	SM	UCVFJJRSTUJXQG-UHFFFAOYSA-N	O=C(NC(COP(=O)([O-])OCC[N+](C)(C)C)C(O)CCCCCCCCCCCCCCCCCCCCC)CCCCCCCCCC=CCCCCCCCC	410	FALSE	TRUE	TRUE	o; Normalized unit: pmol_per_10E6_cells; Annotation method: Msp20230802111825_NCDK-TUAT_converted_dev_1	FALSE	FALSE	1216	0	0	0.99	0.32	0.48	0.93	5	2	2.35	537.38	901.73508:3464 902.73783:1436 902.78770:154 903.74042:665	59.01404:196 59.02245:20 61.09298:64 61.98747:32 71.01265:12 77.03595:20 78.95825:83 85.46367:21 89.02221:20 105.85308:20 107.03263:22 119.03214:13 121.02325:20 122.98399:52 122.99399:12 141.01393:20 165.01825:22 165.04232:20 166.02143:20 166.04659:20 166.06239:10 167.03076:12 167.05262:61 167.06125:20 167.06877:20 168.02283:20 168.04218:236 168.05482:20 169.04297:17 253.21177:10 268.44993:21 281…	4.07116	3.75287	5.25922	4.29667	3.98058	4.886	2.98809	4.9936	4.55929	3.93922	1.17425	4.5035	3.49641	4.84408	3.91609	2.44836
1213	13.742	899.718	SM 44:2;O2|SM 24:2;O2/20:0	[M+CH3COO]-	null	0.83	TRUE	13.15	899.722	C49H97N2O6P	SM	GUKHEMNBVIXKCD-UHFFFAOYSA-N	O=C(NC(COP(=O)([O-])OCC[N+](C)(C)C)C(O)C=CCCC=CCCCCCCCCCCCCCCC)CCCCCCCCCCCCCCCCCCC	410	FALSE	TRUE	TRUE	o; Normalized unit: pmol_per_10E6_cells; Annotation method: Msp20230802111825_NCDK-TUAT_converted_dev_1	FALSE	FALSE	1213	0	0	0.99	0.43	0.67	0.92	5	2	2.41	775.77	899.71984:1541 900.72215:1124 900.78660:60 900.80823:54 901.71983:395	59.01271:62 61.98751:38 68.01339:20 73.95171:20 78.95961:135 83.02432:20 122.98266:38 124.99762:20 141.01134:20 153.01514:20 159.89145:20 160.89073:8 164.35443:20 168.04220:550 169.04361:20 182.05786:20 188.55811:76 290.03134:21 350.67605:33 367.70614:21 449.27318:21 449.30448:10 486.13887:513 495.57805:55 499.36514:22 518.09994:22 520.91516:22 522.24281:22 525.01106:30 525.11264:85 526.33363:22 …	19.8049	17.8779	26.6957	21.6279	25.3422	25.5159	20.1278	26.9391	21.777	31.8332	20.6599	25.8244	19.9727	21.3789	21.0947	22.4478
1211	13.406	897.703	SM 44:3;O2|SM 25:2;O2/19:1	[M+CH3COO]-	null	0.03	TRUE	12.7	897.707	C49H95N2O6P	SM	MGQWSGIHLROKFE-UHFFFAOYSA-N	O=C(NC(COP(=O)([O-])OCC[N+](C)(C)C)C(O)C=CCCC=CCCCCCCCCCCCCCCCC)CCCCCCCC=CCCCCCCCCC	410	FALSE	TRUE	TRUE	o; Normalized unit: pmol_per_10E6_cells; Annotation method: Msp20230802111825_NCDK-TUAT_converted_dev_1	FALSE	FALSE	1211	0	0	0.98	0.34	0.68	0.92	5	2	2.39	1061.14	897.70308:5709 898.65601:893 898.70568:3056 899.65606:571 899.71097:1536	59.01348:136 59.02041:25 69.50457:17 78.95881:245 84.01544:141 118.16472:20 122.98395:161 123.00015:38 123.87851:20 124.99964:7 132.75122:20 140.77306:18 152.99319:39 157.12325:100 157.13039:8 158.12299:22 158.97640:20 159.08001:39 168.04220:1008 168.06407:20 169.03305:20 169.04411:23 182.05844:20 188.03012:20 196.48040:49 212.36634:20 217.04008:7 219.13698:10 219.17520:21 220.14566:20 222.31843:…	8.44287	6.51286	8.95372	9.36689	9.94063	11.6054	8.23677	9.75096	6.75869	14.0961	1.86084	9.58796	7.3334	7.6082	7.04968	10.9172
960	10.574	404.388	ST 27:1;O	[M+NH4]+	null	0.96	TRUE	9	404.389	C27H46O	ST	HVYWMOMLDIMFJA-UHFFFAOYSA-N	OC1CC2=CCC3C(CCC4(C)C(CCC34)C(C)CCCC(C)C)C2(C)CC1	410	FALSE	TRUE	TRUE	o; Normalized unit: pmol_per_10E6_cells; Annotation method: Msp20230802111825_NCDK-TUAT_converted_dev_1	FALSE	FALSE	960	0	0	0.99	0.89	0.92	0.93	70	2	2.57	140.27	404.38725:2633 405.38973:949 406.39423:223	71.07892:22 71.08560:182 77.03686:43 79.05370:56 81.06924:357 83.08477:185 85.09892:35 91.05271:63 93.06882:188 95.07704:29 95.08490:315 97.10214:122 105.06956:107 107.08516:111 109.10088:309 111.11718:42 117.06979:18 119.08429:146 121.08458:20 121.10039:121 123.11560:102 125.13323:17 129.05366:20 131.08449:20 133.10115:184 135.11635:216 137.13137:90 145.09270:13 145.10076:106 147.09613:20 147.11…	3.18981	2.18093	3.90847	4.12075	3.91005	4.74941	4.15949	5.27921	4.33448	6.48366	6.7931	8.40805	4.51983	4.98153	4.98012	4.09097
948	9.901	402.372	ST 27:2;O	[M+NH4]+	null	0.17	TRUE	7.85	402.373	C27H44O	ST	AVSXSVCZWQODGV-UHFFFAOYSA-N	OC1CC2=CCC3C(CCC4(C)C(CCC34)C(C)CCC=C(C)C)C2(C)CC1	410	FALSE	TRUE	TRUE	o; Normalized unit: pmol_per_10E6_cells; Annotation method: Msp20230802111825_NCDK-TUAT_converted_dev_1	FALSE	FALSE	948	0	0	1	0.15	0.24	0.4	42	2	2.04	78.55	402.37206:1173 402.40447:24 403.12942:13 403.17461:9 403.23135:43 403.31227:25 403.34785:34 403.37545:359 403.39654:19 404.30156:34 404.31656:18 404.33493:40 404.35010:17 404.37876:57	71.08488:20 74.09860:20 77.03851:31 79.05304:46 81.06975:259 83.08399:63 88.07243:20 91.05209:122 93.06986:126 95.08432:231 97.09790:72 101.06099:20 105.06867:72 107.08614:70 109.10036:125 111.11720:28 116.10561:65 117.06806:20 119.08491:58 121.10041:101 123.11537:168 131.08436:17 133.09985:81 135.11612:143 137.12760:65 145.10005:57 147.10321:20 147.11759:213 149.13217:165 151.14889:20 157.10237:…	0.690293	0.405584	0.919758	0.918556	0.885756	1.55404	0.862415	1.35156	1.26941	3.5604	2.72688	4.56944	1.00615	1.32566	1.38764	1.01988
915	14.942	397.381	ST 29:1;O	[M+H-H2O]+	null	0.06	TRUE	10.09	397.383	C29H50O	ST	KZJWDPNRJALLNS-UHFFFAOYSA-N	OC1CC2=CCC3C(CCC4(C)C(CCC34)C(C)CCC(CC)C(C)C)C2(C)CC1	410	FALSE	TRUE	TRUE	o; Normalized unit: pmol_per_10E6_cells; Annotation method: Msp20230802111825_NCDK-TUAT_converted_dev_1	FALSE	FALSE	915	0	0	0.98	0.58	0.6	0.82	34	2	2.38	47.08	397.38097:3871 397.42434:21 397.45855:7 397.85780:12 398.22903:18 398.27366:16 398.30856:51 398.33145:20 398.35240:37 398.38436:1138 398.43179:24 398.97062:10 399.13910:11 399.24808:90 399.27719:27 399.28853:12 399.30900:30 399.34518:259 399.38752:200	71.08368:64 77.03660:65 79.05328:37 81.07050:300 83.08577:110 85.10172:82 91.05355:82 93.06881:77 95.08452:115 97.10054:42 105.06439:53 105.07038:163 107.08395:113 109.10032:144 111.11417:50 115.04651:16 119.08697:55 121.09952:62 123.11741:39 131.08575:14 133.09835:28 133.10399:119 135.11618:87 135.12588:20 137.12995:32 145.10069:77 147.11672:234 149.13116:119 151.14688:16 159.11483:20 161.13111:…	0.0153503	0.0235057	0.0134053	0.0147158	0.01991	0.0113658	0.0270001	0	0.0122571	0.023232	0	0.00731675	0.00800937	0	0.011376	2.07493
2561	15.192	712.641	TG 40:0|TG 8:0_16:0_16:0	[M+NH4]+	null	0.01	TRUE	13.58	712.645	C43H82O6	TG	RFWJYKONNDGWCW-UHFFFAOYSA-N	O=C(OCC(OC(=O)CCCCCCCCCCCCCCC)COC(=O)CCCCCCCCCCCCCCC)CCCCCCC	410	FALSE	TRUE	TRUE	o; Normalized unit: pmol_per_10E6_cells; Annotation method: Msp20230802111825_NCDK-TUAT_converted_dev_1	FALSE	FALSE	2561	0	0	0.96	0.45	0.48	0.85	4	2	2.33	17.46	712.64100:1592 712.70259:50 712.72929:36 713.39222:18 713.44048:24 713.49254:35 713.54937:117 713.60785:71 713.64445:800 713.69401:35 714.50220:33 714.55009:100 714.57932:54 714.61213:38 714.64689:240 714.67416:40	71.08441:47 81.06911:71 83.08563:40 85.09930:54 86.09684:90 95.08383:49 97.09974:35 99.07998:18 109.09982:51 111.11263:20 123.11683:56 125.12954:24 127.11028:100 137.12951:20 183.17297:22 184.07189:45 207.20659:23 211.20423:21 239.22717:21 239.23659:96 256.25937:11 313.26831:26 341.30110:29 411.30838:28 411.34447:137 439.35138:160 439.37644:1836 467.36983:22 467.40306:114 495.39419:183 495.43526:…	0.133021	0.0908854	0.114133	0.0804002	0.121413	0.108558	0.121419	0.144749	0.124122	0.115445	0.119417	0.147178	0.0809818	0.108435	0.132601	0.0487815
2746	15.788	740.672	TG 42:0|TG 8:0_16:0_18:0	[M+NH4]+	null	0.01	TRUE	13.68	740.676	C45H86O6	TG	SXRIIQRGPQMOSV-UHFFFAOYSA-N	O=C(OCC(OC(=O)CCCCCCCCCCCCCCC)COC(=O)CCCCCCCCCCCCCCCCC)CCCCCCC	410	FALSE	TRUE	TRUE	o; Normalized unit: pmol_per_10E6_cells; Annotation method: Msp20230802111825_NCDK-TUAT_converted_dev_1	FALSE	FALSE	2746	0	0	0.95	0.44	0.5	0.84	5	2	2.33	53.75	740.67177:1865 740.73420:24 740.75818:27 740.77655:24 740.86463:10 741.47103:21 741.51891:29 741.58422:16 741.67585:876 741.74544:19 742.01998:15 742.39321:20 742.47090:15 742.48802:8 742.53446:229 742.61007:24 742.67880:246	71.08596:135 74.09674:20 81.06933:99 83.08373:104 85.06463:20 85.10001:139 95.08513:75 97.10094:183 99.11607:20 109.09986:163 111.11499:43 123.11622:30 127.10962:72 127.12025:20 137.12826:20 151.14527:34 155.14086:20 159.11481:20 183.16704:35 183.17361:64 184.07103:44 185.07467:33 201.14621:21 201.15031:21 211.20307:65 221.22529:45 239.23512:102 249.25743:21 256.26268:21 257.21304:21 267.26756:30…	0.203179	0.133054	0.19223	0.152344	0.190975	0.183431	0.175407	0.225102	0.171345	0.197421	0.188851	0.237292	0.130415	0.230296	0.197644	0.244207
2916	16.424	768.704	TG 44:0|TG 14:0_14:0_16:0	[M+NH4]+	null	0.06	TRUE	13.99	768.708	C47H90O6	TG	AMXRERGJDVUTMF-UHFFFAOYSA-N	O=C(OCC(OC(=O)CCCCCCCCCCCCC)COC(=O)CCCCCCCCCCCCCCC)CCCCCCCCCCCCC	410	FALSE	TRUE	TRUE	o; Normalized unit: pmol_per_10E6_cells; Annotation method: Msp20230802111825_NCDK-TUAT_converted_dev_1	FALSE	FALSE	2916	0	0	0.99	0.64	0.74	0.9	4	2	2.46	213.39	768.70533:2499 768.75773:9 769.23453:11 769.42909:25 769.46184:11 769.48269:6 769.55202:20 769.63355:11 769.70813:1187 770.48391:16 770.50736:10 770.56152:15 770.60811:10 770.63938:9 770.71319:347	71.08413:102 81.06979:63 83.08528:35 85.10147:52 95.08476:131 97.09971:108 99.11671:25 109.09962:79 111.11777:33 113.13220:8 123.11548:42 125.13114:9 127.14565:9 133.08365:18 137.13179:87 151.14386:23 179.17890:10 183.17184:35 193.19426:39 211.19108:10 211.20435:198 221.13711:26 221.22080:10 221.22842:31 228.23008:10 229.21806:10 239.15766:11 239.23547:95 256.26465:27 257.20987:4 257.21431:13 267…	0.634504	0.434926	0.687748	0.618473	0.639447	0.757001	0.59168	0.777385	0.610847	0.786694	0.665722	0.898638	0.42775	0.74773	0.560864	0.804894
2901	15.817	766.687	TG 44:1|TG 14:0_16:0_14:1	[M+NH4]+	null	0.06	TRUE	13.79	766.692	C47H88O6	TG	LKQZQPJLOPLSMV-UHFFFAOYSA-N	O=C(OCC(OC(=O)CCCCCCCCCCCCCCC)COC(=O)CCCCCCCCCCCCC)CCCCCCCC=CCCCC	410	FALSE	TRUE	TRUE	o; Normalized unit: pmol_per_10E6_cells; Annotation method: Msp20230802111825_NCDK-TUAT_converted_dev_1	FALSE	FALSE	2901	0	0	0.99	0.4	0.47	0.84	5	2	2.32	60.61	766.68925:2118 766.75230:25 766.98662:6 767.12644:9 767.30302:10 767.40847:12 767.42995:47 767.45468:10 767.53667:18 767.58468:16 767.69313:1033 767.75125:15 767.77119:14 768.00054:10 768.37901:6 768.43552:18 768.53293:17 768.55328:36 768.59519:10 768.61935:6 768.69600:311 768.74700:10	71.08446:105 74.09669:22 81.06982:102 83.08554:107 85.10044:58 93.06770:18 95.08522:84 97.09955:47 99.11472:20 105.07116:8 109.10006:64 111.11689:26 121.09862:26 123.11484:34 133.08450:20 135.11565:20 137.13215:19 149.13022:16 177.16424:13 183.17081:135 193.19081:27 209.18805:57 211.20604:114 219.20967:13 229.21809:43 237.21979:124 239.23467:53 256.26269:21 257.21037:21 265.25154:21 285.23722:21 …	0.214565	0.15716	0.213322	0.259331	0.202062	0.258747	0.20138	0.235075	0.187824	0.342051	0.345018	0.461731	0.148768	0.263352	0.190238	0.364062
3079	17.234	796.738	TG 46:0|TG 14:0_16:0_16:0	[M+NH4]+	null	0.56	TRUE	14.28	796.739	C49H94O6	TG	JWVXCFSNEOMSHH-UHFFFAOYSA-N	O=C(OCC(OC(=O)CCCCCCCCCCCCCCC)COC(=O)CCCCCCCCCCCCCCC)CCCCCCCCCCCCC	410	FALSE	TRUE	TRUE	o; Normalized unit: pmol_per_10E6_cells; Annotation method: Msp20230802111825_NCDK-TUAT_converted_dev_1	FALSE	FALSE	3079	0	0	0.98	0.72	0.81	0.89	4	2	2.49	111.52	796.73606:3948 796.80692:29 796.85374:17 797.34328:17 797.39015:20 797.53610:20 797.59185:16 797.73915:2153 797.86918:24 797.92656:19 798.45006:13 798.58647:17 798.74362:557	71.08407:61 81.06773:175 83.08548:76 85.10108:78 95.08491:198 97.10021:78 109.09993:85 111.11745:41 113.13148:20 123.10631:20 123.11522:58 125.13463:20 127.14142:20 133.08403:20 137.13139:33 151.14757:20 155.17677:20 183.17548:20 193.19429:20 211.20558:133 221.21778:23 221.22736:21 239.23511:283 256.26190:85 285.23742:42 313.27220:50 495.36290:22 495.40272:79 495.43972:323 495.46991:58 509.44168:…	1.21919	0.872802	1.20085	1.19242	1.3663	1.36829	1.21468	1.96665	1.06721	1.55754	1.26879	1.58099	1.10809	1.90773	1.35116	1.33209
3063	16.523	794.721	TG 46:1|TG 14:0_16:0_16:1	[M+NH4]+	null	0.71	TRUE	14.02	794.723	C49H92O6	TG	JYICXCHHKWVGEI-UHFFFAOYSA-N	O=C(OCC(OC(=O)CCCCCCCCCCCCCCC)COC(=O)CCCCCCCCCCCCC)CCCCCCCC=CCCCCCC	410	FALSE	TRUE	TRUE	o; Normalized unit: pmol_per_10E6_cells; Annotation method: Msp20230802111825_NCDK-TUAT_converted_dev_1	FALSE	FALSE	3063	0	0	1	0.59	0.68	0.92	5	2	2.45	162.83	794.72167:3682 794.78771:14 795.07896:15 795.10974:9 795.39005:11 795.47164:9 795.59013:13 795.61668:9 795.64586:14 795.72474:1931 796.37600:20 796.54110:22 796.59141:10 796.63581:6 796.66170:16 796.72861:486	71.08492:80 79.05115:10 81.07028:118 83.07496:10 83.08584:131 85.10120:81 93.06768:31 95.08483:171 97.10114:55 99.11586:33 107.08619:20 109.10028:99 111.11738:49 113.09348:7 113.13265:10 121.09899:32 123.11282:36 125.13130:11 127.10878:11 130.15923:32 135.10224:10 135.11554:31 135.12388:10 137.13457:43 149.13103:17 151.14474:10 153.12730:36 165.16096:10 179.17911:10 183.16651:26 183.17457:28 184.…	1.34278	0.93663	1.65203	1.54266	1.55356	2.10139	1.27184	1.80174	1.57255	1.76774	1.67072	2.39098	0.998775	1.77926	1.34934	2.55943
3049	15.916	792.703	TG 46:2|TG 12:0_16:1_18:1	[M+NH4]+	null	0.06	TRUE	13.82	792.708	C49H90O6	TG	MIEULIUWCBAVBF-UHFFFAOYSA-N	O=C(OCC(OC(=O)CCCCCCCC=CCCCCCC)COC(=O)CCCCCCCCCCC)CCCCCCCC=CCCCCCCCC	410	FALSE	TRUE	TRUE	o; Normalized unit: pmol_per_10E6_cells; Annotation method: Msp20230802111825_NCDK-TUAT_converted_dev_1	FALSE	FALSE	3049	0	0	0.99	0.45	0.49	0.89	5	2	2.37	114.02	792.70571:2982 792.77603:15 793.17404:9 793.23821:13 793.34192:9 793.52665:11 793.55450:13 793.57566:11 793.70843:1540 793.77635:10 793.81552:6 793.97339:11 794.11531:10 794.13754:14 794.17476:10 794.37953:10 794.39977:18 794.58024:12 794.60800:17 794.63409:6 794.65667:23 794.71176:457 794.76122:16 794.78045:14 794.80498:15	71.08512:13 81.06991:20 83.08599:20 95.08416:20 111.11543:38 133.08482:21 133.08981:20 149.13245:9 185.15248:20 209.19200:21 219.20764:21 237.21671:34 257.20557:21 339.28587:21 493.40234:47 493.42395:141 493.44361:41 519.44160:71 521.41058:22 521.42989:93 521.45421:371 521.47657:22 536.54409:22 547.44023:22 547.46951:205 549.47256:56 549.48888:231 575.49680:157 575.51106:126 607.55087:22 775.6736…	0.342308	0.203575	0.320076	0.388419	0.343688	0.426156	0.266911	0.380109	0.33468	0.450302	0.467783	0.577035	0.202756	0.356929	0.29161	0.560287
3138	16.903	808.735	TG 47:1|TG 15:0_16:0_16:1	[M+NH4]+	null	0.06	TRUE	14.21	808.739	C50H94O6	TG	RCYIETYFTUBXFK-UHFFFAOYSA-N	O=C(OCC(OC(=O)CCCCCCCCCCCCCCC)COC(=O)CCCCCCCCCCCCCC)CCCCCCCC=CCCCCCC	410	FALSE	TRUE	TRUE	o(14:0_16:0_17:1); Normalized unit: pmol_per_10E6_cells; Annotation method: Msp20230802111825_NCDK-TUAT_converted_dev_1	FALSE	FALSE	3138	0	0	0.99	0.36	0.4	0.88	5	2	2.32	76.35	808.73613:1584 808.79782:17 809.58330:11 809.61218:11 809.64161:6 809.73890:868 810.50455:6 810.52574:13 810.55515:20 810.59454:23 810.74160:225 810.82241:9	71.08553:30 81.07056:107 83.08462:26 85.09927:87 95.08410:25 97.10292:27 109.10031:24 111.11530:64 123.11539:22 137.12896:16 137.13672:25 139.14348:13 184.06738:20 211.20639:44 219.21014:20 223.20663:20 225.21571:21 237.22066:15 238.96824:18 239.23312:39 247.23851:21 251.22854:21 265.25002:88 313.26335:15 395.36221:21 495.43698:64 507.43501:47 509.39369:26 509.45482:271 521.45482:118 523.46957:27…	0.255664	0.179468	0.251633	0.401552	0.286362	0.314003	0.229253	0.307093	0.256713	0.277942	0.256133	0.32623	0.198402	0.255514	0.219302	0.337772
3217	18.166	824.77	TG 48:0|TG 16:0_16:0_16:0	[M+NH4]+	null	0.39	TRUE	14.6	824.77	C51H98O6	TG	PVNIQBQSYATKKL-UHFFFAOYSA-N	O=C(OCC(OC(=O)CCCCCCCCCCCCCCC)COC(=O)CCCCCCCCCCCCCCC)CCCCCCCCCCCCCCC	410	FALSE	TRUE	TRUE	o; Normalized unit: pmol_per_10E6_cells; Annotation method: Msp20230802111825_NCDK-TUAT_converted_dev_1	FALSE	FALSE	3217	0	0	1	0.73	0.79	0.83	3	2	2.46	247.67	824.76864:2712 824.82308:34 824.96648:9 825.42236:9 825.63850:11 825.68091:15 825.77168:1369 825.82347:39 826.51501:16 826.54531:10 826.77463:418	71.04842:4 71.07856:5 71.08533:78 81.06982:49 83.08516:89 85.06241:4 85.08906:4 85.10102:45 85.10949:6 93.06868:6 95.08558:130 97.10059:23 99.08065:8 99.11574:18 109.10155:61 111.11550:13 113.13183:10 123.11667:31 125.13070:8 127.14783:4 137.13229:14 139.14537:7 143.13891:4 151.14829:9 155.17765:6 165.16348:9 179.18336:7 184.07298:5 193.19372:6 211.20583:15 221.22487:19 228.22799:4 239.20097:8 23…	1.27298	0.995637	1.3667	1.14117	2.55664	1.2398	0.773	6.5942	1.00297	2.59105	0.806584	1.23251	1.2085	5.69566	1.28528	0.584178
3207	17.34	822.754	TG 48:1|TG 14:0_16:0_18:1	[M+NH4]+	null	0.94	TRUE	14.28	822.755	C51H96O6	TG	GPXZOHHIWJNYTJ-UHFFFAOYSA-N	O=C(OCC(OC(=O)CCCCCCCCCCCCCCC)COC(=O)CCCCCCCCCCCCC)CCCCCCCC=CCCCCCCCC	410	FALSE	TRUE	TRUE	o; Normalized unit: pmol_per_10E6_cells; Annotation method: Msp20230802111825_NCDK-TUAT_converted_dev_1	FALSE	FALSE	3207	0	0	0.99	0.64	0.71	0.9	5	2	2.46	806.37	822.75215:6120 822.84254:35 823.29716:42 823.45510:40 823.75643:3000 823.82863:39 824.75999:904 824.81937:38	71.08504:84 71.09017:66 79.05396:10 81.06939:201 83.08524:106 85.10081:87 85.11141:10 87.07745:10 93.07029:12 95.08504:271 97.10002:137 97.10644:17 99.07839:27 99.11489:23 107.08310:16 109.10067:93 111.11689:46 113.13024:11 113.13677:10 121.10122:56 122.73928:10 123.11673:75 125.13186:34 127.14718:10 135.11635:39 137.12572:27 137.13264:30 139.11045:10 139.14512:4 141.12955:9 149.13140:44 151.1475…	4.81366	3.42083	5.7487	5.53384	5.78679	7.25002	5.3454	7.89573	5.63959	5.51793	5.79755	6.65166	4.77203	6.89226	5.5392	9.75539
3199	16.627	820.739	TG 48:2|TG 14:0_16:1_18:1	[M+NH4]+	null	0.86	TRUE	14.07	820.739	C51H94O6	TG	QABWZGMVIDDGGI-UHFFFAOYSA-N	O=C(OCC(OC(=O)CCCCCCCC=CCCCCCC)COC(=O)CCCCCCCCCCCCC)CCCCCCCC=CCCCCCCCC	410	FALSE	TRUE	TRUE	o; Normalized unit: pmol_per_10E6_cells; Annotation method: Msp20230802111825_NCDK-TUAT_converted_dev_1	FALSE	FALSE	3199	0	0	0.98	0.6	0.69	0.88	5	2	2.43	230.77	820.73526:6438 820.80378:18 820.83481:11 821.12233:9 821.18394:23 821.48069:10 821.53707:23 821.63597:11 821.73859:3291 821.83118:9 821.85680:8 822.13993:10 822.16502:13 822.18451:12 822.30887:9 822.45174:10 822.58398:9 822.63429:11 822.74182:942	71.04990:4 71.08572:45 79.05340:14 81.06975:142 83.08536:113 85.06437:10 85.10019:79 87.04582:4 89.05985:4 91.05390:4 93.06931:31 95.08521:132 97.06250:4 97.10055:82 99.08016:6 99.11663:4 101.09743:5 107.08648:27 109.10030:99 111.07954:9 111.08492:6 111.11576:49 113.09568:6 113.13392:8 115.11041:4 119.08454:5 121.10087:81 123.11579:54 125.09337:7 125.13026:12 127.07408:4 127.11163:4 127.14753:4 1…	2.16048	1.31946	2.56565	2.21821	2.39771	3.25572	1.97804	3.01095	2.29775	2.40083	2.55862	3.37783	1.67637	2.52862	2.11945	3.72548
3195	16.024	818.719	TG 48:3|TG 14:1_16:1_18:1	[M+NH4]+	null	0.06	TRUE	13.9	818.723	C51H92O6	TG	ZIGMEVARAPDBLA-UHFFFAOYSA-N	O=C(OCC(OC(=O)CCCCCCCC=CCCCCCC)COC(=O)CCCCCCCC=CCCCCCCCC)CCCCCCCC=CCCCC	410	FALSE	TRUE	TRUE	o; Normalized unit: pmol_per_10E6_cells; Annotation method: Msp20230802111825_NCDK-TUAT_converted_dev_1	FALSE	FALSE	3195	0	0	0.99	0.53	0.63	0.89	5	2	2.41	54.19	818.72113:2223 818.80870:9 818.83946:11 819.11813:11 819.15175:11 819.18296:36 819.27286:9 819.42507:9 819.44784:8 819.52844:13 819.59116:9 819.63364:18 819.72381:1117 819.81593:15 819.99466:9 820.18743:43 820.60610:24 820.64205:16 820.72794:380 820.77387:9	71.04971:10 71.08467:11 79.05630:26 81.07082:113 83.07865:42 83.08546:87 85.06443:15 85.09862:10 93.06896:17 95.08477:79 97.09468:46 97.10106:65 107.07852:10 107.08514:17 109.10022:37 111.07921:18 111.11472:55 113.09491:10 121.08656:27 121.09982:54 123.11649:26 125.09415:12 125.13282:10 135.11514:65 137.13109:22 137.13807:10 139.10962:15 139.14838:10 149.13243:52 151.14683:10 153.12728:29 167.143…	0.217531	0.159175	0.216459	0.210706	0.238838	0.318356	0.220384	0.284227	0.248245	0.275517	0.309384	0.414287	0.168863	0.245086	0.201417	0.44743
3280	17.766	836.768	TG 49:1|TG 15:0_16:0_18:1	[M+NH4]+	null	0.06	TRUE	14.38	836.77	C52H98O6	TG	IVRUJYRTYXTTIH-UHFFFAOYSA-N	O=C(OCC(OC(=O)CCCCCCCCCCCCCCC)COC(=O)CCCCCCCCCCCCCC)CCCCCCCC=CCCCCCCCC	410	FALSE	TRUE	TRUE	o; Normalized unit: pmol_per_10E6_cells; Annotation method: Msp20230802111825_NCDK-TUAT_converted_dev_1	FALSE	FALSE	3280	0	0	0.98	0.48	0.53	0.86	5	2	2.36	124.35	836.76649:4267 836.84602:29 837.04504:12 837.52552:13 837.66203:7 837.69555:25 837.77053:2451 838.22274:19 838.54788:13 838.77326:669	71.08520:43 74.09556:20 81.06943:98 83.08338:109 83.08826:77 85.10038:41 93.07136:20 95.08555:124 97.10141:41 99.11551:35 109.10097:60 111.08128:14 111.11650:72 121.10142:21 123.11760:46 125.13117:54 135.11661:126 137.13081:64 149.12961:33 151.14549:49 153.12839:20 155.17698:23 165.16502:11 185.15105:18 207.20800:20 211.20450:60 219.20933:21 225.22209:125 237.21750:59 239.23655:132 242.24659:38 2…	0.455699	0.320941	0.543668	0.591822	0.552781	0.670143	0.528331	0.709498	0.508543	0.474717	0.447615	0.536568	0.465461	0.568619	0.510912	0.713929
3267	16.995	834.752	TG 49:2|TG 16:0_16:1_17:1	[M+NH4]+	null	0.01	TRUE	14.22	834.755	C52H96O6	TG	UNLQNCABWOVYJJ-UHFFFAOYSA-N	O=C(OCC(OC(=O)CCCCCCCC=CCCCCCC)COC(=O)CCCCCCCCCCCCCCC)CCCCCCCC=CCCCCCCC	410	FALSE	TRUE	TRUE	o (15:0_16:1_18:1); Normalized unit: pmol_per_10E6_cells; Annotation method: Msp20230802111825_NCDK-TUAT_converted_dev_1	FALSE	FALSE	3267	0	0	0.99	0.37	0.43	0.8	5	2	2.29	150.41	834.75195:2675 834.81078:15 834.83164:14 835.23746:23 835.41744:6 835.42735:6 835.54173:15 835.60887:13 835.63086:14 835.75552:1558 835.78156:1124 835.83053:10 835.99892:11 836.23686:11 836.54906:10 836.76183:391 836.81793:12	71.08560:43 74.09772:10 79.05464:73 81.07000:38 83.08589:41 83.09090:5 85.06257:12 85.10015:21 93.07105:13 95.08497:78 97.06319:21 97.10128:56 99.08058:15 107.08452:22 109.09422:18 109.10155:45 111.11529:22 113.09392:15 113.09861:10 113.13170:10 121.10133:33 123.11441:82 125.09184:10 125.13499:26 127.11326:10 133.08623:10 135.11698:89 137.13122:18 139.10965:34 149.11898:10 149.13228:37 151.14813:…	0.274641	0.288919	0.349224	0.39758	0.366808	0.57193	0.316886	0.416082	0.432178	0.449736	0.465392	0.505796	0.361705	0.391006	0.348689	0.497111
3351	19.224	852.8	TG 50:0|TG 16:0_16:0_18:0	[M+NH4]+	null	0.17	TRUE	14.97	852.802	C53H102O6	TG	DQKMNCLZNGAXNX-UHFFFAOYSA-N	O=C(OCC(OC(=O)CCCCCCCCCCCCCCC)COC(=O)CCCCCCCCCCCCCCCCC)CCCCCCCCCCCCCCC	410	FALSE	TRUE	TRUE	o; Normalized unit: pmol_per_10E6_cells; Annotation method: Msp20230802111825_NCDK-TUAT_converted_dev_1	FALSE	FALSE	3351	0	0	1	0.79	0.83	0.89	4	2	2.51	528.77	852.79986:1459 852.85872:16 852.91451:11 853.58124:11 853.70514:9 853.80352:790 853.94128:7 854.52253:9 854.55792:11 854.57904:20 854.71273:11 854.75887:18 854.80656:264	71.08506:50 81.07026:32 83.08618:27 85.10133:35 95.08473:93 97.10031:61 99.11537:19 109.10110:82 111.11950:10 113.13087:10 123.11189:21 123.11758:13 137.13640:10 151.15008:7 165.16276:16 179.17897:10 239.23504:124 239.24942:10 249.26436:11 256.26282:32 267.26666:37 313.27504:29 341.30654:11 551.50170:2150 552.46541:66 552.48126:30 552.50096:11 553.52489:17 578.53063:28 578.83546:12 579.46611:89 5…	0.273514	0.322668	0.628345	0.245172	1.8287	0.415622	0.139157	6.83298	0.385794	1.00303	0.168523	0.212982	0.283738	5.27971	0.269464	0.108559
3340	18.261	850.785	TG 50:1|TG 16:0_16:0_18:1	[M+NH4]+	null	0.94	TRUE	14.62	850.786	C53H100O6	TG	YHMDGPZOSGBQRH-UHFFFAOYSA-N	O=C(OCC(OC(=O)CCCCCCCCCCCCCCC)COC(=O)CCCCCCCCCCCCCCC)CCCCCCCC=CCCCCCCCC	410	FALSE	TRUE	TRUE	o; Normalized unit: pmol_per_10E6_cells; Annotation method: Msp20230802111825_NCDK-TUAT_converted_dev_1	FALSE	FALSE	3340	0	0	1	0.74	0.8	0.9	4	2	2.5	1531.39	850.78462:6411 850.87632:15 850.89817:11 851.25434:10 851.45884:6 851.48058:12 851.49314:6 851.58186:9 851.65312:9 851.70643:21 851.78753:3744 851.86156:17 851.88127:10 851.94534:11 852.21051:11 852.23658:12 852.29880:16 852.40250:9 852.79066:985 852.85006:12 852.86192:10	71.08477:156 79.05314:20 81.06972:111 83.08414:112 85.10060:109 93.07152:40 95.08496:157 97.10201:58 99.11431:54 109.10019:114 111.11578:80 121.09834:141 123.11569:36 125.13067:57 135.11557:20 137.13062:79 137.13629:20 139.14497:20 149.13122:34 151.14949:32 163.14674:20 165.16187:60 183.17192:20 211.19849:7 211.20660:73 219.21125:21 221.22533:65 239.23741:288 239.25073:85 247.23937:64 256.26153:6…	10.7128	7.16159	12.3962	12.2989	13.0714	14.8542	12.5043	17.7908	12.2349	10.6668	9.40964	11.622	12.7724	14.2842	12.3513	14.97
3331	17.438	848.769	TG 50:2|TG 16:0_16:1_18:1	[M+NH4]+	null	0.94	TRUE	14.3	848.77	C53H98O6	TG	TWJCMQZMAPGUSG-UHFFFAOYSA-N	O=C(OCC(OC(=O)CCCCCCCC=CCCCCCC)COC(=O)CCCCCCCCCCCCCCC)CCCCCCCC=CCCCCCCCC	410	FALSE	TRUE	TRUE	o; Normalized unit: pmol_per_10E6_cells; Annotation method: Msp20230802111825_NCDK-TUAT_converted_dev_1	FALSE	FALSE	3331	0	0	1	0.71	0.8	0.91	5	2	2.5	1303.24	848.76910:5964 848.83487:12 848.92987:10 849.05148:6 849.25322:11 849.29669:10 849.63010:11 849.77220:3226 849.86121:20 850.04958:11 850.14111:10 850.24663:13 850.27840:11 850.42788:6 850.48788:6 850.56113:13 850.60389:15 850.68884:15 850.73176:151 850.77619:891 850.83426:14	71.08443:59 79.05399:7 81.07009:142 83.08505:128 85.06613:10 85.10274:58 93.06848:31 95.08462:171 97.10042:96 99.07785:12 99.08235:10 99.11764:22 107.08296:35 109.10050:52 111.08004:13 111.11563:43 113.09510:9 113.10023:10 121.10042:73 123.11635:53 125.09760:10 125.13087:25 135.11481:71 137.13178:42 139.11035:43 139.14733:25 141.12477:10 147.06346:10 149.13025:53 151.13032:10 151.14496:34 153.126…	9.09216	5.7265	11.0859	9.98583	10.9963	13.789	9.81038	13.7545	10.5022	10.2204	10.4528	13.8248	9.01738	11.767	10.0219	14.7219
3326	16.748	846.754	TG 50:3|TG 16:1_16:1_18:1	[M+NH4]+	null	0.46	TRUE	14.09	846.755	C53H96O6	TG	UFHNZOACKFBCOM-UHFFFAOYSA-N	O=C(OCC(OC(=O)CCCCCCCC=CCCCCCC)COC(=O)CCCCCCCC=CCCCCCCCC)CCCCCCCC=CCCCCCC	410	FALSE	TRUE	TRUE	o; Normalized unit: pmol_per_10E6_cells; Annotation method: Msp20230802111825_NCDK-TUAT_converted_dev_1	FALSE	FALSE	3326	0	0	0.98	0.64	0.74	0.89	4	2	2.45	249.8	846.75076:3429 846.84163:6 846.88910:11 846.92400:10 847.04974:6 847.22740:10 847.26694:10 847.28889:14 847.38668:18 847.75411:1797 847.83260:9 847.89245:9 848.29741:12 848.48730:6 848.53551:10 848.56212:13 848.62223:14 848.63676:10 848.68768:22 848.75810:561	71.04891:8 71.08522:23 77.03639:5 79.05336:7 81.06909:67 83.08510:64 85.06564:22 85.10012:14 91.05365:4 93.07088:12 95.08598:59 95.08944:88 97.07056:5 97.09975:59 99.07767:11 99.11628:5 100.07534:5 101.09459:5 107.08556:19 109.10071:30 111.08059:18 111.11377:30 113.09682:25 115.11312:45 119.08600:18 121.10017:84 123.11668:36 123.12242:25 125.09737:25 125.12759:5 125.13351:5 127.10781:2 133.10233:…	1.1708	0.645408	1.32833	1.16635	1.29532	1.67586	1.11227	1.55099	1.16699	1.31323	1.3839	1.80558	0.898904	1.33468	1.11097	1.77613
3387	18.754	864.797	TG 51:1|TG 16:0_17:0_18:1	[M+NH4]+	null	0.04	TRUE	14.74	864.802	C54H102O6	TG	RHDRMOUSDQDVCE-UHFFFAOYSA-N	O=C(OCC(OC(=O)CCCCCCCCCCCCCCCC)COC(=O)CCCCCCCCCCCCCCC)CCCCCCCC=CCCCCCCCC	410	FALSE	TRUE	TRUE	o; Normalized unit: pmol_per_10E6_cells; Annotation method: Msp20230802111825_NCDK-TUAT_converted_dev_1	FALSE	FALSE	3387	0	0	0.98	0.54	0.58	0.87	5	2	2.39	224.01	864.79830:2524 864.86504:16 865.09121:9 865.51758:9 865.61249:10 865.72455:29 865.80121:1260 866.24649:11 866.30776:13 866.74239:10 866.80426:363 866.86380:10	71.08441:27 73.07626:10 74.09653:64 81.06937:62 83.08504:25 85.10359:62 95.08727:81 97.09410:10 97.10028:53 107.08424:10 109.10203:40 111.11593:20 121.10072:24 123.11476:20 123.12097:4 125.13161:13 135.11552:12 137.12953:10 149.12941:45 151.14713:14 155.17784:10 177.15916:10 179.17676:11 221.22622:10 225.21975:23 235.23835:10 237.21676:10 239.22088:10 239.23577:81 247.23877:16 251.23375:35 253.25…	0.278081	0.227897	0.330899	0.400848	0.373839	0.400736	0.333498	0.503274	0.362602	0.403978	0.30213	0.37999	0.400153	0.425902	0.374958	0.351366
3379	17.864	862.783	TG 51:2|TG 16:0_17:1_18:1	[M+NH4]+	null	0.11	TRUE	14.46	862.786	C54H100O6	TG	QLIUVBJPQMDRHV-UHFFFAOYSA-N	O=C(OCC(OC(=O)CCCCCCCC=CCCCCCCC)COC(=O)CCCCCCCCCCCCCCC)CCCCCCCC=CCCCCCCCC	410	FALSE	TRUE	TRUE	o; Normalized unit: pmol_per_10E6_cells; Annotation method: Msp20230802111825_NCDK-TUAT_converted_dev_1	FALSE	FALSE	3379	0	0	0.98	0.6	0.67	0.89	5	2	2.43	300.18	862.78242:6713 862.86851:11 863.21624:11 863.25404:9 863.47722:6 863.67971:16 863.70772:15 863.78642:3741 863.84056:19 863.86300:6 863.95369:6 863.99927:11 864.03558:9 864.19260:9 864.21525:11 864.62085:17 864.65209:11 864.70534:21 864.78934:1111	71.08586:87 74.09534:14 77.03738:8 79.05260:20 81.06894:93 83.08535:112 85.06339:10 85.10025:51 93.06826:10 95.08495:134 97.10030:78 99.08059:10 99.11646:14 107.08437:13 109.10057:169 111.08081:89 111.11695:65 121.10114:88 123.11514:95 125.09846:5 125.13043:29 127.14644:17 135.11595:62 135.12240:18 137.13114:41 139.11143:10 149.13230:64 151.14728:31 151.17239:31 153.12749:24 163.14811:26 165.1626…	0.579528	0.421901	0.718741	0.727253	0.70448	0.863982	0.645457	0.953549	0.702775	0.648289	0.642843	0.827546	0.661853	0.754955	0.688156	0.84238
3373	17.128	860.767	TG 51:3|TG 16:1_17:1_18:1	[M+NH4]+	null	0.03	TRUE	14.28	860.77	C54H98O6	TG	VMZMPPFYTBICED-UHFFFAOYSA-N	O=C(OCC(OC(=O)CCCCCCCC=CCCCCCCC)COC(=O)CCCCCCCC=CCCCCCCCC)CCCCCCCC=CCCCCCC	410	FALSE	TRUE	TRUE	o; Normalized unit: pmol_per_10E6_cells; Annotation method: Msp20230802111825_NCDK-TUAT_converted_dev_1	FALSE	FALSE	3373	0	0	0.99	0.54	0.59	0.89	5	2	2.4	78.77	860.76746:1209 860.86935:6 860.93778:10 861.20853:16 861.46288:9 861.68184:16 861.76940:819 862.20167:12 862.71614:12 862.77255:286	71.08589:19 79.05369:10 81.06826:16 83.08456:24 93.07003:14 95.08502:64 97.10046:48 97.10621:10 105.06968:16 107.08403:10 109.10171:22 111.08094:10 111.11481:7 121.10275:56 123.11037:10 123.11808:23 133.09876:10 135.11572:28 137.12859:22 139.10867:10 149.13316:16 151.14881:10 153.12813:15 163.14668:11 177.16194:38 219.20862:31 233.22487:16 237.22216:68 247.24204:14 249.21737:10 251.23759:39 263.2…	0.169612	0.13219	0.191923	0.196292	0.231537	0.25881	0.197156	0.241415	0.184925	0.190307	0.19778	0.22701	0.160892	0.233091	0.193033	0.261601
3436	20.274	880.832	TG 52:0|TG 16:0_18:0_18:0	[M+NH4]+	null	0.17	TRUE	15.39	880.833	C55H106O6	TG	SDNYRTVJOFMYIW-UHFFFAOYSA-N	O=C(OCC(OC(=O)CCCCCCCCCCCCCCCCC)COC(=O)CCCCCCCCCCCCCCCCC)CCCCCCCCCCCCCCC	410	FALSE	TRUE	TRUE	o; Normalized unit: pmol_per_10E6_cells; Annotation method: Msp20230802111825_NCDK-TUAT_converted_dev_1	FALSE	FALSE	3436	0	0	1	0.79	0.86	0.85	4	2	2.5	579.26	880.83195:8990 880.90605:14 881.21331:11 881.34756:10 881.55146:11 881.57327:6 881.74858:22 881.83562:4934 881.90632:24 881.98715:16 882.02863:9 882.15218:6 882.56694:9 882.67171:9 882.74728:6 882.83853:1207 882.90048:12 882.91951:11 882.93928:9	71.07854:10 71.08530:128 81.07045:144 83.08508:142 85.10089:101 95.08519:175 97.10140:121 99.07961:23 99.11628:44 109.10110:130 111.11638:68 113.13170:38 123.11563:112 125.12586:10 125.13458:65 127.14783:9 137.13143:52 141.16407:33 151.14767:32 153.16313:15 155.17493:10 165.16343:41 167.18054:10 179.17092:10 179.17541:10 184.07212:10 193.19485:22 207.20713:16 221.22130:25 239.23655:240 249.25876:…	0.130293	0.184577	0.504558	0.136584	2.20234	0.399033	0.0897445	8.6234	0.31393	0.356684	0.108655	0.0855601	0.131018	5.64918	0.114436	0.103761
3429	19.324	878.816	TG 52:1|TG 16:0_18:0_18:1	[M+NH4]+	null	0.83	TRUE	14.91	878.817	C55H104O6	TG	NPCZZYKITFKRQZ-UHFFFAOYSA-N	O=C(OCC(OC(=O)CCCCCCCCCCCCCCCCC)COC(=O)CCCCCCCCCCCCCCC)CCCCCCCC=CCCCCCCCC	410	FALSE	TRUE	TRUE	o; Normalized unit: pmol_per_10E6_cells; Annotation method: Msp20230802111825_NCDK-TUAT_converted_dev_1	FALSE	FALSE	3429	0	0	1	0.8	0.88	0.91	5	2	2.54	408.13	878.81595:3613 879.10937:6 879.40819:14 879.56513:10 879.59013:6 879.72206:11 879.81915:2200 879.90838:12 880.15019:9 880.27726:8 880.59411:9 880.82192:575 880.88964:16	71.08560:61 81.06909:84 83.08518:60 85.06541:4 85.10133:28 87.04561:5 93.06779:6 95.08480:64 97.10110:39 99.07911:8 99.11518:6 107.08449:6 107.96384:4 109.10027:51 109.11558:4 111.11662:31 113.09428:8 113.12886:4 113.13534:4 121.10073:20 121.10984:4 123.11641:24 125.13173:23 127.14762:7 135.11704:32 137.13342:38 139.11392:4 139.14916:4 141.16538:4 149.13189:13 151.14772:37 153.12326:4 153.16222:9…	2.33187	1.70984	2.96641	3.31409	3.60447	3.58322	2.69747	5.68076	2.65349	4.08028	2.56197	3.37533	3.94151	4.66958	3.29099	2.66009
3421	18.362	876.801	TG 52:2|TG 16:0_18:1_18:1	[M+NH4]+	null	0.97	TRUE	14.65	876.802	C55H102O6	TG	JFISYPWOVQNHLS-UHFFFAOYSA-N	O=C(OCC(OC(=O)CCCCCCCC=CCCCCCCCC)COC(=O)CCCCCCCCCCCCCCC)CCCCCCCC=CCCCCCCCC	410	FALSE	TRUE	TRUE	o; Normalized unit: pmol_per_10E6_cells; Annotation method: Msp20230802111825_NCDK-TUAT_converted_dev_1	FALSE	FALSE	3421	0	0	1	0.72	0.8	0.87	4	2	2.48	1890.33	876.80025:15127 876.93613:11 877.09508:9 877.11985:6 877.17472:11 877.29944:11 877.72448:22 877.80411:10158 877.88622:14 878.14013:10 878.18647:12 878.22000:10 878.34977:10 878.51009:6 878.62319:9 878.63930:6 878.69415:9 878.80761:2867 878.90970:14	71.04758:10 71.08525:176 79.05420:16 81.06957:186 83.08655:261 85.06382:32 85.10074:71 93.07001:77 95.08529:342 97.06515:10 97.10070:183 99.08233:42 99.11594:10 107.08433:39 109.10122:231 111.08009:55 111.10690:10 111.11636:113 113.09512:22 113.13126:19 115.11160:10 121.10236:127 123.11709:147 123.12709:10 125.09536:10 125.13269:73 127.11189:9 135.11696:125 137.12303:12 137.13175:83 139.10912:22 …	13.5987	9.62471	16.2279	16.3205	17.4723	19.3543	16.6904	21.8626	16.6103	16.6382	15.7415	18.6218	16.7889	18.1408	16.977	18.1657
3417	17.551	874.785	TG 52:3|TG 16:1_18:1_18:1	[M+NH4]+	null	0.88	TRUE	14.43	874.786	C55H100O6	TG	YBWITEZBUYUNFC-UHFFFAOYSA-N	O=C(OCC(OC(=O)CCCCCCCC=CCCCCCCCC)COC(=O)CCCCCCCC=CCCCCCCCC)CCCCCCCC=CCCCCCC	410	FALSE	TRUE	TRUE	o; Normalized unit: pmol_per_10E6_cells; Annotation method: Msp20230802111825_NCDK-TUAT_converted_dev_1	FALSE	FALSE	3417	0	0	0.99	0.73	0.82	0.87	4	2	2.49	686.36	874.78393:13884 874.87593:14 874.90160:11 875.23031:15 875.26982:13 875.46989:6 875.49636:11 875.69679:28 875.78761:8320 875.85657:15 875.87566:13 876.09158:10 876.14488:11 876.20276:13 876.24252:6 876.36842:12 876.49206:10 876.66280:10 876.69184:12 876.79194:2471 876.87624:6	71.08573:89 77.04014:63 79.05339:64 81.06905:231 83.08487:151 85.06728:20 85.09946:65 93.06995:42 95.08543:305 97.06322:40 97.07362:19 97.10044:214 107.08452:38 109.10113:199 111.07868:20 111.11733:73 113.09589:20 121.10124:159 123.11689:136 125.13122:66 127.10973:20 135.11691:234 137.13070:88 139.10451:20 139.11155:20 141.12593:68 143.14260:20 145.11073:20 147.11535:82 149.13168:92 151.14951:112…	3.84516	2.44822	4.84142	4.45289	4.96279	6.35273	4.35863	6.27472	4.59085	5.04621	5.1952	6.49765	3.874	5.35461	4.57886	5.17833
3411	16.972	872.767	TG 52:4|TG 16:1_18:1_18:2	[M+NH4]+	null	0.06	TRUE	14.22	872.77	C55H98O6	TG	WHSWXEYWNPTUPW-UHFFFAOYSA-N	O=C(OCC(OC(=O)CCCCCCCC=CCCCCCCCC)COC(=O)CCCCCCCC=CCCCCCC)CCCCCCCC=CCC=CCCCCC	410	FALSE	TRUE	TRUE	o; Normalized unit: pmol_per_10E6_cells; Annotation method: Msp20230802111825_NCDK-TUAT_converted_dev_1	FALSE	FALSE	3411	0	0	0.96	0.49	0.6	0.83	5	2	2.36	399.72	872.76521:3446 872.83069:51 872.88999:8 873.16762:18 873.60483:14 873.69290:31 873.76871:2090 873.84999:8 873.87893:14 874.26437:15 874.40831:14 874.64769:8 874.69964:14 874.77201:564 874.86519:13	71.08571:22 74.09764:20 79.05353:59 81.06999:206 83.08595:64 85.06490:20 91.05384:28 93.06711:20 95.07571:122 95.08498:156 97.10053:114 99.08003:42 105.06899:28 107.08537:79 109.09989:55 111.08008:81 111.11645:25 121.10014:123 123.11588:99 125.09458:86 125.12724:29 125.13579:16 127.10820:20 135.10777:44 135.11635:120 137.13115:140 141.12972:20 147.11784:20 149.13166:30 151.14367:26 161.13319:29 1…	0.377654	0.288487	0.407951	0.39758	0.418388	0.527712	0.383895	0.52557	0.442782	0.393145	0.424736	0.525993	0.328013	0.397617	0.36329	1.41246
3462	18.853	890.813	TG 53:2|TG 17:0_18:1_18:1	[M+NH4]+	null	0.06	TRUE	14.8	890.817	C56H104O6	TG	ANBFFIILUQJIQL-UHFFFAOYSA-N	O=C(OCC(OC(=O)CCCCCCCC=CCCCCCCCC)COC(=O)CCCCCCCCCCCCCCCC)CCCCCCCC=CCCCCCCCC	410	FALSE	TRUE	TRUE	o; Normalized unit: pmol_per_10E6_cells; Annotation method: Msp20230802111825_NCDK-TUAT_converted_dev_1	FALSE	FALSE	3462	0	0	0.97	0.49	0.56	0.8	4	2	2.34	258.05	890.81289:2183 890.90061:6 891.45301:10 891.68124:13 891.72963:13 891.81636:1300 891.88622:17 892.20221:13 892.25003:10 892.27710:16 892.64363:11 892.72326:9 892.74804:6 892.82052:426	71.08530:33 73.07788:4 74.09565:16 79.05284:7 81.06915:23 83.08472:20 85.06195:4 85.09969:10 93.06844:5 95.08634:44 97.09981:48 97.10995:4 99.08155:6 99.11548:9 101.04767:4 107.08500:11 109.10044:21 111.07969:8 111.11548:20 113.09232:7 113.13337:4 121.10028:24 123.11604:21 125.13175:14 127.14562:4 129.12554:4 135.11607:19 137.13243:12 139.11281:7 139.14491:5 149.13049:14 151.14741:15 153.12346:6 …	0.261357	0.209044	0.349839	0.401809	0.401082	0.415748	0.382558	0.451771	0.329035	0.437205	0.413894	0.444178	0.390441	0.391483	0.436088	0.310082
3455	17.97	888.797	TG 53:3|TG 17:1_18:1_18:1	[M+NH4]+	null	0.06	TRUE	14.55	888.802	C56H102O6	TG	ZNQBEJJYVJSZLM-UHFFFAOYSA-N	O=C(OCC(OC(=O)CCCCCCCC=CCCCCCCCC)COC(=O)CCCCCCCC=CCCCCCCCC)CCCCCCCC=CCCCCCCC	410	FALSE	TRUE	TRUE	o; Normalized unit: pmol_per_10E6_cells; Annotation method: Msp20230802111825_NCDK-TUAT_converted_dev_1	FALSE	FALSE	3455	0	0	0.98	0.63	0.65	0.84	4	2	2.41	344.05	888.79768:2625 888.91864:10 889.26654:6 889.33063:11 889.72512:13 889.80003:1723 889.87573:6 890.17575:14 890.48794:9 890.52708:10 890.65468:6 890.80184:628	79.05324:28 81.06818:53 83.08535:88 93.06806:20 95.08375:66 97.10047:20 109.10219:20 113.09385:20 121.09983:74 123.11591:26 135.11677:30 149.13074:21 151.14804:16 177.16161:10 233.22315:31 237.22020:21 247.24142:42 247.25425:21 250.17528:20 251.23364:57 263.23557:21 265.21370:21 265.25182:202 282.27755:12 307.26059:21 321.27815:21 323.29262:13 325.27575:21 339.28827:146 515.47968:22 547.47632:9 5…	0.219013	0.166443	0.279121	0.302189	0.323272	0.383263	0.286619	0.407748	0.315303	0.372206	0.377463	0.415829	0.27369	0.328781	0.299156	0.312781
3508	20.714	908.863	TG 54:0|TG 18:0_18:0_18:0	[M+NH4]+	null	0.08	TRUE	15.95	908.864	C57H110O6	TG	DCXXMTOCNZCJGO-UHFFFAOYSA-N	O=C(OCC(OC(=O)CCCCCCCCCCCCCCCCC)COC(=O)CCCCCCCCCCCCCCCCC)CCCCCCCCCCCCCCCCC	410	FALSE	TRUE	TRUE	o; Normalized unit: pmol_per_10E6_cells; Annotation method: Msp20230802111825_NCDK-TUAT_converted_dev_1	FALSE	FALSE	3508	0	0	1	0.76	0.8	0.8	3	2	2.46	442	908.86292:5753 909.17408:10 909.24215:11 909.26901:13 909.54383:11 909.77828:16 909.86699:3244 909.95483:14 910.20555:6 910.23954:6 910.51621:10 910.72252:10 910.77949:6 910.87040:1029	71.08524:154 81.06989:78 83.08424:89 85.10231:34 95.08523:116 97.10066:90 99.11374:30 99.11638:20 109.10129:223 111.11677:58 113.13490:15 123.11534:40 125.13360:107 127.14757:31 137.12747:20 151.14762:19 165.15867:20 169.19358:25 179.17897:34 239.23525:59 249.25620:141 266.16600:20 267.26708:366 267.29204:45 268.27420:21 284.29700:21 295.29918:20 325.31071:21 341.30507:87 509.45816:20 523.45792:3…	0.0661843	0.07894	0.198133	0.0829627	0.807302	0.220332	0.0927712	2.86293	0.170506	0.135576	0.069753	0.088204	0.079977	1.77728	0.0864212	0.10436
3505	20.323	906.847	TG 54:1|TG 18:0_18:0_18:1	[M+NH4]+	null	0.14	TRUE	15.37	906.848	C57H108O6	TG	YFFIQXNTTVSKJC-UHFFFAOYSA-N	O=C(OCC(OC(=O)CCCCCCCCCCCCCCCCC)COC(=O)CCCCCCCCCCCCCCCCC)CCCCCCCC=CCCCCCCCC	410	FALSE	TRUE	TRUE	o; Normalized unit: pmol_per_10E6_cells; Annotation method: Msp20230802111825_NCDK-TUAT_converted_dev_1	FALSE	FALSE	3505	0	0	0.99	0.63	0.68	0.86	4	2	2.43	303.48	906.84633:1574 906.91255:14 907.15632:9 907.23328:11 907.26352:19 907.29248:15 907.39818:6 907.64569:17 907.67441:10 907.85064:986 907.95588:9 908.26183:18 908.29430:10 908.63060:8 908.77328:9 908.85398:238 908.90798:15	71.08471:25 80.94754:4 81.06805:35 83.08539:36 85.10044:20 93.07126:9 95.08531:40 97.10050:64 99.07659:15 99.11749:10 107.08538:7 109.10146:31 111.11692:9 117.08992:9 121.09770:6 123.11613:15 125.13158:7 135.11613:19 137.13175:15 141.16210:7 149.13273:19 151.14436:14 163.14796:7 165.16053:7 179.17650:20 193.19538:29 239.23436:19 239.25165:10 247.24328:24 249.25413:26 265.23395:7 265.25028:69 267.…	0.328253	0.258408	0.366565	0.534165	0.654792	0.474348	0.337299	1.29256	0.356804	1.57387	0.556748	0.735817	0.587972	1.18467	0.511331	0.260101
3494	19.423	904.831	TG 54:2|TG 18:0_18:1_18:1	[M+NH4]+	null	0.78	TRUE	14.96	904.833	C57H106O6	TG	RYNHWWNZNIGDAQ-UHFFFAOYSA-N	O=C(OCC(OC(=O)CCCCCCCC=CCCCCCCCC)COC(=O)CCCCCCCCCCCCCCCCC)CCCCCCCC=CCCCCCCCC	410	FALSE	TRUE	TRUE	o; Normalized unit: pmol_per_10E6_cells; Annotation method: Msp20230802111825_NCDK-TUAT_converted_dev_1	FALSE	FALSE	3494	0	0	1	0.74	0.8	0.87	4	2	2.49	754.5	904.83201:1290 904.94474:6 905.03462:6 905.28247:11 905.54168:10 905.74952:13 905.77467:22 905.83581:753 906.25712:18 906.29150:13 906.51495:10 906.61756:10 906.83735:239	71.08440:22 81.06896:35 83.08462:20 85.10148:8 89.05693:4 93.06608:4 95.07739:4 95.08413:16 97.06455:4 97.10023:27 99.11611:8 109.10006:19 111.11563:15 111.12009:4 121.09980:15 123.11648:15 125.13156:6 135.11655:16 137.13281:7 149.12978:9 151.14657:8 153.12325:4 163.14831:4 167.14207:4 181.19744:4 191.18166:4 195.17436:4 205.19382:4 239.23677:5 247.24224:30 249.25567:12 263.23442:4 265.20065:6 26…	2.09536	1.58744	2.84213	3.31704	3.3035	3.71297	3.10791	4.54592	3.0093	4.82971	3.87563	4.60974	4.0243	3.79611	3.49953	2.42168
3488	18.465	902.817	TG 54:3|TG 18:1_18:1_18:1	[M+NH4]+	null	0.9	TRUE	14.65	902.817	C57H104O6	TG	PHYFQTYBJUILEZ-UHFFFAOYSA-N	O=C(OCC(OC(=O)CCCCCCCC=CCCCCCCCC)COC(=O)CCCCCCCC=CCCCCCCCC)CCCCCCCC=CCCCCCCCC	410	FALSE	TRUE	TRUE	o; Normalized unit: pmol_per_10E6_cells; Annotation method: Msp20230802111825_NCDK-TUAT_converted_dev_1	FALSE	FALSE	3488	0	0	1	0.8	0.82	0.85	3	2	2.49	910.08	902.81565:13030 902.91316:10 903.21322:9 903.23383:9 903.45424:10 903.71368:9 903.82006:7340 903.88980:9 904.28528:10 904.39113:6 904.42537:10 904.66218:6 904.69175:9 904.82255:2167 904.89202:11 904.91707:9	71.04856:10 71.08442:44 79.05387:17 81.07001:159 83.08496:217 85.06462:16 85.09216:8 85.09971:41 93.06847:57 95.08518:270 97.06226:10 97.08928:34 97.10021:125 99.07879:11 99.11357:7 107.08502:50 109.09194:10 109.10081:110 111.07775:30 111.11632:73 113.09566:15 115.10778:10 121.10088:158 123.11534:59 125.09460:23 125.13057:12 133.09792:10 135.09899:10 135.11535:157 137.13300:22 139.11095:22 139.14…	4.91769	3.30094	6.13316	6.74772	6.93886	8.52413	6.38946	8.96312	6.378	10.1833	9.308	11.737	6.87648	7.94567	7.02897	5.24791
3483	17.728	900.8	TG 54:4|TG 18:1_18:1_18:2	[M+NH4]+	null	0.11	TRUE	14.51	900.802	C57H102O6	TG	JTMWOTXEVWLTTO-UHFFFAOYSA-N	O=C(OCC(OC(=O)CCCCCCCC=CCCCCCCCC)COC(=O)CCCCCCCC=CCCCCCCCC)CCCCCCCC=CCC=CCCCCC	410	FALSE	TRUE	TRUE	o; Normalized unit: pmol_per_10E6_cells; Annotation method: Msp20230802111825_NCDK-TUAT_converted_dev_1	FALSE	FALSE	3483	0	0	1	0.66	0.77	0.84	4	2	2.45	610.1	900.79989:7966 900.88728:15 901.02405:8 901.08408:6 901.15623:9 901.19510:14 901.25876:14 901.35327:9 901.51346:6 901.60580:10 901.70688:17 901.73982:78 901.80410:4642 901.87107:14 901.93903:11 902.03585:13 902.16078:11 902.34741:10 902.69706:20 902.72605:17 902.80649:1279 902.86717:32 902.90853:8	71.04931:48 71.08410:32 79.05331:21 81.06039:10 81.06874:206 83.08418:105 85.06318:35 85.10041:14 91.05201:33 93.06739:35 95.08446:251 97.06468:6 97.10127:114 99.07995:29 105.06625:10 107.08481:48 109.10002:131 111.07899:44 111.11449:34 113.09425:36 113.12880:14 119.08501:11 121.10025:72 123.11484:55 125.09455:10 125.13372:10 127.10511:26 127.11042:17 131.08360:21 133.09889:42 133.10754:10 135.11…	0.664097	0.454067	0.768551	0.751982	0.865575	1.0823	0.783347	1.06866	0.790279	0.949676	0.967215	1.12646	0.716176	0.908713	0.835708	0.933345
3477	17.495	898.783	TG 54:5|TG 16:0_18:1_20:4	[M+NH4]+	null	0.06	TRUE	14.36	898.786	C57H100O6	TG	WNGNQJVTTOEUDY-UHFFFAOYSA-N	O=C(OCC(OC(=O)CCCCCCCC=CCCCCCCCC)COC(=O)CCCCCCCCCCCCCCC)CCCCCCC=CCC=CCC=CCC=CCC	410	FALSE	TRUE	TRUE	o; Normalized unit: pmol_per_10E6_cells; Annotation method: Msp20230802111825_NCDK-TUAT_converted_dev_1	FALSE	FALSE	3477	0	0	0.98	0.31	0.44	0.7	5	2	2.24	410.63	898.78252:2296 898.86180:24 899.78630:1461 899.84105:20 900.73291:21 900.79142:499	71.08523:35 77.03788:15 79.05362:16 81.07018:120 83.08404:62 85.06344:24 85.09368:10 85.10115:64 91.05301:61 93.06859:21 95.08481:113 97.06396:17 97.09939:39 99.08131:10 105.06874:38 107.08388:68 109.10020:75 111.07994:10 111.11608:45 113.09396:33 117.06859:29 119.08476:81 121.06485:10 121.10276:80 123.07912:11 123.11625:62 125.09239:28 125.09580:12 127.10792:14 129.06790:17 131.08480:50 133.1018…	0.39764	0.259631	0.423509	0.361705	0.410682	0.51251	0.411276	0.532979	0.398916	0.23752	0.236841	0.298028	0.308856	0.401775	0.354278	0.63126
3478	17.093	898.784	TG 54:5|TG 18:1_18:2_18:2	[M+NH4]+	null	0.01	TRUE	14.32	898.786	C57H100O6	TG	VVEBTVMJPTZDHO-UHFFFAOYSA-N	O=C(OCC(OC(=O)CCCCCCCC=CCC=CCCCCC)COC(=O)CCCCCCCC=CCCCCCCCC)CCCCCCCC=CCC=CCCCCC	410	FALSE	TRUE	TRUE	o; Normalized unit: pmol_per_10E6_cells; Annotation method: Msp20230802111825_NCDK-TUAT_converted_dev_1	FALSE	FALSE	3478	0	0	1	0.63	0.73	0.86	4	2	2.45	824.18	898.78433:5444 898.85793:11 898.87906:7 899.05410:11 899.37039:6 899.46587:6 899.58295:11 899.65066:10 899.68849:13 899.78778:3311 899.92263:9 899.94472:9 900.46181:10 900.49789:11 900.79137:951 900.87655:10	79.04887:20 79.05510:7 81.07007:78 83.08461:55 85.06297:20 93.07006:46 95.06806:20 95.08402:223 97.09938:46 105.06837:23 107.07729:26 107.08426:27 109.10108:114 111.11492:20 113.09643:20 119.08436:48 121.09934:145 123.11516:153 127.10696:20 133.10092:39 135.11700:65 137.13143:45 139.11241:20 141.12195:20 145.09758:20 147.11197:70 149.13049:26 151.11412:20 151.14840:71 153.12700:101 161.13102:103 …	0.157988	0.166371	0.213753	0.223967	0.241339	0.278869	0.212783	0.265136	0.233673	0.218117	0.200251	0.23406	0.186077	0.241406	0.187584	0.642556
3475	16.476	896.769	TG 54:6|TG 18:2_18:2_18:2	[M+NH4]+	null	0.07	TRUE	14.02	896.77	C57H98O6	TG	HBOQXIRUPVQLKX-UHFFFAOYSA-N	O=C(OCC(OC(=O)CCCCCCCC=CCC=CCCCCC)COC(=O)CCCCCCCC=CCC=CCCCCC)CCCCCCCC=CCC=CCCCCC	410	FALSE	TRUE	TRUE	o; Normalized unit: pmol_per_10E6_cells; Annotation method: Msp20230802111825_NCDK-TUAT_converted_dev_1	FALSE	FALSE	3475	0	0	1	0.54	0.65	0.82	3	2	2.39	298.26	896.76862:1852 896.84320:11 897.44177:6 897.77154:1191 898.08701:11 898.62043:6 898.70519:9 898.77523:372 898.86197:21	71.04792:14 79.05279:12 81.06934:66 83.08686:25 85.06363:10 93.06885:30 95.08440:65 97.10935:10 99.08159:10 105.06880:10 107.08312:81 109.09966:89 111.07735:11 111.11748:11 113.09498:8 119.08454:10 121.10138:25 123.11711:34 125.09599:10 127.10986:11 131.08339:10 133.10161:34 135.11808:93 137.13284:16 139.11181:10 147.11749:40 149.12984:50 151.14694:27 159.11683:11 161.13217:36 163.14697:35 165.12…	0.0902621	0.0761336	0.0575583	0.0900097	0.0957243	0.0993481	0.0864363	0.0882599	0.0646931	0.0662113	0.0792394	0.089526	0.0768288	0.0919413	0.0864911	1.5867
3473	16.005	894.752	TG 54:7|TG 18:2_18:2_18:3	[M+NH4]+	null	0.04	TRUE	13.89	894.755	C57H96O6	TG	NGPHUAVENUDDAO-UHFFFAOYSA-N	O=C(OCC(OC(=O)CCCCCCCC=CCC=CCCCCC)COC(=O)CCCCCCCC=CCC=CCCCCC)CCCCCCCC=CCC=CCC=CCC	410	FALSE	TRUE	TRUE	o; Normalized unit: pmol_per_10E6_cells; Annotation method: Msp20230802111825_NCDK-TUAT_converted_dev_1	FALSE	FALSE	3473	0	0	0.99	0.46	0.6	0.81	4	2	2.36	81.69	894.75205:1546 894.82780:23 894.92625:6 895.03919:9 895.15670:11 895.22519:9 895.45873:11 895.64438:6 895.68137:18 895.75539:907 895.83047:11 896.61014:11 896.66607:10 896.75798:304 896.83254:20	71.08445:10 77.03990:10 79.05344:20 81.06965:45 83.08358:22 85.10230:10 93.06911:52 95.08456:67 97.10089:12 99.08065:10 105.07021:28 107.08539:10 109.10202:75 111.11341:13 113.09440:10 119.08429:13 121.09132:60 121.10039:47 123.11495:32 125.13053:13 127.10827:10 131.08339:10 133.08458:10 133.09932:31 135.11525:53 137.13175:16 139.11035:4 145.10135:29 147.11606:43 149.13172:38 151.14621:27 153.124…	0.0368284	0.0247542	0.0410164	0.0390149	0.0398175	0.0269975	0.0147111	0.0287076	0.0429507	0.0339545	0.0280606	0.0226936	0.0387158	0.0356452	0.040451	1.07589
3542	20.353	932.859	TG 56:2|TG 18:0_18:1_20:1	[M+NH4]+	null	0.07	TRUE	15.42	932.864	C59H110O6	TG	OWMDNFFJJVRJMG-UHFFFAOYSA-N	O=C(OCC(OC(=O)CCCCCCCC=CCCCCCCCC)COC(=O)CCCCCCCCCCCCCCCCC)CCCCCCCCCC=CCCCCCCCC	410	FALSE	TRUE	TRUE	o; Normalized unit: pmol_per_10E6_cells; Annotation method: Msp20230802111825_NCDK-TUAT_converted_dev_1	FALSE	FALSE	3542	0	0	0.98	0.54	0.6	0.85	5	2	2.38	242.32	932.86060:2049 933.22592:9 933.86396:1369 933.99322:13 934.64131:23 934.74700:9 934.86792:427	71.08481:32 81.07005:36 83.08402:32 85.10043:30 95.08610:79 97.10045:35 99.11545:8 109.10048:33 111.11495:20 113.09291:10 113.12742:18 121.10140:15 123.11482:16 135.11735:15 137.13262:21 149.13099:9 151.14803:48 165.16640:10 179.17363:10 237.22222:10 239.23257:31 247.24184:85 265.23069:10 265.25112:67 267.26955:53 275.26993:10 282.27442:10 293.28660:58 313.27331:39 321.27317:11 321.31433:50 339.2…	0.242024	0.191197	0.32807	0.393288	0.459558	0.42275	0.354755	0.557412	0.361687	1.13521	0.738744	0.92449	0.518511	0.496579	0.406606	0.318879
3538	19.48	930.843	TG 56:3|TG 18:1_18:1_20:1	[M+NH4]+	null	0.06	TRUE	15.13	930.848	C59H108O6	TG	QXMHHXQBBKDSSL-UHFFFAOYSA-N	O=C(OCC(OC(=O)CCCCCCCC=CCCCCCCCC)COC(=O)CCCCCCCCCC=CCCCCCCCC)CCCCCCCC=CCCCCCCCC	410	FALSE	TRUE	TRUE	o; Normalized unit: pmol_per_10E6_cells; Annotation method: Msp20230802111825_NCDK-TUAT_converted_dev_1	FALSE	FALSE	3538	0	0	0.98	0.72	0.8	0.86	4	2	2.47	196.28	930.84491:1440 930.91546:17 931.20135:9 931.44070:12 931.76638:23 931.84848:1041 931.98762:10 932.63839:6 932.77318:9 932.85338:358 932.90884:10	71.08321:7 79.05417:4 81.06980:18 83.07449:4 83.08498:13 85.09909:5 93.06961:11 95.08473:22 97.06339:4 97.10116:21 99.07392:4 99.08194:4 99.11585:4 107.08550:8 109.10195:20 111.07792:4 111.11597:17 113.09455:7 121.10194:12 123.11582:9 125.13600:7 127.11116:4 135.11724:11 137.13086:4 139.11107:4 149.13230:13 151.14809:4 161.13195:4 163.14522:4 165.16280:4 177.16051:4 179.18037:4 191.17979:4 195.17…	0.255308	0.203143	0.30378	0.393352	0.391618	0.422939	0.316816	0.504057	0.357796	0.906424	0.723996	0.939839	0.429893	0.476268	0.405558	0.259002
[truncated: 1 more rows]
[truncated: 84 more columns]

## Sheet: Sample metadata for Fig3
class	group	time	cellcount(x10^6)
control_0h	control	0h	1.31
control_15m	control	15m	1.43
control_1h	control	1h	1.57
control_6h	control	6h	1.48
[truncated: 16 more rows]

## Sheet: Fig 3a, 3b, 3f, and S3d
Name	class	group	time	BMP 34:1|BMP 16:0_18:1	BMP 34:2|BMP 16:1_18:1	BMP 36:2|BMP 18:1_18:1	BMP 36:3|BMP 18:1_18:2	BMP 38:3|BMP 18:1_20:2	BMP 38:5|BMP 18:1_20:4	CAR 16:0	CE 16:1	CE 18:1	CE 18:2	CE 18:3	CE 20:3	CE 20:4	CE 20:5	CE 22:6	Cer 42:1;O4|Cer 18:1;O3/24:0(2OH)	Cer 34:0;O2|Cer 18:0;O2/16:0	Cer 36:0;O2|Cer 18:0;O2/18:0	Cer 38:0;O2|Cer 18:0;O2/20:0	Cer 40:0;O2|Cer 18:0;O2/22:0	Cer 40:1;O2|Cer 18:0;O2/22:1	Cer 42:0;O2|Cer 18:0;O2/24:0	Cer 42:1;O2|Cer 18:0;O2/24:1	Cer 44:1;O2|Cer 18:0;O2/26:1	Cer 30:1;O2|Cer 15:1;O2/15:0	Cer 32:1;O2|Cer 18:1;O2/14:0	Cer 34:1;O2|Cer 18:1;O2/16:0	Cer 35:1;O2|Cer 18:1;O2/17:0	Cer 36:1;O2|Cer 18:1;O2/18:0	Cer 38:1;O2|Cer 18:1;O2/20:0	Cer 39:1;O2|Cer 18:1;O2/21:0	Cer 40:1;O2|Cer 18:1;O2/22:0	Cer 40:2;O2|Cer 18:1;O2/22:1	Cer 41:1;O2|Cer 18:1;O2/23:0	Cer 41:2;O2|Cer 18:1;O2/23:1	Cer 42:1;O2|Cer 18:1;O2/24:0	Cer 42:2;O2|Cer 18:1;O2/24:1	Cer 42:3;O2|Cer 18:1;O2/24:2	Cer 43:1;O2|Cer 18:1;O2/25:0	Cer 43:2;O2|Cer 18:1;O2/25:1	Cer 44:1;O2|Cer 18:1;O2/26:0	Cer 44:2;O2|Cer 18:1;O2/26:1	Cer 44:3;O2|Cer 18:1;O2/26:2	CL 66:4|CL 14:0_16:1_18:1_18:2	CL 68:3|CL 16:0_16:1_18:1_18:1	CL 68:4|CL 16:1_16:1_18:1_18:1
[truncated: 60 more rows]
[truncated: 335 more columns]

[truncated: 2 more sheets: Fig3d and S3a, Source data for Fig3c,3e and 3f]
