# Supplementary material for: Unraveling anti-inflammatory metabolic signatures of Glycyrrhiza uralensis and isoliquiritigenin through multiomics
Source: NPJ Syst Biol Appl. 2025 Dec 13;11:145. doi: 10.1038/s41540-025-00620-z (PMC12738721; doi:10.1038/s41540-025-00620-z)
Supplement: Supplementary file 4 — 41540_2025_620_MOESM4_ESM. [file 41540_2025_620_MOESM4_ESM.zip › Source/Source data for Figure 4 (phosphoproteome).xlsx]

## Sheet: Log2 normalized matrix for Fig4
Index	class	group	time	A1A5B6_S560	A2A4P0_S250	A2A4P0_S252	A2A4P0_S254	A2A4P0_S484	A2A5K6_S835	A2A5K6_S976	A2A5R2_S1518	A2A5R2_S1521	A2A5R2_S1535	A2A5R2_S218	A2A5R2_S227	A2A5R2_S355	A2A5R2_S356	A2A5R2_S621	A2A5R2_S624	A2A5R2_T224	A2A6A1_S1013	A2A6A1_S1018	A2A6A1_S1037	A2A6A1_S1039	A2A6A1_S1069	A2A6A1_S1080	A2A6A1_S1082	A2A6A1_S1085	A2A6A1_S1179	A2A6A1_S1185	A2A6A1_S648	A2A6A1_S735	A2A6A1_S978	A2A6A1_S980	A2A6A1_T1074	A2A6A1_T1076	A2A7Q9_S553	A2A7Q9_S558	A2A7Q9_S562	A2A7Q9_S688	A2A884_S555	A2A884_S915	A2A884_S930	A2A9T0_S385	A2A9T0_S388	A2AAY5_S291	A2AAY5_S528	A2AB59_S155	A2AB59_S195
Control_0h_1	Control_0h	Control	0h	24.6918	25.3612	25.3612	25.8811	23.0495	22.2684	24.9628	22.1943	22.5491	23.3511	21.7761	25.2133	22.5535	22.5504	22.9153	22.401	21.8494	26.726	27.1015	22.3693	26.3959	22.3046	23.0427	22.0972	23.1184	25.8904	25.8904	22.7163	23.441	24.5983	24.5983	22.4004	21.6427	22.2444	22.4043	23.5799	22.354	21.9905	23.2448	23.0772	22.2685	22.6315	22.9209	22.5004	22.6695	22.9604
Control_0h_2	Control_0h	Control	0h	26.4378	24.976	24.976	25.1946	23.6896	24.5926	23.042	23.6508	23.4483	24.1797	26.8504	27.7517	23.6143	25.6595	23.8464	23.3077	23.6238	25.632	25.9584	25.3578	27.141	24.0193	26.965	26.965	26.965	23.2055	23.2906	23.3582	23.596	22.8715	21.7537	21.8324	23.2354	23.317	23.4687	22.9528	23.2861	23.065	23.5701	22.6202	25.1757	25.1757	23.6646	21.4972	22.3455	23.2109
Control_0h_3	Control_0h	Control	0h	24.9361	26.6181	26.6181	26.7771	23.9366	22.9324	23.5045	21.769	23.3661	24.5345	22.6381	25.0772	24.7945	24.7945	23.2318	21.5665	22.4236	25.4862	25.8528	25.3204	27.0609	21.872	22.0442	22.7118	22.1532	24.6971	24.6971	22.7347	22.1703	23.4397	22.6258	23.2621	22.2584	23.8012	21.7154	22.7853	23.0933	23.2197	23.8353	21.862	24.8433	24.8433	23.9392	22.6854	22.6372	22.8922
Control_15m_1	Control_15m	Control	15m	22.7033	26.346	26.346	26.524	23.6525	22.4741	23.2017	23.066	23.6187	22.7881	26.4754	27.5014	23.3602	22.6263	24.3769	21.0417	22.4593	26.3494	26.6181	25.3101	27.4707	22.9026	26.1174	26.1174	26.8385	24.1535	22.9721	23.7953	22.6397	22.3134	22.4732	22.4997	22.2951	24.0655	23.943	23.727	23.7225	22.4781	22.3911	23.4807	25.341	25.341	22.7645	22.8888	22.6732	23.5611
Control_15m_2	Control_15m	Control	15m	25.0772	25.2058	25.2058	25.4645	21.7257	24.8764	22.8491	23.4566	22.4087	24.9406	26.1449	26.4551	24.5045	24.5045	21.7941	22.6584	24.5045	26.452	26.7645	25.1174	27.5898	22.2485	24.3445	22.3048	27.632	26.6181	26.6181	22.4676	26.0296	24.2096	24.2096	25.9066	25.9066	23.1841	22.6931	24.2364	21.9293	22.4515	23.8288	22.4143	25.1095	25.1095	22.2553	22.3258	22.8286	21.6376
Control_15m_3	Control_15m	Control	15m	24.4738	24.989	24.989	25.5135	22.3656	24.8576	21.4196	22.6096	22.05	21.6139	25.7492	26.5359	23.3404	22.0088	22.9611	21.941	22.0069	25.1833	25.4488	25.3307	27.0296	25.4923	22.778	25.3101	26.8741	24.9271	24.9271	22.3068	22.8936	21.7344	22.6121	25.0359	25.0359	22.5833	23.8833	22.8978	22.4887	22.4597	22.2329	22.1222	25.5075	25.5075	22.2536	21.8373	22.9113	22.8747
Control_2h_1	Control_2h	Control	2h	24.0772	25.5812	25.5812	25.8504	22.5002	24.1015	24.3712	23.0358	22.5194	24.9716	25.7517	26.391	23.8007	21.3935	23.8476	22.6458	23.0184	26.533	26.7771	24.976	26.9316	25.5195	22.1413	22.323	25.5195	22.1114	22.6059	23.1855	26.8019	23.4544	21.8318	22.7043	23.0988	22.3349	22.706	21.908	22.1928	23.5546	23.4207	22.2087	25.1565	25.1565	23.6185	22.7115	22.8848	23.0671
Control_2h_2	Control_2h	Control	2h	25.4041	21.9406	23.8125	22.8298	23.5316	22.3489	23.2004	23.7938	22.8307	22.9771	26.9316	27.2803	23.329	22.3471	22.678	23.1413	25.4923	26.2207	26.5725	23.2505	23.6611	23.8437	22.7853	23.2938	22.0941	23.2494	22.5361	23.6012	25.4073	23.4003	22.8934	24.3698	23.2439	22.9449	22.294	23.8517	22.2312	23.9911	22.7344	24.1793	25.3877	25.3877	22.8971	22.4574	22.22	22.9012
Control_2h_3	Control_2h	Control	2h	24.5869	25.1871	25.1871	25.5983	22.4018	23.1134	22.5272	23.8836	22.6453	24.8142	25.6237	26.4645	22.6805	23.0781	22.8088	22.6348	22.0312	26.0588	26.4041	25.3239	27.1604	22.3724	22.206	21.721	26.6595	24.2961	24.2961	22.6245	21.577	22.1276	22.6479	24.9495	24.9495	22.9392	22.7541	23.8222	23.0258	22.6775	23.0642	22.5319	24.9716	24.9716	22.3226	23.1702	23.1743	24.1692
Control_24h_1	Control_24h	Control	24h	24.867	24.1795	24.1795	24.1795	22.3288	24.4923	23.3592	23.0594	23.4844	23.6056	26.1642	26.7771	22.8304	22.6349	22.9492	23.1611	22.7581	24.8811	25.2607	25.4138	27.0813	22.8601	22.6577	23.2681	27.4073	21.4983	21.8818	23.1255	23.0718	22.036	22.855	25.6676	25.6676	23.5653	23.4659	22.7007	23.422	24.4915	22.9173	21.8939	25.2679	25.2679	22.6621	22.5006	22.7269	23.0385
Control_24h_2	Control_24h	Control	24h	25.275	25.3745	25.3745	25.6431	22.5361	24.7796	22.7591	23.0035	22.7635	22.4353	26.4154	27.0914	25.6568	25.6568	22.6952	23.7146	22.9432	25.5135	25.7543	25.4394	27.0084	23.5373	22.2584	22.8856	25.8811	22.7489	23.6045	23.0554	27.0813	23.0993	22.2435	22.116	23.6508	22.4294	21.6132	23.1066	22.5636	23.0547	23.384	23.4658	25.3778	25.3778	23.4306	23.0988	23.228	23.3747
Control_24h_3	Control_24h	Control	24h	25.1642	25.217	25.217	25.6096	23.2963	23.0569	22.6164	21.8053	23.4488	22.334	25.8264	26.7517	22.9754	22.1131	22.8931	22.696	22.4155	25.9562	26.2114	25.3273	27.1604	21.9727	22.542	22.403	25.3511	22.3344	22.1745	23.7472	22.8306	23.184	22.0341	22.3155	22.3866	22.3863	22.5154	23.4968	22.6338	21.6328	23.3673	22.3393	25.8191	25.8191	22.7124	22.8873	21.8579	21.5419
LPS_0h_1	LPS_0h	LPS	0h	24.8576	22.3351	21.7592	23.3156	23.2241	23.2752	26.0874	22.3729	22.0533	25.3376	26.0793	26.6595	21.5247	22.007	23.3239	21.7386	22.5219	24.976	25.3612	25.3844	26.9203	21.5604	22.1521	22.3626	23.1188	24.6264	24.6264	22.8334	27.2714	21.3723	22.5199	23.345	23.284	22.238	22.6952	22.7919	22.2445	22.5944	21.9795	23.8248	24.8997	24.8997	22.2908	25.3477	22.6859	21.2734
LPS_0h_2	LPS_0h	LPS	0h	24.7796	26.5285	26.5285	26.5285	22.5958	22.8658	26.065	22.9883	23.2406	25.9606	25.7771	25.7771	22.5832	22.3692	22.6574	21.239	21.9891	25.0772	25.4583	25.0975	26.8504	22.8095	21.9254	22.8578	23.7756	25.3135	25.3135	22.355	26.965	23.5464	22.8006	23.7765	22.5823	22.637	23.0128	23.2121	22.3709	22.723	21.7494	22.4532	24.417	24.417	21.9017	25.6703	23.3463	21.9539
LPS_0h_3	LPS_0h	LPS	0h	24.8997	26.673	26.673	26.673	22.8378	24.6375	25.9271	25.0609	25.0609	26.0955	25.6784	26.5029	25.8881	25.8881	23.9406	21.8697	23.4444	25.8997	26.2058	25.5812	27.019	23.2897	22.906	20.9044	25.8118	25.2714	25.065	22.0177	21.9022	21.9745	22.3304	25.8118	25.8118	21.9432	22.985	22.9928	22.3702	22.0464	23.3794	22.6955	25.3511	25.3511	22.563	24.5754	22.6584	22.6638
LPS_15m_1	LPS_15m	LPS	15m	23.038	26.0127	26.0127	26.1833	22.0156	25.1055	25.8599	21.6656	21.5042	25.7286	26.3645	26.3645	22.4259	22.7033	22.1607	21.8639	22.837	26.7645	26.8741	24.9406	26.8741	22.7773	21.5482	23.4641	25.2821	25.2571	25.2571	23.0759	27.0505	23.0128	22.0749	22.7932	22.8779	22.7904	22.2051	23.0187	21.8257	22.6998	22.5203	22.9595	25.1908	25.1908	22.9116	22.3593	23.5914	23.0348
LPS_15m_2	LPS_15m	LPS	15m	21.008	26.4551	26.4551	26.5448	23.3113	24.7441	23.2008	21.9069	22.0172	25.8576	25.5783	25.5783	23.662	21.618	22.9426	22.5385	22.4611	26.8504	26.965	25.2926	26.965	22.2644	21.9662	25.8881	26.6458	26.5667	26.5667	22.2841	23.1198	23.1181	21.9891	22.7244	25.8881	21.0711	21.8644	22.2346	22.8893	22.4025	23.4672	23.5631	25.217	25.217	23.771	23.2784	21.543	23.2125
LPS_15m_3	LPS_15m	LPS	15m	21.4275	26.4908	26.4908	26.5898	21.9041	24.8997	22.8626	23.775	22.38	25.604	25.8788	26.1681	22.8826	23.6383	23.3833	21.6595	22.4428	26.1546	26.2768	25.0732	26.6865	23.4779	21.2319	23.239	25.0732	25.7568	25.7568	22.6275	23.28	22.6168	21.434	21.1565	22.4727	22.6468	22.2206	22.5637	23.5818	23.223	23.9315	21.2741	25.4138	25.4138	23.2714	23.7259	22.5119	21.9619
LPS_2h_1	LPS_2h	LPS	2h	23.229	26.8019	26.8019	26.8019	22.1833	24.8997	20.9148	22.1593	21.6455	26.425	25.8881	26.2785	22.052	22.4175	22.2177	21.7035	22.3816	25.4425	25.4425	24.9584	26.2874	21.9266	22.3582	22.6994	22.7185	22.1005	21.9329	23.2302	26.8974	22.7058	21.99	22.2003	21.9194	21.7944	21.6615	21.2499	22.2475	21.6865	21.4074	22.1102	24.3975	24.3975	20.9086	23.895	21.7307	22.434
LPS_2h_2	LPS_2h	LPS	2h	24.0772	26.8974	26.8974	26.8974	23.0902	25.0609	25.6431	21.3929	21.872	25.5783	22.4932	22.7468	23.5983	23.5983	22.236	23.3021	22.5994	24.6865	24.6865	25.1253	26.6458	22.5136	22.3996	21.4639	22.43	22.3949	20.6546	21.6072	21.2553	22.3918	23.1992	20.8364	23.1686	22.4548	23.0641	21.9857	22.0489	22.6213	21.3449	22.9265	24.8288	24.8288	22.1206	23.0359	22.2386	23.0642
LPS_2h_3	LPS_2h	LPS	2h	23.0359	26.7895	26.7895	26.8741	22.1324	24.9406	25.6264	23.029	23.0413	25.1946	25.7077	26.0275	21.6126	23.1604	23.2602	22.9293	23.8085	24.3511	24.3511	24.8997	26.7129	21.3408	23.4167	23.0578	22.8662	22.4644	23.5395	22.8126	22.2731	22.1822	21.9384	22.687	21.4056	22.5158	23.5316	22.837	21.6696	22.6649	23.2942	23.2099	22.0051	22.1082	22.0878	22.772	23.4095	22.8584
LPS_24h_1	LPS_24h	LPS	24h	23.1357	24.8468	25.2055	24.0715	24.4034	23.6569	23.9996	24.7988	24.2041	24.1024	24.2056	23.4262	24.3754	23.7075	24.1447	23.4914	22.7295	24.5048	23.9443	24.7731	23.8341	23.6691	23.9987	24.5268	23.4048	23.7212	24.5065	23.3029	23.8053	23.8527	23.8411	23.879	23.9171	23.0271	24.453	24.3669	23.4191	23.7038	24.2448	24.801	23.4554	24.1809	23.4376	26.2785	23.4116	23.7195
LPS_24h_2	LPS_24h	LPS	24h	24.4663	26.3695	26.3695	26.3695	21.9757	22.9743	25.6703	22.4892	22.0871	23.4503	25.8044	26.3762	22.1542	22.3534	22.4559	22.238	22.9541	22.4642	22.4678	23.3084	25.7945	24.004	21.6185	22.3008	23.4005	24.4984	24.4984	22.4552	22.4485	22.7482	22.235	23.0403	22.8276	22.8918	21.7244	23.1687	21.9078	22.4327	24.317	23.903	22.5717	23.0042	23.0516	24.7024	22.2084	22.8288
LPS_24h_3	LPS_24h	LPS	24h	22.6085	26.3712	26.3712	26.506	22.736	22.0762	22.5745	23.5035	22.9688	24.9539	26.0691	26.6865	27.4938	27.4938	22.596	23.5411	23.4559	24.7182	24.7182	25.4073	26.6865	22.2113	23.5412	23.738	22.8993	24.9539	24.9539	23.8357	22.9317	22.24	22.5517	22.5467	22.6922	22.3748	21.9827	22.9019	22.4807	22.3498	23.3059	21.664	23.6964	21.9807	23.5493	24.5225	23.2938	24.7832
ILG_0h_1	ILG_0h	ILG	0h	26.4154	26.417	26.417	26.417	23.5954	22.8073	25.8576	26.141	26.141	24.2021	27.9705	28.4073	25.1946	26.0464	27.6998	26.976	23.3219	21.7723	21.7723	25.9955	26.7645	22.1485	23.8741	22.9708	22.7405	24.1253	24.1253	22.7234	27.189	21.8587	21.8775	21.6865	21.9128	22.932	23.5638	22.4264	22.8201	23.0921	23.0345	20.9791	21.7879	21.52	22.1506	26.1946	25.3031	22.9471
ILG_0h_2	ILG_0h	ILG	0h	26.065	26.5105	26.5105	26.5105	23.4296	22.6745	26.0422	26.726	26.726	21.8224	28.17	28.4354	25.0609	25.0609	27.9705	27.2803	22.7148	23.8498	22.9474	25.7103	26.7645	22.6316	22.1505	22.8514	25.1833	21.5842	21.8009	22.6814	22.3318	23.2566	22.4799	23.0141	22.2339	22.3528	23.6374	23.5907	23.1024	22.8285	22.4649	20.8268	22.0283	23.3627	24.317	26.4723	25.3101	22.436
ILG_0h_3	ILG_0h	ILG	0h	26.0526	26.3861	26.3861	26.3861	24.0879	23.2956	23.8941	26.6865	26.6865	26.0567	28.391	28.5646	24.9361	24.9361	27.8858	27.1507	22.9393	24.019	24.019	26.1984	27.0711	22.2632	22.9492	23.3502	23.5199	23.2154	22.4076	22.6518	26.7771	23.9401	22.1403	22.6448	23.3876	22.1843	23.2066	23.6172	22.9374	22.1886	23.4199	21.2514	23.108	23.2304	23.7003	26.0212	25.2643	21.4137
ILG_15m_1	ILG_15m	ILG	15m	25.9955	26.5682	26.5682	26.5682	23.2214	22.6155	25.9584	25.6403	25.6403	25.3135	28.7064	28.7064	25.0484	25.0484	27.7195	27.1507	23.0785	25.1135	25.1135	25.4202	26.5045	23.2734	23.3998	23.9358	25.2499	23.7995	23.7995	22.0759	24.5884	23.3376	23.3376	22.9103	22.1097	23.4649	22.8894	22.893	22.1093	22.893	22.3069	20.9761	23.1996	22.7643	22.451	25.0526	22.9645	23.1373
ILG_15m_2	ILG_15m	ILG	15m	25.7441	26.9977	26.9977	26.9977	23.2535	23.0634	26.4877	22.7004	23.0564	24.8433	28.6285	28.6285	25.1371	25.1371	27.611	27.0401	22.7478	25.3066	25.3066	22.5916	25.4202	21.8559	22.7333	23.1201	25.1984	22.9756	22.7414	23.2357	26.632	22.6495	20.9935	23.4715	23.7907	22.3453	21.6325	23.6834	22.9959	22.3532	22.1941	23.7589	24.3376	24.3376	21.9685	23.7172	21.3157	22.9603
ILG_15m_3	ILG_15m	ILG	15m	25.6209	25.632	25.632	25.632	23.632	23.302	23.4436	25.2926	25.2926	25.0484	28.3578	28.3578	24.7077	24.7077	27.5754	26.8858	23.7536	25.1757	25.1757	25.4614	27.2077	23.6581	22.4327	21.5934	24.2317	23.0209	23.0209	22.6031	22.2075	22.0589	21.898	22.5136	22.6754	22.9613	23.0611	21.5901	21.8993	22.8105	22.8274	21.0102	23.4672	23.1879	25.0484	24.8717	21.7928	22.2426
ILG_2h_1	ILG_2h	ILG	2h	25.654	26.2661	26.2661	26.2661	22.2957	23.8211	25.3975	25.5195	25.5195	21.6017	27.8142	28.1842	24.8997	24.8997	26.9428	26.9428	23.8317	23.867	23.867	25.3679	27.2077	23.0741	23.3919	22.8733	22.7258	22.9102	21.2896	23.1883	22.3984	22.4949	22.8735	22.6134	23.3969	22.0032	22.9248	22.848	22.3293	22.2625	23.8768	21.6088	23.9189	22.251	24.5045	24.8764	22.654	22.7034
ILG_2h_2	ILG_2h	ILG	2h	25.8858	26.9869	26.9869	26.9869	23.4923	24.8288	25.1681	26.4629	26.4629	25.2426	28.4512	28.524	25.0359	25.9225	27.9316	26.6181	22.0831	24.9803	24.9803	25.2714	26.604	22.0221	22.7403	23.6538	22.9825	23.6209	23.6209	23.1994	22.2724	23.7796	23.7796	21.7116	22.2422	22.0193	21.682	21.9335	22.6226	22.1522	22.0225	21.0916	23.5404	23.5404	23.6162	24.8576	21.7874	21.3342
ILG_2h_3	ILG_2h	ILG	2h	26.0233	26.8504	26.9088	26.9088	22.2833	24.895	25.1565	25.9383	25.9383	25.3273	28.8474	28.8474	24.9584	25.7389	26.9539	26.5195	22.4724	24.4551	24.4551	25.604	26.726	21.7825	23.4593	22.8988	22.3901	23.2423	23.2423	21.9916	23.2169	23.2123	22.1457	22.3695	22.2882	22.6796	23.2568	22.7794	22.8718	21.9189	23.3984	23.1421	23.7594	23.7594	24.9933	25.0526	25.0975	22.9718
ILG_24h_1	ILG_24h	ILG	24h	25.5926	26.1293	26.1293	26.1293	24.275	22.2613	25.5075	25.7312	25.7312	25.2499	28.2445	28.3992	22.8612	22.617	27.6998	26.1908	22.2855	24.9406	24.9406	25.3745	27.3494	22.3936	23.8751	21.184	22.08	22.6993	22.133	21.4361	28.0296	25.019	25.019	23.7562	23.0883	22.3863	25.2243	25.2243	25.8647	22.8614	22.8301	22.4634	23.3656	23.4345	25.391	27.1214	25.2961	23.3511
ILG_24h_2	ILG_24h	ILG	24h	25.5135	26.604	26.604	26.604	24.0772	22.4129	23.2916	25.6153	23.0212	21.5867	27.7958	28.1214	22.8205	22.0385	27.8858	26.4567	22.537	24.4041	24.4041	25.7645	27.2979	23.2564	21.9828	22.0325	21.1734	25.5983	25.5983	23.4298	27.8264	24.1174	24.1174	22.8518	21.7679	24.895	24.895	22.2086	25.6012	22.7427	22.3629	21.9501	22.3808	23.349	24.6865	27.0296	25.5165	23.9672
ILG_24h_3	ILG_24h	ILG	24h	25.4298	23.375	22.8184	23.0056	22.7027	22.9561	25.4234	25.7182	25.7182	23.8055	27.4862	27.8916	23.0095	22.9233	28.2803	26.8741	21.3537	23.3633	22.7967	25.7441	26.9088	23.5486	22.3978	22.5642	23.8994	22.8657	22.8657	21.1818	22.4019	23.2741	22.5503	23.9624	22.946	25.3578	25.3578	23.3621	22.8636	22.7393	22.6413	21.6393	22.5151	23.4919	22.551	26.9539	25.6971	23.7389
GU_0h_1	GU_0h	GU	0h	22.7076	22.2235	23.6431	23.6431	22.2996	24.4923	26.4504	23.182	21.6507	22.4561	25.6012	25.7745	22.3555	22.8481	21.8541	22.1182	22.4623	26.038	26.038	23.4516	26.5135	22.2377	23.1033	22.5706	21.9626	23.895	23.895	22.256	22.3296	22.9178	22.5951	21.7229	22.1218	22.0604	22.1568	22.1626	22.5584	21.0814	21.6572	21.8201	24.0105	24.0105	23.6481	22.4152	22.2074	22.1323
GU_0h_2	GU_0h	GU	0h	23.7286	22.5304	24.3444	24.7286	22.3032	24.8288	25.8974	23.0311	20.8203	25.4488	26.3494	26.3494	21.8457	22.7641	22.7376	23.7685	22.6274	25.6348	25.6348	21.8375	25.9361	21.9607	22.6794	21.9142	23.2414	25.2571	25.2571	22.254	23.5664	23.0886	23.2259	22.6669	22.971	22.7382	22.0381	22.3024	23.6649	23.2518	21.1715	21.9531	24.6865	24.6865	22.1975	21.5654	22.5031	22.1391
GU_0h_3	GU_0h	GU	0h	22.6317	26.2096	26.3307	26.4676	21.3117	25.0894	25.9111	23.6537	22.2578	25.3066	22.1393	22.164	22.5471	22.3465	22.1263	22.6783	22.5477	25.5285	25.5285	24.7895	26.5565	21.3465	22.0445	22.6955	22.1147	24.2096	24.2096	22.2418	22.7342	24.2982	23.6498	22.2513	23.039	22.7603	22.8489	23.3606	22.4201	22.3305	22.0547	22.7602	24.7543	24.7543	23.0718	22.6741	23.2647	22.9857
GU_15m_1	GU_15m	GU	15m	24.1253	25.8215	26.1546	26.1546	22.5185	25.3239	25.8167	22.465	23.0537	21.3329	26.3031	26.1332	23.2486	23.2486	23.2821	22.0145	25.002	25.7129	25.8788	25.5195	27.0609	22.4107	21.1766	20.973	21.5654	25.7895	25.7895	22.9319	27.1795	22.1521	21.1221	23.0203	21.9655	23.4527	22.9454	23.2428	22.528	23.5159	22.1207	21.5046	19.8569	21.9467	22.709	23.0647	23.3693	22.3224
GU_15m_2	GU_15m	GU	15m	25.1681	26.8019	26.8019	26.9088	23.1717	22.7301	25.792	24.848	24.848	25.8599	28.1652	27.8799	22.9545	21.9119	27.0084	25.705	26.6595	26.2058	26.3695	21.1651	26.6998	22.7909	23.1955	22.0268	25.3811	23.632	23.632	22.5522	21.5503	22.4794	22.7573	22.6769	23.0734	22.4022	24.8773	22.3623	22.737	22.2445	22.8193	21.7993	23.3935	23.2037	22.422	22.3792	22.4264	23.2441
GU_15m_3	GU_15m	GU	15m	21.457	23.4872	23.3239	23.3239	22.4115	25.0854	26.0212	22.8967	22.8722	25.4953	26.0505	26.0505	22.0081	22.0725	22.7221	22.41	22.1068	25.0935	25.0935	22.2478	25.7995	21.3881	22.7553	21.5881	22.5646	23.7182	23.7182	21.8728	27.4473	23.7334	22.2144	20.9823	22.5663	22.1231	22.6164	22.097	22.2138	22.1414	21.5443	21.3186	24.4923	24.4923	21.6407	22.4406	21.8995	22.1604
GU_2h_1	GU_2h	GU	2h	24.0691	25.4425	25.7645	25.9271	23.0757	25.002	26.1965	22.7481	22.3095	25.5638	25.4551	25.7846	22.1382	22.4161	22.541	21.6886	22.9231	25.1174	25.5638	25.6757	26.7517	20.9748	22.059	22.4541	24.1488	25.4769	25.2243	22.9766	27.2803	22.4436	20.662	21.9206	23.3518	22.9134	21.4124	22.9994	24.9134	24.6595	21.8326	21.0923	23.848	23.848	22.1278	24.1332	20.8592	22.5957
GU_2h_2	GU_2h	GU	2h	23.1703	24.848	25.4551	25.6622	23.0281	25.0526	26.3562	22.7019	23.2254	25.1565	25.7077	25.7077	22.3788	22.277	22.7654	23.4308	23.737	25.6891	26.0062	25.4138	26.7389	21.7673	22.5481	22.462	22.0491	21.2713	23.4822	22.714	22.9617	24.002	24.002	23.0914	22.1838	22.3011	23.2829	23.2749	25.2996	23.1007	22.7945	21.4722	21.2556	23.2289	23.1387	21.4905	21.9337	23.4168
GU_2h_3	GU_2h	GU	2h	21.6411	26.726	26.9316	26.9316	22.2221	25.1095	26.3273	22.3401	22.0139	22.3916	25.8623	25.8623	22.2162	21.3173	22.1382	22.3088	21.9303	23.3881	22.6665	24.867	26.5754	22.2258	21.7588	22.3247	22.3918	23.3778	23.7492	21.1468	27.8019	22.3819	22.3313	22.0163	21.334	21.5894	22.0508	23.8482	24.9539	24.5345	22.5304	22.5452	21.6504	21.4837	21.7387	22.843	21.5548	21.439
GU_24h_1	GU_24h	GU	24h	22.6398	25.6891	26.0464	26.3861	23.6096	21.9504	26.1115	22.0595	23.6056	22.8284	24.4984	24.4984	23.1997	22.6127	22.6203	22.2223	22.8132	26.0148	26.4769	23.6507	26.6458	21.9277	23.6024	23.1081	22.0068	23.2995	22.1858	23.2961	22.1555	24.7182	24.7182	21.7749	22.612	25.2714	26.2188	24.9495	26.8623	24.8385	22.9067	22.2587	22.7559	23.0304	22.5738	25.0975	21.9628	22.2053
GU_24h_2	GU_24h	GU	24h	21.0431	21.2567	22.0875	23.3511	23.4923	24.632	25.5926	22.4911	20.2005	22.8843	22.2275	23.3074	21.8343	21.4601	22.6289	22.5746	22.5796	22.2621	23.4448	25.7517	27.0813	25.1076	22.7216	23.1643	21.9064	25.0484	24.7024	21.7283	28.5352	23.0141	22.3656	22.7727	23.4595	25.452	26.1927	22.606	26.673	24.7338	21.276	21.8498	22.9991	22.6128	22.9615	24.7645	22.8094	22.1248
GU_24h_3	GU_24h	GU	24h	21.985	22.6002	22.4855	23.4041	22.7305	24.275	25.6153	23.4703	21.3977	22.4674	22.338	22.287	23.611	23.4249	22.3475	22.9958	23.1588	24.8044	25.2317	25.9628	27.2077	23.599	22.1508	21.7785	22.6033	26.6998	26.6998	23.5638	28.341	23.0105	23.7299	23.5081	23.44	22.1503	22.6706	21.9013	27.2353	23.8114	23.0762	23.8266	23.2724	22.2134	21.6972	24.6865	23.2352	22.159
[truncated: 5,000 more columns]

## Sheet: Raw intensity matrix for Fig4
Index	class	group	time	A1A5B6_S560	A2A4P0_S250	A2A4P0_S252	A2A4P0_S254	A2A4P0_S484	A2A5K6_S835	A2A5K6_S976	A2A5R2_S1518	A2A5R2_S1520	A2A5R2_S1521	A2A5R2_S1532	A2A5R2_S1535	A2A5R2_S214	A2A5R2_S218	A2A5R2_S227	A2A5R2_S355	A2A5R2_S356	A2A5R2_S621	A2A5R2_S624	A2A5R2_T224	A2A5R2_T244	A2A6A1_S1013	A2A6A1_S1018	A2A6A1_S1037	A2A6A1_S1039	A2A6A1_S1069	A2A6A1_S1072	A2A6A1_S1080	A2A6A1_S1082	A2A6A1_S1085	A2A6A1_S1179	A2A6A1_S1185	A2A6A1_S648	A2A6A1_S735	A2A6A1_S978	A2A6A1_S980	A2A6A1_T1074	A2A6A1_T1076	A2A7Q9_S553	A2A7Q9_S558	A2A7Q9_S562	A2A7Q9_S642	A2A7Q9_S688	A2A7Q9_S707	A2A870_S206	A2A884_S555
control_0h_1	Control_0h	Control	0h	27100000	43100000	43100000	61800000	0	0	32700000	0	0	0	0	0	0	0	38900000	0	0	0	0	0	0	111000000	144000000	0	88300000	0	0	0	0	0	62200000	62200000	0	0	25400000	25400000	0	0	0	0	0	0	0	0	0	0
control_0h_2	Control_0h	Control	0h	90900000	33000000	33000000	38400000	0	25300000	0	0	0	0	0	0	0	121000000	226000000	0	53000000	0	0	0	0	52000000	65200000	43000000	148000000	0	0	131000000	131000000	131000000	0	0	0	0	0	0	0	0	0	0	0	0	0	0	12200000	0
control_0h_3	Control_0h	Control	0h	32100000	103000000	103000000	115000000	0	0	0	0	0	0	0	24300000	0	0	35400000	29100000	29100000	0	0	0	0	47000000	60600000	41900000	140000000	0	0	0	0	0	27200000	27200000	0	0	0	0	0	0	0	0	0	0	0	0	0	0
control_15m_1	Control_15m	Control	15m	0	85300000	85300000	96500000	0	0	0	0	0	0	0	0	0	93300000	190000000	0	0	0	0	0	0	85500000	103000000	41600000	186000000	0	0	72800000	72800000	120000000	0	0	0	0	0	0	0	0	0	0	0	851000000	0	0	0	0
control_15m_2	Control_15m	Control	15m	35400000	38700000	38700000	46300000	0	30800000	0	0	0	0	0	32200000	0	74200000	92000000	23800000	23800000	0	0	23800000	0	91800000	114000000	36400000	202000000	0	0	0	0	208000000	103000000	103000000	0	68500000	19400000	19400000	62900000	62900000	0	0	0	0	0	0	0	0
control_15m_3	Control_15m	Control	15m	23300000	33300000	33300000	47900000	0	30400000	0	0	0	0	0	0	0	56400000	97300000	0	0	0	0	0	0	38100000	45800000	42200000	137000000	47200000	41600000	0	41600000	123000000	31900000	31900000	0	0	0	0	34400000	34400000	0	0	0	0	0	0	0	0
control_2h_1	Control_2h	Control	2h	17700000	50200000	50200000	60500000	0	18000000	21700000	0	0	0	0	32900000	0	56500000	88000000	0	0	0	0	0	0	97100000	115000000	33000000	128000000	48100000	0	0	0	48100000	0	0	0	117000000	0	0	0	0	0	0	0	0	0	0	0	0
control_2h_2	Control_2h	Control	2h	44400000	0	0	7.4553e+06	0	0	0	0	0	0	0	0	0	128000000	163000000	0	0	0	0	47200000	0	78200000	99800000	0	0	0	0	0	0	0	0	0	0	44500000	0	0	0	0	0	0	0	0	0	0	0	0
control_2h_3	Control_2h	Control	2h	25200000	38200000	38200000	50800000	0	0	0	0	0	0	0	29500000	0	51700000	92600000	0	0	0	0	0	0	69900000	88800000	42000000	150000000	0	0	0	0	106000000	20600000	20600000	0	0	0	0	32400000	32400000	0	0	0	0	0	0	0	0
control_24h_1	Control_24h	Control	24h	30600000	19000000	19000000	19000000	0	23600000	0	0	0	0	0	0	0	75200000	115000000	0	0	0	0	0	0	30900000	40200000	44700000	142000000	0	0	0	0	178000000	0	0	0	0	0	0	53300000	53300000	0	0	0	0	0	0	0	0
control_24h_2	Control_24h	Control	24h	40600000	43500000	43500000	52400000	0	28800000	0	0	0	0	0	0	0	89500000	143000000	52900000	52900000	0	0	0	0	47900000	56600000	45500000	135000000	0	0	0	0	61800000	0	0	0	142000000	0	0	0	0	0	0	0	0	0	0	0	0
control_24h_3	Control_24h	Control	24h	37600000	39000000	39000000	51200000	0	0	0	0	0	0	0	0	0	59500000	113000000	0	0	0	0	0	0	65100000	77700000	42100000	150000000	0	0	0	0	42800000	0	0	0	0	0	0	0	0	0	0	0	0	0	0	0	0
LPS_0h_1	LPS_0h	LPS	0h	30400000	0	0	0	0	0	71300000	0	0	0	0	42400000	0	70900000	106000000	0	0	10500000	0	0	0	33000000	43100000	43800000	127000000	0	0	0	0	0	25900000	25900000	0	162000000	0	0	0	0	0	0	0	0	0	0	0	0
LPS_0h_2	LPS_0h	LPS	0h	28800000	96800000	96800000	96800000	0	0	70200000	0	0	0	0	65300000	0	57500000	57500000	0	0	0	0	0	0	35400000	46100000	35900000	121000000	0	0	0	0	0	41700000	41700000	0	131000000	0	0	0	0	0	0	0	0	0	0	0	0
LPS_0h_3	LPS_0h	LPS	0h	31300000	107000000	107000000	107000000	0	26100000	63800000	35000000	0	35000000	0	71700000	0	53700000	95100000	62100000	62100000	16100000	0	0	0	62600000	77400000	50200000	136000000	0	0	0	0	58900000	40500000	35100000	0	0	0	0	58900000	58900000	0	0	0	0	0	0	0	0
LPS_15m_1	LPS_15m	LPS	15m	0	67700000	67700000	76200000	0	36100000	60900000	0	0	0	0	55600000	0	86400000	86400000	0	0	0	0	0	0	114000000	123000000	32200000	123000000	0	0	0	0	40800000	40100000	40100000	0	139000000	0	0	0	0	0	0	0	0	0	0	0	0
LPS_15m_2	LPS_15m	LPS	15m	0	92000000	92000000	97900000	0	28100000	0	0	0	0	0	60800000	0	50100000	50100000	0	0	8061192	0	0	0	121000000	131000000	41100000	131000000	0	0	0	62100000	105000000	99400000	99400000	0	0	0	0	0	62100000	0	0	0	0	0	0	0	0
LPS_15m_3	LPS_15m	LPS	15m	0	94300000	94300000	101000000	0	31300000	0	0	0	0	0	51000000	0	61700000	75400000	0	0	0	0	0	0	74700000	81300000	35300000	108000000	0	0	0	0	35300000	56700000	56700000	0	0	0	0	0	0	0	0	0	0	0	0	0	0
LPS_2h_1	LPS_2h	LPS	2h	0	117000000	117000000	117000000	0	31300000	0	0	0	0	34000000	90100000	0	62100000	81400000	0	0	0	0	0	0	45600000	45600000	32600000	81900000	0	0	0	0	0	0	0	0	125000000	0	0	0	0	0	0	0	0	0	0	0	0
LPS_2h_2	LPS_2h	LPS	2h	17700000	125000000	125000000	125000000	0	35000000	52400000	0	0	0	0	50100000	0	0	0	12700000	12700000	0	0	0	0	27000000	27000000	36600000	105000000	0	0	0	0	0	0	0	0	0	0	0	0	0	0	0	0	0	0	0	0	0
LPS_2h_3	LPS_2h	LPS	2h	8599937	116000000	116000000	123000000	0	32200000	51800000	0	0	0	0	38400000	0	54800000	68400000	0	0	0	0	0	0	21400000	21400000	31300000	110000000	0	0	0	0	0	0	0	0	0	0	0	0	0	0	0	0	0	0	0	0	0
LPS_24h_1	LPS_24h	LPS	24h	0	0	0	0	0	0	0	0	0	0	0	0	0	0	0	0	0	0	0	0	0	0	0	0	0	0	0	0	0	0	0	0	0	0	0	0	0	0	0	0	0	0	0	0	0	0
LPS_24h_2	LPS_24h	LPS	24h	0	86700000	86700000	86700000	0	0	53400000	0	0	0	0	0	0	58600000	87100000	0	0	0	0	0	0	0	0	0	58200000	0	0	0	0	0	23700000	23700000	0	0	0	0	0	0	0	0	0	0	0	0	0	0
LPS_24h_3	LPS_24h	LPS	24h	0	86800000	86800000	95300000	0	0	0	0	0	0	0	32500000	0	70400000	108000000	189000000	189000000	0	0	0	0	27600000	27600000	44500000	108000000	0	0	0	0	0	32500000	32500000	0	0	0	0	0	0	0	0	0	0	0	0	0	0
ILG_0h_1	ILG_0h	ILG	0h	89500000	89600000	89600000	89600000	0	0	60800000	74000000	0	74000000	0	19300000	26800000	263000000	356000000	38400000	69300000	218000000	132000000	0	0	3.58192e+06	3.58192e+06	66900000	114000000	0	0	0	0	0	18300000	18300000	0	153000000	0	0	0	0	0	0	0	0	0	0	0	0
ILG_0h_2	ILG_0h	ILG	0h	70200000	95600000	95600000	95600000	0	0	69100000	111000000	0	111000000	0	0	0	302000000	363000000	35000000	35000000	263000000	163000000	0	0	0	0	54900000	114000000	0	0	0	0	38100000	0	0	0	0	0	0	0	0	0	0	0	0	0	0	0	0
ILG_0h_3	ILG_0h	ILG	0h	69600000	87700000	87700000	87700000	0	0	0	108000000	0	108000000	0	69800000	0	352000000	397000000	32100000	32100000	248000000	149000000	0	0	17000000	17000000	77000000	141000000	0	0	0	0	0	0	0	0	115000000	0	0	0	0	0	0	0	0	0	0	0	0
ILG_15m_1	ILG_15m	ILG	15m	66900000	99500000	99500000	99500000	9779974	0	65200000	52300000	0	52300000	0	41700000	0	438000000	438000000	34700000	34700000	221000000	149000000	0	0	36300000	36300000	44900000	95200000	0	0	0	0	39900000	14600000	14600000	0	0	10600000	10600000	0	0	0	0	0	0	0	0	0	0
ILG_15m_2	ILG_15m	ILG	15m	56200000	134000000	134000000	134000000	10000000	0	94100000	0	0	0	0	30100000	0	415000000	415000000	36900000	36900000	205000000	138000000	0	0	41500000	41500000	0	44900000	0	0	0	0	38500000	0	0	0	104000000	0	0	0	0	0	0	0	0	0	0	0	0
ILG_15m_3	ILG_15m	ILG	15m	51600000	52000000	52000000	52000000	13000000	0	0	41100000	0	41100000	0	34700000	0	344000000	344000000	27400000	27400000	200000000	124000000	0	16800000	37900000	37900000	46200000	155000000	0	0	0	0	19700000	8511175	8511175	6370949	0	0	0	0	0	0	0	0	0	0	0	0	0
ILG_2h_1	ILG_2h	ILG	2h	52800000	80700000	80700000	80700000	5.14833e+06	0	44200000	48100000	0	48100000	0	0	0	236000000	305000000	31300000	31300000	129000000	129000000	0	0	15300000	15300000	43300000	155000000	0	0	0	0	0	0	0	0	0	0	0	0	0	0	0	0	0	0	0	0	0
ILG_2h_2	ILG_2h	ILG	2h	62000000	133000000	133000000	133000000	11800000	29800000	37700000	92500000	0	92500000	0	39700000	0	367000000	386000000	34400000	63600000	256000000	103000000	0	0	33100000	33100000	40500000	102000000	0	0	0	0	0	12900000	12900000	9632206	0	14400000	14400000	0	0	0	0	0	0	0	0	0	0
ILG_2h_3	ILG_2h	ILG	2h	68200000	121000000	126000000	126000000	0	31200000	37400000	64300000	0	64300000	0	42100000	0	483000000	483000000	32600000	56000000	130000000	96200000	0	0	23000000	23000000	51000000	111000000	0	0	0	0	0	9922612	9922612	0	0	0	0	0	0	0	0	0	0	0	0	0	0
ILG_24h_1	ILG_24h	ILG	24h	50600000	73400000	73400000	73400000	20300000	0	47700000	55700000	0	55700000	0	39900000	0	318000000	354000000	0	0	218000000	76600000	0	0	32200000	32200000	43500000	171000000	0	0	0	0	0	0	0	0	274000000	34000000	34000000	0	0	0	39200000	39200000	0	61100000	0	0	0
ILG_24h_2	ILG_24h	ILG	24h	47900000	102000000	102000000	102000000	17700000	0	0	51400000	51400000	0	0	0	0	233000000	292000000	0	0	248000000	92100000	0	0	22200000	22200000	57000000	165000000	0	0	0	0	0	50800000	50800000	11300000	238000000	18200000	18200000	0	0	31200000	31200000	0	0	50900000	32000000	0	0
ILG_24h_3	ILG_24h	ILG	24h	45200000	0	0	0	6.82641e+06	0	45000000	55200000	0	55200000	0	0	0	188000000	249000000	0	0	326000000	123000000	0	0	0	0	56200000	126000000	0	0	0	0	0	7643130	7643130	0	0	0	0	0	0	43000000	43000000	0	0	0	0	0	0
GU_0h_1	GU_0h	GU	0h	0	0	13100000	13100000	0	23600000	91700000	0	0	0	0	0	0	50900000	57400000	0	0	0	0	5.77868e+06	0	68900000	68900000	0	95800000	0	0	0	0	0	15600000	15600000	0	0	0	0	0	0	0	0	0	0	0	0	0	0
GU_0h_2	GU_0h	GU	0h	13900000	0	21300000	27800000	0	29800000	62500000	0	0	0	0	45800000	0	85500000	85500000	0	0	6.99334e+06	0	0	0	52100000	52100000	0	64200000	0	0	0	0	0	40100000	40100000	0	0	0	0	0	0	0	0	0	0	13300000	0	0	0
GU_0h_3	GU_0h	GU	0h	0	77600000	84400000	92800000	0	35700000	63100000	0	0	0	0	41500000	0	0	0	0	0	0	0	0	0	48400000	48400000	29000000	98700000	0	0	0	0	0	19400000	19400000	4.95953e+06	0	0	0	0	0	0	0	0	0	0	0	0	0
GU_15m_1	GU_15m	GU	15m	18300000	59300000	74700000	74700000	6008172	42000000	59100000	0	0	0	0	0	0	82800000	73600000	9965791	9965791	10200000	0	33600000	0	55000000	61700000	48100000	140000000	0	0	0	0	0	58000000	58000000	8002117	152000000	0	0	0	0	0	0	0	0	0	0	0	0
GU_15m_2	GU_15m	GU	15m	37700000	117000000	117000000	126000000	0	0	58100000	30200000	0	30200000	0	60900000	0	301000000	247000000	0	0	135000000	54700000	106000000	0	77400000	86700000	0	109000000	0	0	0	0	43700000	13000000	13000000	0	0	0	0	0	0	0	0	0	0	0	0	0	0
GU_15m_3	GU_15m	GU	15m	0	0	10500000	10500000	0	35600000	68100000	0	0	0	0	47300000	0	69500000	69500000	0	0	0	0	0	0	35800000	35800000	0	58400000	0	0	0	0	0	13800000	13800000	0	183000000	0	0	0	0	0	0	0	0	0	0	0	0
GU_2h_1	GU_2h	GU	2h	17600000	45600000	57000000	63800000	8840635	33600000	76900000	0	0	0	0	49600000	0	46000000	57800000	0	0	0	0	0	0	36400000	49600000	53600000	113000000	0	0	0	0	18600000	46700000	39200000	8.25352e+06	163000000	0	0	0	0	0	0	0	0	31600000	0	0	26500000
GU_2h_2	GU_2h	GU	2h	0	30200000	46000000	53100000	0	34800000	85900000	0	0	0	0	37400000	0	54800000	54800000	0	0	0	0	0	0	54100000	67400000	44700000	112000000	0	0	0	0	0	0	0	0	0	16800000	16800000	0	0	0	0	0	0	41300000	0	0	0
GU_2h_3	GU_2h	GU	2h	0	111000000	128000000	128000000	0	36200000	84200000	0	0	0	0	0	0	61000000	61000000	0	0	0	0	0	0	0	0	30600000	100000000	0	0	0	0	0	10900000	14100000	0	234000000	0	0	0	0	0	0	0	0	32500000	0	0	24300000
GU_24h_1	GU_24h	GU	24h	0	54100000	69300000	87700000	12800000	0	72500000	0	0	0	0	0	0	23700000	23700000	0	0	0	0	0	0	67800000	93400000	0	105000000	0	0	0	0	0	0	4.77096e+06	10300000	0	27600000	27600000	0	0	40500000	78100000	32400000	0	122000000	0	0	30000000
GU_24h_2	GU_24h	GU	24h	2.16068e+06	0	0	10700000	11800000	26000000	50600000	0	0	0	0	0	0	0	0	0	0	0	0	0	0	0	0	56500000	142000000	0	0	0	0	0	34700000	27300000	0	389000000	0	0	0	0	45900000	76700000	0	0	107000000	0	0	27900000
GU_24h_3	GU_24h	GU	24h	0	0	0	11100000	0	20300000	51400000	0	0	0	0	0	0	0	0	0	0	0	0	0	0	29300000	39400000	65400000	155000000	0	0	0	0	0	109000000	109000000	12400000	340000000	0	0	0	0	0	0	0	0	158000000	0	0	0
[truncated: 5,000 more columns]

## Sheet: Source data for Fig4b
PCA of	Index	class	time	PC1	PC2	PC3	PC4	PC5	PC6	PC7	PC8	PC9	PC10	PC11	PC12
LPS	LPS_0h_1	LPS_0h	0h	-10.9943	23.521	43.6117	-5.37229	20.6129	-50.414	-20.8596	8.0719	-8.62143	-1.85216	2.82426	-4.41692e-14
LPS	LPS_0h_2	LPS_0h	0h	0.996845	5.02998	48.8593	16.3786	-51.6549	21.247	-14.7208	11.3351	5.55138	9.63087	3.94807	1.39656e-13
LPS	LPS_0h_3	LPS_0h	0h	-12.5753	34.4796	38.4468	-17.3525	26.8941	26.4811	38.6921	-15.5281	6.10581	4.45669	-5.32869	1.3467e-13
LPS	LPS_15m_1	LPS_15m	15m	-21.4557	25.7358	-23.9612	-19.1062	-20.1314	-5.77362	3.13589	0.642414	23.8368	-50.4741	2.17714	1.35161e-13
LPS	LPS_15m_2	LPS_15m	15m	-20.6836	27.8272	-32.1931	-19.5022	-7.04643	7.12338	-17.2501	1.82093	-21.0752	16.2939	-45.3695	8.10892e-14
LPS	LPS_15m_3	LPS_15m	15m	-18.7986	21.5661	-37.4683	-20.8009	-4.08157	-3.34186	2.53373	8.35402	5.59035	33.7989	42.2657	1.11895e-13
LPS	LPS_2h_1	LPS_2h	2h	-38.121	-15.0185	-11.3102	37.4987	-5.77413	-13.7697	-2.44564	-54.1776	8.90226	7.86347	-1.48275	5.69818e-14
LPS	LPS_2h_2	LPS_2h	2h	-32.6727	-2.77853	-10.9926	39.7467	37.3391	31.0074	-25.6591	18.7807	-1.73315	-13.3456	9.19996	1.32964e-13
LPS	LPS_2h_3	LPS_2h	2h	-23.2126	-25.2642	-11.1022	31.531	-8.87551	-19.119	44.1094	30.5406	-13.1973	0.540553	-9.70269	1.32483e-13
LPS	LPS_24h_1	LPS_24h	24h	153.183	15.1262	-13.9734	17.623	4.22853	-2.22729	1.53053	-3.8237	1.24112	-0.937206	-0.900814	1.09829e-13
LPS	LPS_24h_2	LPS_24h	24h	12.4542	-64.46	4.53059	-29.611	12.4503	-1.09271	-7.67894	8.89188	37.9028	11.0451	-14.583	2.57518e-14
LPS	LPS_24h_3	LPS_24h	24h	11.88	-45.7647	5.55265	-31.0328	-3.96094	9.87931	-1.38751	-14.9082	-44.5034	-17.0205	16.9523	5.06788e-14
ILG	ILG_0h_1	ILG_0h	0h	-23.0037	53.7321	34.4277	-3.22308	34.4299	45.2291	-14.7703	1.45659	0.994233	0.0204451	-8.881	1.87227e-13
ILG	ILG_0h_2	ILG_0h	0h	-25.7328	59.3164	18.0625	4.18339	-22.0264	-14.2657	7.66307	-9.2451	2.17499	-13.0692	43.7105	1.7858e-13
ILG	ILG_0h_3	ILG_0h	0h	-26.054	49.3955	15.4315	7.34092	-16.3958	-34.5182	9.31976	10.9011	-7.45662	11.5945	-38.9061	1.16053e-13
ILG	ILG_15m_1	ILG_15m	15m	-37.5872	-2.49186	-44.2964	-16.9045	22.3295	-9.55398	6.28264	-18.1907	31.8652	31.2485	4.65694	1.66692e-13
ILG	ILG_15m_2	ILG_15m	15m	-36.8478	-14.3821	-42.9035	-17.239	15.0651	8.09976	35.2758	11.9482	-29.8171	-23.2673	-0.639869	9.60915e-14
ILG	ILG_15m_3	ILG_15m	15m	-35.7159	-12.8728	-47.9594	36.5403	-22.3552	9.49973	-42.4126	3.52392	-1.95718	-9.16302	-3.25027	1.87366e-13
ILG	ILG_2h_1	ILG_2h	2h	-11.3224	-44.8408	25.7041	-12.8129	-49.4921	32.5249	20.0468	-1.47477	10.9555	11.4603	-5.2439	1.35317e-13
ILG	ILG_2h_2	ILG_2h	2h	-13.4486	-54.0679	35.6518	11.5363	19.5751	-14.4645	-11.0315	17.1452	-25.4676	27.6017	19.4265	1.88609e-13
ILG	ILG_2h_3	ILG_2h	2h	-11.0051	-50.4112	35.2784	-2.30443	17.0407	-20.9955	-6.61566	-18.6119	20.1429	-36.5047	-11.4615	2.09621e-13
ILG	ILG_24h_1	ILG_24h	24h	76.7443	3.5089	-9.75538	26.4134	9.69326	1.49961	16.8715	36.4346	27.7501	-4.94549	4.66159	1.51108e-13
ILG	ILG_24h_2	ILG_24h	24h	79.675	4.15449	-8.43221	24.2437	3.00475	4.98625	10.332	-42.0237	-21.867	7.27617	-5.06673	1.50045e-13
ILG	ILG_24h_3	ILG_24h	24h	64.2981	8.95936	-11.2092	-57.7741	-10.869	-8.04138	-30.9615	8.13648	-7.31751	-2.25188	0.99389	1.53952e-13
GU	GU_0h_1	GU_0h	0h	-7.76316	49.8276	76.6486	-29.2022	14.2028	-11.2391	6.5078	9.42369	7.54633	2.33094	7.26361	1.74925e-13
GU	GU_0h_2	GU_0h	0h	22.6628	23.1481	16.2704	36.1428	-16.8594	6.34449	35.5771	-13.8065	-27.9094	-0.541811	-32.3558	1.34092e-13
GU	GU_0h_3	GU_0h	0h	19.5564	12.9389	8.8322	38.7947	-17.6234	0.484347	-16.5462	-12.1646	12.1228	-29.8897	43.2809	1.67735e-13
GU	GU_15m_1	GU_15m	15m	31.4827	-9.87295	-5.83749	18.7527	60.9329	2.33023	-19.4758	-10.6507	-17.4531	20.2964	4.07256	6.88236e-14
GU	GU_15m_2	GU_15m	15m	64.8354	-81.5091	21.6646	-26.0945	-11.7504	10.5203	14.2748	-2.39163	3.15626	-1.18787	5.94106	1.65755e-13
GU	GU_15m_3	GU_15m	15m	22.5175	12.683	-3.49173	14.058	-18.2898	23.8862	-27.8173	35.2816	28.6122	25.5713	-21.753	1.68224e-13
GU	GU_2h_1	GU_2h	2h	13.3896	23.3182	-48.2049	-8.78699	-5.9983	-29.0749	30.5984	-9.92573	21.5423	32.0259	18.4123	1.71508e-13
GU	GU_2h_2	GU_2h	2h	19.2593	-1.50057	-25.4295	-9.0587	10.0224	-42.2228	-10.4162	15.031	5.50953	-41.1773	-28.9958	1.65358e-13
GU	GU_2h_3	GU_2h	2h	6.94738	39.3454	-35.3484	-42.0494	-12.2748	32.4676	-16.4137	-13.0711	-28.5266	-9.88877	4.27014	1.63409e-13
GU	GU_24h_1	GU_24h	24h	-58.0636	-24.3554	-9.11209	7.50124	-4.07668	-5.16872	10.8153	46.6864	-32.9161	3.22916	21.1657	1.12776e-13
GU	GU_24h_2	GU_24h	24h	-68.639	-14.095	-11.5504	1.45977	23.7655	34.4255	22.5978	-10.3558	32.1684	-19.04	-8.55755	1.51474e-13
GU	GU_24h_3	GU_24h	24h	-66.1853	-29.9281	15.5588	-1.51735	-22.0509	-22.7531	-29.7021	-34.0568	-3.85247	18.2717	-12.7442	1.72826e-13

## Sheet: Source data for Fig4c
Name	p_LPS_0h	p_ILG_0h	p_GU_0h	p_LPS_15m	p_ILG_15m	p_GU_15m	p_LPS_2h	p_ILG_2h	p_GU_2h	p_LPS_24h	p_ILG_24h	p_GU_24h	fc_LPS_0h	fc_ILG_0h	fc_GU_0h	fc_LPS_15m	fc_ILG_15m	fc_GU_15m	fc_LPS_2h	fc_ILG_2h	fc_GU_2h	fc_LPS_24h	fc_ILG_24h	fc_GU_24h
A1A5B6_S560	0.705817	0.35805	0.00472676	0.204535	0.405218	0.959954	0.261491	0.306522	0.0888453	0.0450194	0.856713	0.00117282	-1.52884	2.4673	-6.99772	-6.78089	5.10608	-1.50391	-3.72608	3.49484	-5.18778	-5.09577	1.22974	-9.63838
A2A4P0_S252	0.956221	0.931051	0.90755	0.790631	0.74241	0.999609	0.022418	0.0298847	0.180876	0.841363	0.996801	0.711297	-1.99449	2.35836	-2.63706	2.41765	2.65697	-0.260468	5.9081	5.58103	3.57042	3.17528	0.780708	-4.15166
A2A4P0_S484	0.300855	0.975013	0.00889254	0.988641	0.511705	0.99604	0.890198	0.994037	0.999839	0.963916	0.521363	0.84318	-2.01792	0.437157	-4.76118	-0.512777	2.36308	0.357843	-1.02762	-0.362307	-0.107616	0.953932	2.89368	1.67117
A2A5K6_S835	0.954467	0.950456	0.156776	0.741851	0.588646	0.980811	0.0150842	0.0629581	0.0115708	0.464646	0.269127	0.922249	0.985115	-1.01595	4.61712	2.54117	-3.22706	0.931343	5.33725	3.98116	5.60021	-3.62129	-4.69846	-1.47139
A2A5K6_S976	0.0393508	0.202866	0.0346052	0.503656	0.094606	0.0424448	0.932235	0.434033	0.137187	0.535541	0.20791	0.0372512	6.57016	4.28457	6.74965	4.453	8.41928	10.1594	2.08562	5.62342	8.78124	3.50971	5.48781	8.58464
A2A5R2_S1518	0.594525	0.00262657	0.736046	0.926052	0.46034	0.981728	0.0552172	0.00266467	0.198557	0.454195	0.00536552	0.999792	2.80791	11.9393	2.25272	-1.78456	4.50116	1.07759	-4.13185	7.20767	-2.92306	2.92327	9.19643	0.152727
A2A5R2_S1521	0.966839	0.00693254	0.223982	0.812667	0.153322	0.701097	0.717487	0.000358189	0.986473	0.99899	0.47796	0.524548	0.991264	10.19	-4.63462	-2.17603	5.91194	2.69661	-1.43667	9.92537	-0.446651	-0.436703	4.77384	-4.49276
A2A5R2_S218	0.507385	0.0608377	0.911831	0.98454	0.00718308	0.552792	0.417068	0.112905	0.958139	0.689535	0.142122	0.00877555	6.27015	13.2669	2.82523	-0.547878	7.32324	2.14934	-4.21798	6.80589	-1.28187	-2.32691	5.12037	-9.34213
A2A5R2_S227	0.992973	0.209742	0.694668	0.462757	0.0406909	0.992064	0.259014	0.217276	0.698076	0.440149	0.506519	0.0161308	0.89723	7.365	-3.75432	-2.38159	5.20024	-0.428843	-5.083	5.4199	-2.78126	-4.1314	3.79189	-10.5274
A2A5R2_S355	0.989153	0.562507	0.565172	0.431714	0.111339	0.220078	0.363972	0.0339755	0.230041	0.915365	0.896226	0.891772	-0.966282	4.22922	-4.21399	-2.23457	3.68815	-2.99392	-2.54731	5.08372	-3.07705	2.56094	-2.77136	-2.81751
A2A5R2_S356	0.847768	0.80576	0.483631	0.949155	0.118925	0.826081	0.498005	0.00136772	0.956226	0.876545	0.906269	0.899201	-2.74014	3.03889	-5.04565	-1.17992	5.75373	-1.9066	2.35753	9.74244	-0.808281	3.14993	-2.82605	-2.90709
A2A5R2_S621	0.999902	1.04529e-05	0.0783369	0.997255	0.0143959	0.66736	0.63641	6.49004e-05	0.525099	0.947839	7.60724e-06	0.868173	-0.0716782	13.5625	-3.27555	-0.645563	13.7738	3.88042	-1.62041	12.494	-1.88973	0.659206	15.3284	-0.940691
A2A5R2_S624	0.44522	7.73075e-05	0.837412	0.998594	0.00217158	0.410586	0.988553	0.000318678	0.916444	0.994917	0.00023244	0.531996	-2.42795	14.1318	1.28981	0.420649	15.4354	4.48838	-0.487061	11.6585	-0.9937	-0.301136	9.94991	-1.779
A2A6A1_S1013	0.750324	0.0102743	0.985219	0.487003	0.267567	0.848153	0.14779	0.0583613	0.11824	0.462048	0.644077	0.712518	-1.89128	-8.20305	-0.642866	1.78479	-2.38893	-0.972485	-4.33233	-5.50994	-4.61774	-4.66361	-3.64285	-3.26949
A2A6A1_S1018	0.709337	0.00174947	0.763806	0.74988	0.127526	0.661372	0.211965	0.10885	0.185224	0.201718	0.324026	0.87447	-1.8874	-10.1739	-1.71139	1.28446	-3.2356	-1.48962	-5.27356	-6.45117	-5.51707	-6.09616	-5.08508	-2.07301
A2A6A1_S1085	0.999356	0.996938	0.62157	0.450088	0.156065	0.0119921	0.29096	0.300592	0.362025	0.0162101	0.0037737	0.00269192	0.469534	-0.792917	-4.91783	-4.3435	-6.66462	-11.8334	-6.2585	-6.17471	-5.6834	-8.93497	-11.4867	-12.123
A2A7Q9_S688	0.398239	0.999315	0.999755	0.99972	0.912445	0.980184	0.31708	0.964099	5.14048e-05	0.984637	0.146224	0.00367201	-1.7477	0.126621	-0.0897923	0.156277	-1.13592	-0.661665	-1.48375	0.373957	7.71714	-0.81172	5.71006	12.1514
A2A884_S555	0.949648	0.999652	0.787719	0.838018	0.931296	0.966625	0.218876	0.122909	0.55162	0.986721	0.977261	0.263671	-0.91124	-0.165894	-1.61143	0.935947	0.667381	0.512526	-3.25063	-3.88964	2.07138	-0.692709	-0.835619	4.20467
A2A884_S915	0.126411	0.619408	0.0137796	0.810717	0.901121	0.647057	0.414412	0.999974	0.72108	0.47975	0.614635	0.40869	-3.54191	-1.73086	-5.76678	1.46609	-1.12431	-1.96844	-3.17286	0.0783692	-2.06174	2.19901	-1.83437	-2.40977
A2A884_S930	0.728907	0.0417289	0.870394	0.999763	0.819165	0.586265	0.988908	0.524169	0.359415	0.740958	0.918947	0.99971	1.4141	-4.50203	-1.026	-0.220667	-2.27216	-3.39472	-0.67326	-3.07742	-3.81023	2.66903	-1.64622	0.236126
A2A9T0_S385	0.725871	0.160878	0.953326	0.999966	0.42293	0.104839	0.392914	0.390617	0.0362325	0.00116847	0.000304227	0.000601437	2.38031	-5.36327	1.16382	-0.136349	-4.95352	-8.21525	-4.28437	-4.29716	-8.76176	-6.74135	-8.20329	-7.43731
A2A9T0_S388	0.805852	0.256555	0.983311	0.999849	0.0640221	0.0393804	0.412159	0.168722	0.098331	0.0051232	0.0132979	0.00181867	2.01728	-4.53738	0.800797	-0.136349	-5.66815	-6.31516	-4.18128	-5.96506	-6.95521	-7.29889	-6.18937	-8.60814
A2AAY5_S291	0.234614	0.997024	0.809603	0.643238	0.762859	0.995669	0.202893	0.129384	0.708563	0.930629	0.320955	0.870337	-3.7693	-0.356842	-1.60738	2.68067	2.19456	-0.501694	-3.72124	4.27582	-1.83304	1.23334	3.82337	-1.57257
A2AAY5_S528	0.000570632	6.81919e-05	0.999996	0.440764	0.00866638	0.938791	0.876232	0.0319486	0.999868	0.00251652	4.21895e-05	0.00620051	8.91047	12.005	-0.028347	2.3117	6.58968	0.832586	1.3639	6.44753	0.127604	7.01671	12.6182	6.06165
A2AB59_S155	0.631547	5.04603e-05	0.98003	0.975319	0.61601	0.979531	0.983204	0.9567	0.448658	0.86785	0.00138586	0.999041	1.03834	8.22526	0.322985	-0.766741	-2.34005	-0.717915	-0.900362	1.25974	-3.93156	1.10101	8.697	0.194544
A2AB59_S215	0.864773	0.999071	0.950111	1	0.168994	0.931	0.998817	0.0398609	0.998318	0.106101	0.0600015	0.115497	1.45658	0.252253	0.993868	0.00683593	-2.6903	-0.684948	-0.122587	-2.84231	0.137966	-1.7116	-1.97062	-1.67283
A2AB59_S459	0.201072	0.454926	0.130516	0.290262	0.887483	0.481273	0.199502	0.991622	0.353922	0.951235	0.569839	0.973328	6.45091	4.5302	7.3715	2.86214	-1.06604	2.2254	4.51106	0.573776	-3.60178	2.83823	7.23566	2.2849
A2AB59_S469	0.855104	0.700342	0.987273	0.31743	0.305164	0.0274292	0.0179352	0.106978	0.610179	0.532025	0.0015006	0.0486079	3.99909	5.52889	1.63534	6.02002	6.12235	11.7907	11.0391	7.4526	3.52518	2.63187	11.2129	6.05092
A2AB59_S614	0.989709	4.74933e-05	0.871709	0.997749	0.0131085	0.237753	0.34736	0.768196	0.95584	0.509428	0.00578994	0.119749	0.398443	12.8745	-0.997681	0.561089	13.021	6.48086	-6.22173	3.39715	-1.76019	-2.66105	8.87852	-4.76014
A2AB59_S632	0.195015	0.0246175	0.785644	0.814039	0.389479	0.647952	0.774967	0.8159	0.242958	0.00691237	0.970914	0.0139495	6.91806	11.5202	2.9148	2.85969	5.46323	3.86388	-1.188	1.08747	-2.55455	-4.4128	0.40946	-3.90047
A2AB59_S634	0.997147	0.060478	0.794046	0.898581	0.991425	0.975043	0.352196	0.999999	0.422046	0.557112	0.999351	0.856143	0.274151	4.30986	-1.29636	-1.71214	0.705061	-1.02165	-3.93629	0.0332813	-3.59399	2.47756	-0.216785	-1.44785
A2AB59_S636	0.747059	0.171093	0.94537	0.862258	0.484966	0.725152	0.792255	0.650471	0.266956	0.00341814	0.986684	0.00465416	3.80457	8.7356	2.04695	2.84083	5.44137	3.84502	-1.188	1.52361	-2.55455	-4.85179	-0.304903	-4.61483
A2ADY9_S194	0.698336	0.914202	0.962725	0.610111	4.29944e-05	0.462599	0.956181	0.483265	0.896034	0.430324	0.0118211	0.632281	-1.69304	-0.991732	-0.728369	-1.33751	10.4978	1.62872	-1.43012	4.25017	-1.97863	1.96423	5.23045	1.49879
A2AF47_S1240	0.999161	0.986371	0.299492	0.719672	0.552018	0.345113	0.591479	0.490512	0.833572	0.302399	0.0227997	0.971122	0.231602	-0.595989	-3.40647	-1.59789	-2.05103	-2.68555	-3.60865	4.12923	-2.34849	2.66132	5.29511	-0.608166
A2AG58_S205	0.516837	0.454699	0.124195	0.915696	0.700181	0.99995	0.908092	0.99999	0.0671429	0.7746	0.293066	0.276354	0.671423	-0.72773	1.20052	0.350986	-0.60141	-0.0275059	0.250694	0.0110207	1.13211	-1.32946	2.65542	2.71918
A2AG58_S210	0.999951	0.999613	0.990584	0.925164	0.976608	0.757304	0.8686	0.431671	0.988731	0.115168	0.283371	0.031216	0.0845585	-0.168467	0.494692	0.682659	-0.447493	-1.10679	1.01692	-2.12661	0.414978	3.53709	2.63526	4.79556
A2AG58_S410	0.928382	0.0134247	0.0401785	0.998811	0.0466869	0.123224	0.73084	0.244863	0.21386	0.631325	0.0328773	0.958505	-1.02677	-7.09035	-5.72126	-0.321272	-7.18819	-5.66529	-2.43788	-4.8113	-5.05053	-1.95985	-5.61688	-0.790388
A2AG58_S78	0.593643	0.617636	0.492504	0.976839	0.116697	0.988079	0.127111	0.95268	0.0421338	0.610519	0.961275	0.850538	5.13663	4.96543	5.88017	-0.190367	-1.2371	0.151056	-1.16141	0.236343	1.51996	-4.55053	1.73711	2.90823
A2AG58_S80	0.581461	0.60143	0.497087	0.976839	0.116697	0.988079	0.127111	0.95268	0.0421338	0.612412	0.958967	0.842821	6.25211	6.0809	6.99564	-0.190367	-1.2371	0.151056	-1.16141	0.236343	1.51996	-4.44438	1.73711	2.90823
A2AHC3_S560	0.999442	0.103272	0.849221	0.998341	0.0289426	0.998439	0.157509	3.39559e-05	0.986627	0.0486412	4.37254e-05	0.703691	0.420382	10.0238	-3.0114	0.388065	8.58101	0.380169	-2.67074	11.4279	0.370008	3.96193	12.1317	1.34319
A2AI08_S184	0.923424	0.821609	0.822947	0.737692	0.339803	0.269351	0.648663	0.194564	0.212795	0.266054	0.00123954	0.000328735	1.1848	-1.66148	1.65614	2.49904	4.36607	4.81459	2.4659	4.61841	4.4804	2.19165	6.75566	8.2032
A2AI08_S297	0.867953	0.232398	0.299639	0.812528	0.0736246	0.184004	0.875949	0.757036	0.837502	0.391682	0.80686	0.929373	0.487942	1.33813	1.21266	-1.63018	5.39046	-4.18238	1.0512	-1.40086	-1.1743	2.96207	1.58064	1.05643
A2AI08_S457	0.109199	0.057741	0.290276	0.981374	0.129287	0.60663	0.123623	0.649452	0.184039	0.417333	0.168877	0.993891	-3.51879	4.1188	-2.55895	-0.75275	5.1315	-2.57004	-2.61327	1.21437	-2.31901	2.69334	3.86695	0.41835
A2AI08_S501	0.77334	0.360604	0.707959	0.975823	0.433447	0.996812	0.696437	0.00279845	0.96004	0.377335	0.000339673	0.0962649	-2.36099	4.29236	-2.65917	-1.39118	5.45262	-0.693451	-1.77124	8.6864	-0.778933	-1.74896	7.58658	-2.79617
A2AIV8_S2	0.338851	0.0410788	0.326234	0.0563956	0.010866	0.0490538	0.946543	0.822555	0.987012	0.00730815	0.621963	0.0723413	9.54319	17.7007	9.70665	9.13247	12.6659	9.42263	2.50451	4.00729	-1.5159	-10.3006	-2.75474	-6.53968
A2AIV8_S451	0.00118339	2.89372e-05	0.939127	0.343878	0.498051	0.0203881	0.049489	0.748853	0.00082141	0.116515	0.224647	0.0988762	7.67564	12.9318	0.703241	-3.13182	2.56399	-6.73624	-4.07219	1.28059	-8.2926	-5.63947	-4.60143	-5.89268
A2AIV8_S461	0.0660432	0.0087194	0.217671	0.117586	0.00106977	0.0759173	0.843616	0.000760004	0.947965	0.94041	0.774087	0.974239	-5.19532	7.76794	-3.712	-3.43143	8.30742	-3.84203	-1.54263	12.4384	-1.00687	1.85698	3.17343	-1.3716
A2AIV8_Y4	0.201374	0.0319287	0.834771	0.0823648	0.0124163	0.0651192	0.963004	0.975733	0.676368	0.641399	0.148463	0.826044	6.36767	10.1736	2.42296	6.42443	9.51927	6.79945	-1.18472	1.01959	-2.86027	-2.55789	-5.15909	-1.82191
A2AJK6_S2261	0.105158	0.0996319	0.174332	0.0535334	0.951072	0.801357	0.0730542	0.941917	0.978186	0.00500655	0.992819	0.998472	6.52093	6.61444	5.63402	-6.56143	1.0886	1.88924	-6.10681	-1.16019	-0.815866	-6.85923	-0.37097	0.219721
A2AJK6_S2264	0.235054	0.222167	0.389848	0.0824356	0.936809	0.754896	0.103628	0.723557	0.877264	0.00279107	0.99096	0.998069	4.58536	4.67887	3.69845	-5.39144	1.0886	1.88924	-2.95042	-1.16019	-0.815866	-6.96676	-0.37097	0.219721
A2AJK6_S2548	0.420568	0.864989	0.270972	0.6312	0.331185	0.340342	0.904321	0.19056	0.910433	0.0885584	0.207575	0.672962	-1.39312	0.663986	-1.70328	2.6259	3.91176	3.86398	-0.491287	1.63903	0.478905	-3.81636	2.97765	1.56567
A2AJK6_S2945	0.774245	0.996997	0.568097	0.989371	0.751526	0.367426	0.0353098	0.0701137	0.349272	0.674889	0.843809	0.985997	4.24845	0.877409	5.90262	1.00536	3.30719	5.71335	-3.27252	-2.80965	-1.68535	-1.53074	-1.09644	-0.449255
A2AJK6_S626	0.999995	0.886901	0.999999	0.105404	0.0270857	0.316626	0.97334	0.999978	0.517138	0.997322	0.596975	0.996986	0.0410061	1.2811	-0.0252571	2.63676	3.59185	1.8313	1.08677	-0.0988922	-3.6927	-0.319641	2.14789	-0.33267
A2AJT4_S211	0.150399	0.664778	0.136082	0.124096	0.604711	0.436861	0.230439	0.119458	0.256549	0.0162198	0.101497	0.000952058	-7.39752	3.5543	-7.61817	-9.39086	4.66191	-5.82338	-6.83595	8.39675	-6.56996	-6.30625	4.23681	-10.0322
A2AJT4_S290	0.823425	0.966459	0.679379	0.615886	0.000652915	0.953344	0.200684	0.000669739	0.494816	0.014388	0.000717629	0.911279	4.75973	2.51748	6.26574	-0.656071	-3.54963	-0.270006	-0.904396	-2.75914	0.602837	-2.05982	-3.34192	-0.327744
A2AJT4_S304	0.9771	0.289942	0.875705	0.0623347	0.0029404	0.0330229	1.90343e-05	0.00188583	0.0147604	0.0203979	0.00609669	0.0264054	1.69256	-8.18086	-3.16904	-8.63279	-15.2447	-9.9166	-12.6999	-6.6397	-4.7102	-9.16384	-11.3687	-8.71408
A2AJT4_S305	0.88548	0.62118	0.392302	0.214654	0.0417741	0.0255204	0.00721502	0.00645762	0.00169059	0.00361359	0.00710044	0.00793067	-3.50394	-6.01438	-8.1464	-7.8165	-12.0657	-13.3523	-9.94732	-10.1361	-12.5658	-10.3036	-9.21463	-9.04199
A2AKX3_S102	0.295259	0.996251	0.997411	0.00152704	0.986825	0.0667364	0.896526	0.473755	0.543147	0.521724	0.0583454	0.0529875	3.00919	-0.336672	-0.297056	5.86275	0.323664	2.95091	-1.29162	-2.81397	-2.56987	-2.14721	-4.67416	-4.77741
A2AKX3_S2595	0.285948	0.733187	0.998561	0.000340253	0.000162918	0.161619	0.839816	0.799856	0.0272356	0.20403	0.384679	0.200787	4.52527	2.42488	-0.361841	4.91414	5.45135	1.56591	1.30395	-1.4344	-5.72792	-3.26235	-2.52077	-3.28006
A2AL36_S1355	0.00759003	0.0616318	0.235443	0.412843	0.63494	0.52945	0.80221	0.900329	0.975486	0.801177	0.735475	0.491103	-5.71046	-3.78977	-2.59085	-2.71245	-2.01576	-2.3323	-2.68186	-2.02398	-1.2083	-1.99394	-2.26999	-3.24555
A2AM29_S484	0.639197	0.0947731	0.823417	0.0341795	0.000685086	0.929242	0.395109	0.522044	0.470162	0.913337	0.103893	0.201679	-1.95603	4.45201	-1.39759	4.15456	8.02778	0.717449	-2.58541	2.19398	-2.34707	1.10651	4.5831	-3.76353
A2APB8_S486	0.381238	8.26238e-05	0.791529	0.985526	7.40797e-06	0.584697	0.700605	0.0148603	0.953133	0.864909	0.00221891	0.999985	-2.27133	12.0615	-1.23644	-0.36237	13.3349	-1.39271	2.44174	9.0856	1.14556	1.55366	11.3146	-0.0682831
A2APB8_S737	0.114114	0.000293183	0.623061	0.0478976	1.7694e-05	0.00730689	0.88144	0.0100514	0.999961	0.916031	0.00151215	0.977789	4.63001	13.4209	-2.18783	4.76592	16.417	6.82813	2.23237	13.3573	0.141197	-1.2413	11.5644	0.764738
A2AR02_S252	0.33509	0.66977	0.286416	0.96441	0.830254	0.80586	0.00776601	0.993409	0.997281	0.998843	0.84394	0.999979	10.5287	6.70472	11.2583	1.98265	-3.60871	-3.8228	12.0599	0.681982	0.50511	0.805191	4.58072	-0.210125
A2AR02_S254	0.139539	0.00300182	0.0981759	0.999563	0.757335	0.647886	0.999998	0.729727	0.989418	0.448676	0.95813	0.405874	10.986	23.8158	12.1016	-0.478037	4.56935	-5.48465	0.0711498	4.3086	-1.25713	-6.08615	1.92656	-6.43103
A2AR02_S255	0.943941	0.0378425	0.951644	0.753298	0.915005	0.797443	0.721614	0.49954	0.899283	0.12163	0.999018	0.0473268	3.46192	21.4048	3.27896	-6.79206	4.36418	-6.21449	-3.58965	4.95435	-2.32658	-10.0583	0.53307	-12.678
A2AR02_S257	0.859627	0.0167945	0.718011	0.771126	0.863079	0.79093	0.744665	0.52355	0.86505	0.138934	0.993831	0.0488969	4.34305	22.118	5.90532	-5.79459	4.65061	-5.56432	-3.5535	4.95159	-2.69594	-10.6624	1.09125	-13.8573
A2AR02_S395	0.897201	0.999979	0.493489	0.252601	0.569681	0.742069	0.840286	0.0302504	0.0976678	0.610613	0.890408	0.648266	-0.36993	-0.0201549	-0.787642	1.52737	1.00061	0.76738	0.451199	1.94296	1.48792	-2.8077	1.5834	2.6578
A2ASS6_S11688	0.98781	0.0754652	0.801231	0.973643	0.663353	0.994804	0.995669	0.93393	0.792375	0.187621	0.558561	0.672434	-0.306667	2.78872	-0.870293	-1.34319	3.73437	-0.766392	-0.977552	-2.54353	4.02784	2.79299	1.6737	1.42098
A2AUM9_S1283	0.462584	0.843853	0.199588	0.0421822	0.284732	0.39321	0.492578	0.866238	0.50177	0.891636	0.837453	0.403474	-1.98075	1.05797	2.85559	8.21193	4.79669	4.14538	2.84186	-1.48061	-2.80811	-1.36229	-1.60609	-3.1907
A2AWA9_S42	0.644417	0.99981	0.992974	0.0275432	0.370777	0.407753	0.485855	0.976668	1	0.989703	0.128371	0.0662538	3.73835	-0.245413	0.826303	9.55499	4.54696	4.33361	2.9297	-0.789726	0.00986482	-0.550634	-4.61856	-5.47507
A2AWA9_S987	0.238775	0.804837	0.498083	0.911538	0.00333235	0.459156	0.794918	0.0869794	0.0422259	0.77124	0.492592	0.607985	5.35998	2.32526	3.78126	-0.327951	-2.64745	-0.773735	-0.446325	-1.36194	-1.61038	-2.51045	-3.83148	-3.28062
A2AWA9_T991	0.360053	0.238738	0.996513	0.999093	0.000193379	0.216376	0.897762	0.0221039	0.0105859	0.838275	0.67995	0.914667	1.13758	-1.3488	0.135576	0.0360336	-2.18441	-0.584225	0.229292	-1.25806	-1.44137	-2.42896	-3.31556	-1.88161
A2BH40_S1601	0.630603	0.000953826	0.19324	0.583622	0.000257707	0.963921	0.932596	0.00253954	0.960004	0.969965	0.105254	0.789383	-1.35448	7.07871	-2.4756	-1.21195	7.16209	0.434359	0.961222	8.98199	0.793463	1.28004	7.80192	-2.718
A2BH40_S1866	0.154217	0.398216	0.000893641	0.031948	0.906501	0.228913	0.123016	0.229389	0.999973	0.995159	0.179716	0.983868	3.77419	2.6203	10.1476	10.2286	1.93743	6.12402	7.005	5.75902	-0.112123	-0.540068	5.29756	-0.816212
A2BH40_S1927	0.703193	0.919302	0.00196956	0.00451919	0.141221	0.0024978	0.016007	0.190863	0.0295103	0.999972	0.999042	0.386194	-1.90656	-1.0997	9.98837	7.78307	3.82176	8.55884	10.8853	6.06431	9.67114	0.0616951	-0.200863	2.51637
A2BH40_S365	0.829809	0.00061033	0.163943	0.953539	0.00370299	0.98803	0.999042	0.0139284	0.74934	0.994903	0.218587	0.725056	-1.05441	8.47285	-2.9243	1.34857	13.6157	-0.835398	-0.318687	9.74875	-2.37809	-0.682114	6.15756	-3.0255
A2BH40_S697	0.139801	0.0059314	0.244075	0.570135	0.17661	0.39648	0.398594	0.00539315	0.440129	0.622186	0.154213	0.976699	3.11374	6.04414	2.5956	2.10688	3.64177	2.64285	2.06284	6.0358	1.95529	-3.33899	6.47389	1.08164
A2BH40_S703	0.0424385	0.0282316	0.261115	0.00498502	0.0244211	0.0112878	8.14018e-05	7.24203e-05	0.000369895	0.971179	0.0482416	0.209311	10.5148	11.4431	6.36326	7.85517	5.91312	6.82937	8.69014	8.83001	7.03413	1.23445	9.21391	6.21255
A2BH40_S773	0.999812	0.487532	0.986281	0.908506	0.960481	0.837962	0.245068	0.97906	0.0393015	0.705338	0.326257	0.98154	0.19207	3.64287	-0.817631	-1.58074	1.15671	-1.98818	-3.14025	-0.58971	-5.14997	3.35565	5.64591	-1.13876
A2RSJ4_S414	0.229846	0.0316881	0.000996114	0.232139	0.0438574	0.0110009	0.195474	0.840016	0.0933715	0.527966	0.40554	0.935252	-1.16674	-1.95485	-3.5188	-1.31628	-2.06715	-2.70552	-2.84487	-1.05736	-3.52516	-5.92634	-6.94396	-2.44058
A2RSJ4_S418	0.165482	0.0215403	0.000689462	0.325316	0.106705	0.0226702	0.213784	0.937521	0.104891	0.322984	0.26128	0.618303	-1.26834	-2.05644	-3.6204	-1.31628	-1.9115	-2.70552	-2.84487	-0.754015	-3.52516	-3.89703	-4.25092	-2.63588
A6H5X4_S169	0.000130011	3.06864e-05	0.242814	4.86052e-06	7.30176e-08	1.44707e-06	0.0115838	0.997472	0.00814297	0.780675	0.14612	0.308639	6.31571	7.68664	1.5336	4.17575	6.8935	4.8966	5.55884	-0.243637	5.91341	1.74708	4.49261	3.45703
A6H5X4_S17	0.170121	0.872898	0.457519	0.0564367	0.267445	0.00671297	0.999536	0.702263	0.311335	0.942466	0.996263	0.0234032	2.51665	0.813749	1.66834	1.30019	0.830299	1.96047	-0.527733	-5.4509	-9.31213	-1.82851	-0.703802	-12.3421
A6H5X4_S170	0.153419	0.0670397	0.579517	0.00200323	0.0003079	0.00104047	4.1693e-05	4.44192e-05	3.43092e-05	0.225842	0.00452552	0.141084	5.4376	6.77141	2.97324	8.42506	11.1116	9.30734	8.61468	8.54139	8.84362	3.50536	8.29935	4.07736
A6H5X4_S326	0.387401	0.437365	0.366398	0.999126	0.999789	0.117836	0.461812	0.973458	1.08642e-07	0.880227	0.970793	0.111292	6.89405	6.46335	7.08584	0.526407	0.327028	-10.4215	1.39373	0.381168	-18.9473	-3.73161	-2.20455	-13.3696
A6H5X4_S333	0.203591	0.72898	0.750122	0.101843	0.65995	0.999917	0.000130561	0.766236	0.578714	0.992428	0.997986	0.758878	9.76028	4.6477	4.47347	3.01419	-1.30802	-0.0665627	6.17039	0.709188	0.955891	1.48134	0.945635	-5.39857
A6H5X4_S336	0.235178	0.769484	0.607154	0.0396636	0.3274	0.975023	0.000103161	0.743379	0.155184	0.999974	0.999871	0.972927	9.51451	4.42022	5.76305	2.94717	-1.6016	0.35977	5.70744	-0.662966	1.55819	-0.206522	0.350151	-2.1447
A6H619_S1041	0.104801	0.000427488	0.583943	0.30148	0.175162	0.870828	0.570534	0.999845	0.949738	0.481729	0.212364	0.490067	-3.96136	-10.6343	-1.93322	-6.79324	-8.26896	-2.71613	-5.17329	-0.28569	2.05377	-3.97297	-5.74823	-3.93032
A6H619_S1043	0.692115	0.0819316	0.791899	0.999896	0.11089	0.999692	0.976619	0.960184	0.995322	0.997182	0.999997	0.264126	-1.07051	-2.74298	0.891298	-0.0878048	-3.60425	-0.126358	-0.531929	-0.643036	-0.305531	-0.296867	0.0288563	3.0554
A6H619_S1045	0.664025	0.0682725	0.342559	0.79747	0.0192798	0.999385	0.997678	0.991401	0.796147	0.999991	0.912401	0.545266	-1.07051	-2.74298	1.64964	-1.08237	-4.59882	-0.137711	0.21661	0.337851	1.0931	-0.0431557	-0.971144	2.0554
A6H619_S1169	0.0261988	0.188948	0.0302105	0.628684	0.913224	0.972053	0.405315	0.781521	0.940443	0.991806	0.942766	0.984605	9.24513	5.67944	8.98466	-4.46567	2.36025	-1.55721	6.8639	3.93638	2.33788	1.20822	2.39848	1.50154
A6H619_S1201	0.159056	0.171208	0.0143528	0.00129992	7.35708e-05	2.69007e-05	0.000320679	5.16362e-05	2.70472e-05	0.00040267	2.84637e-05	8.9459e-06	4.72845	4.62178	8.17375	6.51305	9.81121	11.2388	7.1825	9.25001	10.0908	6.30111	9.083	10.5945
A6H619_S867	0.559453	0.596181	0.12897	0.204681	0.979563	0.266489	0.99981	0.367869	0.999953	0.805678	0.931675	0.999357	2.2849	2.17263	-4.27771	3.98839	-0.696657	-3.62436	-0.199095	-4.38803	0.124426	1.94477	-1.2803	0.255749
A6H619_S98	0.96964	0.62783	0.641549	0.99992	0.72696	0.921624	0.975087	0.999232	0.999996	0.899446	0.929315	0.0181009	-0.859636	2.39668	-2.34893	0.126678	2.25593	1.33994	0.620726	-0.189707	0.033001	-0.636612	-0.556219	-3.65236
A6X8Z5_S765	0.234967	0.0247105	0.535941	0.922889	0.00680714	0.999998	0.73059	0.0554441	0.653687	0.953506	0.0092989	0.998583	-3.05026	5.41481	-2.03562	0.795353	6.01607	-0.0206947	-1.75999	5.27875	-1.99421	0.868093	7.50979	-0.260525
A6X8Z5_T666	0.994519	0.0173299	0.716689	0.497452	0.000672252	0.0869547	0.163027	0.12774	0.929701	0.525065	0.0753793	0.989864	0.403633	6.58328	1.77203	1.36206	6.252	-2.61006	-2.70986	2.912	-0.687069	3.38503	6.96716	0.718777
A8C756_S1006	0.866092	0.009421	0.7506	0.538259	0.000459806	0.0923327	0.46916	0.012001	0.680494	0.438451	0.99996	0.941138	-1.20274	6.9308	-1.573	-1.16827	5.97851	2.32613	-2.15884	6.02694	-1.60946	3.60023	0.105949	1.27418
B1AQJ2_S547	0.109449	0.567897	0.479812	0.595165	0.151545	0.00160616	0.17906	0.997119	0.415877	0.0152067	0.511555	0.0045727	-10.9963	-5.54958	-6.23344	-1.87958	3.52575	-8.63334	-8.87606	0.758131	-6.30964	-8.09332	2.86459	-9.966
B1AQJ2_S554	0.961313	0.545536	0.861327	0.923191	0.999387	0.169313	0.0320999	0.999943	0.997959	0.13814	0.552359	0.0941193	-1.93673	-5.54906	-3.14522	-1.94328	-0.365353	-7.3257	-8.25197	0.123312	-0.408604	-9.67543	-5.32138	-10.7436
B1AQJ2_S578	0.82834	0.99998	0.782038	0.993781	0.153808	0.983439	0.467796	0.00709984	0.115191	0.254227	0.520861	0.966061	0.815638	-0.0355415	0.904995	-0.107859	-1.01978	-0.15107	0.477501	-1.45844	0.817968	-3.30503	-2.31666	0.746611
B1ARD6_S180	0.999112	0.532269	0.503186	0.389991	0.00107704	0.369099	0.64452	0.983963	0.706782	0.143264	0.473527	0.94769	-0.130371	-1.38647	-1.4404	-1.96942	7.33903	-2.02384	-2.20252	0.646894	-1.99723	4.47679	2.75946	0.978189
B1AVY7_S838	0.979877	0.0680393	0.999775	0.997003	0.515362	0.999657	0.95718	0.986643	0.92963	0.28499	0.00282478	0.984279	0.52256	4.0927	-0.114132	-0.402016	2.90311	-0.194078	-1.46024	0.967773	-1.75396	3.05767	8.52938	0.550781
B1AXD8_S123	0.626588	0.355596	0.952889	0.979672	0.067343	0.948375	0.133849	0.991603	0.0314624	0.999977	0.46484	0.0255524	-2.99767	4.29357	-1.2573	-0.588531	4.60423	0.8214	-3.27524	-0.368443	-4.62401	-0.0551929	-2.17458	-5.23785
B1AXD8_S132	0.634645	0.0207442	0.999399	0.955523	0.952208	0.961525	0.925093	0.974979	0.563444	0.151531	0.639635	0.389184	2.03092	6.40865	-0.193026	0.861576	0.884439	0.817535	-1.64887	-1.10642	-3.61502	3.58232	1.79168	2.50313
B1AXD8_S21	0.357078	0.000121566	0.997888	0.802764	0.0496264	0.894692	0.574376	0.0296678	0.605409	0.949647	0.0185926	0.60346	-1.6368	7.98542	0.164053	-2.01891	7.15368	-1.55872	-1.55818	4.20843	-1.49247	-0.881834	6.53419	-2.12089
B1AXD8_S55	0.622004	0.00297543	0.999972	0.961336	0.00462793	0.979035	0.329696	0.999972	0.292765	0.999177	0.551688	0.995323	2.67082	11.5768	0.0898972	0.758913	7.89808	0.610609	-2.93941	0.0669537	-3.09256	0.219652	2.33447	-0.394362
B1AY13_S1138	0.959233	0.0085795	0.688831	0.999929	0.99342	0.655047	0.912873	0.0321162	0.942736	0.98626	0.9633	0.997828	-0.643265	5.91915	-1.47022	0.119858	0.549627	-2.50277	0.910555	4.93458	-0.777443	-0.826223	-1.16765	-0.440771
B1AY13_S2044	0.357237	0.933133	0.134825	0.166299	0.40349	0.699063	0.944874	0.64449	0.874319	0.538867	0.910633	0.902873	0.550983	-0.184031	0.782631	0.893633	-0.630606	0.419273	-0.187277	-0.410564	-0.256863	-4.44707	-2.09942	-2.16817
B1AY13_S2074	0.999354	0.155804	0.281815	0.227144	0.574385	0.205777	0.110081	0.0614433	0.195691	0.508438	0.412205	0.205456	-0.26403	5.335	-4.34515	-2.60738	-1.63235	-2.69871	-4.23652	4.89906	-3.56899	-3.40168	-3.85167	-5.15351
B1AY13_S2558	0.675525	0.00340394	0.816112	0.795423	0.0158681	0.998341	0.832311	0.000366442	0.614288	0.930888	0.0013113	0.999922	-2.66883	12.2692	-2.05045	-2.85891	12.5435	0.50511	-1.52498	13.2737	-2.26197	1.08489	11.1193	-0.106598
B1AY13_T2556	0.208577	0.0066451	0.131552	0.993148	0.979451	0.97572	0.765058	0.506869	0.725773	0.994595	0.638906	0.997134	-3.0338	6.55362	-3.50227	-0.713617	1.04269	-1.10567	-2.47448	3.6624	-2.65976	-0.697063	3.47681	0.562223
B1AZA5_S12	0.264414	0.999956	0.186845	0.0432084	0.25691	0.0583803	0.0149779	0.013043	0.00115445	0.702909	0.53416	0.0662288	2.93767	0.0709324	3.32221	3.34939	2.0475	3.13269	2.41549	2.47726	3.6789	-2.28554	2.92062	6.27534
B1AZA5_S16	0.823193	0.464249	0.8446	0.0926548	0.990078	0.699097	0.186056	0.996925	0.179062	0.587034	0.902839	0.175807	1.82967	-3.24371	1.73281	3.00945	0.324499	1.19781	1.90499	0.168402	1.92871	-2.99254	1.55756	5.30169
B1AZA5_S323	0.000717834	0.00802984	4.08532e-05	0.00188704	0.000772878	4.81836e-05	8.95834e-06	7.29742e-06	1.87611e-05	0.795937	0.16108	0.162083	4.68396	3.20181	6.99491	3.87064	4.42773	6.53727	6.12884	6.29764	5.55612	3.05449	7.87556	7.86054
B1AZA5_S324	0.0169077	0.173931	0.56243	0.993933	0.832946	0.995506	0.999364	0.995292	0.919037	0.994747	0.999884	0.909128	3.20422	1.85826	1.0811	-0.499809	-1.67201	0.451328	0.291735	-0.572287	-1.56298	-0.561308	-0.155994	-1.54391
B1AZA5_S327	0.00397619	0.12197	0.000403398	0.00020207	0.000455531	4.10155e-05	1.37406e-06	2.89811e-06	7.42455e-06	0.854363	0.19528	0.15553	4.76645	2.39001	6.74204	4.33564	3.86278	5.39642	7.16353	6.49869	5.73719	2.32199	6.49804	6.98426
B1AZI6_S1217	0.996309	0.804212	0.912534	0.468295	0.465196	0.998193	0.0440941	0.863083	0.953419	0.586299	0.770771	0.995396	1.00571	4.26338	3.07251	-4.62513	-4.64363	0.507969	-9.10711	2.14758	1.42186	-4.3105	3.20295	-0.759205
B1AZI6_S1222	0.994595	0.675101	0.914229	0.203569	0.940529	0.980956	0.221699	0.666691	0.935114	0.999992	0.249154	0.992787	1.01315	4.78303	2.69908	-8.48972	-2.1725	1.44405	-8.36915	4.54629	2.27846	-0.0726929	5.47301	0.715508
B1AZI6_S1393	0.476105	0.00251789	0.794099	0.997826	0.000135361	0.252889	0.378511	0.961316	0.596779	0.996386	0.627397	0.888297	1.59929	5.8472	0.978586	0.237812	11.2942	2.71629	-3.17307	-0.891525	-2.38201	-0.449232	2.61222	-1.52052
B1AZI6_S1417	0.39951	0.436711	0.850359	0.45504	0.727662	0.731262	0.305919	0.194151	0.151987	0.997401	0.0619357	0.146146	-2.15993	2.05878	-1.04502	-1.46887	0.994272	0.987993	-1.78303	2.11205	2.28152	-0.376072	6.06789	4.85298
B1AZI6_S1514	0.258817	0.555017	0.718006	0.856646	0.185263	0.296358	0.390156	0.872196	0.924338	0.988512	0.999801	0.640399	-3.52814	-2.37952	-1.8666	-0.412956	-1.18349	0.997032	-2.94262	-1.31881	-1.075	-0.575315	0.146669	2.21209
B1AZI6_T1385	0.974257	0.698977	0.837208	0.96133	0.00320712	0.939975	0.202614	0.701148	0.40897	0.966303	0.993444	0.90736	0.690733	1.83014	1.38627	-0.601721	6.64465	-0.706636	-4.74195	-2.36369	-3.54213	0.730345	0.413298	-1.06202
B2RQC2_S1125	0.975155	0.989882	0.902208	0.999732	0.999993	0.950818	0.588523	1	0.990877	0.109593	0.897938	0.908173	-0.964552	-0.705675	-1.59618	-0.186234	0.0560188	-1.10671	-2.17832	0.00262643	0.485958	3.4543	0.901304	-0.86503
B2RQC2_S1227	0.297999	0.651618	1	0.998005	0.947173	0.03272	0.954456	0.337817	0.959813	0.187061	0.00531984	0.0179744	6.98255	4.34544	-0.0111618	0.290232	-0.903221	-5.88342	1.39068	-4.92309	-1.32899	-4.05636	-8.77019	-7.07825
B2RQC2_S1230	0.346031	0.768276	0.989058	0.99869	0.964222	0.046229	0.947768	0.334203	0.953861	0.191363	0.0113844	0.0304432	5.79539	3.15828	-1.00132	0.290232	-0.903221	-6.29935	1.39068	-4.70524	-1.32899	-4.15049	-7.93318	-6.58313
B2RR83_S1105	0.992005	0.32703	0.217074	5.53242e-05	0.837842	0.501014	0.00510186	0.203932	0.227722	0.000199395	0.996793	0.986003	-0.566826	3.74815	4.39958	-3.34164	0.291092	0.510427	-2.43754	1.08792	1.04694	-7.5649	-0.1917	-0.317085
B2RR83_S1282	0.924949	0.736832	0.858051	0.0362979	0.00160893	0.942961	0.667869	0.231603	0.354233	0.0138203	0.00790948	0.0087813	-2.54651	-4.28284	-3.2703	-6.1841	-10.6493	-0.997852	-4.19792	-7.62224	-6.40721	-8.95331	-9.88208	-9.70518
B2RR83_S1284	0.775111	0.465184	0.585495	0.134927	0.0449974	0.98914	0.629634	0.216556	0.368153	0.0164083	0.00174314	0.00064961	-4.02776	-6.4182	-5.47367	-8.10156	-10.6323	-0.997852	-4.19792	-7.37106	-5.94029	-6.57067	-9.56045	-11.0828
B2RR83_S1294	0.0485615	0.753572	0.534337	0.270616	0.443011	0.245356	0.0697664	0.86142	1	0.00261669	0.484255	0.811255	-5.28783	1.64143	-2.29245	-4.05971	3.22427	-4.21437	-7.3571	-1.93486	0.018095	-4.21177	1.14682	-0.682709
B2RR83_S1296	0.164446	0.851497	0.467994	0.36139	0.633872	0.145445	0.0894683	0.952322	1	0.00419344	0.712209	0.91574	-4.81483	1.64143	-3.11597	-4.63186	3.22427	-6.47072	-5.27294	-0.979567	0.018095	-5.41067	1.14682	-0.682709
B2RR83_S449	0.998483	0.383288	0.936275	0.996052	0.0821692	0.638185	0.0614906	0.775052	0.237845	0.995672	0.985486	0.723412	-0.23299	2.51065	0.852232	-0.451231	5.90626	2.50664	-3.57354	1.12234	-2.43271	0.290644	0.439833	-1.36663
B2RRD7_S120	0.473135	0.0030783	0.650949	0.727313	0.00425102	0.333291	0.767985	0.176578	0.436946	0.210257	0.997238	0.0931755	2.47243	8.72331	-1.93904	1.5679	7.57507	2.71291	-2.18492	5.16841	-3.5598	-4.30596	-0.382442	-5.47174
B2RRD7_S858	0.979887	0.997886	0.85517	0.542351	0.468106	0.934271	0.234006	0.997744	0.94013	0.00164077	0.191708	0.755224	0.71163	0.329426	1.4839	-1.20675	-1.32962	0.509384	-2.36456	-0.203697	-0.636925	-12.3284	-4.6915	-2.08745
B2RRE7_S1016	0.6206	0.340913	0.878389	0.557933	0.962403	0.988516	0.647926	0.011907	0.246647	0.63723	0.435474	0.409481	6.36659	9.21849	3.79587	-1.60094	0.562305	-0.370747	1.22584	4.37239	2.11008	-1.45352	1.90611	-1.97101
B2RRE7_S1017	0.565117	0.290186	0.874343	0.552101	0.851707	0.996557	0.672752	0.0212864	0.223443	0.74206	0.278126	0.487816	6.54644	9.40467	3.66037	-1.60678	0.94442	-0.244812	1.6001	5.32197	2.96519	-1.22552	2.34985	-1.7807
B2RRE7_S442	0.392631	0.762361	0.793535	0.445068	0.663343	0.968488	0.536247	0.0995493	0.945489	0.976934	0.857712	0.318877	-4.35507	-2.55223	-2.39588	-4.7347	-3.51469	-1.34699	2.72309	-5.30314	-1.06365	0.933409	-1.84151	-4.32328
B2RS91_S170	0.988186	0.767041	0.750864	0.0745533	0.982006	0.518992	0.937747	0.896653	0.999955	0.926622	0.979331	0.997253	0.556616	1.714	1.76773	-5.56151	0.698017	-2.71647	-1.26173	1.53073	-0.107168	1.34318	-0.849297	-0.425409
B2RUR8_S449	0.999112	0.811776	0.964079	0.95781	0.0375993	0.998852	0.992922	0.000950907	0.513177	0.592121	0.0891719	0.917033	0.435753	2.93352	-1.54714	-1.39259	9.56631	-0.40344	-0.44998	10.8359	2.43423	2.95622	6.38889	1.45804
B2RUR8_S467	0.338371	0.728374	0.441914	0.62532	0.0128573	0.723462	0.315364	0.995532	0.826869	0.650801	0.967484	0.972278	4.30388	2.49975	3.76054	-0.427038	-1.45312	0.365944	0.707331	-0.0863533	-0.325428	-4.27742	-1.62648	-1.53671
B2RWS6_S1037	0.999973	0.934409	0.237721	0.958559	0.0805136	0.113759	0.99984	0.965597	0.609088	0.763549	0.999992	0.974306	-0.0332069	-0.471069	1.68072	0.161659	-0.940216	0.85968	-0.0432396	-0.268053	0.73419	-2.71752	-0.074194	1.1494
B2RWS6_S12	0.945211	0.99996	0.904019	0.00179298	0.000214797	0.0156517	0.949114	0.921767	0.637479	0.500864	0.699034	0.934018	-0.773695	0.0661621	-0.956144	7.00152	9.55106	-4.87539	1.63845	-1.92351	-3.73786	2.97127	2.24005	1.18932
B2RX14_S131	0.118645	0.986505	0.168983	0.999705	0.911801	0.83116	0.529179	0.733691	0.0470993	0.958426	0.631512	0.209597	-5.33605	0.683193	-4.81038	-0.187082	-1.33912	-1.7381	-2.16594	-1.59728	-4.99555	0.832664	-2.0627	-3.67308
B2RX14_S176	0.336562	0.999265	0.806212	0.971621	0.0138652	0.75643	0.977079	0.0259937	0.780607	0.738164	0.996112	0.999676	-2.32117	0.158844	1.1536	0.682236	6.56319	-1.57856	-0.730215	6.72355	-1.73747	1.89107	0.398046	-0.172771
B2RX14_S851	0.913871	0.886127	0.913412	0.907202	0.737562	0.0350993	0.979502	0.755249	0.859574	0.964732	0.978361	0.799017	-0.742546	-0.827953	-0.744062	1.74489	2.70226	9.0614	-1.27805	-3.32403	2.61402	1.20451	1.01289	2.36559
B2RXS4_S1574	0.782893	0.113253	0.99134	0.99606	0.996107	0.998961	0.99971	0.798274	0.999616	0.256327	0.274893	0.135248	-1.0989	3.05131	-0.331089	0.36367	0.362198	-0.232065	-0.113192	-1.14238	0.124329	3.48399	3.39075	4.29804
B2RY04_S1788	0.976327	0.998648	0.997975	0.999885	0.253963	0.95789	0.98373	0.815006	0.306404	0.186331	0.00724552	0.133901	-0.797415	-0.299915	-0.343582	0.227942	6.96424	1.69965	0.46719	1.16278	-2.48714	-3.26522	6.69376	-3.61175
B2RY04_S1802	0.981297	0.997521	0.631232	0.604192	0.00043377	0.222177	0.898689	0.774602	0.348752	0.273862	0.0260282	0.846308	-0.705986	-0.353748	-2.32334	2.17187	12.2635	3.64414	-1.54313	2.15312	-3.98636	3.08738	5.74853	1.2747
B2RY04_T1793	0.994793	0.162238	0.938963	0.996275	0.182703	0.990903	0.97538	0.767519	0.96218	0.791025	0.0102539	0.975328	-0.32868	3.24807	0.779985	0.505262	5.38847	-0.684862	-0.82955	1.97577	-0.966637	1.46736	6.90145	-0.646769
B2RY56_S672	0.00253593	0.00089421	0.00486386	0.764679	0.00106817	0.00112277	9.91662e-06	8.06449e-07	1.94747e-06	0.99937	0.0346648	0.103565	6.92207	8.11441	6.23394	1.05589	6.77589	6.72548	4.62327	6.41229	5.73361	0.347248	10.2411	7.94172
B7ZNG4_S666	0.19855	0.447085	0.842002	0.776803	0.130533	0.957647	0.924957	1.33615e-05	0.0925789	0.998849	0.946957	0.458731	2.20375	1.55667	-0.819061	-2.23667	5.89642	-1.16118	0.433218	8.1639	-1.95338	0.188379	-0.706255	-2.02032
B9EJ80_S532	0.814742	0.323708	0.946499	0.0781023	0.228944	0.999898	0.941539	0.5637	0.567888	0.996191	0.49739	0.826114	1.62517	3.39271	0.997404	-3.89366	-2.84508	0.0861969	-1.02922	-2.475	-2.46098	-0.393061	2.67947	-1.56642
B9EJ80_S968	0.36842	0.723767	0.138282	0.0200746	0.126655	0.0160496	0.359093	0.127757	0.102053	0.288958	0.599681	0.508779	5.25885	3.20412	7.52534	4.05815	2.6722	4.23276	1.73056	2.50229	2.66038	-5.29061	3.50534	3.96195
B9EJ80_S973	0.962269	0.176217	0.371357	0.0236501	0.260132	0.00167339	0.975863	0.652903	0.959852	0.355907	0.506574	0.241333	0.512619	-2.47997	1.85826	1.77085	0.952179	2.77995	0.542589	1.58107	0.650555	-3.2115	2.64206	3.77201
B9EJ80_T964	0.81054	0.925397	0.561338	0.636368	0.767151	0.563991	0.43237	0.283631	0.994359	0.997646	0.966392	0.995683	1.25961	-0.866652	-1.90842	-1.7873	1.43638	-1.97883	-2.32639	2.83589	-0.358541	0.485815	1.21363	-0.596388
B9EJ80_T975	0.814658	0.999996	0.380607	0.916312	0.427239	0.276838	0.95247	0.339821	0.215919	0.25986	0.510697	1	-1.77882	-0.0442638	-3.44272	1.18587	2.97779	3.64123	0.770687	2.67893	-3.20506	2.16253	-1.54903	0.00992393
B9EJ86_S314	0.294106	0.00108854	0.702103	0.999918	0.361179	0.480727	0.834434	0.00966123	0.315357	0.766714	0.0170961	0.942818	-2.19915	7.19524	-1.2572	-0.0972061	2.8567	-2.44733	0.915947	4.81352	-2.02886	2.40313	9.80435	1.36488
B9EJ86_S328	0.19178	0.365053	0.677171	0.0578534	5.75534e-05	2.36653e-05	0.26057	0.00811446	0.0655083	0.418928	0.00487676	0.169386	-11.1232	-8.63747	-5.65786	-5.3437	-16.392	-18.4739	-6.96008	-15.7509	-10.4242	-4.33044	-13.2262	-6.22436
B9EJ86_S331	0.200797	0.284887	0.245885	0.00210281	3.88665e-05	0.000423096	0.0435494	0.0131703	0.4874	0.137278	0.0566519	0.123256	-10.9303	-9.61076	-10.175	-8.859	-15.6627	-11.2494	-10.2284	-12.9419	-4.60434	-8.05127	-10.0888	-8.30171
B9EJ86_S342	0.00718574	0.012855	0.102639	0.499403	0.00249708	0.0102118	0.638794	0.083143	0.756851	0.640899	0.00497161	0.149267	-14.9642	-13.5134	-8.67457	-4.56866	-17.238	-13.6501	-4.28141	-10.0675	-3.52228	-3.57541	-14.6615	-7.19442
B9EJ86_S63	0.772221	0.117984	0.649028	0.894781	0.0205616	0.982634	0.197074	0.000436413	0.481308	0.347218	0.065086	0.960936	-1.88368	5.06171	-2.32335	-1.52728	8.40207	-0.791018	-2.80209	9.0417	-1.88921	4.02269	6.80687	-1.08845
B9EJ86_S65	0.306911	0.0354507	0.452134	0.214732	0.0511803	0.999998	0.0380224	0.000728412	0.108525	0.702954	3.7986e-06	0.700154	-5.15252	9.43998	-4.25729	-5.61629	8.294	-0.0463009	-5.50271	10.7747	-4.29662	1.41891	17.718	1.42548
B9EJ86_S68	0.273867	0.167723	0.999477	0.917812	0.580551	0.999881	0.997069	0.101052	0.644188	0.954735	0.419074	0.9999	2.74016	3.25173	0.153336	-1.85418	3.83383	-0.196249	-0.437942	6.0138	-2.66693	1.63868	5.22763	0.204386
B9EJ86_S71	0.925664	0.0683709	0.952961	0.998971	0.00783138	0.999999	0.971471	0.000131061	0.957736	0.890994	6.58131e-05	0.999983	-1.36024	6.63296	-1.14784	0.319689	10.5701	-0.0284233	0.689051	13.58	-0.793314	-0.978115	12.8864	-0.0488319
B9EJ86_S807	0.799325	0.999992	0.974753	0.0011357	8.57281e-05	0.0119837	0.955479	0.99982	0.999998	0.50948	0.967731	0.981451	8.4579	0.251451	3.82618	-7.92985	-11.4628	-5.40854	-1.65755	-0.25318	0.0543137	-5.91093	-1.84323	-1.51605
B9EJ86_S808	0.811457	1	0.98266	0.00101769	8.10964e-05	0.0113578	0.949461	0.998882	1	0.495776	0.965961	0.975945	7.71818	-0.0132885	3.14473	-7.98962	-11.4478	-5.41222	-1.7349	-0.466442	-0.0201034	-5.97639	-1.86597	-1.64949
B9EJ86_S810	0.917635	0.951073	0.990447	0.000558365	0.000535466	0.136885	1	0.85675	0.947314	0.924431	0.99943	0.999615	7.92656	6.5263	3.67086	-27.6737	-27.8424	-9.95053	0.0241013	9.15652	6.22568	-6.06626	1.11999	0.982687
B9EJ86_T39	0.0140828	7.65599e-05	0.109473	0.055127	0.970341	0.0569222	0.752305	0.79794	0.813393	0.999951	0.999896	0.595738	-2.86504	6.34963	-1.83803	-4.30176	-0.599848	-4.27055	-2.64428	-2.41232	-2.33018	0.105246	0.135517	-2.71194
B9EKI3_S334	0.669343	0.561824	0.97997	0.860558	0.507959	0.963193	0.0978676	0.949856	0.529987	0.986306	0.833013	0.949768	2.99076	3.49037	-0.985716	-1.17675	2.17669	-0.710119	5.85406	1.13363	-3.01754	1.01766	2.57409	-1.6135
B9EKI3_S340	0.444273	0.595003	0.596945	0.97571	0.000124596	0.0382523	0.102183	0.607961	0.481865	0.951599	0.999987	0.986618	6.19642	5.07676	5.063	-0.134718	-2.83034	-1.12309	1.44231	-0.676102	-0.80065	-1.2512	0.0776176	0.793589
B9EKI3_T399	0.999929	0.869653	0.999256	0.466368	0.339436	0.583437	0.731192	0.430444	0.24463	0.986436	0.148644	0.947585	-0.166573	2.23903	-0.365448	-2.02257	-2.3854	-1.73247	-1.61738	2.48158	-3.19512	-0.7738	5.65583	-1.25029
C0HKD8_T267	0.202749	0.0344911	0.602841	0.0901203	0.0088938	0.157098	0.559717	1	0.505736	0.247937	0.285511	0.610365	9.7869	15.4252	5.66217	8.88597	14.2868	7.61749	-4.07714	-0.0177116	-4.37928	-8.81751	-8.34696	-5.42107
D0QMC3_S109	0.822228	0.458204	0.860194	0.0245507	0.943683	0.16454	0.446988	0.571755	0.044094	0.658242	0.819953	0.250084	3.38965	6.0422	3.06602	-3.91199	-0.580421	-2.47938	-1.19736	1.01651	-2.51808	-1.64885	1.22232	-2.86786
D0QMC3_S110	0.772351	0.463797	0.801912	0.0262529	0.945668	0.137071	0.448231	0.572926	0.039921	0.548452	0.870825	0.269453	4.59599	7.29644	4.32026	-3.91199	-0.580421	-2.65352	-1.19736	1.01651	-2.5765	-1.98469	1.09724	-2.87186
D0QMC3_S276	0.528246	0.124785	0.167148	0.484723	0.0692807	0.934419	0.612461	0.022662	0.953529	0.0013394	3.08858e-05	0.000102814	-5.35635	9.70914	-8.90665	-7.53413	15.0138	2.94647	-5.63395	16.9259	-2.30401	-7.31734	12.4514	-10.5766
D0QMC3_T162	0.640384	0.911953	0.884429	0.647284	0.153613	0.866089	0.0377099	0.558139	0.865443	0.378025	0.368623	0.601471	-4.53512	2.4521	-2.72709	-3.79703	7.64717	2.4474	-7.12879	2.83511	-1.61439	5.07394	5.13675	3.78161
D0QMC3_T176	0.337061	0.999971	0.486914	0.916159	0.999878	0.955625	0.999206	0.993023	0.469034	0.0247417	0.990758	0.650709	-10.8026	0.252344	-8.89124	-2.47711	0.262777	-1.95487	-0.628988	1.30997	-7.54108	-13.0358	-1.02295	-4.17421
D0QMC3_T225	0.692254	0.779615	0.274041	0.131992	0.995706	0.387731	0.0232609	0.0583445	0.0381301	0.978269	0.896246	0.306214	-4.76888	4.07425	-8.44612	-10.4682	-0.933338	-7.03826	-13.409	-11.0496	-12.1316	1.18316	-2.10044	-5.69423
D0QMC3_T232	0.584427	0.36185	0.202466	0.105861	0.777107	0.39316	0.0828431	0.296857	0.0628185	0.213796	0.00273766	0.0372559	-6.33631	8.48023	-10.6797	-11.6668	4.17502	-7.32938	-10.6493	7.14443	-11.3825	-4.38584	11.0433	-6.92688
D3YXK1_S150	0.372804	0.0904234	0.97559	0.990642	0.709767	0.106589	0.986804	0.853162	0.932642	0.729186	0.989776	0.97079	-3.44786	5.56858	-0.816011	-0.808941	2.99321	-7.3793	-1.37173	3.33097	-2.45582	-3.66842	-1.05674	-1.52416
D3YXK2_S235	0.877893	0.675807	0.791099	0.344054	0.928548	0.858169	0.0814543	0.921787	0.25531	0.451212	0.75236	0.630965	-2.98552	4.60221	-3.73988	-6.18989	2.08284	-2.724	-6.79568	1.48236	-4.81967	-4.39845	2.83317	-3.45423
D3YXK2_S24	0.822647	0.000925018	0.938691	0.173389	0.00304147	0.876814	0.381425	0.00515442	0.470675	0.0162322	2.69991e-06	0.000283497	2.42238	17.9917	1.59303	-6.00455	13.8738	1.9288	-4.1725	12.0293	-3.71862	-3.41071	12.1247	-6.46872
D3YXK2_S247	0.89231	0.00168717	0.743771	0.826179	0.936591	0.377701	0.845161	0.773338	0.746281	0.682548	0.821638	0.985865	0.569263	4.7355	-0.822556	-1.8867	-1.26723	-3.76748	1.06719	-1.2585	-1.32539	2.60303	1.99589	-0.775763
D3YXK2_S263	0.285502	0.347445	0.329505	0.997975	0.880064	0.840366	0.948047	0.93163	0.754048	0.3851	0.0226214	0.093425	-3.69248	-3.39223	-3.47474	0.230335	0.975229	-1.09605	-1.27694	-1.41391	-2.38639	-1.91992	-4.27324	-3.12477
D3YXK2_S623	0.0672705	0.0644888	0.171736	0.992239	0.00827342	0.0253922	0.0223543	0.00337223	0.00629228	0.920166	0.148472	0.143863	5.83407	5.89236	4.52864	0.248451	4.10999	3.34414	2.9263	4.07156	3.67543	-1.53461	5.93403	5.98969
D3YXK2_S626	0.759977	0.198332	0.0169791	0.106028	0.0137712	0.449468	0.113993	0.110009	0.97763	0.357951	0.853699	0.931495	-0.43639	0.978569	-1.75962	-0.949099	1.4728	0.554729	-1.07584	1.08626	-0.162495	-5.66108	2.57021	1.90985
D3YXK2_T362	0.414937	0.981775	0.94986	0.997178	0.344602	0.459469	0.761037	0.495233	0.314386	0.249421	0.997131	0.103331	-2.56182	-0.577984	-0.829166	-0.405331	-3.72851	-3.21168	-2.39217	-3.56679	-4.51718	3.88023	-0.371113	5.10285
D3YZP9_S233	0.212137	0.184246	0.682965	0.995877	0.728626	0.858673	0.998547	0.619668	0.726562	0.048105	0.0161896	0.119031	13.6779	14.3381	7.13257	1.01086	4.7883	-3.5969	1.25171	10.0078	8.46058	16.6329	20.7078	13.3229
D3YZP9_S237	0.024942	0.0205434	0.0325084	0.410327	0.0337101	0.598154	0.777916	0.296995	0.48815	0.321952	0.106528	0.305178	14.5412	15.0997	13.7871	2.56698	5.45033	2.00435	2.5991	5.19745	4.04339	10.4897	15.1705	10.7338
D3YZP9_S344	0.000860487	4.55775e-05	0.775928	0.960351	0.00190138	0.0634084	0.0425281	0.213382	0.0989444	0.438487	0.968128	0.951207	8.85917	13.3893	-1.30743	-0.81938	9.73357	5.12801	7.7854	5.07347	6.37992	4.63543	1.31293	-1.53116
D3YZP9_S345	0.00512567	0.000455789	0.580682	0.939226	0.00589518	0.124209	0.0765917	0.390751	0.183857	0.157199	0.731109	0.663592	10.0923	14.6224	2.69494	-1.1621	9.84754	5.24198	6.49396	3.76862	5.08848	4.73407	2.06716	-2.30933
D3YZP9_S360	0.316007	0.000452143	0.235365	0.999991	0.00685921	0.941698	0.425582	0.748503	0.635567	0.983412	0.940523	1	-2.63091	10.0942	-2.95582	0.0570545	9.55471	1.139	-3.00596	1.88693	-2.26877	1.15987	1.83112	0.0211105
D3Z2R5_S13	0.747575	0.787757	0.985176	0.905465	0.464966	0.920701	0.999245	0.750036	0.99974	0.909495	0.828901	0.0781762	0.620445	-0.573391	-0.210033	0.888924	-2.0289	-0.830919	0.296539	-2.39314	0.207596	-0.607244	0.784779	2.65937
D3Z6Q9_S380	0.752893	0.776383	0.999294	0.222486	0.0038441	0.000762007	0.464877	0.00920045	0.666923	0.00875473	0.0263125	0.102932	3.6098	3.44884	0.439587	-1.00252	-2.42455	-3.10968	-0.912544	-2.65549	-0.691078	-6.74598	-5.50399	-4.04259
D3Z6Q9_S408	0.938355	0.957707	0.540635	0.876092	0.0726617	0.131878	0.996445	0.872999	0.898233	0.833463	0.988303	0.866366	-1.21932	-1.06188	-2.96533	1.45996	-5.75229	-4.92249	0.660192	-2.36522	-2.16624	0.998838	-0.374376	0.91193
D3Z6Q9_S430	0.691526	0.721964	0.967208	0.772442	0.84554	0.36784	0.784233	0.347764	0.963201	0.00354399	0.70825	0.435831	2.81793	2.67828	1.1451	-0.772787	-0.653477	-1.38915	1.2209	2.30819	0.611694	-16.1198	-3.34712	-4.9028
D3Z6Q9_S439	0.41566	0.602556	0.475942	0.0264486	0.0739844	0.0255742	0.151877	0.0972504	0.513308	0.076256	0.992566	0.821565	3.44614	2.6927	3.1888	2.53893	2.0291	2.55591	2.67376	3.02744	1.5925	-8.69386	-0.808779	-2.59599
D3Z6Q9_S443	0.016567	0.333137	0.0350431	0.0215327	0.248666	0.0453755	0.00337737	0.124292	0.0800603	0.361503	0.999999	0.98161	3.11693	1.41363	2.69058	2.42968	1.30494	2.08632	2.89104	1.40458	1.57637	-5.28659	0.04492	-1.11614
E2JF22_S1385	0.848751	0.960384	0.971165	0.999752	0.00453206	0.190248	0.986286	0.906634	0.804258	0.999972	0.903726	0.876458	3.2802	-1.96574	1.75445	-0.103096	-6.01323	-2.69376	1.45653	-2.91363	-3.94202	0.174223	2.83312	3.12607
E2JF22_S1389	0.309076	0.304221	0.999997	0.0506525	0.092079	0.0380253	0.641624	0.948502	0.725311	0.285778	0.768575	0.961259	3.38098	3.40373	0.0338974	-6.04368	-5.24228	-6.43073	-2.01156	-0.891066	-1.75977	4.12149	2.06691	1.02215
E2JF22_S1390	0.99796	0.856482	0.646194	0.471586	0.0852627	0.574305	0.551259	0.983757	0.99888	0.00152942	0.97739	0.000374359	0.858372	-3.89847	-5.88911	-5.76596	-10.7382	-5.035	-4.83828	-1.25208	-0.504368	-7.73158	0.515383	-9.51396
E2JF22_S1646	0.0746299	0.00541568	0.000350839	0.977133	0.000903426	0.00512234	0.655426	0.00921601	0.0160076	0.997772	0.690082	0.336544	-1.35287	-2.25808	-3.42796	-0.225822	-3.65225	-2.78622	-0.452192	-1.70679	-1.54553	0.401207	2.49624	4.03996
E9PV82_S119	0.868473	0.91464	0.967284	0.854544	0.906912	0.00126317	0.814455	0.280409	0.463885	1	0.800356	0.963518	-1.79856	-1.51727	-1.06551	0.983873	-0.823618	-7.57866	2.24917	-4.98332	-3.90759	0.0201893	-1.95645	-1.01132
E9PV82_S180	0.99418	0.672289	0.998443	0.968155	0.323139	0.505862	0.737999	0.0264783	0.94143	0.950195	0.479611	0.110515	0.599871	2.7737	0.384113	-0.852638	3.50234	2.76023	1.93159	6.86431	-1.04889	-0.946028	-2.69594	-4.74222
E9PV87_S1221	0.593196	0.700708	0.60075	0.996313	0.00393643	0.446495	0.274335	0.999992	0.194432	0.998327	0.925639	0.503475	2.46523	2.09749	-2.43932	0.24992	6.02892	-1.83963	-4.22496	-0.0595379	-4.7843	0.358253	-1.34369	-3.19845
E9PV87_S1223	0.995669	0.518145	0.522595	0.520288	0.22211	0.37901	0.591938	0.549248	0.997785	0.208273	0.665246	0.741309	0.452078	2.87167	-2.85493	-2.6094	-3.90805	-3.13276	-2.35915	2.50048	-0.327026	2.05799	-1.09637	0.966091
E9PVX6_S1000	0.344423	0.00013597	0.894997	0.885415	0.803613	0.989549	0.776727	0.750632	0.372925	0.945471	0.942627	0.997135	2.0424	9.64762	0.797173	-1.95769	2.44791	-0.822334	-1.60166	-1.68468	-2.88466	1.28965	1.31408	0.462774
E9PVX6_S1186	0.174728	0.241755	0.965672	0.651077	0.0202812	0.519761	0.00113214	0.548277	0.995677	0.808489	0.471178	0.995228	5.31758	4.76012	1.05962	-1.02071	3.31474	-1.22517	6.05892	1.33371	0.218363	1.87016	3.17496	0.485956
E9PVX6_S1246	0.440277	0.0192322	0.995312	0.973109	0.827301	0.969664	0.879304	0.992224	0.999796	0.917193	0.854819	0.966471	4.6368	11.4333	0.677914	-0.727909	1.47484	-0.759745	-1.3693	0.509064	0.149458	1.61112	-2.01161	1.15472
E9PVX6_S125	0.629358	0.025663	0.55548	0.674006	0.00340495	0.816016	0.0164121	0.00836871	0.032357	0.492796	0.00204935	0.512933	3.19165	9.58815	-3.53802	2.68603	12.3183	-2.05922	5.95351	6.71679	-5.21535	2.9083	11.2201	2.833
E9PVX6_S128	0.0167448	0.000432166	0.929972	0.965999	0.00122064	0.56243	0.998984	0.092435	0.641368	0.971713	0.146492	0.445927	6.59727	11.8499	-0.98666	0.949066	12.7474	-2.78442	0.305445	6.13032	-2.66759	-0.999598	5.673	-3.64721
E9PVX6_S1342	0.926642	0.982156	0.998281	1	0.0442214	0.980619	0.460068	0.0615425	0.0473413	0.873731	0.980271	0.947667	1.46603	0.880613	0.396544	-0.00254631	3.56778	-0.407793	-2.55415	-5.0696	-5.37859	1.43048	0.720499	-1.02127
E9PVX6_S1587	0.00257993	0.00141743	0.0602365	0.0340865	0.00618018	0.653131	0.00777967	0.00676158	0.0188258	0.999391	0.000151476	0.000193103	10.5161	11.5354	5.87969	12.2771	16.8292	4.1784	9.76146	9.9977	8.32686	0.156548	11.2189	10.8454
E9PVX6_S159	0.126925	0.00514246	0.972618	0.994259	0.268855	0.999999	0.990537	0.699747	0.951922	0.787381	0.99991	0.985444	3.18157	6.15156	0.531683	-0.521235	4.18587	0.0263309	-0.392374	1.47054	-0.695385	1.87265	0.122454	0.681099
E9PVX6_S1734	0.999978	0.218417	0.682451	0.304103	0.0876918	0.892803	0.0206257	0.399481	0.14283	0.00020499	0.90298	0.000111685	-0.151873	8.53411	-4.4993	-3.81824	5.66762	-1.42246	-9.72	4.21063	-6.21511	-10.2518	-0.869698	-11.1548
E9PVX6_S1773	0.0555303	0.71568	0.850913	0.813361	0.819781	0.514614	0.910289	0.960093	0.998616	0.999717	0.494219	0.419492	7.25315	2.48246	-1.86407	2.76377	2.72248	4.4845	1.98495	-1.46872	0.462273	-0.181353	2.97096	3.2714
E9PVX6_S1955	0.959852	6.03776e-05	0.45417	0.986942	0.998794	0.0440816	0.355734	0.908109	0.393278	0.999996	0.998252	0.902021	0.531872	10.3152	-1.69394	-0.551128	0.24548	-5.53526	-2.87896	-1.08296	-2.74095	0.0487709	0.367884	-1.51106
E9PVX6_S2016	0.999999	0.707859	0.0106695	0.000109638	0.873512	0.10762	0.10866	7.76146e-06	0.00597797	0.000625679	0.0330091	0.0987489	0.0326404	2.44328	-9.76819	-12.2621	-1.05903	-3.74584	-2.83936	-13.2998	-5.13	-9.12803	-4.69534	-3.64989
E9PVX6_S2017	0.999746	0.761617	0.00680587	0.0193443	0.959757	0.18767	0.533848	0.000671611	0.198438	8.79288e-05	0.00862636	0.124596	-0.214865	2.44328	-11.6248	-8.45013	-1.05903	-4.9051	-2.83936	-13.6718	-4.50015	-9.35849	-4.69534	-2.66444
E9PVX6_S2255	0.334109	0.686791	0.0168185	0.0762918	0.881014	0.964449	0.0234479	0.00109312	0.0292588	0.00941394	0.00811036	0.222213	3.36781	2.08512	-7.41458	-2.85002	-0.720169	0.457602	2.1227	-3.54833	2.03146	-6.05837	-6.21713	-2.91275
E9PVX6_S2390	0.466185	0.31293	0.399522	0.353521	0.46261	0.921818	0.242355	0.170177	0.278914	0.000114912	0.14826	5.47396e-05	-6.86681	8.39265	-7.48253	-6.50104	5.64377	-2.29196	-6.69717	7.5509	-6.34577	-11.932	3.35192	-13.2051
E9PVX6_S2392	0.999647	0.254674	0.800667	0.64047	0.105842	0.991196	0.0622914	0.0196814	0.201538	0.000744425	0.0175644	6.87477e-05	-0.405939	8.50655	-3.81505	-2.66666	5.90729	-0.632973	-5.59877	7.12341	-4.05157	-6.07955	3.63064	-8.50629
E9PVX6_S2425	0.987866	0.387641	0.691848	0.99005	0.601045	0.2943	0.882281	0.21727	0.999983	0.000187903	0.712236	0.101589	1.95024	10.3128	-6.79671	-1.4104	6.03029	-9.05068	-3.0892	9.08659	-0.147688	-12.7294	1.69708	-4.25518
E9PVX6_S2545	0.989658	0.97055	0.599481	0.148898	0.0230586	0.999915	0.441473	0.86542	0.0121839	0.00010004	0.26177	0.926421	0.916796	1.32095	-3.87659	1.73938	2.69526	-0.0431004	1.11772	-0.546541	3.003	-9.17376	-2.0885	0.633675
E9PVX6_S2649	0.845178	0.751288	0.692393	0.0237836	0.1637	0.598061	0.840005	0.237927	0.074732	0.997159	0.675149	0.706339	2.35427	2.89702	3.20822	-8.01833	5.05841	2.74957	-1.81677	4.56452	6.40294	0.389603	2.28701	2.17467
E9PVX6_S2780	0.772055	1.12142e-05	0.943994	0.997449	0.000118432	0.999983	0.0950456	0.00443719	0.106927	0.518311	0.00309983	0.582642	-1.14335	14.0118	-0.65122	-0.283375	12.9887	-0.0531445	-4.43085	8.11901	-4.29587	-2.4678	9.22325	-2.26379
E9PVX6_S287	0.302673	0.0400742	0.988131	0.916098	0.0114517	0.579805	0.999703	0.375986	0.994081	0.842544	0.0474282	0.995729	4.96634	8.81522	0.832029	0.794809	5.31845	-1.63216	-0.173718	3.26476	0.475481	1.72641	6.80208	0.469563
E9PVX6_S2934	6.43704e-07	4.37095e-08	0.460169	0.165355	0.000422779	0.676706	0.235838	0.129579	0.517826	0.658246	0.000257093	0.00158101	10.7797	14.6156	0.96792	4.13109	12.6563	2.0055	6.49269	7.86105	4.44367	2.39783	15.7866	12.1004
E9PVX6_S2980	0.100631	0.0667385	0.0169938	7.88072e-05	6.94307e-06	1.99948e-06	0.000511124	0.000118875	3.99017e-05	0.993673	0.067213	0.0170672	4.76402	5.27608	7.01383	5.37356	7.43857	8.76922	5.77587	7.09651	8.23491	0.599312	7.01615	9.33512
E9PVX6_S337	0.900238	0.0176733	0.549083	0.453495	4.0403e-06	0.998203	0.410689	0.000574557	0.642577	0.532217	0.00062235	0.999893	2.31545	13.3853	-4.63631	-1.6448	14.3531	0.176928	3.22285	13.5341	-2.36165	2.81271	13.6656	0.130186
E9PVX6_S373	0.136801	0.0071881	0.971784	0.684805	0.0118313	0.998863	0.934348	0.954437	0.312126	0.975789	0.736132	0.701462	6.90612	12.8961	1.19168	-2.15127	8.13193	0.273384	1.43028	-1.25005	-4.58135	-1.09256	2.77588	-2.94611
E9PVX6_S498	0.800469	0.00414376	0.703415	0.927527	0.999822	0.915275	0.835351	0.979662	0.255265	0.0931184	0.296953	0.432659	-1.21815	6.81524	-1.4631	-0.840399	-0.106884	-0.891796	-1.32294	0.603827	-3.19915	3.67458	2.53882	2.12138
E9PVX6_S503	0.774033	0.0547784	0.996317	0.964632	0.986683	0.868702	0.145873	0.987367	0.985391	0.421465	0.999999	0.705559	-2.00622	6.54571	-0.443783	0.807129	0.572527	1.32399	-3.73392	-0.495672	-0.52124	2.50547	-0.0240326	-1.6867
E9PVX6_S767	0.00497337	0.08114	0.0188763	0.00234047	0.750079	0.969325	0.758804	0.0037256	0.344704	0.00454975	0.307394	0.550408	2.22937	1.29025	-1.76296	-8.34554	-1.50733	-0.661791	-0.585262	-3.05966	-1.05631	-8.19196	-3.07307	-2.23491
E9PVX6_S774	0.182996	0.0259193	0.00675995	0.957392	0.956769	0.0149123	0.954448	0.332605	0.20039	0.938788	0.549376	0.193992	2.78576	4.49729	-5.74481	-0.654831	0.658285	-5.37319	0.786226	-2.80264	-3.40665	-0.880743	2.12264	-3.4605
E9PVX6_T1215	0.999982	0.98948	0.890021	0.907245	0.544426	0.601375	0.938873	0.995189	0.844818	0.0480122	0.994305	0.927266	0.0482597	0.412842	-0.964796	-0.838488	1.73788	-1.60777	-0.928822	0.380812	1.33655	4.22522	-0.322496	0.792704
E9PVX6_T1243	0.511144	0.00542731	0.80234	0.847561	0.748203	0.709308	0.914224	0.0174106	0.442578	0.394685	0.47937	0.931212	3.58278	12.1105	2.25351	0.725037	-0.903114	-0.967073	-0.839466	-5.15924	-2.04735	3.77191	3.38188	1.33718
E9PVX6_T1766	0.917484	0.598629	0.29072	0.908638	0.224793	0.16039	0.380815	0.169314	0.036598	0.236455	0.985178	0.592327	-1.64667	3.31536	-4.98409	-0.734425	-2.35751	-2.63459	-2.16806	-2.96659	-4.35542	3.19765	-0.525354	-1.98147
E9PVX6_T1952	0.974542	0.000193104	0.997556	0.997496	0.994804	0.627679	0.683847	0.965355	0.300422	0.666602	0.996824	0.96056	-0.489897	9.52462	0.219212	-0.491943	0.629843	3.23679	-2.05573	-0.841536	-3.46042	1.24756	-0.217781	0.520811
E9PVX6_T2106	0.972865	0.998769	0.551523	0.564728	0.0378849	0.820826	0.654059	0.866658	0.327608	0.256272	0.617247	0.97602	0.694853	-0.241327	-2.24181	2.3959	6.07236	1.55091	-2.28923	-1.48807	-3.54501	3.28131	2.02272	0.657221
E9PVX6_T2283	0.973231	0.000600713	0.176626	0.373211	0.0586792	0.413341	0.110464	0.181204	0.649336	0.999145	0.759005	0.981123	-0.357765	5.81169	-1.95496	-1.88755	3.3858	-1.79175	-3.02092	-2.61224	-1.36132	0.414003	3.1514	1.18565
E9PVX6_T3021	0.0106653	0.0334403	0.116396	0.000471856	0.000208864	0.0001031	7.68296e-05	0.000779592	2.14892e-05	0.605555	0.187832	0.013814	4.79822	3.86085	2.87978	7.18102	8.06363	8.89439	8.62696	6.21758	10.2436	3.05496	5.43703	9.97493
E9PVX6_T377	0.31042	0.0192912	0.989445	0.82029	0.00198176	0.668609	0.591992	0.835841	0.882474	0.845836	0.463252	0.999992	5.25098	10.9088	-0.853966	-1.36257	8.96599	-1.81049	2.88116	-1.86557	-1.62734	2.73785	5.14875	-0.0901489
E9PVX6_T527	0.800976	0.761583	0.443164	0.883839	0.13353	0.854151	0.999994	0.134772	0.963246	0.0190584	0.0952549	0.289846	1.87436	2.0322	-3.24405	-3.37011	-11.6183	-3.69511	0.0279522	-2.88481	-0.54472	-11.1761	-7.86857	-5.5232
E9PYH6_S1160	0.302482	0.0487187	0.679242	0.982852	0.0107822	0.923952	0.143531	0.000111221	0.375038	0.111764	9.65583e-06	0.591177	-5.52627	9.40004	-3.31652	-0.942877	11.3286	1.61342	-2.89723	10.2611	-2.02914	2.98224	13.6741	-1.46596
E9PYH6_S1176	0.99964	0.0139894	0.622876	0.991823	0.00623485	0.649521	0.867693	0.00564799	0.894863	0.397849	3.48837e-06	0.956645	-0.266953	11.3219	3.3906	0.728359	12.4195	3.10493	-1.94508	12.291	-1.77473	1.90351	15.7653	0.571524
E9PYH6_S481	0.931965	0.832963	0.57721	0.395334	0.801552	0.902223	0.0243648	0.982343	0.0258156	0.205288	0.181502	0.0128166	1.91947	2.73696	-4.2826	-4.15891	-2.25637	-1.68773	-4.21678	-0.412663	-4.16897	-4.97575	-5.18266	-9.53184
E9PYH6_S483	0.997328	0.218365	0.133996	0.836251	0.203741	0.95924	0.00426198	0.0379592	0.291352	0.00907735	0.250829	0.0211867	-0.427105	4.79981	-5.60008	-1.47633	3.87926	0.86474	-5.941	3.98499	-2.25483	-9.13208	4.17446	-7.82212
E9PYH6_S521	0.259978	0.141826	0.931265	0.0218143	0.00201313	0.103113	0.694285	0.854142	0.997574	0.927199	0.348827	0.431887	7.10228	8.68853	2.09482	4.13848	6.21597	2.92871	3.52425	2.53088	-0.586903	2.44971	7.18324	6.44716
E9PYH6_S578	0.842791	0.61576	0.228216	0.992373	0.196165	0.672477	0.00949121	0.255329	0.00170684	3.98252e-05	0.0156691	8.18899e-06	-4.44864	6.7655	-11.4302	-1.39351	11.3779	-5.87395	-9.79368	4.48168	-12.9525	-10.3669	4.19781	-12.799
E9PYH6_T1174	0.971951	0.0125696	0.537004	0.760736	0.0125259	0.921458	0.953251	0.00118007	0.546066	0.814717	0.000802847	0.768552	-1.07465	10.5676	3.49366	2.8849	12.3181	1.82421	0.995661	11.9811	-2.66165	-1.81311	13.4963	-2.00057
E9PYH6_T236	0.737846	0.648364	0.0343831	0.169763	0.379546	0.652067	0.588012	0.443219	0.0740126	0.87258	0.0813346	0.999724	-1.6969	-1.9634	-5.71749	2.2508	1.64904	1.14421	-1.65427	-2.00229	-3.72277	2.30593	8.73974	0.272568
E9PYH6_T471	0.978421	0.208855	0.996527	0.148829	0.0802621	0.252391	0.124563	0.578999	0.0755017	0.519977	0.0143123	0.00941659	-0.998186	-5.56818	0.5331	-5.83961	-6.89952	-4.89676	-6.59083	-3.39462	-7.50854	-1.76218	-5.09029	-5.48595
E9PYH6_T523	0.90483	0.0702073	0.944707	0.539257	0.00725837	0.965088	0.0406541	0.88752	0.805935	0.977449	0.0258762	0.996521	2.06841	9.11825	-1.68492	-2.64066	8.82044	-0.880846	5.09929	-1.09196	-1.36836	-1.07043	9.92181	-0.563225
E9PYH6_T553	0.845598	0.621956	0.238047	0.973621	0.211991	0.483852	0.0062457	0.197063	0.000656989	5.37276e-05	0.0175046	8.84423e-06	-4.7611	7.23062	-12.1387	-2.05323	10.6162	-7.31296	-9.59703	4.48168	-13.6278	-10.1636	4.19781	-12.9334
E9PYH6_T931	0.926071	0.383217	0.287147	0.999991	0.154355	0.746868	0.984096	0.736276	0.8128	0.0885525	0.0820335	0.889326	-0.550354	-1.53354	1.74559	0.0153275	-1.29671	0.547308	-0.381319	-1.12205	0.9615	-1.54037	-1.57019	0.392467
E9PYK3_S1683	0.957091	0.829317	0.999819	0.981718	0.000253588	0.940419	0.0208138	0.000770449	0.00955142	0.865902	0.0241177	0.986955	-1.39447	2.37808	0.216316	0.457451	9.61508	0.69858	-2.8866	4.96673	-3.32881	1.7295	8.37382	-0.736233
E9PYL2_S1372	0.560029	0.709974	0.677343	0.659172	0.854165	0.331328	0.0449192	0.0134941	0.968803	0.923293	0.968562	0.974661	4.81371	3.85381	4.06361	-5.63083	-3.82625	-8.74358	-6.54078	-8.29502	-0.8874	-2.41451	-1.74116	1.61284
E9PYL2_S648	0.722026	0.00467515	0.13129	0.993305	0.0537604	0.936121	0.00802259	0.00253686	0.0244128	0.243136	0.00456113	0.958855	-1.78551	8.41551	-4.24378	-0.890823	10.7708	1.97374	-4.95934	5.99027	-4.04507	3.08062	7.48192	0.733505
E9PYL2_Y907	0.813191	0.451412	0.0667335	0.170727	0.476946	0.580811	0.511488	0.656006	0.987635	0.910845	0.84065	0.970064	1.67594	-2.95017	-5.68209	4.44794	-2.87893	-2.50894	-4.11941	-3.36977	-0.920185	1.30848	-1.65065	0.875486
E9PZM4_S1365	0.0482278	0.0113561	0.608212	0.274967	0.000748754	0.221947	0.794572	0.855924	0.467423	0.934062	0.828192	0.595787	-1.578	-2.09669	-0.617533	-1.23566	-4.15915	-1.33853	-2.00655	-1.72573	-3.31956	-0.782465	-1.14241	1.72157
E9PZM4_S1373	0.992588	0.114882	0.0994594	0.994464	0.524987	0.533331	0.678205	0.066215	0.0336809	0.673552	0.47258	0.404253	-0.408449	-3.95481	-4.11013	-0.718517	-4.1614	-4.1158	-2.25481	-5.9493	-6.90321	2.33706	-3.08713	-3.3711
E9PZM4_S1386	0.8049	0.372618	0.664736	0.904645	0.385313	0.125491	0.268864	0.617089	0.0930492	0.0915995	0.365632	0.570707	-1.85702	-3.55189	-2.39569	-1.80054	-4.53903	-6.8268	-4.14922	-2.60604	-5.77104	5.66513	-3.55248	-2.71826
E9PZM4_S1791	0.0275396	0.0321476	0.00418575	0.983785	0.742746	0.459796	0.994624	1	0.900439	0.614162	0.999919	0.942937	-3.92492	-3.80394	-5.49476	0.765665	-2.21191	-3.33648	-0.554672	-0.0183296	-1.56822	3.05538	-0.144291	-1.35059
E9PZM4_S1800	0.578896	0.434384	0.379522	0.999978	0.609989	0.912892	0.819514	0.349763	0.962432	0.897063	0.0352246	0.848847	-3.43497	-4.15261	-4.45788	-0.135931	-4.47082	-2.30372	-2.29779	-4.68434	-1.25399	-1.31676	-6.56279	-1.53678
E9Q1P8_S169	0.000381926	8.30711e-06	0.980413	0.0484963	6.84735e-06	0.0604895	0.00156688	1.976e-05	0.000499756	0.356629	0.812014	0.981699	4.32302	7.28489	-0.223324	1.30035	5.09429	1.2371	2.94914	5.45549	3.49415	-3.65873	1.84311	0.766199
E9Q1P8_S250	0.999999	0.536685	0.206192	0.221646	0.99784	0.82769	0.593586	0.505109	0.152996	0.18045	0.0200567	0.0432065	0.0274239	3.39423	-5.33039	-5.00903	0.417046	-2.00531	-3.39852	3.8269	-6.34279	-4.4112	-7.45176	-6.37943
E9Q1P8_S343	0.0920248	0.00730118	0.982661	0.257885	0.0859255	0.980055	0.00100005	0.0364691	0.99912	0.0804217	0.108051	0.842357	-1.17142	-1.95893	-0.152945	-1.05884	-1.47882	-0.199263	-1.97813	-1.06809	0.0409336	-6.24236	-5.78594	-1.79217
E9Q1P8_S389	0.993734	0.000714931	0.755274	0.885472	0.000818432	0.990349	0.960279	0.982466	0.278167	0.858631	0.903836	0.774115	0.350121	9.16774	-1.37053	-0.831022	7.52218	0.339722	0.590855	-0.442265	-2.38681	1.86766	1.60192	2.28325
E9Q1P8_S438	0.51434	0.456236	0.585819	0.204583	0.0118726	0.719699	0.922467	0.000362297	0.105183	0.99901	0.214246	0.986083	-2.00293	2.15953	-1.81982	3.74077	7.2569	1.81325	0.45677	5.41401	1.96759	-0.180029	2.84456	0.441492
E9Q1P8_S443	0.000264189	0.239073	0.586854	0.00165537	0.663184	0.918645	0.0115645	0.607953	0.991094	0.0390669	0.958632	0.9591	-7.12549	1.92152	-1.20461	-6.43152	1.27383	-0.691547	-5.14661	1.5213	0.345875	-6.7896	0.989328	0.985262
E9Q1P8_S71	0.468213	0.0121595	0.988844	0.536128	0.000619337	0.693916	0.909411	0.00830933	0.887376	0.00745362	0.133532	0.00489124	-2.69255	7.49009	-0.5488	2.42246	11.8391	1.92888	-2.28896	15.7331	2.49223	-7.8014	4.23314	-8.3727
E9Q286_S1820	0.804953	0.998465	0.590001	0.00421354	0.0018157	0.999992	0.618229	0.955084	0.566583	0.999998	0.989523	0.817988	1.51722	-0.266701	2.18255	-3.79964	-4.3408	-0.020813	-2.386	-0.971722	2.56399	-0.0345879	-0.62949	1.8116
E9Q286_S1841	0.491537	0.0122429	0.347585	0.954937	0.0874163	0.982926	0.925152	0.8518	0.94139	0.949047	0.97935	0.997377	-1.90987	5.46875	-2.3018	1.02408	5.66022	0.725525	-1.21678	1.59221	-1.11035	1.42781	-1.03363	0.509882
E9Q286_S676	0.00936857	0.0591285	0.0314723	0.120387	0.981506	0.635266	0.192223	0.985007	0.314719	0.98696	0.534766	0.702805	9.88104	6.86617	7.86876	4.18126	0.599722	1.96973	4.10022	-0.629501	3.40854	-0.697945	-2.97509	2.33044
E9Q2M9_S1840	0.727093	0.721461	0.347071	0.455758	0.556975	0.837126	0.820856	0.0920221	0.159668	0.999441	0.893443	0.99891	-1.07695	1.08754	-1.82869	2.63742	2.31025	-1.42126	-1.3948	4.44942	-3.81572	0.160019	-0.995501	-0.200115
E9Q2M9_S3122	0.268258	0.265732	0.0748739	0.648289	0.340101	0.298648	0.0478206	0.00427678	0.00221552	0.840596	0.95332	0.668247	-5.35364	5.37339	7.85423	1.85791	2.80472	2.96784	3.58089	5.60748	6.22679	-3.17995	1.97882	-4.44769
E9Q309_S2221	0.999944	0.450473	0.992993	0.975247	0.675334	0.998587	0.62824	0.0582502	0.99798	0.677554	0.715946	0.907975	-0.0790958	2.35702	-0.400345	0.961939	2.68409	0.36149	-1.76727	4.4546	-0.250031	2.79149	2.62162	-1.62475
E9Q309_S2421	0.761256	0.982307	0.979915	0.355998	0.414392	0.289841	0.999997	0.639014	0.0961299	0.0405528	0.201882	0.0501082	2.80277	1.03536	1.08228	-4.12578	-3.82354	-4.51438	0.0485992	-3.0551	-6.92615	-5.72511	-3.76364	-5.46756
E9Q3L2_S260	0.648852	0.624591	0.730148	0.880018	0.0313169	0.990304	0.336404	0.29024	0.9997	0.75366	0.336954	0.999241	-2.8567	-2.96054	2.50485	1.40809	6.76731	-0.565962	4.9321	5.25473	0.249908	2.86554	5.17513	-0.358036
E9Q3L2_S268	0.0276497	0.00373741	0.431386	0.780107	0.0302829	0.131146	0.738287	0.00448142	0.140486	0.0102709	0.000142691	0.304038	-2.26034	-3.22563	-0.99518	-0.862844	-3.23497	-2.28692	-0.502718	-2.45533	-1.20583	-5.84135	-11.2283	-2.5278
E9Q4F7_S1070	0.916711	0.71176	0.567961	0.527203	0.974636	0.992854	0.289099	0.999234	0.99516	0.155558	0.368258	0.0297234	-1.34894	-2.27776	-2.82318	-2.4047	0.704611	0.454258	-0.992664	0.0645084	0.120064	-4.82486	-3.4922	-7.20312
E9Q4F7_S1623	0.970578	0.963094	0.999558	0.229461	0.296672	0.918131	0.98738	0.89068	0.78784	0.967342	0.901571	0.998521	-1.06595	1.15591	-0.25515	-1.93779	1.75532	0.583036	-0.71356	-1.56243	-2.05929	0.955818	1.439	-0.330597
E9Q4F7_S1799	0.999942	0.0205565	0.669899	0.999997	0.0129407	0.768439	0.693197	0.999957	0.706248	0.994572	0.335036	0.98062	-0.0650635	4.72315	-1.41684	-0.0333557	6.90864	-1.6034	-2.61158	-0.112852	-2.55614	-0.496305	3.70506	0.769161
E9Q4F7_S1808	0.999999	0.71583	0.660204	0.951205	0.0628367	0.720571	0.988853	0.762599	0.970479	0.995751	0.884283	0.992571	-0.030035	2.05824	-2.25086	-0.568937	3.30902	-1.15546	-0.547661	-1.73545	-0.769651	-0.415707	-1.35073	-0.50276
E9Q4F7_S2354	0.232718	0.463794	0.982141	0.565779	0.260542	0.195116	0.996293	0.999757	0.0546602	0.481918	0.883165	0.88933	-3.30916	-2.41763	0.576752	-1.753	-2.63054	-2.91613	0.182861	0.0732975	2.69258	2.90558	1.41402	1.38394
E9Q4N7_S1723	0.99782	0.996653	0.968084	0.527813	0.194801	0.0139581	0.999987	0.998108	0.984336	0.709878	0.16853	0.221024	-0.338104	0.390739	-0.850863	-2.47803	-3.92039	-7.26552	0.0870113	0.460443	-0.946217	-2.9437	-6.36137	-5.8149
E9Q555_S2234	0.985122	0.116245	0.998201	0.840787	0.0915459	0.23751	0.994316	0.00361679	0.099592	0.917918	0.169705	1	-0.68733	5.21911	-0.334738	2.6289	8.82689	6.62276	-0.443739	9.36914	4.88654	-2.07413	7.6184	-0.0287838
E9Q555_S252	0.472426	0.928921	0.134834	0.298131	0.523953	0.962204	0.00980139	0.00820839	0.00547746	0.0600751	0.106562	0.0291718	-4.48702	1.78011	-7.39848	-7.67618	-5.7082	-1.91991	-7.8693	-8.11595	-8.69133	-6.53166	-5.66818	-7.62944
E9Q555_S271	0.367823	0.050157	0.009287	0.0143888	0.000233792	9.05058e-05	0.123531	0.00706746	0.00327987	0.522411	0.665642	0.324487	2.26492	4.17957	5.80416	2.78992	5.31781	6.06697	2.39556	4.35799	4.94546	-3.4098	2.78819	4.41325
E9Q555_S274	0.998437	0.000134988	5.59946e-05	0.565428	0.00423975	0.0058887	0.595924	0.000344332	0.00562632	0.456229	0.622115	0.883049	0.0599861	3.18488	3.59298	1.24939	4.7274	4.4778	0.891081	5.14071	3.35589	-4.2883	3.43332	2.01973
E9Q5C9_S184	0.601273	0.989455	0.93821	0.805474	0.99957	0.969204	0.406578	0.547796	0.358119	0.869827	0.0798335	0.589672	-2.17878	0.520041	-0.974012	-1.56924	-0.180296	-0.772161	-5.27538	-4.39118	-5.61949	0.785391	-2.96477	-1.33895
E9Q5C9_S273	0.411084	0.0782165	0.67092	0.755964	0.268814	0.420802	0.413841	0.980365	0.904513	0.0154267	0.00878116	0.719814	2.25872	3.97546	1.58626	-2.59687	-5.17846	-4.22098	-5.80674	-1.34276	-2.39137	-6.9826	-7.72326	1.82946
E9Q5C9_S274	0.118038	0.572754	0.963525	0.776667	0.607727	0.253271	0.800557	0.973563	0.882644	0.145222	0.013571	0.676998	-2.51557	1.28738	0.456352	-2.503	-3.30776	-5.31737	-2.8375	-1.30822	-2.27551	-3.92126	-6.66344	1.82946
E9Q5C9_S372	0.949262	0.586787	0.0550634	0.511015	0.947233	0.623142	0.494223	0.395844	0.769136	0.998095	0.962224	0.990231	-0.364094	0.893799	-2.15182	-4.91903	-1.83652	-4.22158	-6.21195	-7.05233	-4.09578	-1.12587	-3.14962	1.96091
E9Q5C9_S377	0.158486	0.065802	0.198649	0.971059	0.415731	0.165858	0.0937782	0.0211467	0.16038	0.12819	0.0762769	0.291687	-4.03843	-5.10119	-3.75734	-1.78601	-6.71998	-9.68258	-7.13216	-9.89101	-6.13775	-8.96531	-10.2709	6.80095
E9Q5C9_S379	0.146988	0.112477	0.031857	0.994527	0.0108075	0.0120775	0.135495	0.0354405	0.0228419	0.29821	0.180799	0.798313	-5.07372	-5.47351	-7.34278	-0.665337	-11.8324	-11.6002	-6.30298	-8.71338	-9.51797	-8.47549	-10.1664	-4.06763
E9Q5C9_S380	0.0375122	0.0993664	0.00222542	0.999999	0.0152757	0.0129675	0.06489	0.0223972	0.020293	0.444736	0.125926	0.797866	-5.75105	-4.58359	-9.48519	0.0445271	-11.7451	-12.1019	-8.55562	-10.7202	-10.9258	-7.19185	-11.6677	-4.19215
E9Q5C9_S394	0.00447459	0.00107732	0.180967	0.12672	2.22973e-05	4.14925e-05	1.68764e-05	2.46617e-05	9.42181e-07	0.0975088	0.000361961	0.000437027	10.9446	13.6675	4.97285	3.19393	13.5663	12.4825	8.43916	8.02316	12.3222	4.78401	12.9057	12.5616
E9Q5C9_S445	0.999603	0.463264	0.953042	0.924824	0.609245	0.973423	0.0076632	0.952942	0.192492	0.958631	0.754396	0.914603	0.178677	2.72143	-0.915148	-0.728828	1.49773	0.498922	-4.45202	0.499889	-2.16933	1.25222	-2.54116	-1.63913
E9Q5C9_S477	0.766621	0.956014	0.918638	0.0179506	0.0245946	0.00884222	0.997235	0.88898	0.734203	0.946391	0.984257	0.999978	-1.22844	-0.633633	0.796295	-9.57821	-9.01548	-10.8846	-0.358929	-1.32678	-1.9272	1.0447	0.67524	0.0744228
E9Q5C9_S480	0.0825679	0.0827367	0.0327846	0.739675	0.319224	0.16178	0.0405936	0.0242116	0.0621572	0.331259	0.0362765	0.242548	-4.86572	-4.86325	-5.98887	-5.04768	-9.09969	-11.6355	-13.4788	-14.9794	-12.2604	-7.44833	-14.0392	-8.44964
E9Q5C9_S481	0.0400552	0.22179	0.0656051	0.689536	0.0954914	0.0402301	0.057309	0.027606	0.0491047	0.65519	0.352181	0.801412	-6.70628	-4.25671	-6.00645	-3.84565	-9.43949	-11.5496	-11.9803	-13.9976	-12.4035	-5.59586	-8.39959	-4.30812
E9Q5C9_S625	0.00612814	0.000737039	0.761688	0.794715	0.234396	0.992515	0.000101435	0.000136368	0.000137676	0.976452	0.157634	0.164934	7.97666	11.102	1.64689	4.14153	9.40058	-1.21696	15.8344	15.2006	15.1805	-1.05708	6.26168	6.17522
E9Q5C9_S626	0.0367341	0.00780701	0.920663	0.838489	0.114588	0.995018	0.00163328	0.00063433	0.000808715	0.951583	0.0990009	0.0868364	7.38027	9.87573	1.35103	2.85907	8.99323	-0.810688	16.1196	18.5653	17.9148	-1.62529	8.47589	8.76582
E9Q5C9_S646	0.0865045	0.0565513	0.9701	0.255762	0.00261874	0.00520969	0.0529911	0.0261258	0.00960374	0.645497	0.0120886	0.00430926	6.96276	7.70745	1.08411	4.03792	10.9261	9.77818	6.52772	7.57547	9.12334	2.2653	8.02888	9.57491
E9Q5C9_S696	0.640954	0.996497	0.901164	0.956776	0.832587	0.911748	0.999998	0.996349	0.999771	0.917041	0.00249423	0.995648	-2.98612	-0.518345	-1.68988	-0.944813	-1.59389	-1.23271	-0.0273133	0.327974	-0.129452	1.43883	12.4642	0.508204
E9Q5C9_S701	0.879383	0.125831	0.94022	0.555923	0.08229	0.996865	0.172347	0.045818	0.976899	0.447233	0.00939856	0.37896	3.6894	12.7426	2.81789	-3.49607	7.33734	0.518717	-7.60858	10.7065	1.31158	-3.86452	10.9524	-4.22083
E9Q5C9_S93	0.855026	0.879873	0.927788	0.822255	0.0594627	0.0512868	0.0461669	0.095789	0.0181732	0.650026	0.383917	0.353737	-1.62155	-1.50258	-1.23368	-2.38216	-8.47567	-8.76448	-9.14502	-7.69322	-11.0417	-5.29152	-7.55958	7.86496
E9Q5C9_T400	6.7429e-05	1.21106e-05	0.151732	0.422277	1.23821e-05	0.000128672	0.000754684	0.00680066	0.000267016	0.00357142	6.98997e-05	0.00048407	12.7522	16.053	3.30701	-1.45614	10.5229	7.67234	7.20761	5.10615	8.37205	4.96851	8.82132	6.72809
E9Q5C9_T594	0.999123	0.944108	0.806462	0.521791	0.995331	0.988888	0.0812668	0.589925	0.999267	0.990528	0.0280593	0.677009	-0.230608	-0.965824	-1.57815	-2.18944	0.355272	-0.477795	-4.215	-1.91129	-0.182238	0.535711	6.60232	2.08181
E9Q5C9_T600	0.920739	0.998154	0.457922	0.0196309	0.0061767	0.0139488	0.26477	0.215579	0.242368	0.98846	0.989398	0.908606	-0.79055	0.21269	-1.94828	2.74071	3.36795	2.92091	-2.61223	-2.81673	2.70099	0.668352	0.649117	1.40743
E9Q5C9_T610	0.468856	0.229402	0.00569459	0.0162534	0.784373	0.0322199	0.958431	0.000872926	0.992082	0.0244721	0.671726	0.438862	4.54601	6.29556	-14.4303	-2.92073	0.68445	-2.5562	-0.762011	-10.0097	-0.426451	-7.69161	-2.37993	-3.27386
E9Q5C9_T613	0.46788	0.280425	0.0642312	0.0162534	0.784373	0.0322199	0.958431	0.000872926	0.992082	0.00716078	0.411994	0.188924	6.20752	7.95707	-12.3223	-2.92073	0.68445	-2.5562	-0.762011	-10.0097	-0.426451	-6.75537	-2.37993	-3.27386
E9Q5G3_S160	0.926494	0.0121983	0.99986	0.0195189	0.262161	0.0096322	0.910179	0.237964	0.196641	0.386728	0.619451	0.459659	-0.927771	6.45488	0.108173	-4.55025	2.3507	-5.17564	-1.11795	3.53891	-3.78239	-2.82983	-2.07932	-2.57578
E9Q612_S875	0.888832	0.0111053	0.992858	0.169237	0.15594	0.191123	0.813103	0.984386	0.611649	0.999951	0.000141748	0.0199302	-1.13165	6.82506	-0.422247	-1.98617	2.03687	-1.91013	-2.17086	-0.856049	-3.08588	0.0551205	9.2761	-4.26986
E9Q634_S1001	0.994185	0.886905	0.677295	0.983268	0.364761	0.999997	0.192229	0.871956	0.395147	0.946498	0.00507606	0.49725	-0.620199	1.79506	-2.84626	-1.09894	5.35645	0.0635261	-4.0659	-1.37148	-3.03807	0.887609	8.08312	-2.40816
E9Q634_S1004	0.878748	0.999947	0.998277	0.976684	0.479058	0.964767	0.970332	0.247836	0.539767	0.999515	0.0137991	0.771743	1.22977	-0.0854854	-0.273897	1.11728	4.18245	-1.29377	-0.791523	-3.71147	-2.51319	-0.209229	8.05485	-1.87905
E9Q6P5_S677	0.999992	0.00354364	0.993738	0.999232	0.836326	0.999882	0.999086	0.791624	0.63354	0.319126	0.999688	0.957039	0.0368328	7.04639	-0.34379	-0.340071	2.26433	0.181688	-0.256287	1.78644	-2.3462	3.06333	0.153658	-0.826042
E9Q6P5_S678	0.999603	0.00665592	0.577215	0.723106	0.999999	0.99957	1	0.880405	0.988649	0.780031	0.998874	0.668272	0.172926	8.08911	2.26728	-2.62441	-0.0289001	-0.256521	0.0207863	1.63839	-0.69611	2.05262	-0.308306	2.49759
E9Q6W4_S269	0.989498	0.0267637	0.0414726	0.343322	0.0110371	0.970742	0.809244	0.252769	0.621492	0.983445	0.677692	0.82436	-0.518242	-6.22287	-5.68536	-3.20384	-7.71035	-0.777616	-1.53019	-3.48785	-2.12585	-0.903471	-2.89178	-2.18594
E9Q784_S1069	0.370631	0.303483	0.618936	0.00129026	0.0254248	0.000976824	0.0354711	0.120208	0.00225818	0.999163	0.464984	0.269134	1.31379	1.43781	0.94598	2.94292	1.77653	3.06837	2.44958	1.83323	3.98398	-0.262575	3.10954	4.0362
E9Q784_S110	0.993674	0.998214	0.700813	0.964268	0.765933	0.860502	0.985994	0.0705486	0.0495272	0.963452	0.544566	0.757954	-0.750942	-0.489529	3.22433	-1.29214	2.70393	2.1645	-0.689934	6.07772	6.59295	1.68317	4.92867	3.54781
E9Q784_S1273	0.865361	0.65245	0.996923	0.686597	0.742701	0.313529	0.390032	0.0228477	0.516388	0.719261	0.305789	0.930007	2.36925	3.63935	0.61508	3.41246	3.10154	5.666	-3.92861	-8.78329	-3.33661	-2.94258	-5.21269	-1.65244
E9Q784_S137	0.120808	0.161443	0.0357153	0.279678	0.819254	0.629911	0.97287	0.992462	0.359535	0.946005	0.999856	0.998794	-5.10302	-4.68926	-6.81838	-3.12932	-1.39511	-1.9597	-0.95023	-0.609221	-3.93578	1.0974	-0.144917	0.295317
E9Q784_S1484	0.00482863	0.954243	0.476214	0.992788	0.898367	0.997094	0.99742	0.97541	0.827076	0.942926	0.893779	0.999997	-4.96619	0.510769	-1.50793	0.600872	1.54938	-0.441336	-0.513622	1.11329	2.32945	-1.2586	-1.594	0.0446034
E9Q784_S198	0.991061	0.495888	0.0877798	0.236323	0.406509	0.213537	0.0746565	0.413075	0.0426421	0.718233	0.999264	0.857849	-0.0930958	-0.475561	0.907284	0.733425	-0.580071	0.760309	0.805666	0.45142	0.91539	-3.43318	0.39852	2.53894
E9Q784_S242	0.0740413	0.351747	0.106398	0.974934	0.0948474	0.839423	0.868969	0.526808	0.88223	0.900423	0.670632	0.622315	-5.17982	3.13774	-4.72446	-1.02361	6.8359	2.06189	-1.74741	3.23413	-1.67411	-1.80176	3.03493	-3.2622
E9Q784_S265	0.994654	0.0655018	0.610728	0.985535	0.0114801	0.100503	0.101103	0.00105912	0.449825	0.567609	0.0043658	0.730673	-0.951582	11.8701	4.96252	1.36228	17.1721	10.8614	-5.47253	12.7408	3.15713	-3.33039	12.5785	2.59947
E9Q784_S316	0.867591	0.662539	0.0483164	0.250358	0.621409	0.0419848	3.27626e-05	5.75607e-06	3.87841e-07	0.608597	0.0108892	0.00228927	1.03217	1.57199	4.34924	2.26494	1.37568	3.69182	3.50449	4.41611	6.2109	2.43028	8.31788	10.7698
E9Q784_S317	0.96631	0.610155	0.473525	0.696758	0.505841	0.678897	0.36598	0.149206	0.193588	0.317566	0.0210784	0.00188282	0.966797	2.6639	3.19874	2.73248	3.58762	2.81194	4.46741	6.23137	5.74223	4.87202	10.0495	15.1507
E9Q784_S318	0.697842	0.910203	0.0953924	0.0287243	0.0656015	0.000320489	0.00769211	0.00178984	4.8266e-05	0.795034	0.0334958	0.00663665	1.49236	0.888905	3.71385	2.04482	1.70975	4.25539	2.43424	3.08174	5.16144	1.88585	7.14598	9.64372
E9Q784_S324	0.262307	0.483351	0.137416	0.0505459	0.0218025	0.001962	0.000109023	0.000139742	1.14536e-05	0.0926563	0.00140197	0.000238894	5.7842	4.30864	7.16598	5.05091	6.00908	9.06067	8.64085	8.3494	11.7035	4.86888	10.6232	13.7499
E9Q784_S327	0.999781	0.994915	0.909313	0.946678	0.54493	0.0325493	0.880263	0.999964	0.998317	0.944891	0.902573	0.779615	0.213785	0.615097	-1.70926	1.05337	2.68754	6.84535	-2.31	0.142029	-0.513048	2.3429	2.90602	4.07557
E9Q784_S334	0.999885	0.822159	0.0167973	0.93504	0.676689	0.999904	0.749847	0.971149	0.536082	0.949242	0.971255	0.991309	0.049181	0.640034	-2.95263	0.930674	1.82754	-0.100353	-2.08308	-0.894465	-2.88242	1.04582	0.851994	0.561869
E9Q784_S355	0.70152	0.660854	0.160589	0.624502	0.0708212	0.0144266	0.229473	0.0161253	0.00316517	0.00960005	2.88708e-05	8.19579e-06	2.04344	2.17955	4.42042	2.34528	5.61664	7.80574	3.3815	6.45729	8.53075	3.35024	7.91012	9.3519
E9Q784_S703	0.555532	0.26178	0.0645147	0.390572	0.295143	0.0275215	0.198293	0.0134748	0.00437324	0.622466	0.220725	0.197125	3.4424	5.08538	7.65744	5.1302	5.82974	11.0643	4.1252	7.74005	9.39063	4.09769	7.07328	7.35274
E9Q784_S704	0.790769	0.957108	0.958446	0.998887	0.78982	0.43327	0.951651	0.0180138	0.00651621	0.996011	0.57764	0.122203	-3.57349	-1.91829	-1.8964	-0.386145	2.52913	4.32807	1.06016	8.0209	9.61038	-0.746664	4.50398	8.7752
E9Q784_S953	0.978041	1	0.0912841	0.99879	0.274286	0.509329	0.622468	0.86548	0.13783	0.480885	0.984473	0.945502	-0.268188	-0.0010414	-1.89505	-0.0841274	-1.13393	0.830982	-0.936441	0.583076	1.87775	-4.97521	1.15566	1.80754
E9Q784_T1109	0.395706	0.666648	0.935014	0.00359048	0.00268935	0.0422369	0.0680809	0.508186	0.091367	1	0.731463	0.539555	-6.09153	-4.22159	-2.11681	-8.28931	-8.67988	-5.28637	-7.03935	-3.41216	-6.5479	-0.0123901	-3.36085	-4.47743
E9Q784_T134	0.719388	0.336004	0.0154871	0.968573	0.984131	0.932123	0.980875	0.982216	0.760348	0.267936	0.306882	0.995083	-2.37877	-4.04501	-9.06601	0.677576	0.532812	0.897373	-0.945324	-0.92164	-2.4948	3.52152	3.33261	0.415442
E9Q784_T263	0.988181	0.0245017	0.359106	0.902257	0.00779516	0.0633401	0.393634	0.00179988	0.305004	0.315822	0.00704594	0.772954	1.07667	12.6313	5.96396	2.73734	18.4711	12.2365	-4.06038	14.0633	4.56927	-5.01448	12.5712	2.59947
E9Q784_T353	0.561298	0.523174	0.121211	0.107955	0.00357842	0.00055467	0.181996	0.00711358	0.00110653	0.170491	0.000648538	0.000198814	2.61266	2.74877	4.98965	3.4003	6.67167	8.86077	2.95518	6.03097	8.10443	2.69303	7.82878	9.27057
E9Q7E2_S1385	0.258752	0.93842	0.735582	0.751617	0.927542	0.421942	0.982398	0.894898	0.432499	0.0901326	0.941163	0.879594	-4.31082	-1.21811	-2.21143	-1.4179	-0.854746	-2.28257	-0.698605	1.34192	-3.06418	3.13118	-0.629648	-0.828676
E9Q7F2_S234	0.0180047	0.0334282	0.0374018	0.432913	0.537329	0.900236	0.463267	0.970738	0.249675	0.623537	0.950067	0.604651	8.12061	7.18984	7.02368	4.57957	3.99893	-1.96611	2.03426	-0.577023	2.71143	-2.85388	1.21733	2.93186
E9Q7F2_S236	0.0658271	0.00921322	0.160696	0.438151	0.0891535	0.928059	0.918446	0.618356	0.459733	0.999833	0.00959563	0.00465844	4.78036	7.07386	3.76877	4.28216	7.55344	1.63291	1.95367	3.84218	4.75162	0.13582	7.96298	8.99979
E9Q7F2_S355	0.955637	0.602033	0.99926	0.479204	0.996068	0.961796	0.317695	0.239711	0.460895	0.783785	0.888132	0.587865	0.904881	2.28384	-0.222097	-3.62027	0.524282	-1.15315	-1.56152	1.7467	1.29478	1.81309	1.37655	2.49965
E9Q7G0_S167	0.00446558	0.0019928	0.0085187	0.994082	0.0780434	0.898152	0.0312033	0.000332149	0.0416444	0.951807	0.000126184	0.763061	-10.0418	11.4162	-9.00844	-1.28325	14.8257	3.54272	-6.49771	13.681	-6.11742	0.980637	16.0878	1.85171
E9Q7G0_S1739	0.499781	0.584284	0.401843	0.0162097	0.00210184	0.407707	0.646757	0.405389	0.975786	0.339348	0.997353	0.999902	-0.872816	0.779747	-0.990355	1.85949	2.62258	0.761572	-1.40915	1.94831	0.479692	-8.44666	0.892351	0.296186
E9Q7G0_S1844	1	7.87656e-05	0.999857	0.474179	2.17082e-05	0.945516	0.54551	0.994313	0.33637	0.194817	0.00311052	0.998931	0.0037136	9.58765	0.0752201	2.16381	15.5148	0.779274	-3.04544	-0.545307	-3.9995	2.93082	7.00719	0.184332
E9Q7G0_S1974	0.946904	0.574923	0.574506	0.955804	0.0129699	0.285917	0.996133	0.016048	0.185869	0.844659	0.000901098	0.00831504	1.34403	3.2982	3.30008	1.29799	10.7811	4.98908	-0.512276	9.54123	5.36436	1.1501	9.06812	6.37181
E9Q7G0_S2059	0.00865401	0.000210416	0.00102864	0.00404556	0.000208668	0.000240626	0.652288	0.230433	0.0395902	0.975474	0.136115	0.0588575	3.13868	5.54625	4.41007	5.3233	8.29089	8.12641	1.82463	3.24108	5.18904	0.792713	4.83457	5.99061
E9Q7G0_S270	0.998356	0.585764	0.759798	0.282741	0.925844	0.369136	0.0117802	0.922033	0.0132496	0.929432	0.0108165	0.020983	-0.431084	3.46788	2.63047	-5.80424	-1.82067	5.16145	-3.29029	0.480577	3.22133	0.755087	5.45059	4.82376
E9Q7G0_S398	0.367125	0.000250609	0.896162	0.770488	0.0394782	0.785195	0.196345	0.0482217	0.269213	0.490571	0.109612	0.102798	2.24393	10.0277	-0.898582	-2.57992	8.97981	2.50421	-6.38119	9.26242	-5.69559	-3.48724	6.23554	-6.34316
E9Q8D0_S283	0.6819	0.755145	0.646936	0.0875603	0.00692693	0.565691	0.168635	0.0499109	0.919507	0.422495	0.375841	0.677216	4.81676	4.24618	5.08288	-1.2878	-2.1456	-0.615053	-1.03478	-1.41923	-0.279078	-3.46616	-3.68213	-2.4461
E9Q942_S59	0.416828	0.932172	0.818342	0.0294075	0.146687	0.590561	4.36291e-05	0.0747709	0.115336	0.999538	0.953477	0.98826	7.02084	2.54774	3.76918	2.24728	-1.52871	-0.812265	2.87029	-0.84845	-0.758989	-0.338156	-1.64148	-1.00958
E9Q942_S61	0.407864	0.855655	0.77382	0.0372739	0.166307	0.461115	0.00146232	0.811667	0.796485	0.999717	0.973307	0.980236	8.27304	3.98648	4.83491	2.14432	-1.47438	-0.966023	2.97075	-0.439682	-0.454807	-0.276821	-1.29605	-1.16595
E9Q9M8_S210	0.998485	0.376935	0.458483	0.0330085	0.532433	0.440493	0.508616	0.992836	0.79106	0.413882	0.741759	0.632661	-0.444977	-4.83684	-4.35335	-6.16566	-2.4683	-2.78117	-2.80962	-0.518412	-1.80492	3.7622	2.35525	-2.809
E9Q9M8_S225	0.876439	0.993057	0.716525	0.644513	0.00915229	0.00288376	0.0649829	0.0724812	0.0302123	0.797182	0.682156	0.477972	2.71531	0.962082	-3.89778	1.58246	-5.88301	-7.12439	-6.8063	-6.6319	-8.03963	-2.90419	-3.58466	-4.76641
E9Q9M8_T230	0.854078	0.989723	0.610999	0.677128	0.00309754	0.0274803	0.00109236	0.024823	0.00138425	0.174728	0.633649	0.254425	2.86956	-1.0869	-4.53156	1.58246	-7.40397	-5.04059	-8.75044	-5.17604	-8.44367	-5.22114	-2.7527	-4.58545
F6ZDS4_S1259	1	0.999971	0.178248	0.0416444	0.22284	0.00608365	0.000229279	1.99328e-05	0.000579911	0.0141797	0.00564923	0.0909247	-0.00214385	-0.102907	-5.64585	-2.14801	-1.3725	-3.07937	-2.99681	-4.18204	-2.62438	-8.0479	-9.44762	-5.42707
F6ZDS4_S2116	0.000346163	0.00164026	0.853644	0.210652	0.00899492	0.437326	0.00946662	0.378753	0.0740526	0.763547	0.995703	0.999992	10.583	8.41425	1.13947	4.38932	9.03255	3.20336	9.46956	3.65498	6.25156	-3.10896	-0.709772	-0.0880508
F6ZDS4_S2118	0.800857	0.0312104	0.600609	0.99927	0.653962	0.865525	0.272556	0.914629	0.144143	0.689771	0.890155	0.761013	1.64212	6.39373	-2.30645	-0.185818	1.77933	-1.16043	-4.21449	-1.37457	-5.22636	2.96519	1.88569	2.61764
F6ZDS4_S2141	0.581691	0.114856	0.123856	0.00978143	5.42014e-05	0.000111189	0.000108292	5.22195e-06	9.68784e-06	0.0205617	0.000103503	9.18802e-05	6.59892	13.1515	12.8801	6.92512	15.0701	13.6608	8.54383	12.8296	11.8208	6.76507	15.4412	15.696
F6ZDS4_S2204	0.999963	0.0131269	0.0344373	0.998397	0.440981	0.993374	0.999827	0.425975	0.959407	0.993254	0.357753	0.979394	-0.0418034	3.8439	3.19075	0.370661	3.63925	-0.599092	-0.12542	-2.64522	-0.804174	0.747133	5.02508	1.09857
F6ZDS4_S2223	0.860528	0.948865	0.531877	0.822088	0.00173828	0.989498	0.890075	0.999996	0.843649	0.902256	4.39997e-05	0.241801	-1.14836	0.780773	-2.05829	-1.93424	13.0435	0.679237	-1.40402	0.0416927	-1.61944	-0.957943	13.91	-2.91757
F6ZDS4_T2135	1	0.356114	0.848241	0.966512	0.0445696	0.927291	0.675655	0.687719	0.0141288	0.967138	0.817199	0.589261	-0.00207138	2.27419	-1.04572	-1.00858	7.26047	1.34	-1.14104	-1.11942	-4.11691	-0.822662	-1.59022	-2.35507
F7BJB9_S505	0.923731	0.00281758	0.275191	0.618328	0.999971	0.837058	0.212479	0.999261	0.439726	0.145804	0.989282	0.799229	-0.537485	4.71602	1.71378	1.57594	0.0532684	-1.05579	-3.07289	-0.175848	-2.24237	3.46134	0.434095	-1.29348
F7BJB9_S563	0.231346	0.467253	0.785063	0.0676083	0.00701801	0.388022	0.468248	0.049111	0.0128588	0.823502	0.999501	0.997749	4.27249	3.10092	1.91197	2.9736	4.64052	1.68062	0.585398	1.23577	-1.61219	-1.68898	-0.212608	0.352558
F7BJB9_S876	0.999993	0.739589	0.999136	0.988147	0.593232	0.572491	0.243077	0.00146856	0.608422	0.0238194	0.0144225	0.199754	-0.0827885	3.31074	-0.420969	-1.00733	-4.0997	-4.21858	-1.57057	-4.55982	-0.961172	-6.09909	-6.70623	-3.60993
F7BJB9_T877	0.847629	0.606908	0.990102	0.946577	0.730369	0.206458	0.449089	0.00167799	0.777296	0.0779688	0.0201372	0.221295	2.27397	3.54791	-0.835186	-1.00733	-1.94541	-4.076	-1.57057	-5.90616	-0.961172	-5.60562	-7.49179	-4.14402
F8VPQ2_S560	0.999959	0.958292	0.999134	0.87053	0.153716	0.0978755	0.00778163	0.414462	0.0108249	0.106198	0.0274142	0.088958	-0.187857	1.96071	0.518883	-1.78206	-5.64367	-6.40271	-8.49633	-3.02646	-8.02095	-5.89676	-8.02942	-6.17467
F8VPQ2_S564	0.980764	0.997808	0.803148	0.958612	0.146006	0.11247	0.365048	0.486504	0.00887292	0.00244117	0.000232058	0.00115588	-1.81319	0.863138	-4.37311	-1.22815	-6.08765	-6.55443	-3.90808	-3.34009	-10.0581	-8.43872	-11.9461	-9.46374
F8VPQ2_S867	0.997414	0.951875	0.547242	1	0.0542428	0.987782	0.734252	0.248088	0.999965	0.466127	0.0334854	0.988228	0.577583	-1.59154	-4.20317	-0.0114384	-7.08613	-0.721872	-3.50429	-6.92409	-0.150625	-2.94909	-6.73726	-0.610693
F8VPZ5_S482	0.999133	0.980164	0.977616	0.00622693	0.0262075	0.000965916	0.636206	0.136587	0.0513214	0.808878	0.325876	0.9984	-0.617046	-1.7895	-1.867	-8.65672	-6.66893	-11.6071	-1.30288	-2.67232	-3.41903	2.99443	-6.14943	0.538404
F8VPZ5_S485	0.984553	0.998169	0.983382	0.00574346	0.0244696	0.000938669	0.636206	0.136587	0.0513214	0.745509	0.459009	0.997656	-1.72828	-0.835833	-1.77273	-8.65672	-6.66893	-11.4998	-1.30288	-2.67232	-3.41903	2.99443	-4.54433	0.538404
F8VPZ9_S1427	0.99751	0.960287	0.977374	0.999984	0.0103661	0.996642	0.811399	0.95589	0.99928	0.837021	0.956101	0.903997	0.100372	-0.261261	0.213837	0.0708618	-9.04266	0.427662	-0.417971	-0.237202	-0.0578194	-1.75821	1.06001	1.42073
G3X9J0_S1358	0.933175	0.999144	0.523504	0.768276	0.766172	0.975412	0.996594	0.245586	0.982902	0.28868	0.00296716	0.396674	-0.985361	-0.218431	-2.37855	-1.53951	1.54587	-0.647047	0.41855	4.1534	-0.727184	2.28343	6.35327	1.97555
G3X9J0_S1538	0.840154	0.451182	0.648454	0.969843	7.94924e-07	0.851704	0.952987	0.450317	0.774085	0.00684686	0.999783	0.00624664	-3.28013	-6.17124	-4.7226	-0.218164	-8.2945	-0.398178	-2.55636	-7.72646	-4.76663	-9.26635	0.16275	-9.41106
G3X9J0_S166	0.77424	0.776318	0.123701	0.94456	0.280541	0.00268114	0.57137	0.0323131	0.116927	0.0861988	0.0752727	0.0865471	2.68813	2.67694	-7.15792	-1.20658	-4.30122	-12.0212	-3.27025	-8.64467	-6.39469	-8.30587	-8.58885	-8.29744
G3X9K3_S1550	0.810788	0.798613	0.996858	0.800886	0.0459967	0.99243	0.413904	0.993141	0.269092	0.791551	0.802698	0.991925	1.72565	1.77321	0.391253	-1.59738	5.73158	-0.477556	-3.90576	0.628311	-4.74741	2.16901	-2.11722	-0.649689
G3X9K3_S1552	0.896554	0.301882	0.0196863	0.991833	0.976293	0.999517	0.988042	0.0232332	0.999972	0.969795	0.986836	0.975636	-0.514696	1.40536	-2.87425	-0.532642	-0.77072	-0.205252	-0.592556	6.99615	-0.0770397	0.926338	0.69244	0.858431
G3X9K3_S1566	0.963372	0.00701835	0.935977	0.899129	0.743162	0.765587	0.000572632	0.000108366	0.29479	0.997499	0.984818	0.995031	0.494635	4.89645	-0.606726	1.02539	-1.52183	-1.4589	5.83542	7.38252	1.62072	0.442718	-0.819157	-0.5585
G3X9K3_S286	0.402075	0.972433	0.986587	0.733057	0.0836051	0.142015	0.0589295	0.000906171	0.00404385	0.984394	0.103601	0.00719504	5.70936	1.46536	1.13887	-1.90288	-5.19949	-4.50752	-1.87823	-3.92097	-3.11078	-0.845953	-6.5169	-11.2674
G3X9K3_S393	0.384955	0.87186	0.660815	0.0274157	0.539853	0.665785	0.988114	0.16795	0.233936	0.896514	0.386441	0.858354	3.30249	-1.47168	-2.27728	8.70322	3.32262	2.77966	0.943968	-6.95802	-6.2259	-1.49995	-3.65716	-1.70078
G3X9K3_S394	0.509293	0.0816305	0.399467	0.296991	0.141428	0.205056	0.0161955	0.0381578	0.68172	0.958032	0.971122	0.82259	5.15799	10.1976	5.94387	4.91636	6.34735	5.64724	9.19004	7.75998	-2.58713	-1.13079	-0.988937	-1.97621
G5E829_S1155	0.066526	0.392966	0.743377	0.0357899	0.215948	0.181277	0.322924	0.949466	0.473961	0.23878	0.410188	0.99809	11.2079	6.26999	3.80922	5.85632	3.6642	3.88519	7.94916	2.28604	6.52748	9.52362	7.52496	-0.781435
G5E829_S1178	0.97531	0.0111755	0.991198	0.231628	0.615602	0.427261	0.991581	8.94163e-05	0.952682	0.963377	1.27925e-06	0.0357481	-0.71871	7.55113	0.502361	-2.364	1.40703	-1.80716	0.387127	12.2958	0.710012	0.53042	17.7284	-3.87534
G5E829_S1182	0.91511	0.000305446	0.8095	0.767274	0.988877	0.999906	0.413329	0.00242146	0.999913	0.683056	1.55319e-05	0.886046	0.757303	8.88469	-1.05037	-2.02785	-0.645298	-0.12937	3.35622	11.3876	0.124247	1.86837	18.7427	-1.19268
G5E829_S1207	0.200473	0.259427	0.334517	0.534116	0.39201	0.869178	0.998246	0.999992	0.999991	0.760437	0.000417173	0.635149	-3.40593	-3.10542	-2.79525	-1.37409	-1.65186	-0.749142	-0.27879	-0.0458336	0.0477276	1.53381	11.2041	1.88726
G5E829_S1211	0.968427	0.0546089	0.858863	5.50492e-05	7.10931e-06	0.000123711	0.0136554	0.000426258	0.0202234	0.132982	3.97588e-06	5.52029e-05	0.928013	6.52243	-1.6327	9.78239	12.8559	8.75636	5.67884	9.84346	5.27784	3.61716	19.5798	13.789
G5E829_S1215	0.99778	0.715992	0.999988	0.0639558	0.248148	0.598333	0.600375	0.0196041	0.971163	0.719515	0.00243538	0.0436232	0.44132	2.63378	0.0765171	3.97588	2.68903	1.68207	1.8996	5.7688	-0.643272	1.75312	9.13388	5.4388
G5E829_S1219	0.941197	0.543381	0.965398	0.815097	0.0637484	0.0470877	0.996809	0.000469413	0.00942571	0.999798	0.00227064	0.19701	-2.32988	5.74526	-1.92085	2.81283	9.68236	10.3693	-0.37788	13.2256	8.26553	-0.221903	15.4785	6.13772
G5E829_S17	0.965343	0.009365	0.794733	0.987496	0.000227547	0.986139	0.996904	0.000117132	0.702501	0.708467	5.28865e-06	0.999354	-0.985106	9.46489	-1.965	-0.451357	10.991	-0.467735	0.290281	12.4831	-1.58404	-0.957628	11.5503	0.104639
G5E829_T1165	0.921565	0.254587	0.980987	0.0928541	0.999026	0.955502	0.84132	0.768766	0.135074	0.909517	0.00499475	0.0221349	-1.39551	4.53728	-0.835585	-2.40937	0.118494	-0.440638	-1.41599	1.66789	-4.28501	1.7872	13.3921	10.2795
G5E870_S1024	0.129923	0.100018	0.478437	0.94934	0.758327	0.0254604	0.00212141	0.49911	0.000278625	0.186532	0.774681	0.39769	5.90636	6.343	3.51688	0.200472	0.375084	1.39481	1.41897	-0.36676	1.9151	-3.30464	1.40317	2.43696
G5E870_S1049	0.924705	0.999876	0.99953	0.141298	0.572461	0.958142	0.326689	0.249933	0.173093	0.921416	0.852956	0.999314	3.91927	-0.434868	0.679466	-14.9629	-8.06163	-3.00198	7.50727	-8.37016	9.49497	-3.52025	-4.5075	0.68148
G5E870_S1063	0.935836	1	0.0062641	0.473152	0.183524	0.939023	0.618447	0.310937	0.332167	0.0602574	0.000860085	0.000432717	-0.745583	0.00666998	6.12884	3.71735	5.58504	1.39388	2.86781	4.31116	4.18846	2.60266	5.50364	6.08377
G5E870_S12	0.934029	0.358673	0.151498	0.966565	0.972958	0.979696	0.986099	0.989239	0.996683	0.999273	0.0115699	0.254315	-0.789635	2.37162	-3.26147	-0.823751	-0.763823	-0.690477	0.680738	0.623152	-0.41728	0.211145	7.32456	-3.47647
G5E870_S1350	0.993785	0.910626	0.976001	0.973027	0.976514	0.999824	0.968019	0.0414219	0.858509	0.848813	0.961052	0.996394	-0.888191	2.29236	-1.41695	1.01978	0.971113	-0.185276	-0.454845	3.38158	-0.797396	1.48611	0.885302	0.388176
G5E870_S1355	0.975249	0.823019	0.987393	0.639087	0.29298	0.792066	0.366728	0.570458	0.334816	0.438827	0.141058	0.30174	-0.978168	2.06229	-0.77302	2.4824	3.94268	1.90383	-3.50665	-2.68797	-3.65837	2.07959	-3.24112	-2.49196
G5E870_S1414	0.961211	0.986022	0.870822	0.998524	0.956585	1	0.885507	0.257082	0.827185	0.0277563	0.995234	0.0809084	1.02634	0.716152	1.6179	0.365133	-1.17049	0.015604	-1.75464	4.90805	-2.07717	5.75805	-0.368793	-4.5457
G5E870_S310	0.829323	0.321302	0.964907	0.493372	0.35788	0.440162	0.975567	0.979682	0.663949	0.183934	0.261602	0.266445	2.29944	4.98773	1.25406	4.63584	5.52461	4.96516	1.23577	1.15821	3.52577	-6.72246	5.93853	5.89655
G5E870_S312	0.686415	0.45536	0.779907	0.0556075	0.63088	0.999988	0.149109	0.227422	0.586755	0.314071	0.844866	0.976485	5.31988	7.33247	4.49982	-1.1099	0.434019	-0.0110455	-1.15508	1.00688	0.619999	-6.6313	2.90815	1.43203
G5E870_S975	0.547036	0.180421	0.269279	0.795333	0.285893	0.954118	0.928403	0.963462	0.854553	0.413634	0.17554	0.999826	-3.56445	5.93162	-5.14933	-2.74432	5.78065	-1.5245	-1.59166	1.24324	-2.10167	3.44372	4.86115	-0.161064
G5E8B9_S451	0.902277	0.0729054	0.590296	0.135607	0.0150416	0.0174099	0.0465719	0.0415701	0.0286486	0.0291757	0.00266119	0.0137225	-2.14175	-9.26075	-4.08723	-7.03527	-11.4999	-11.1917	-5.06302	-5.18911	-5.60571	-7.88115	-12.0016	-9.10431
G5E8B9_S473	0.971928	0.997673	0.964393	0.655688	0.156198	0.18203	0.174611	0.00340859	0.620544	0.175092	0.297399	0.496164	2.41307	1.02591	-2.62671	-2.00176	-4.06227	-3.87245	-4.5683	-10.388	-2.45424	-9.70981	-8.0214	-6.17925
G5E8B9_S493	0.995052	0.999896	0.507723	0.539096	0.0166082	0.0182074	0.650856	0.0734277	0.827638	0.111364	0.474018	0.919797	-1.15932	-0.317017	-7.13522	-1.36776	-3.94215	-3.87479	-3.33957	-8.24263	-2.40307	-10.3013	-5.9109	-2.45977
G5E8B9_T453	0.724569	0.392327	0.267259	5.43647e-05	6.7268e-05	0.000123006	0.0953719	0.130679	0.164201	0.000193178	3.49679e-05	7.52195e-06	-5.36559	-8.54794	-10.131	-13.5371	-13.1511	-12.1063	-9.96517	-9.14992	-8.55089	-9.07137	-11.4633	-14.0645
G5E8B9_T491	0.631271	0.213004	0.0894283	0.346473	0.111204	0.0318183	0.00136576	0.025895	0.0305735	0.0130507	0.012372	0.00304908	-4.6397	-8.21327	-10.5942	-5.66647	-8.37248	-11.2	-12.6474	-7.67287	-7.42146	-8.54572	-8.62852	-10.9251
G5E8P0_S1345	0.989906	0.998915	0.923786	0.999882	0.965396	0.999781	0.0972405	0.353119	0.09709	0.00546914	0.00298985	0.000461056	1.1486	0.539654	-2.3629	0.255604	-1.75682	-0.313826	-8.11355	-5.25282	-8.11681	-8.17348	-9.01596	-11.9506
O08539_S286	0.936236	0.998421	0.56739	0.974132	0.212122	0.136139	0.997163	0.999908	0.999913	0.911659	0.652537	0.893721	1.42088	0.393648	-3.29181	0.884989	-4.60662	-5.29649	-0.523977	0.166206	0.163271	-2.84961	-5.16889	-3.06196
O08539_S296	0.352481	0.926265	0.995666	0.98094	0.150631	0.227656	0.0208899	0.720746	0.841046	0.28171	0.906525	0.289017	2.85202	0.982071	0.362255	0.362061	-2.34178	-2.04679	1.97253	0.546288	0.42495	-5.15121	-1.76281	-5.09809
O08539_S298	0.453822	0.931498	0.999763	0.999999	0.0593445	0.142092	0.0142975	0.798761	0.787645	0.327098	0.903203	0.221643	2.4664	0.942141	-0.13467	0.0107307	-3.0435	-2.43027	1.87803	0.416878	0.426899	-4.70472	-1.73796	-5.48269
O08539_S304	0.072589	0.842244	0.999828	0.999703	0.0100464	0.147735	0.0652197	0.864041	0.354394	0.381966	0.742885	0.537717	3.40528	0.953804	0.0881043	0.0582352	-2.79436	-1.55038	1.88612	-0.484396	-1.10462	-6.3972	-3.83475	-5.22738
O08539_S324	0.811134	0.216278	0.00915091	0.013849	4.89929e-06	0.000304418	0.000242361	5.50707e-05	0.000130331	0.0824143	0.28754	0.352347	-0.542805	-1.31483	-2.72237	-1.14411	-3.65038	-2.08623	-2.31618	-2.84202	-2.52579	-7.31284	-4.96432	-4.54416
O08547_S137	0.0963682	0.00217503	0.731363	0.126947	0.00129999	0.10592	0.780781	0.00505463	0.806927	0.00214182	2.40653e-06	0.366443	6.21931	12.8135	-2.36694	6.16059	14.7962	6.47396	1.62027	8.41615	-1.53195	4.73651	12.1532	1.45555
O08550_S1926	0.909707	0.999796	0.409068	0.0979393	0.274048	0.892828	0.45968	0.999715	0.983088	0.794522	0.999571	0.956886	-1.59841	-0.195438	3.99067	7.32769	5.29874	-1.89181	4.75005	0.277969	1.10598	1.92913	0.216207	1.04586
O08550_S1927	0.994602	0.993436	0.221739	0.0161624	0.0210785	0.00201399	0.942103	0.983121	0.672692	0.507244	0.132666	0.203157	-0.768106	-0.821035	6.7659	1.03992	-0.989025	1.47562	-1.81883	1.17069	3.75119	-2.90998	5.04316	4.41855
O08550_S1932	0.710939	0.899098	0.0589666	0.986385	0.792024	0.996069	0.194702	0.998214	0.726975	0.248901	5.26899e-05	0.000335806	-2.52921	-1.61086	7.2309	-1.11877	-3.11739	0.73156	-7.72482	0.577164	3.63654	2.03863	9.58806	7.41654
O08550_S2151	0.999515	0.366279	0.541658	0.998349	0.286929	0.914413	0.831918	0.860557	0.962168	0.296076	0.687558	0.14308	-0.140617	2.27151	-1.80893	0.425652	5.07664	1.69178	-1.37528	1.2726	-0.775587	1.69151	0.992895	-2.17365
O08550_S2346	0.999772	0.883891	0.99453	0.00829347	0.00766581	0.00384424	0.892351	0.55881	0.301899	0.92732	0.983175	0.22484	-0.230202	2.00069	-0.669989	-6.49374	-6.58225	-7.38297	-1.16073	-2.22661	-3.12006	-1.24753	-0.736742	-4.36953
O08550_S579	0.987582	0.82372	0.99136	0.686814	0.0380957	0.326271	0.998386	0.697327	0.980818	0.909319	0.835715	0.830744	1.2484	3.34232	-1.10196	-2.78832	8.43451	-4.55161	-0.550562	3.77369	-1.28087	1.80623	2.29286	-2.32187
O08550_S866	0.171826	0.389128	0.366884	0.691861	0.952479	0.999842	0.995678	0.0107472	0.850424	0.799738	0.86782	0.541232	4.64252	3.37192	3.4713	3.06344	1.42405	0.203508	-0.239836	-4.62583	-0.85969	-2.23007	-1.87256	-3.38819
O08550_T2079	0.871436	0.898493	0.549019	0.36603	0.953535	0.735112	0.680615	0.397653	0.0370798	0.327562	0.34662	0.0392855	-2.58107	-2.34995	4.67404	4.47076	1.32065	2.66173	-2.20391	3.2421	6.63889	3.83619	3.7394	7.07504
O08550_T597	0.820874	0.41707	0.993924	0.955144	0.104706	0.999014	0.738214	0.99813	0.531398	0.76937	0.746271	0.991364	2.67246	5.00645	0.775957	-1.62629	8.59287	-0.437765	-3.78162	-0.621822	-5.1545	2.91459	3.04551	-0.853743
O08553_T509	0.699828	0.562829	0.179959	0.562812	0.148703	0.112936	0.573306	0.44958	0.00563674	0.130106	0.0778823	0.00971931	2.91928	3.57188	-6.07653	-2.57225	-4.64159	-5.01908	-2.34854	-2.76303	-8.57025	-4.92876	-5.64155	-8.61131
O08579_S142	0.656605	0.269447	0.0173462	0.931502	0.660339	0.999614	0.417359	0.999235	0.986871	0.937534	0.433023	0.0445263	-1.79688	-3.02977	-6.06104	1.80285	3.55958	-0.303261	4.11644	-0.317263	0.831305	1.14878	3.19728	6.5903
O08580_S27	0.607759	0.608244	0.993391	0.0141524	0.0348516	0.0131099	0.484808	0.999769	0.956652	0.917275	0.758924	0.901265	4.67143	4.66822	0.958834	-16.013	-13.4419	-16.2375	5.94416	-0.334644	1.99628	-3.10484	-4.83073	-3.32411
O08580_T29	0.779349	0.628716	0.992093	0.00734495	0.0323297	0.0105728	0.973891	0.988373	0.998931	0.778127	0.598547	0.820207	3.76499	4.8542	-1.09162	-17.0454	-12.9441	-16.0001	1.92278	-1.45002	0.645758	-4.39569	-5.90199	-4.0085
O08582_S12	0.248974	0.448946	0.809354	0.804487	0.00128626	0.999995	1	0.868266	0.894997	0.891088	0.927802	0.956796	-5.57742	4.25783	-2.43245	1.57715	10.6903	0.0401115	0.0231075	2.04933	-1.87221	1.83092	1.56278	-1.29274
O08582_S24	0.742178	0.39524	0.927328	0.279639	0.0101003	0.999476	0.808455	0.983538	0.442304	0.971067	0.998259	0.88024	-2.91347	4.77103	-1.72795	-3.84563	8.61218	0.217138	-2.00288	0.795954	-3.52877	1.17832	0.449526	-2.00115
O08582_S25	0.999993	0.0347979	0.568208	0.47856	0.154978	0.978914	0.562378	0.124697	0.873129	0.739955	0.997178	0.354723	-0.122082	16.075	-6.20142	-9.03909	14.4183	2.32934	-6.36339	12.0746	-3.55859	-6.60293	1.25114	-11.3555
O08582_S44	0.586099	0.00552363	0.639936	0.37035	0.550343	0.395317	0.91614	0.984207	0.999843	0.319184	0.999697	0.150558	6.1421	22.8882	5.68793	-14.5314	-11.5	-14.0663	-5.47328	2.99465	-0.630768	-9.78503	-0.485886	-12.787
O08582_S47	0.699282	0.00881471	0.905186	0.332645	0.651578	0.483256	0.997609	0.666226	0.987957	0.165159	0.826267	0.0455943	4.9419	20.1422	3.0132	-10.0372	-6.55026	-8.25141	-1.59688	10.0734	2.76872	-11.3564	-4.14015	-15.7857
O08582_S6	0.967012	0.16557	0.744736	0.999306	0.229451	0.854152	0.109204	0.599643	0.0459702	0.885971	0.86641	0.800171	-1.12369	5.81738	-2.51851	-0.357092	6.20279	-2.34474	-11.138	5.37694	-13.7183	-3.75598	4.00233	-4.7415
O08582_S8	0.999663	0.0537594	0.733041	0.483545	0.0842009	0.82887	0.977717	0.528996	0.984016	0.607854	0.999638	0.127802	-0.519943	17.2031	-5.67117	-7.95983	15.1021	4.53964	-2.75299	9.81101	2.45115	-5.2647	-0.406561	-10.5645
O08583_S205	0.900983	0.836988	0.977434	0.58027	0.174906	0.767411	0.303281	0.934139	0.994963	0.777193	0.970489	0.00279892	-1.56933	-1.91905	0.912289	-2.70086	-4.74825	-2.00348	-2.81668	-0.869724	-0.352245	-1.07369	-0.490021	-6.09134
O08586_S385	0.274421	0.876867	0.597229	0.256815	0.116961	0.120984	0.0289723	0.0397764	0.0175634	0.0262385	0.00509847	0.0146155	-6.83519	-2.5801	-4.45108	-6.83511	-8.79008	-8.7084	-9.48402	-8.88228	-10.4526	-7.67581	-10.3039	-8.58138
O08586_T383	0.108899	0.034835	0.683589	0.1085	0.274559	0.0975276	0.374955	0.531671	0.327405	0.0104489	0.00662868	0.00303764	-5.35155	-6.98691	-2.27862	-7.6847	-5.70518	-7.90423	-4.12361	-3.3657	-4.39231	-8.27294	-8.94974	-10.1701
O08605_S180	0.856019	0.976494	0.936008	0.998208	0.977706	0.994907	0.592505	0.921841	0.905126	0.0511107	0.936381	0.992869	2.08463	1.05854	1.51999	-0.428423	-1.01428	-0.609737	3.18784	1.53773	1.65646	4.97602	0.900219	0.415789
O08664_S114	0.429332	0.00838115	0.598477	0.421991	0.396341	0.755395	0.733943	0.0569759	0.640147	0.000124727	0.0083337	9.77919e-06	5.01402	14.166	-4.01029	-7.49843	7.75096	-4.62529	-4.61144	13.8277	-5.36371	-8.95957	4.74501	-12.6244
O08664_S122	0.56039	0.0162138	0.308957	0.452174	0.449979	0.692828	0.0254471	0.243306	0.0113931	0.00119046	0.114432	0.0015172	3.9828	11.8642	-5.53852	-6.97757	6.9973	-4.98988	-11.2804	6.31018	-13.1126	-10.9614	4.63525	-10.5662
O08664_S126	0.281218	0.130603	0.238498	0.96406	0.621323	0.941911	0.870314	0.00518296	0.968242	0.693417	0.723368	0.290152	-6.54757	8.45937	-6.97392	-1.73115	4.5869	-2.06206	-2.55436	16.5063	1.50585	-4.00317	3.80718	-6.94211
O08664_S97	0.981667	0.0522135	0.998143	0.686994	0.23038	0.570674	0.889766	0.900659	0.930856	0.649459	0.995836	0.756316	0.644014	5.5386	-0.294788	2.01158	3.77121	2.38501	-1.2316	1.18233	-1.02936	2.20028	-0.410133	-1.84097
O08664_T118	0.387923	0.0113289	0.683778	0.915307	0.352333	0.938313	0.948057	0.0805769	0.984627	0.00526479	0.107679	0.00116995	6.28656	15.9688	-4.19873	-2.86769	7.90204	-2.54449	-2.97738	15.9448	-1.93082	-10.179	5.52928	-12.8961
O08734_S17	0.0495457	0.000160665	0.225407	0.827258	0.103431	0.993078	0.913665	0.014804	0.904282	0.979841	0.00056939	0.119926	5.07585	13.0587	3.35473	-2.43976	7.66778	-0.752134	-1.861	11.7577	1.9366	0.618767	11.1939	4.1903
O08734_S19	0.870184	0.999968	0.97086	0.000212049	0.00280747	0.000431081	0.870908	0.701511	0.569962	0.996715	0.947916	0.74916	1.66838	-0.0952606	-0.953487	7.88177	5.37783	7.12618	1.60346	2.3192	2.81812	-0.620123	-1.62236	3.0569
O08750_S286	0.963232	0.993061	0.987624	0.999991	0.664926	0.882089	0.462819	0.0211572	0.000984008	0.658942	0.559774	0.404992	1.79901	1.00599	1.22697	-0.0937176	-3.88516	2.44375	-1.71408	4.27229	7.1116	4.75905	5.48116	6.70535
O08750_S301	0.0453499	0.599437	0.952911	0.731649	0.303495	0.848686	0.999915	0.338782	0.671147	0.997609	0.998714	0.788278	-4.90971	-1.91924	-0.774284	2.85231	5.17949	2.21553	0.198977	5.96109	3.80673	0.513033	-0.416323	2.6065
O08759_S8	0.659067	0.985671	0.31904	0.279449	0.161537	0.905926	0.312805	0.0114123	0.501534	0.0368864	0.017169	0.00523782	2.4573	0.709417	3.87915	-1.19708	-1.44876	0.409348	-0.695204	-1.59592	-0.54328	-8.15903	-9.49015	-11.6879
O08784_S1128	0.791789	0.041345	0.0387345	0.493573	0.132217	0.993801	0.750613	0.0210806	0.887702	0.377551	0.000826795	0.034066	-3.22434	11.6085	-11.7707	-6.70662	11.4291	-1.15504	-4.08374	15.528	-2.90986	-4.01461	15.3104	-8.15141
O08784_S1191	0.991733	0.391606	0.913526	0.0136347	0.391111	0.00354143	0.928574	0.771042	0.651888	0.820842	0.998563	0.891499	-0.681282	-4.08937	1.57493	1.93114	0.782793	2.42966	-1.46857	2.35959	2.8911	-2.28441	0.407421	1.8603
O08784_S1213	0.971383	0.850531	0.997308	0.297323	0.560598	0.859893	0.991376	0.998645	0.780126	0.700992	0.0267542	0.00331759	-0.498747	0.930428	0.221209	2.5365	1.79432	-1.04216	0.447001	-0.238859	-1.49421	-1.79701	5.97993	8.64174
O08784_S1216	0.1545	0.224736	0.0505226	0.0172391	0.0558272	0.188605	0.274397	0.456504	0.157299	0.288423	0.930507	0.73508	-2.16838	1.91854	2.88721	-1.82628	1.4356	1.03563	-1.77072	1.3897	2.14488	-6.95376	2.14572	3.72669
O08784_S1301	0.805641	1	0.742214	0.038586	0.0233619	0.00441421	0.0926129	0.113324	0.0185205	0.711116	0.47476	0.0898102	-1.33435	-0.00169372	1.51569	5.80066	6.42212	8.62826	2.73349	2.59169	3.87546	3.16363	4.42878	8.17381
O08784_S1303	0.591714	0.927775	0.837333	0.011551	0.00396658	0.000176723	0.407326	0.457553	0.138596	0.930803	0.75267	0.160266	-2.67382	-1.25043	1.72401	3.12395	3.74541	5.95154	2.26462	2.12282	3.40659	1.74303	2.9362	6.95204
O08784_S154	0.557113	0.0105827	0.020815	0.354611	0.0623055	0.583943	0.170465	0.0341348	0.396478	0.0356614	0.00169584	0.0175412	-3.10127	9.93694	-8.77373	-7.0871	12.2346	-5.24852	-6.90615	10.3093	-4.95601	-6.58033	11.1993	-7.56954
O08784_S169	0.003722	0.000113366	0.0235213	0.44391	0.0236636	0.187566	0.766561	0.000416938	0.208297	0.355723	7.44416e-05	0.370259	13.7611	23.0178	9.94954	7.59933	18.0888	10.918	2.08981	15.4488	4.66813	2.98237	15.5357	2.92585
O08784_S387	0.795335	0.77011	0.401663	0.764385	0.85548	0.944682	0.843985	0.985452	0.999977	0.211577	0.623238	0.0077111	1.47154	1.55003	2.65398	-2.15463	1.74472	-1.20338	-1.75416	0.728666	0.0834637	2.38033	1.35727	5.038
O08784_S417	0.602078	0.225629	0.999758	0.94066	0.0236831	0.330067	0.778513	0.242648	0.960729	0.220347	0.118291	0.271845	-5.05998	-8.41869	-0.338787	-2.05885	-13.7068	-6.68258	-2.56899	-5.56635	-1.30226	-9.07939	-11.006	-8.39804
O08784_S419	0.94496	0.617841	0.926365	0.99996	0.0119432	0.334134	0.616907	0.043272	0.976889	0.409665	0.0356118	0.999456	-3.36135	-7.66584	3.74692	-0.156778	-14.2572	-6.08262	-2.90268	-7.68942	-0.930506	-5.66725	-11.8866	0.385809
O08784_S421	0.965194	0.981562	0.430311	0.146259	0.286478	0.206506	0.022519	0.0588157	0.00441026	0.851157	0.376385	0.973924	-1.2784	-1.02124	-4.41978	-7.00159	-5.55858	-6.27613	-3.26737	-2.67061	-4.35915	1.71459	3.6601	0.890841
O08784_S433	0.250944	0.279899	0.995717	0.999994	0.00730441	0.0675964	0.114278	0.000494749	0.155657	0.143725	0.000594159	0.987107	-9.25934	-8.87554	1.01656	-0.0832768	-15.3149	-9.88114	-5.73694	-15.4351	-5.24995	-5.7828	-16.1663	-0.769703
O08784_S456	0.913738	0.0031734	0.945057	0.991548	0.263127	0.983649	0.985838	0.995861	0.95947	0.616591	0.321948	0.933513	-1.03357	8.49086	-0.872429	0.695028	4.93224	0.872713	0.700439	-0.459772	1.01524	2.73864	4.04471	-1.28587
O08784_S529	3.13234e-05	0.000129599	0.000241955	0.991581	0.0538752	0.0714074	0.113902	0.0473328	0.0210369	0.139301	0.0173952	0.999734	-11.9488	-9.84911	-9.02685	0.943054	-10.5383	-9.87045	-9.2501	-11.4502	-13.5189	-9.25222	-14.8358	0.329109
O08784_S531	0.886592	0.959963	0.705786	0.771551	0.0819023	0.116209	0.271908	0.398327	0.42159	0.0612844	0.00401021	0.217104	-2.36864	-1.60113	-3.58269	2.43774	-7.19593	-6.56913	-8.38537	-7.06782	-6.8587	-6.64804	-11.1257	4.67196
O08784_S532	0.558155	0.716744	0.997081	0.275464	0.562506	0.969993	0.0344578	0.0194891	0.0171764	0.950135	0.922686	0.81997	2.21255	1.74673	0.321407	4.01721	2.74801	0.89588	-5.97402	-6.68879	-6.85015	-2.4549	-2.89048	4.05453
O08784_S536	0.609344	0.0491113	0.0848445	0.447472	0.201367	0.118719	0.887881	0.825423	0.762533	0.374017	0.618769	0.0357256	-2.08382	-5.31207	-4.67201	-4.86476	-6.85784	-8.05126	-2.29018	-2.74558	-3.14429	-4.35192	-3.14824	8.70912
O08784_S538	0.000251651	0.000295442	0.000467619	0.979818	0.0106404	0.0238045	0.0247623	0.0266272	0.0125366	0.169294	0.000614387	0.835525	-13.0933	-12.7994	-11.9856	0.998384	-11.3584	-9.78078	-11.7765	-11.6086	-13.3844	-5.61343	-16.4117	2.01507
O08784_S590	0.900912	0.00466095	0.404008	1	4.97334e-05	0.940502	1	0.951511	0.987918	0.921494	0.047337	0.713995	1.14369	8.36816	-2.77239	0.00406074	12.016	-0.696905	-0.00181579	-1.38729	-0.84882	1.75917	9.13781	3.02673
O08784_S593	0.933801	0.028454	0.338298	0.995331	0.0525043	0.998614	0.800801	0.0401677	0.971654	0.573016	0.00881124	0.837403	-1.87785	11.574	-5.78737	-1.07317	14.747	0.71229	-3.01672	11.1432	-1.42642	-4.04122	13.6626	2.53897
O08784_S603	0.465362	0.417063	0.212743	0.786251	5.67537e-05	7.11228e-05	0.00194603	0.00269069	0.000929635	0.0294696	0.00715868	0.401312	-6.15097	-6.54543	-8.70808	-1.62464	-16.4962	-15.9976	-14.6528	-13.93	-16.3877	-11.4552	-14.8679	-5.31051
O08784_S607	0.804457	0.959784	0.999358	0.496231	0.126031	0.158387	0.99914	0.973352	0.834968	0.00245273	0.408912	0.97727	1.43881	0.777346	-0.188515	4.06486	-7.04617	-6.59029	-0.48106	-1.5521	-3.09489	4.00932	1.1908	0.288034
O08784_S608	0.00216581	0.000832265	0.00132536	0.511435	0.000896076	0.00249954	0.506887	0.143334	0.113795	0.0170769	0.0226725	0.160032	-7.87991	-9.10847	-8.49635	-3.0137	-13.5034	-11.549	-6.94238	-11.7592	-12.552	-13.3751	-12.6719	-7.97532
O08784_S609	0.995089	0.877488	0.943	0.771146	0.00482545	0.00577777	0.894551	0.254604	0.187801	0.00217457	0.00188522	0.000607312	0.869007	-2.75024	-2.05101	-2.06473	-10.5996	-10.2877	-2.94597	-8.54389	-9.50757	-11.2067	-11.4574	-13.5758
O08784_S611	0.184034	0.103557	0.067462	0.655659	0.415993	0.424264	0.170291	0.0431799	0.0317696	0.00106201	0.000226007	0.225152	-5.11165	-6.04442	-6.72769	-5.28397	-7.30348	-7.22606	-9.46554	-13.4412	-14.3356	-12.0612	-15.0888	-4.06747
O08784_S613	0.00594946	0.0508581	0.0218705	0.546428	0.000803578	0.00425172	0.123029	0.00957937	0.0104065	0.1524	0.00178004	0.976902	-8.65738	-5.75941	-6.85726	2.04015	-9.7292	-7.5212	-7.84862	-13.5328	-13.3371	-5.49769	-13.2739	0.912458
O08784_S759	0.87998	0.436604	0.0628224	0.233966	0.131696	0.186404	0.999978	0.441528	0.762423	0.0258315	0.0543358	0.0272155	1.44315	3.11013	5.96103	-8.53119	-10.2519	-9.22318	-0.164383	-6.81148	-4.25114	-7.81225	-6.67887	-7.73162
O08784_S761	0.997158	1	0.532867	0.157923	0.00660335	0.00180167	0.990776	0.62996	0.78708	0.505437	0.65109	0.849674	0.502573	-0.0170727	3.61093	-5.29969	-10.4768	-12.9104	-1.36019	-5.72714	-4.37973	-6.0255	-4.92663	-3.34872
O08784_S767	0.416794	0.270296	0.385637	0.946405	0.463038	0.627011	0.333391	0.88939	0.531728	0.114421	0.00252675	0.0690828	-6.88757	-8.38835	-7.17098	-3.19002	-9.04043	-7.2502	5.42044	2.12779	4.18688	-6.5592	-13.8172	-7.45682
O08784_S79	0.287339	0.83976	0.857475	0.309557	0.54145	0.50693	0.900911	0.965627	0.969709	0.00817282	0.0198655	0.000183157	2.24018	0.959442	0.913979	-4.3414	-3.20484	-3.35388	-2.12834	-1.43608	-1.37269	-6.30158	-5.36613	-11.2421
O08784_S84	0.656886	0.967881	0.405933	0.534238	0.0638824	0.338758	0.99212	0.000895594	0.0161018	0.751909	1	0.717152	-9.29871	-3.55286	-13.0448	-9.0413	-19.5937	-11.6597	-0.780964	-18.291	-11.4093	-6.03243	-0.00467872	-6.41849
O08784_S843	0.168922	0.980168	0.339527	0.000763419	0.000423949	0.000361994	0.0113525	0.0106283	0.0826126	0.0646136	0.0316136	0.0169635	3.30379	0.536427	2.54783	3.51776	3.83196	3.91972	3.04503	3.0809	2.02082	4.59768	5.37371	6.06766
O08784_S87	0.275718	0.304003	0.98591	0.57587	0.212892	0.996794	0.923479	0.0127582	0.000171164	0.955808	0.316559	0.874925	-9.13036	-8.77325	-1.5625	-6.18941	-10.1347	0.950701	-0.873604	5.93805	11.5681	-3.0556	-11.2552	-4.53535
O08784_T171	1.32814e-05	8.97337e-08	0.000411995	0.79635	0.0259168	0.132085	0.386135	0.000937444	0.145629	0.301289	0.000623908	0.123797	14.0498	25.8917	8.77666	4.82358	19.305	13.2012	6.30484	23.8666	9.09435	7.13484	25.6011	9.62652
O08784_T431	0.60368	0.964439	0.990477	0.993281	0.221762	0.6077	0.253165	0.670123	0.358583	0.132708	0.0181737	0.0079384	-2.05599	-0.753824	-0.475445	-0.587454	-4.80268	-2.84632	-5.39922	-3.06217	-4.66318	-4.66326	-7.31314	-8.48668
O08796_S469	0.986895	0.185672	0.605047	0.937561	0.973126	0.999938	0.0388593	0.0188709	0.945054	0.241758	0.504741	0.984902	-0.516205	-3.56306	-1.99591	1.02967	0.758711	0.0973472	4.73216	5.46678	0.763983	5.73141	4.02671	0.955418
O08796_S473	0.999887	0.433496	0.943681	0.999697	0.17416	0.0351032	0.441171	0.982894	0.744039	0.650785	0.999025	0.999317	0.0906429	-2.18013	-0.754255	0.102591	-2.58149	-3.85728	-3.61786	-0.82583	2.33614	2.33439	-0.267353	0.237314
O08810_S19	0.986921	0.457072	0.952331	0.997753	0.00431218	0.462339	0.997164	0.446672	0.968845	0.921165	0.940869	0.738212	-1.12128	5.28267	-1.77201	-0.359991	10.1139	-3.06898	-0.645126	5.18787	-1.47296	1.42992	-1.28361	-2.3546
O08810_Y6	0.0759964	0.707012	0.320745	0.999988	0.0356362	0.659301	0.978493	0.999322	0.681658	1	1	0.999917	-3.44847	1.28923	-2.19154	-0.0732574	7.99048	-2.71915	-0.82527	0.254713	2.39554	0.00391771	0.00821877	-0.0631256
O08843_S56	0.863727	0.168846	0.93404	0.939957	0.866643	0.993602	0.867838	0.134904	0.623294	0.282135	0.000332866	0.985345	-1.38531	4.17492	1.04484	1.33501	1.81707	-0.607132	1.23974	4.04626	-2.00303	2.62975	10.056	-0.460415
O08843_S64	0.734658	0.362167	0.228627	0.361042	0.54316	0.81893	0.662656	0.995767	0.202664	0.402181	0.00318161	0.957332	1.18191	1.99369	2.4079	-2.06448	-1.62951	-1.02932	-2.30145	-0.440084	-4.34302	3.6617	11.7291	1.09921
O08843_S71	0.989923	0.473069	0.742752	0.21901	0.563694	0.884589	0.728483	0.319063	0.961714	0.192318	0.00116882	0.948767	-0.528656	2.66929	-1.80011	-3.39352	-2.12801	-1.14785	-2.09788	3.70811	-0.959045	3.61688	10.0166	-0.85952
O08843_S73	0.912109	0.853774	0.903608	0.88641	0.603811	0.2202	0.548365	0.99999	0.0129913	0.460112	0.0381791	0.996557	1.70797	2.09055	-1.77002	1.34151	2.36798	-3.98358	-1.47735	0.0313149	-4.50985	3.67479	8.1055	-0.496428
O08856_S300	0.979491	0.746514	0.884254	0.259449	0.879028	0.721806	0.903741	0.0485443	0.978864	0.312015	0.126244	0.999969	1.5123	3.99708	-2.86071	-7.08698	2.59889	-3.72849	-1.825	8.7172	1.04824	-5.30656	7.22684	0.121496
O08992_S6	0.684684	0.0626336	0.452309	0.112309	0.0010754	0.138571	0.681025	0.00063939	0.0916552	0.917655	0.00120895	0.0745129	-1.78212	4.81292	-2.45918	4.2546	10.1639	4.01106	1.28218	7.67297	-3.13766	0.828285	8.04247	3.80562
O09000_S1040	0.744806	0.990733	0.767442	0.0176209	0.325739	0.376505	0.989415	0.87664	0.912629	0.646048	0.793366	0.894897	-2.46973	-0.707375	-2.36615	4.96856	-2.30242	-2.15234	-0.724443	-1.76837	-1.5446	2.74849	2.1239	1.60536
O09000_S215	0.999928	0.797899	0.700006	0.00231316	0.228618	0.265174	0.897704	0.999503	0.843811	0.428029	0.959157	0.556488	0.151123	2.42987	-2.9185	8.4431	3.1894	3.01802	-2.51256	-0.394503	2.97985	-4.96029	-1.51534	-4.19547
O09000_S648	0.33591	0.000659832	0.12261	0.980036	0.00990584	0.998938	0.999974	0.695245	0.947485	0.999309	0.0857484	0.984228	-1.40242	5.23258	-1.98906	-0.701859	8.11722	-0.258429	0.0658379	1.79257	-0.869112	-0.142221	3.31131	-0.410889
O09000_S847	0.426978	0.00215552	0.278279	0.998328	0.000140555	0.743956	0.704924	0.000249784	0.482199	0.211627	0.000195363	0.586999	-3.69861	13.006	-4.51179	0.316645	16.341	1.9789	1.61226	11.4777	-2.21238	4.23333	15.6846	2.54084
O09000_S850	0.355631	0.260395	0.979251	0.954527	0.000574274	0.986714	0.729964	0.349713	0.111618	0.991822	0.834866	0.454239	2.91976	3.33155	0.63806	0.825436	11.1606	-0.534269	-1.59912	-2.71951	-4.03149	0.614693	-1.84798	-3.41615
O09039_S102	0.885682	0.919582	0.722864	0.0390899	0.198335	0.0389508	0.021689	0.557865	0.0779652	0.443994	0.258214	0.690591	1.45983	1.27337	2.13817	3.66084	2.40215	3.66361	3.6802	1.30986	2.79323	2.3495	3.01628	1.66864
O09044_S20	0.203479	0.978157	0.338528	0.252252	0.998642	0.999281	0.857424	0.999979	0.935913	0.410766	0.00426053	0.00587252	2.8375	0.506329	-2.3279	3.59238	0.268213	-0.216684	-1.68332	0.0805511	1.23302	3.57055	11.0327	10.4634
O09044_S23	0.976673	0.976416	1	0.999992	0.95149	0.986723	0.984876	0.769542	0.31208	0.00415767	0.00040822	0.000728937	-0.585514	-0.587774	0.00282289	0.0480614	0.903177	-0.570824	-0.524195	-1.47467	-2.84007	7.08135	10.0721	9.25891
O09047_S452	0.230414	0.617974	0.276014	0.842933	0.169053	0.944411	0.876433	0.996359	0.856847	0.0876832	0.000174331	0.999987	-2.98441	1.76693	-2.78783	1.33286	3.78706	0.889761	-1.93251	-0.549814	-2.0514	4.15958	12.1062	0.0479374
O09106_S393	0.986163	0.00749841	0.575479	0.131393	0.00874824	0.999981	0.00105774	0.00250464	0.812216	0.164419	0.0439928	0.869543	1.11584	15.3866	4.41147	-5.47394	9.76842	0.078682	-11.8912	10.4212	-1.67394	-7.33271	10.2579	-2.37076
O09106_S409	0.179952	0.523476	0.975151	0.776485	0.00502432	0.997532	0.100492	0.00575405	0.935012	0.522051	0.0831029	0.935833	-4.44253	-2.752	0.796633	0.895641	-4.6164	-0.173908	-2.90783	-5.17885	-0.624075	-1.87755	-3.75783	0.764633
O09130_S79	0.997147	0.775185	0.996076	0.424823	0.212379	0.335333	0.980359	0.98871	0.995016	0.235524	0.00612737	0.0583969	-1.22061	-6.00171	-1.35951	-5.38515	-7.24069	-6.0538	-2.80311	2.31299	-1.74881	-8.94286	-20.442	-13.2465
O09130_S81	0.999946	0.714108	0.320529	0.985345	0.467108	0.137476	0.971224	0.93071	0.370847	0.0473138	0.00420132	0.0101052	0.336815	-7.01603	-12.0733	-2.00476	-8.9635	-14.5966	-2.22425	-3.06324	-8.88905	-12.229	-19.1607	-16.5186
O09130_S83	0.995541	0.739172	0.994905	0.535128	0.059111	0.169221	0.949705	0.929584	0.466316	0.0266136	0.000239693	0.00713151	1.43682	-6.50435	-1.50341	-3.84149	-8.48615	-6.42134	-2.99266	-3.39071	-8.64481	-9.70204	-20.7196	-12.3458
O09167_S104	0.992466	0.261637	0.0501064	0.445632	0.351164	0.407561	0.841461	0.0436578	0.00684799	0.931204	0.549254	0.565309	-0.428747	-3.17164	-5.058	-2.85064	-3.22273	-2.99387	-0.626257	-2.50522	-3.55642	-1.26639	-2.92223	-2.85973
O35071_S674	0.887726	0.999999	0.965269	0.826361	0.924072	0.873338	0.0111143	0.134155	0.371727	0.319779	0.639873	0.972113	2.5507	0.0524731	-1.64475	2.62081	1.88446	2.30045	8.337	4.84356	3.34078	6.27686	4.09642	1.45097
O35071_S676	0.85135	0.98579	0.999894	0.859974	0.957308	0.941212	0.00549094	0.104054	0.362503	0.693203	0.765378	0.999991	3.05509	-1.28427	-0.24641	2.62081	1.66571	1.87288	7.79827	4.30483	2.80205	4.28328	3.77034	-0.108637
O35071_T1079	0.581847	0.991565	0.932389	0.996264	0.803316	0.96756	0.679726	0.176476	0.831324	0.998411	0.875784	0.756284	3.88177	0.835264	1.74683	0.30909	-1.30755	0.652298	-2.24931	4.56117	-1.67669	0.292498	-1.36274	-1.81765
O35071_T1080	0.602787	0.993505	0.997939	0.97393	1	0.971345	0.99049	0.486801	0.992525	0.990993	0.272137	0.0208614	3.22642	0.6537	-0.443151	-0.871088	-0.0201969	0.900774	0.755743	3.82415	-0.695904	-0.541576	-3.71142	-7.19731
O35099_S1036	0.374536	0.000783306	0.0387894	0.96788	0.000674658	0.39642	0.562071	0.000770714	0.51559	0.933802	0.0759515	0.157411	-2.69952	10.3367	-5.31335	0.890085	13.3239	3.30854	-1.7982	8.81157	-1.91281	-1.06129	5.27089	-4.32751
O35099_S1040	0.784954	0.00414249	0.492279	0.983258	0.0456788	0.958631	0.66121	0.0120598	0.614531	0.00697588	0.352113	0.00131965	2.37899	12.8771	-3.7347	1.28734	11.7699	1.77363	-2.81111	10.2068	-3.01151	-6.40724	2.42987	-8.3569
O35099_S973	0.999374	0.969665	0.996075	0.889646	0.117698	0.988666	0.877788	0.0707953	0.893583	0.961308	0.999966	0.997007	0.344841	-1.29595	-0.639551	2.02459	7.38002	0.887669	-1.48643	5.92595	-1.40701	1.14347	0.105692	-0.471897
O35099_S993	0.0332215	0.0366657	0.154027	0.649544	0.0429922	0.999981	0.914045	0.00260348	0.157397	0.440338	0.216405	0.201226	-5.17264	5.06773	-3.555	-3.54404	9.86188	0.109247	-0.967903	8.21603	-3.57514	3.09972	4.22419	4.33078
O35126_S630	0.348378	0.984761	0.262111	0.993008	0.722119	0.368953	0.959497	0.503566	0.0277702	0.999988	0.565844	0.809778	3.93839	0.765415	-4.43962	0.426123	-1.70579	-2.78974	-0.907394	-2.70252	-6.73174	0.0850964	3.60704	2.39949
O35126_S724	0.98636	0.522545	0.771366	0.889198	0.222416	0.906871	0.0227623	0.0854957	0.0700583	0.798053	0.997422	0.961235	1.83323	-7.81884	-5.32601	2.2647	-6.76755	2.11595	8.15682	6.10786	6.41292	3.76048	-0.775188	1.97682
O35126_S731	0.983058	0.564985	0.809697	0.894582	0.242706	0.909085	0.0254115	0.0914574	0.0754672	0.781513	0.999255	0.941805	1.85159	-6.92157	-4.59988	2.65706	-7.8461	2.50831	8.26797	6.219	6.52406	4.33807	-0.568911	2.55441
O35126_S733	0.997903	0.512761	0.615651	0.790543	0.606557	0.808844	0.00817759	0.0447792	0.0344357	0.79352	0.997918	0.946027	0.757444	-6.19137	-5.38329	3.78574	-5.15691	3.63699	7.37414	5.32518	5.63024	4.32153	-0.820848	2.53786
O35126_S77	0.00672185	0.00831706	0.0462339	0.0380794	0.00581118	0.00771978	0.0048179	0.00586817	0.00881648	3.49907e-07	1.21125e-06	1.62645e-07	8.74428	8.43162	6.06423	3.96278	5.6169	5.35325	6.5446	6.3339	5.90941	5.71074	4.92389	6.20795
O35126_S79	0.0632672	0.0336513	0.988216	0.56601	0.0251564	0.0797454	0.00215805	0.000949337	0.00300833	0.000151884	4.14832e-05	7.38207e-05	7.21874	8.28872	0.752344	3.51047	9.6878	7.52692	6.92204	7.84222	6.56982	10.8123	12.9122	11.9415
O35130_S16	0.394451	0.0692665	0.988866	0.282014	0.00355741	0.987051	0.969355	0.014729	0.978702	0.998704	0.0187314	0.78982	6.63787	11.7752	-1.22942	4.72845	12.6599	0.792995	-0.807886	7.47927	-0.710379	-0.482742	12.6269	3.00443
O35130_T25	0.288093	0.131123	0.874112	0.0880103	0.00260031	0.00591328	0.220514	0.512912	0.689408	0.999217	0.996742	0.999644	6.99817	9.11991	-2.71771	3.59288	7.033	-6.15589	-5.4686	-3.6775	-2.86082	0.483747	0.781429	-0.371693
O35216_S15	0.997998	0.310877	0.657041	0.604319	0.121148	0.998704	0.127916	0.232088	0.0843786	0.528676	0.878399	0.898643	0.378834	-4.09499	-2.57311	2.23784	4.53566	-0.263557	2.96788	-2.45654	-3.3144	3.07783	1.61769	1.5053
O35216_S16	1	0.142837	0.599964	0.741204	0.000318665	0.000412063	0.220425	8.31208e-05	0.000145437	0.988544	0.000176863	0.374473	-0.0423183	10.1867	5.30031	1.53655	11.2541	10.8481	2.87886	12.1766	11.2731	0.422274	10.9791	-2.31712
O35218_S419	0.980153	0.660581	0.943163	0.264635	0.732734	0.0196745	0.436322	0.411595	0.8373	0.416868	0.234413	0.06766	2.57077	7.93126	-3.7487	-4.8294	-2.51169	-9.36809	-5.81675	-6.00496	-3.05577	-7.98235	-10.2587	-14.6579
O35218_S420	0.959584	0.622211	0.965629	0.267272	0.694644	0.0112733	0.44467	0.291408	0.732872	0.247891	0.0992923	0.0653673	3.38845	8.59544	-3.19658	-4.59757	-2.5606	-9.91907	-4.94941	-6.06251	-3.2756	-7.94535	-10.5347	-11.6832
O35218_S423	0.933694	0.563274	0.995283	0.311022	0.783207	0.0155909	0.568023	0.386426	0.828516	0.346848	0.165214	0.0567908	4.01799	9.22498	-1.58741	-4.38177	-2.21018	-9.48161	-4.35328	-5.51655	-2.77818	-7.22351	-9.52435	-12.6083
O35295_S310	0.896513	0.965882	0.98144	0.0435057	0.22221	0.0926386	0.227975	0.998012	0.689606	0.0381862	0.0502943	0.366745	2.16533	-1.43263	1.15533	8.21996	5.30721	6.88546	6.12516	0.500875	3.24129	7.29688	6.87465	3.73294
O35295_S316	0.0877366	0.297554	0.0752907	3.99604e-05	1.23149e-05	9.43142e-06	2.33824e-08	3.9415e-08	6.35965e-08	0.608692	0.160458	0.244521	6.38157	4.33912	6.62809	6.97659	8.1636	8.45745	7.7902	7.15991	6.73576	3.82903	7.19476	6.2454
O35295_S6	0.280664	0.592129	0.659142	0.28053	0.740252	0.719307	0.0241007	0.98287	0.98537	0.999009	0.998343	0.914631	9.6094	6.35901	5.76959	2.31795	-1.21703	-1.26279	3.40052	-0.328581	-0.311048	-0.331831	-0.394402	-1.56398
O35295_S8	0.279734	0.592485	0.659829	0.294273	0.734812	0.713891	0.024163	0.983298	0.986795	0.998584	0.99757	0.890127	9.57527	6.32488	5.73546	2.28478	-1.23518	-1.28094	3.42886	-0.328581	-0.302856	-0.374359	-0.448952	-1.7263
O35316_S21	0.960754	0.920028	0.164804	0.0241001	0.893314	0.967905	0.269966	0.00202495	0.998829	0.00648529	0.0678364	0.947834	1.3745	-1.78836	-6.69517	-7.04833	-1.32844	-0.849705	-2.41033	-6.93233	-0.175756	-5.82509	-3.68014	-0.6602
O35343_S60	0.663678	0.00968324	0.63253	0.624933	0.999964	0.244495	0.744193	0.54418	0.999999	0.495084	3.30189e-05	0.00011683	3.21863	12.1965	3.3723	1.87241	0.0687733	3.12601	-3.88047	5.25695	-0.0482273	3.10415	21.62	18.2065
O35344_S60	0.481535	0.509054	0.694126	0.999858	0.809229	0.845454	0.0385798	0.117347	0.00897389	0.257125	0.0949837	0.0446813	8.32676	8.03436	6.17142	0.0217686	0.271935	0.248682	0.79941	0.612965	1.0551	1.54489	2.10089	2.50972
O35379_S290	0.376697	0.00692149	0.931779	0.631408	0.0470129	0.862127	0.0509667	0.0350721	0.514147	0.223596	0.0100692	0.160563	4.65132	12.6849	1.6058	-2.37224	6.30268	1.51144	-5.25272	5.69234	-2.36378	-5.49551	11.321	-6.12776
O35379_S878	0.910285	0.309946	0.188997	0.211555	0.00249998	0.00263613	0.865438	0.0619814	0.0427832	0.854335	0.540723	0.943909	-3.18517	-9.08984	-10.9236	-5.03453	-12.8125	-12.7061	-1.61454	-6.38862	-6.9403	-2.2238	3.86981	1.53669
O35379_S882	0.994581	0.82416	0.9538	0.978625	0.0192346	0.159623	0.403998	0.0432809	0.304766	0.556032	0.789924	0.496596	-1.09261	-3.88189	-2.30886	-0.555004	-5.55227	-3.38845	-3.86294	-7.71724	-4.40727	-3.58309	2.4568	3.87539
O35379_S884	0.258539	0.955432	0.229428	0.238203	0.0289539	0.0679024	0.985927	0.984203	0.963515	0.886121	0.921801	1	-7.1127	-1.78406	-7.43423	-6.62003	-11.4438	-9.50624	1.67834	-1.74703	-2.34731	5.19497	4.49029	0.0253067
O35379_S912	0.767711	0.978947	0.460939	0.961591	0.390106	0.14973	0.169081	0.0231541	0.727704	0.999709	0.0891698	0.436457	4.17881	1.66115	-6.5979	1.40582	-4.94127	-7.1055	4.53849	7.30504	2.03899	-0.30282	9.32013	5.2955
O35379_S914	0.999715	0.914495	0.358647	0.628418	0.945585	0.217703	0.0301113	0.487361	0.0263495	0.971127	0.999797	0.760709	-0.344675	-2.4662	-6.71461	-4.32957	-1.91957	-7.57479	-9.41987	-3.92562	-9.67547	-1.94203	-0.360603	-4.42975
O35379_S915	0.979744	0.997949	0.443309	0.959515	0.0488618	0.106035	0.638947	0.992351	0.00194138	0.96112	0.195664	0.852263	1.74911	-0.799601	-7.20357	-1.62844	-10.7313	-8.90017	-1.07159	-0.241861	-5.09039	-1.2473	5.76952	2.07522
O35379_S918	0.931617	0.251553	6.78147e-05	0.86997	0.088418	0.0463393	0.92173	0.546529	0.0264741	0.937723	0.18457	0.935225	-1.16065	-3.99229	-18.2162	-2.86485	-10.5467	-12.2726	-1.80715	-3.98625	-10.6084	-1.50028	5.95341	1.52244
O35379_S927	0.097242	0.344666	0.0912747	0.673682	0.0630361	0.0317488	7.62522e-05	8.30133e-05	0.000128439	0.117231	0.0262889	0.0055727	-9.40425	-6.15723	-9.55896	-3.54004	-9.38187	-10.8928	-12.6805	-12.5341	-11.8036	-7.55161	-10.6501	-14.0924
O35382_S32	0.986528	0.791235	0.995789	0.204045	0.0138619	0.777059	0.957474	0.575711	0.99995	0.905883	0.322127	1	0.71623	2.00639	0.481159	3.64769	6.8748	-1.5881	1.48261	3.94115	-0.150324	1.29349	3.56381	0.00109673
O35387_S69	0.873328	0.240252	0.999995	0.999548	0.200421	0.832683	0.732885	0.209329	0.883432	0.983144	0.939999	0.825255	1.36103	3.75002	0.0417786	-0.189915	3.99228	1.52472	-1.91477	4.01072	-1.34082	0.755741	1.19035	-1.81313
O35491_S17	0.402037	0.395333	0.666008	0.63639	0.36501	0.508991	0.669102	0.464091	0.837384	0.799015	0.0895863	0.980745	-3.41631	-3.4461	-2.38944	-3.10306	-4.45297	-3.69596	-2.75387	-3.65237	-1.98809	1.7279	-5.28	-0.71019
O35492_S157	0.511857	0.385792	0.172104	0.0695351	0.0115321	0.430291	0.961778	0.217088	0.999984	0.0662033	0.0037798	0.835805	-1.06073	-1.24841	-1.71052	-2.08652	-3.00641	-1.12408	-1.38666	-6.22922	-0.100348	-1.22812	-2.11286	-0.342216
O35492_S197	0.168556	0.421091	0.00144344	0.984049	0.383765	0.673368	0.857517	0.643488	0.397569	0.491439	0.999997	0.91615	0.642771	0.445263	1.65272	-0.238171	-1.15137	0.777494	2.39612	3.64506	5.0662	-4.32159	-0.0543308	1.87087
O35492_S199	0.168556	0.421091	0.00144344	0.984049	0.383765	0.673368	0.909192	0.672059	0.380252	0.490779	0.999995	0.858606	0.642771	0.445263	1.65272	-0.238171	-1.15137	0.777494	1.68349	2.93243	4.35357	-3.51877	-0.0543308	1.87087
O35492_S224	0.780116	0.882139	0.822866	0.0024546	0.000179872	0.00480596	0.000313988	0.0140581	0.00326185	0.0390899	0.237245	0.418754	3.29311	2.53344	2.99606	-2.34068	-3.43699	-2.10137	-2.81086	-1.54407	-1.97945	-5.28548	-3.25786	-2.53988
O35492_S226	0.718828	0.806109	0.753954	0.00197026	0.000210831	0.0054972	0.000519022	0.0295109	0.00705337	0.0480636	0.320191	0.51109	4.86546	4.10578	4.5684	-2.47665	-3.43699	-2.10137	-2.81888	-1.44372	-1.8791	-5.69504	-3.25786	-2.53988
O35492_S281	0.301488	0.16412	0.999917	0.956641	0.919205	0.721797	0.999329	0.883111	0.0670565	0.884864	0.995081	0.522791	5.66899	7.04275	0.178095	-1.78018	-2.24287	-3.76634	0.237177	-1.44003	-5.91989	2.0892	0.677111	4.09411
O35492_S283	0.0725755	0.0117434	0.155044	0.000509979	1.87852e-05	0.000451075	0.00207866	0.0195755	0.161838	0.160005	0.152819	0.881535	-1.9256	-2.79405	-1.57084	-2.34978	-3.7044	-2.3918	-3.82203	-2.61098	-1.59202	-3.48709	-3.53607	-1.07555
O35601_S114	0.213123	8.29237e-08	0.998567	0.905916	0.000458616	0.521332	0.000151496	0.00025537	0.00282341	0.903249	0.00016138	0.813829	1.05426	10.4837	0.0754108	1.15457	12.2837	2.45372	-7.5115	6.98172	-4.88567	1.15745	14.1228	-1.51128
O35601_S203	0.776168	0.0321595	0.821083	0.0616214	0.0523923	0.0869062	0.00162582	6.20316e-07	0.0190655	0.910457	1	0.390655	2.55935	9.4032	2.31984	12.4006	12.8678	11.4123	3.06152	8.93463	2.02387	2.61039	-0.0192184	6.69594
O35601_S207	0.534387	0.421463	0.224008	0.956109	0.665625	0.886356	0.998377	0.358001	0.999957	0.93963	0.0202543	1	-2.63199	3.04699	-4.0038	-1.21861	2.81249	1.74519	-0.36257	3.94769	-0.107365	0.993961	6.77706	0.0123997
O35601_S222	0.275202	0.582537	0.421449	0.999849	0.579987	0.0341491	0.678527	0.797439	0.773865	0.062631	0.0100949	0.0234491	4.82992	3.21366	-3.97011	0.129898	2.34195	6.19329	3.02584	-2.43607	2.55856	4.55366	6.55452	5.60838
O35601_S28	0.0985647	0.0745843	0.182376	0.997922	0.667148	0.435405	0.000196272	0.000108892	0.000408047	0.648443	0.0493461	0.0956136	4.90018	5.25584	4.10252	0.640039	-4.22696	5.79927	4.62712	5.02161	4.17122	3.36646	9.07493	7.75056
O35601_S445	0.998994	0.70848	0.738727	0.0784778	0.990114	0.989822	6.89093e-05	0.713857	0.631525	0.999928	0.670984	0.113642	0.494619	3.9017	3.70209	-3.52919	-0.364559	-0.368225	-4.02156	-0.465576	0.529629	-0.115837	2.33857	-5.32281
O35601_S546	1	0.844411	0.850886	0.999244	0.0819172	0.780638	0.575569	0.925173	0.805577	0.106905	0.51115	0.822497	-0.00641441	1.58672	1.55898	-0.129818	2.96672	-0.986853	-2.43952	1.13075	-1.66015	4.77954	2.58492	1.55206
O35601_S561	0.372073	0.706377	0.634944	0.0725653	0.218686	0.0142236	0.49933	0.130335	0.472795	0.92793	0.00497261	0.785574	5.04524	3.18145	-3.55606	-7.76215	-5.66255	-10.8788	-5.13149	-8.84656	-5.31088	-0.597679	4.88799	-0.929266
O35601_S663	0.762528	0.299696	0.0239163	0.0906999	0.351712	0.611537	0.120325	0.0470704	0.830786	0.506731	0.00243164	0.999349	2.18051	4.21393	8.27529	10.2793	6.54892	4.64827	6.89211	8.67151	2.26473	2.12399	8.12464	0.174074
O35601_S89	0.251613	0.437738	0.127916	0.952305	0.999911	0.998692	0.888974	0.930947	0.568757	0.064986	0.89072	0.56544	-3.32728	2.58716	-4.14133	-1.24693	0.146799	0.360928	-0.784695	0.653664	-1.46714	3.67746	0.864595	-1.63402
O35609_S14	0.999903	0.658153	0.99452	0.749011	0.585995	0.844297	0.994868	0.00324834	0.719066	0.556112	0.140201	0.686535	-0.138584	2.58996	-0.536966	-2.04556	2.64171	1.65922	0.2383	5.29995	-1.06551	2.53133	4.60589	2.09486
O35609_S32	0.688443	0.226469	0.996541	0.59456	0.235021	0.845267	0.777219	0.765724	0.779167	0.975836	0.348108	0.67146	-3.0054	5.6822	-0.558857	-2.2816	3.70165	-1.44642	-2.7302	-2.79315	-2.71944	-1.10414	4.83695	-3.12601
O35609_S78	0.31968	0.428751	0.207329	0.00511348	0.115675	0.00274292	0.000303528	0.00113442	0.000214522	0.962031	0.655809	0.46446	8.46526	7.33536	9.99515	3.01894	1.60066	3.33846	2.71683	2.24186	2.8533	-2.23726	5.52351	7.17455
O35613_S515	0.00373106	0.000999181	0.000388374	0.295197	0.461049	0.975732	0.0530412	0.0828779	0.0778089	0.141312	0.0419518	0.0490711	11.688	14.3315	16.4524	5.04453	4.05395	-1.07312	13.0402	11.736	11.9204	9.71379	13.1174	12.6771
O35613_S736	0.417926	0.994419	0.836437	0.036697	0.455343	0.221484	0.0362067	0.00801516	0.00639802	0.644048	0.0374854	0.00734887	1.95292	0.294363	-1.00417	-5.87391	-2.65724	-3.66187	-3.7765	-5.01543	-5.21165	-1.79692	-5.10621	-6.93326
O35613_T523	0.159653	0.0910212	0.029138	0.263587	0.615535	0.951174	0.0161617	0.0879358	0.0425157	0.671356	0.268298	0.226084	6.25126	7.30966	9.44463	3.03988	1.89886	-0.794159	4.08375	2.84511	3.36845	5.76903	9.96683	10.6231
O35615_S497	0.961383	0.313069	0.99996	0.112293	7.84745e-06	0.0478889	0.63987	0.00193051	0.544794	0.00725071	0.00140433	0.00159825	-1.59761	-6.20866	-0.155909	-2.50281	-11.8106	-3.07823	-2.00302	-9.53625	-2.28739	-9.3692	-12.1854	-11.9477
O35615_S500	0.914677	0.372047	0.999891	0.126866	2.19944e-05	0.0556927	0.734831	0.00128897	0.653496	0.00281747	0.00214408	0.000539803	-2.4221	-6.4847	-0.246025	-2.50281	-10.6536	-3.07823	-2.00302	-11.8213	-2.28739	-9.23017	-9.63417	-11.8466
O35615_S681	0.735342	0.771613	0.675499	0.9998	0.527072	0.340842	0.994129	0.523342	0.128762	0.00104247	0.000400217	0.000640042	-3.14304	-2.93587	-3.47303	0.131094	-2.30972	-2.94235	-0.427841	-2.43422	-4.34535	-9.32285	-10.7242	-10.0196
O35615_S925	0.762031	0.81377	0.999978	0.130655	0.64438	0.293634	0.53159	0.999965	0.995916	0.454	0.134933	0.866081	5.19983	-4.66344	0.202106	0.808262	-0.384403	0.614775	-4.78834	0.152029	0.752142	-3.9217	-6.31334	-1.94488
O35615_S927	0.6576	0.941063	0.988687	0.130655	0.64438	0.293634	0.53347	0.999941	0.993086	0.415757	0.163632	0.876361	5.7379	-2.73623	1.52321	0.808262	-0.384403	0.614775	-3.99353	0.152029	0.752142	-4.25451	-6.15608	-1.94488
O35623_S50	0.985784	0.000349484	0.998152	0.990376	0.00275449	0.448459	0.483615	0.00403624	0.999184	0.996414	0.0275432	0.825459	0.455683	9.98846	-0.227509	-0.531111	9.78275	2.81222	-2.64442	9.05428	-0.226847	-0.587643	10.1196	2.39407
O35664_S403	0.844253	0.00048521	0.841927	1	0.0181243	0.996946	0.961602	7.49991e-05	0.525	0.989561	0.00200521	1	1.44423	12.4536	-1.45318	0.010088	11.7536	0.596064	-0.598177	11.4461	-1.76593	0.60194	11.3307	-0.0007248
O35691_S100	0.985611	0.373919	0.998483	0.0896879	0.946663	0.628878	0.00787928	0.05733	0.0470476	0.000874101	0.366957	0.00393452	1.24845	6.33602	-0.580833	-3.3994	0.658426	-1.49505	-4.18425	2.84168	-2.97015	-5.11458	1.37109	-4.0541
O35691_S440	0.983171	0.702618	0.126545	0.0247772	0.051555	0.0164635	0.14112	0.0175189	0.029273	0.816659	0.515445	0.227326	-0.991692	-3.03176	-7.04642	-9.61518	-8.24963	-10.3972	-6.13566	-9.86265	-8.92586	-3.08785	-5.0435	-7.44412
O35691_S442	0.0427891	0.0256928	0.00757423	0.184946	0.030486	0.171736	0.00543475	0.0219422	0.060744	0.466694	0.892343	0.990736	-2.25457	-2.50456	-3.13249	-1.60819	-2.52175	-1.64675	-2.78351	-2.17033	-1.75197	-5.87437	-2.71383	-1.12101
O35691_S450	0.359346	0.670169	0.394283	0.939341	0.996037	0.930447	0.0399814	0.190128	0.0470746	0.00915211	0.00632269	0.110849	-4.41868	-2.90433	-4.22147	-1.4374	-0.553392	1.51278	-6.12382	-4.09456	-5.91159	7.8264	8.33825	4.63377
O35691_S66	0.999486	0.25804	0.0895581	0.00025466	3.97061e-05	0.00254978	0.833897	0.220289	0.126226	0.60846	0.999775	0.932554	-0.0563679	1.03671	1.43316	3.16765	4.09091	2.2517	0.491402	1.24936	1.4872	-4.58482	0.302191	2.13935
O35691_S96	0.925902	0.999655	0.101868	8.40748e-05	1.65776e-05	3.00204e-05	0.00130027	0.00205124	0.00069619	4.4254e-05	4.91324e-05	5.8577e-06	1.16182	-0.182745	5.13467	6.55438	8.15605	7.53475	5.62583	5.2467	6.17393	5.55857	5.48058	7.27684
O35737_S104	0.00526702	0.0364066	0.000538394	0.147774	0.954889	0.0234381	0.000687001	3.48803e-05	9.34755e-05	0.268775	0.999993	0.959756	-1.7497	-1.2259	2.48593	1.43835	0.300463	2.21671	2.37052	3.59295	3.14303	-5.62511	0.0753231	1.38025
O35737_S63	0.60265	0.999997	0.953211	0.862934	0.0128078	0.285222	0.999786	0.00231786	0.997525	0.749543	0.000317698	0.26979	4.0584	0.0652542	-1.64087	-1.75253	-9.47227	-4.37775	0.110212	-7.52259	-0.250523	1.08034	-8.03814	-2.12554
O35841_S464	0.407283	0.0605755	0.0700823	0.996505	0.876469	0.484224	0.999998	0.0861889	0.308228	0.842392	0.0273873	0.00643539	5.39707	10.0453	9.7072	-0.817524	2.91302	5.83651	0.0520286	8.79174	5.86366	1.85855	8.21056	10.6922
O35841_S469	0.927893	0.158994	0.32168	0.991234	0.616524	0.442184	0.930275	0.000970204	0.000669253	0.438973	0.0136125	0.0078652	2.21787	8.7311	6.76936	1.31287	5.73547	7.23598	-0.94499	10.0997	10.6689	3.37922	8.8702	9.7728
O35874_S507	0.999214	0.996178	0.90444	0.946404	0.208379	0.946593	0.999868	0.162577	0.988825	0.584769	0.00109377	0.898344	0.225424	-0.383871	-1.1993	0.858866	3.46015	0.857752	-0.0688286	-2.33636	-0.307188	2.58565	12.407	1.36544
O35892_S174	0.936977	0.00490425	0.957722	0.804469	0.017222	0.986702	0.945204	0.0826103	0.352396	0.99333	0.208122	0.999819	-0.987097	8.50838	-0.852484	2.07827	9.16019	-0.76012	-0.936119	4.88527	-3.03728	0.631983	5.29496	0.187841
O35892_S190	0.781293	0.0184466	0.716208	0.999902	0.00593769	0.99484	0.99659	0.0043035	0.978114	0.922538	0.0035542	0.504873	-2.04415	8.46465	-2.30726	0.134987	10.2732	-0.510738	0.462814	11.2979	-0.876251	-0.841764	7.07544	-1.96933
O35892_S212	0.396737	0.570013	0.475801	0.277445	0.122849	0.130387	0.391828	0.449815	0.580256	0.685446	0.999941	0.999753	-4.72675	-3.77006	-4.2689	2.78568	-3.64197	-3.58138	-2.79537	-2.59398	-2.18462	2.70639	-0.127718	0.206633
O35892_S318	0.807626	0.389487	0.99997	0.993158	0.569935	0.993625	0.0055207	0.849175	0.69236	0.413113	0.000418421	0.999511	4.38249	8.25034	-0.20874	1.03088	5.23085	-1.00634	9.03705	1.50326	-2.071	3.46704	15.2902	-0.228832
O35892_S319	0.0163889	0.00551845	0.0393133	0.371451	0.000563248	0.165803	0.0400956	0.010204	0.0090872	0.140164	0.00499993	0.026494	12.5028	15.1335	10.514	2.06268	8.25545	2.80634	5.48044	7.13045	7.27677	5.23372	10.4599	7.75197
O35892_T209	0.915243	0.834022	0.992881	0.424984	0.00580862	0.00942349	2.56707e-05	3.35192e-06	0.0123709	0.0738314	0.486365	0.659227	2.5713	3.36441	1.065	-0.855228	-2.55724	-2.35431	-3.32619	-4.35807	-1.32575	-7.35381	-3.73907	-2.94586
O35954_S300	0.706668	0.992256	0.145973	0.873393	0.12029	0.569661	0.802113	0.981246	0.149213	0.175795	0.0859065	0.0325623	-2.92538	0.737129	-6.56866	1.78864	-6.13533	-3.16962	-2.32792	0.954502	-6.22621	-5.6593	-6.91981	-8.61396
O35954_S621	0.00731708	0.541305	0.35771	6.96194e-05	0.994378	0.564057	2.67829e-06	0.280854	0.727735	0.999999	0.999906	0.999947	2.03796	0.609303	0.773434	3.14505	0.0833721	0.455935	3.09899	0.422947	0.227177	-0.0323601	-0.150961	0.125065
O35954_T287	0.957838	0.245631	0.444669	0.780181	0.228828	0.194586	0.925576	0.187339	0.094041	0.472819	0.0587878	0.0732772	-1.39561	-5.78786	-4.4205	2.18704	-4.85737	-5.13646	-1.44414	-5.33419	-6.50585	-3.30663	-6.74277	-6.40211
O54692_S438	0.859613	0.685287	0.0838743	9.5623e-05	0.128786	3.53769e-06	0.0118314	0.000830601	0.000441758	0.00258135	0.862441	0.951623	2.19555	-3.15102	7.93933	3.42342	0.97681	5.32113	3.65729	5.60512	6.14573	-6.95756	0.985512	0.660299
O54774_S754	0.909895	0.999346	0.79832	0.520825	0.38562	0.898688	0.330091	0.188688	0.304275	0.981227	0.000252453	0.991049	1.82972	0.33073	2.54281	-2.91697	3.47444	-1.41171	-2.93771	-3.63053	-3.04317	0.422224	8.79844	0.326797
O54774_S755	0.722849	0.892335	0.940194	0.967714	0.988679	0.999895	1.19764e-05	0.00117461	0.0597005	0.737204	0.999558	0.260222	4.45478	2.97017	2.37352	0.628284	-0.435345	-0.0899372	4.97495	2.62853	1.30497	-3.26325	-0.330015	-6.36586
O54774_S760	0.583548	0.844068	0.973508	0.992503	0.549551	0.426897	0.0229847	0.536609	0.0965568	0.52976	0.852475	0.600573	4.56871	2.86161	1.46656	-0.174381	-0.881554	-1.03411	1.33533	-0.494497	-0.971172	-3.72209	-2.11911	-3.38087
O54774_S784	0.69026	0.16957	0.629142	0.0726328	0.423496	0.0455226	0.0640753	0.97887	0.764561	0.382708	0.962741	0.237108	4.04474	8.44683	4.44063	-2.04089	1.1208	-2.27111	-3.87438	0.496161	-1.25424	-2.48854	-0.693596	-3.04712
O54774_S825	0.0630216	0.406217	0.168405	0.996237	0.772898	0.992567	0.9657	0.123551	0.0279345	0.143634	0.979361	0.999891	-1.55029	-0.841774	-1.19241	0.09095	-0.409115	0.114639	-0.187021	1.04066	1.47124	-4.96141	-0.777702	0.132124
O54774_T758	0.41555	0.667468	0.701386	0.385305	0.67363	0.818779	0.00463207	0.601799	0.979987	0.669419	0.977909	0.740044	9.86154	7.00298	6.63416	1.08603	0.734547	0.559156	2.12953	0.543062	-0.162001	-3.31951	-1.13244	-2.95072
O54781_S483	0.410273	0.761804	0.941051	0.341686	0.00130407	0.994215	0.795049	0.0025826	0.989072	0.118986	0.807098	0.118062	2.46885	1.48183	0.84309	2.56952	8.7311	0.354893	-1.25508	7.48466	0.420214	3.16763	1.09762	-3.17444
O54781_S487	0.792047	0.951408	0.149303	0.0523342	0.0742334	0.016614	0.000684318	0.00324215	0.0323246	0.971913	0.64791	0.918266	2.53835	1.42984	6.64131	2.53778	2.33952	3.20373	3.9104	3.08437	2.04678	1.86286	5.18365	2.75468
O54781_S490	0.963293	0.999537	0.0673659	0.0618779	0.168166	0.0127451	0.00042888	0.00302295	0.0188178	0.991995	0.873418	0.987524	0.758221	-0.170395	4.81001	2.02596	1.55233	2.78956	3.60996	2.69054	1.96403	-1.12072	3.0423	1.30536
O54781_S50	0.935998	5.99516e-05	0.995951	0.569306	0.0117762	0.999365	0.133154	0.000152231	0.908213	0.441877	0.0214357	0.935287	-0.702526	11.4937	0.267059	3.22441	10.3055	-0.284706	-3.79928	12.6061	-1.00409	3.88799	9.40934	1.4317
O54781_T471	0.548771	0.999986	0.973921	0.905719	0.678361	0.64861	0.747338	0.107102	0.46593	0.675898	0.535968	0.834074	2.08695	0.050705	0.635481	-1.68452	2.86353	-2.99736	-1.56267	4.11035	-2.35839	2.0007	2.44196	1.47217
O54786_S314	0.55466	0.825009	0.449562	0.999107	0.0273329	0.943071	0.981456	0.0850484	0.641797	0.38586	0.993546	0.0476958	-3.60044	2.27612	-4.13033	0.0955582	2.63215	0.40052	0.66836	5.10124	2.17204	-2.82227	0.428839	-5.39186
O54824_S680	0.533576	0.193849	0.97942	0.641944	0.425972	0.809556	0.00169111	0.328568	0.356899	0.282668	0.457651	0.771729	4.51347	7.20687	1.23911	-3.15564	4.21842	2.33868	-6.82942	2.12814	-2.04914	-5.1614	4.09301	-2.56101
O54824_S686	0.548898	0.160553	0.975908	0.977466	0.407822	0.693896	5.40712e-05	0.184215	0.206422	0.218545	0.325413	0.807095	3.68726	6.38065	1.09199	-1.38967	5.77088	3.89114	-8.98328	2.12814	-2.04914	-4.78257	4.09301	-1.99987
O54824_S839	0.798833	0.00681397	0.980487	0.967904	3.1134e-05	0.955123	0.981163	0.0197557	0.987072	0.939977	0.00371682	0.249685	-1.67645	8.60524	-0.69198	0.466839	10.7289	0.526749	-0.72798	7.57372	-0.63872	-0.695505	6.38704	-2.51867
O54824_S917	0.308028	0.0388866	0.31159	0.00636463	0.527584	0.751627	0.000244755	0.9898	0.595909	0.681047	0.725856	0.603897	1.12512	-2.02481	-1.11961	3.01818	-0.89744	-0.639194	3.49969	0.135361	-0.577974	-4.58717	-4.25848	-5.14522
O54824_S930	0.574843	0.0522813	0.999556	0.0111774	0.00948636	0.0249233	0.046974	0.0153685	0.145104	0.956429	0.120284	0.879073	1.2549	3.00684	0.0990772	4.21639	4.34023	3.62975	6.81723	8.52488	5.13357	0.877312	4.51176	1.29129
O54825_S97	0.00647778	0.00051691	0.0223837	0.869956	0.266219	0.999077	0.662169	0.982322	0.370745	0.0637605	0.933395	0.339899	13.9286	20.6076	11.1413	-2.03966	5.34917	-0.358181	-5.67531	1.77094	-8.4018	-10.9552	2.12052	-6.50635
O54826_S688	0.997056	0.309789	0.999557	0.998904	0.195383	0.857774	0.859917	0.287584	0.993473	0.998808	0.01435	0.902429	0.402063	3.8218	-0.212835	0.346657	5.46193	-1.93317	-1.37135	3.38392	0.452164	0.327066	9.24489	1.52537
O54826_S691	0.976764	0.55932	0.566674	0.771141	0.396297	0.596202	0.981765	0.472963	0.888897	0.998532	0.015153	0.992169	-1.00141	3.3772	-3.34376	-2.41748	4.1766	-3.2113	-0.980566	4.03263	1.90161	-0.31077	8.1098	0.547731
O54885_S90	0.780469	0.0575217	0.153877	0.372064	0.121508	0.998224	0.267151	0.0115339	0.856864	0.581705	0.00248908	0.35935	-3.20361	10.4723	-8.10828	-6.33976	9.45652	-0.61132	-5.75354	12.3603	-2.28437	-3.38201	14.2472	-4.52426
O54918_S73	0.824365	0.451442	0.971378	0.999641	0.0197751	0.18391	0.999905	0.0104276	0.863923	0.966223	0.00226422	0.6695	-1.82294	3.29483	-0.91326	-0.140156	5.57743	-3.27264	0.0943279	6.5799	1.17003	0.783081	9.59062	-1.9744
O54940_S114	2.81723e-05	0.000251137	0.781441	0.000581231	0.000315541	0.496275	0.00061902	0.00101967	0.867931	0.982654	0.905965	0.989858	4.23149	3.13511	-0.383003	3.13274	3.42043	0.669176	2.69778	2.50624	0.302893	-1.23831	2.28926	1.02845
O55003_S60	0.706222	0.910876	0.999999	0.873562	0.999996	0.998751	0.724112	0.416148	0.873979	0.063696	0.0956092	0.912539	1.6726	1.00723	-0.0168667	-1.56597	0.0467491	-0.307848	-1.03701	1.60069	-0.73773	4.16148	3.76655	0.892942
O55003_S79	0.440707	0.883579	0.900218	0.962097	0.163141	0.718863	0.538149	0.520569	0.999237	0.983149	0.0665124	0.486737	4.65435	2.14491	-2.01849	1.05213	-5.20593	-2.34873	3.34306	-3.42157	-0.301058	-0.962646	8.06472	3.99761
O55003_S85	0.124562	0.690024	0.659974	0.900787	0.0450184	0.275464	0.130045	0.997653	0.654094	0.999915	0.18866	0.310368	7.24424	3.16752	3.32023	1.11867	-5.36887	-3.22284	6.3652	-0.460707	2.97951	0.279724	10.4808	8.71119
O55003_S88	0.0769196	0.551585	0.694887	0.813984	0.021982	0.29558	0.0944618	0.998883	0.438802	0.767061	0.128063	0.0482121	7.03072	3.31398	2.68944	1.0487	-4.50908	-2.27175	6.55571	-0.339075	3.76877	-2.30459	5.99146	7.63069
O55003_T86	0.956279	0.724189	0.926064	0.147412	0.71212	0.99933	0.371659	0.914523	0.538262	0.811156	0.995183	0.000631521	-0.962286	-2.0214	1.16874	5.56804	2.46432	0.274321	3.61283	-1.34967	2.91058	1.94753	-0.510771	14.8939
O55022_S181	0.571903	0.703412	0.581176	0.761739	0.026628	0.335541	0.977089	0.0498049	0.359749	0.674834	0.998326	0.994878	7.60307	6.2539	7.50712	0.487135	-1.80722	-0.895069	-0.165289	-1.32858	-0.726513	-5.99238	-0.853785	-1.24579
O55028_S31	0.687404	0.972953	0.941584	0.999785	0.906342	0.01756	0.96798	0.617393	0.994269	0.761325	0.592106	0.867531	-5.55123	2.09248	2.76407	-0.229893	1.87377	11.1145	2.34265	6.50584	-1.28959	4.73698	6.20847	3.68002
O55091_S137	0.597651	0.939065	0.999653	0.999988	0.188902	0.998742	0.702629	0.193877	0.0904589	0.316113	0.308083	0.999999	4.30163	1.90339	-0.322748	0.0731163	-5.2597	-0.345842	-0.936106	-1.91056	-2.38021	4.72709	-4.7795	0.0329151
O55098_S13	0.96095	0.000152946	0.564733	0.686443	0.0487854	0.528792	0.945644	0.997187	0.690676	0.961723	0.0338824	0.998186	0.452824	7.80729	-1.26011	-1.63829	4.69544	-2.0527	-1.75726	0.627415	-3.60536	1.14914	8.35593	-0.402098
O55098_S20	0.0186056	0.348317	0.914713	0.983404	0.996117	0.959711	0.971006	0.99994	0.504183	0.998198	0.883254	0.984799	-4.30501	1.95536	-0.707731	0.699579	0.425295	0.957596	0.906025	-0.111738	3.0393	-0.335934	1.46349	0.694538
O55098_S437	0.397936	0.0916019	0.286119	0.00588471	0.388751	0.0340912	0.000194955	0.0041053	0.0589348	0.995855	0.995077	0.26812	0.997076	-1.65842	1.15854	2.66316	0.935385	1.92685	3.38734	2.14915	1.30077	-0.926336	0.981976	-8.31825
O55098_S449	0.385474	8.49333e-06	0.0159642	0.8924	0.0196506	0.999079	0.917234	0.00573295	0.964495	0.718549	0.000885945	0.882029	-1.19982	8.69106	-2.85441	-0.919443	5.05747	-0.173981	1.19085	9.02514	-0.871367	1.84357	11.1852	1.2651
O55098_S454	0.248717	0.655438	0.284478	0.818596	0.0226058	0.999998	0.208992	0.425295	0.432955	0.994045	0.0451372	0.952178	-4.69934	2.7078	-4.46032	1.32619	5.73293	0.0280323	-3.49957	2.58681	-2.56144	0.58884	7.70194	-1.22025
O55098_S513	0.29686	0.364932	0.783018	0.000326431	5.74841e-05	0.000130761	8.02639e-06	1.3174e-05	7.51995e-05	0.154371	0.0402808	0.0398906	1.69698	1.54792	-0.839655	9.00355	11.4568	10.2368	9.05989	8.48395	6.71457	8.22442	11.5013	11.5251
O55098_T185	0.990086	0.920795	0.474598	0.469476	0.955904	0.691579	0.417991	0.472899	0.193842	0.843295	0.105121	0.457177	0.597668	1.25535	-3.02878	2.26526	0.750494	1.65981	-1.08638	1.01224	-1.49334	0.767635	2.50275	1.44506
O55098_T949	0.000283525	0.00991418	0.000389256	0.104241	0.0633431	0.137096	0.0229642	0.016023	0.103962	0.99321	0.959392	0.554623	4.78808	2.75972	4.57667	8.23692	9.32101	7.6354	2.57169	2.75365	1.83417	-1.70961	3.19233	8.87924
O55098_T950	0.155124	0.149068	0.0503873	0.648739	0.22048	0.838829	0.000210354	0.000569154	0.00196673	0.998989	0.48524	0.866479	4.39297	4.44583	5.85989	2.66325	4.78002	1.85699	4.87604	4.23019	3.51348	0.625641	6.77463	3.49363
O55131_S333	0.997515	0.998388	0.76429	0.186418	0.20052	0.0626004	0.144749	0.118629	0.393455	0.0565776	0.0275621	0.00573063	-0.570646	0.493256	-3.00378	-6.7805	-6.61879	-9.12024	-6.8819	-7.28365	-4.71741	-5.78981	-6.74707	-8.97049
O55201_S32	0.985285	0.989992	0.999792	0.563399	0.707008	0.299482	0.087293	0.976912	0.163523	0.999852	0.0180472	0.00775788	1.34812	1.18015	-0.319847	-3.25243	-2.62878	-4.6013	-2.50213	-0.356335	-2.10171	0.197348	-10.7493	-12.5071
O55201_S36	0.919961	0.999988	0.801379	0.979619	0.0089454	0.109984	0.355757	0.682832	0.944553	0.980943	9.61971e-06	0.0221674	2.85493	0.142937	4.12407	-0.381256	-4.45628	-2.63352	-2.16468	-1.3882	-0.673077	0.480347	-15.5156	-4.86823
O55201_S4	0.922166	0.470445	0.425165	0.129057	0.0604765	0.0383764	0.934618	0.412228	0.567765	0.00079931	0.000372319	0.0012089	0.678812	1.65753	1.75699	-5.17593	-6.2773	-6.93966	-1.55418	-4.368	-3.56527	-6.56042	-7.33019	-6.16815
O55201_S664	0.999895	5.98463e-05	0.979095	0.999262	0.125566	0.829915	0.412467	0.0110448	0.602009	0.0387674	0.189539	0.998276	0.0699425	10.2497	-0.418552	-0.273207	5.62253	1.87373	-2.48074	6.53434	-1.93188	4.7556	3.16222	0.231398
O55201_T1028	0.681641	0.0960428	0.0368368	0.943733	0.00652499	0.325482	0.798387	0.453216	0.289116	0.920317	0.992774	0.962015	-1.87025	4.52639	-5.65073	0.887934	7.61118	2.9576	-1.95432	3.32014	-4.12508	1.07399	0.457777	0.816906
O70133_S136	0.859909	0.981681	0.771783	0.000903009	0.00196763	0.594278	0.33737	0.993813	0.923021	0.727132	0.59385	0.880297	2.15741	1.01512	-2.65962	10.6439	9.45996	2.12747	4.16949	0.5858	1.43023	2.40666	2.95562	1.68602
O70145_S312	0.966565	0.811045	0.504485	0.95706	0.204097	0.981142	0.0837158	0.00299731	0.229391	0.535125	0.00441174	0.350215	-2.51961	4.91006	8.03029	-1.56497	6.88521	1.16814	5.86756	11.0902	4.35861	-1.69106	6.10428	2.15028
O70145_S323	0.976299	0.468592	0.926228	0.927747	0.0669823	0.882861	0.51143	0.0967261	0.994565	0.989557	0.0340668	0.999241	1.84877	6.97449	2.79219	-1.29494	6.41379	1.56109	-2.80339	5.3238	0.47253	-0.730841	8.37271	0.301109
O70145_S332	0.842149	0.516332	0.0161429	0.0391418	0.588184	0.0130734	0.00952797	0.0171585	0.00747466	0.900997	0.69005	0.805933	0.488888	-0.849804	2.38944	2.13218	0.820309	2.64045	2.24624	2.01958	2.34255	-2.23133	3.65302	2.9399
O70145_T233	0.958996	0.414952	0.993859	0.96135	0.0771901	0.973418	0.999175	0.394555	0.18342	0.984264	0.344898	0.439064	1.08594	3.60998	-0.55999	-1.21561	7.32585	-1.06352	0.150478	-1.96059	2.66238	-0.724384	3.70302	-3.27585
O70145_T311	0.999649	0.997765	0.918074	0.544388	0.0500125	0.158103	0.461726	0.0309678	0.999687	0.999624	0.831354	0.999548	-0.532063	-0.989655	3.49291	10.0154	23.2604	17.3084	8.18003	18.8818	0.495117	0.905718	7.75742	0.963482
O70146_S439	0.0876806	0.492488	0.989429	0.131823	0.999973	0.98779	0.247191	0.866782	0.369957	0.455353	0.088365	0.373815	6.98584	3.67684	-0.759092	5.90031	0.0964699	-0.751648	5.14856	-1.92727	-4.34158	2.60366	-4.70601	-2.89297
O70146_S443	0.0146536	0.0457298	0.937092	0.276689	0.751446	0.859288	0.0669243	0.509293	0.281504	0.928695	0.984994	0.214594	6.67833	5.3251	0.936096	4.38869	-2.24497	-1.75435	4.61959	-2.22695	-3.00741	1.64561	-0.940691	-5.90133
O70194_T526	0.118148	0.00558572	0.996158	0.666898	0.470572	0.990171	0.646456	0.835144	0.942159	0.205955	0.555394	0.335916	11.2155	20.9667	0.933527	7.00883	9.18687	1.79814	-7.16133	5.02378	-3.33492	-9.60787	-5.96471	-7.94256
O70279_S295	0.84833	0.377421	0.993088	0.10019	0.0171391	0.0511047	0.859008	0.61502	0.946747	0.984947	0.999989	0.701871	-3.31434	-7.01065	1.0785	1.15277	1.69252	1.3557	1.88001	-2.99387	1.29168	1.28222	0.113544	4.07997
O70279_S336	0.994771	0.892912	0.594227	0.186232	0.169034	0.0986839	0.134537	0.305113	0.69168	0.0345456	0.0226787	0.0118458	-0.415674	-1.22071	2.23535	-4.4868	-4.62771	-5.39395	-5.99114	-4.52236	-2.67036	-4.96129	-5.3982	-6.09244
O70279_S394	0.455648	0.0397874	0.862699	0.99465	0.0299978	0.660851	0.904396	0.412066	0.627675	0.946895	0.00671923	0.988646	-2.55097	5.54579	1.28071	0.444193	6.56499	-2.15128	-1.72306	4.19155	-3.14502	0.889507	7.75042	0.515226
O70279_S398	1	0.082879	0.601723	0.477267	0.0428932	0.136091	0.824996	0.35961	0.839749	0.230135	0.00463685	0.775851	0.0118351	6.01646	-2.69669	-2.61841	5.75985	-4.33287	-1.72218	3.51141	-1.65931	3.42327	8.12731	-1.55809
O70279_T3	0.418922	0.00312181	0.998911	0.0110539	3.38166e-05	0.0396208	0.251433	0.039196	0.206746	0.997106	0.110813	0.827845	2.92689	9.60916	0.254484	4.84967	11.4926	3.7902	-3.35683	5.56134	-3.60042	-0.447739	6.02457	-1.94975
O70310_S47	0.244565	0.30608	0.0837089	6.31e-06	1.56084e-06	1.00048e-06	6.36378e-07	1.43017e-06	4.45915e-07	0.999743	0.571067	0.403847	3.85961	3.53192	5.3187	4.37896	5.26406	5.5701	4.45529	4.02956	4.64434	-0.263033	4.02042	5.00164
O70311_S38	0.527896	0.32605	0.800135	0.999822	0.999366	0.417856	1.09572e-05	0.0294744	0.0256691	0.00105393	0.00848138	0.00543975	5.47923	7.12798	3.54014	0.195524	0.299124	-4.13061	-14.2296	-4.29361	-4.4139	-10.5913	-7.59178	-8.18547
O70311_S66	0.999987	0.987352	1	0.993992	0.502215	0.699374	0.0349425	0.375162	0.0804196	0.999529	0.839609	0.548658	0.0646591	0.652634	0.00113677	0.244949	1.42146	1.07293	-3.38319	-1.68027	-2.80341	0.201969	1.57036	-2.59796
O70318_S492	0.991629	0.00904591	0.11693	0.000491649	1.24358e-06	0.00105605	6.21867e-05	0.990098	0.112804	1	0.53473	0.322699	0.193792	-3.07584	-1.79117	1.28493	-2.88211	-1.14839	2.21449	0.0701485	-0.618093	-0.0221977	4.34425	5.72875
O70318_S543	0.992616	0.130289	0.928256	0.789352	0.498128	0.64541	0.995773	0.999259	0.955858	0.983089	0.255826	0.999856	-0.653576	6.11797	-1.46277	-2.12222	3.33694	-2.72562	-0.625549	0.348095	-1.41457	0.872225	4.92471	-0.174479
O70318_S555	0.175002	0.000260217	0.981173	0.993578	0.00227171	0.795686	0.918627	0.011224	0.362675	0.117534	0.000132644	0.969857	3.39828	11.3569	-0.547886	0.448454	9.77756	1.60474	-1.09696	7.45328	-3.02765	3.21233	10.4904	0.543695
O70318_S630	0.933515	0.039935	0.978488	0.939338	0.759533	0.616599	0.962744	0.124313	0.0330154	0.741003	0.0145668	0.7639	0.971296	5.57265	0.64636	-1.06172	1.85443	-2.3399	-0.619917	-3.34282	-4.57615	1.75484	7.0268	1.68118
O70318_S698	0.0256395	0.93636	0.977018	0.0396552	0.583827	0.618907	0.00369315	0.146992	0.124764	0.112762	0.0050518	0.00659306	-6.96581	1.09078	0.755178	-4.30478	1.67078	1.59036	-4.02975	1.89244	1.98403	-3.04478	5.71429	5.46563
O70318_S86	0.0509359	0.0116225	0.0181612	0.00194017	0.601598	0.0636918	0.00654513	0.820737	0.299228	0.114345	0.116225	0.0712301	-2.89983	3.88383	-3.57848	-4.45696	0.989962	-2.35298	-3.90047	-0.717943	-1.57212	-4.42013	4.40047	-4.9875
O70404_S55	0.691372	0.996049	0.186592	0.564847	0.882505	0.0941728	0.747879	0.990277	0.106579	0.582241	0.892983	0.00135804	1.26498	-0.247227	-2.56681	-1.58565	0.862766	-3.25523	-1.01177	-0.296276	2.66745	1.52675	-0.819807	7.06637
O70404_T54	0.531091	0.420272	0.570049	0.806109	0.900798	0.179856	0.675585	0.991068	0.999649	0.298966	0.0382739	0.13726	-1.75956	-2.03125	-1.67005	-1.49944	-1.13939	-3.81917	-2.12797	-0.535488	0.179766	5.17448	9.22688	6.75761
O70405_S637	0.748572	0.00591608	0.999993	0.735593	0.0343616	0.950903	0.831384	0.26278	0.895649	0.9999	0.646166	1	-1.18426	5.62887	0.0299377	1.38902	4.66186	0.703793	-1.82638	4.32419	-1.50294	0.164852	3.10791	-0.00064278
O70439_S125	0.964833	0.994956	0.06456	0.844667	0.999142	0.949956	0.99592	0.547533	0.995071	0.509572	0.149632	0.544596	2.64938	-1.35045	17.2397	-6.24786	0.995134	-4.03133	-1.92479	12.001	2.05229	12.2884	20.6232	11.7336
O70439_S126	0.031505	0.0196302	0.140965	0.000586224	8.75184e-05	0.000418767	0.00119646	0.00104873	0.00681508	0.698004	0.368919	0.298767	7.86208	8.63013	5.48739	5.67502	7.41873	5.95793	7.46131	7.61025	5.65899	-3.98073	6.25182	6.87153
O70439_S75	0.083743	1	0.705203	0.999084	0.998721	0.980875	0.991577	0.990074	0.56837	0.873286	0.980828	0.895779	5.8479	-0.00659752	-2.24598	-0.260403	-0.291346	0.732117	0.551838	-0.583811	-2.61353	-1.32248	-0.65852	-1.22369
O70439_T78	0.0170058	0.123548	0.0104201	0.947786	0.942827	1	0.911906	0.133933	0.997817	0.932172	0.689618	0.866466	-4.84003	-3.1103	-5.29029	1.25707	-1.29983	-0.00349425	1.6694	6.40671	0.45636	2.41195	4.5655	-3.13862
O70439_T79	0.375832	0.327783	0.997373	0.00766446	0.909149	0.939349	0.000231817	0.394408	0.238877	0.609271	0.948987	0.956437	5.98146	-6.37527	-0.661377	2.90359	0.417068	0.35795	3.6425	0.778006	0.964609	-4.1261	-1.73801	1.64071
O70469_S124	0.981816	0.997811	0.261613	0.810785	0.845988	0.976953	0.773292	0.00736387	0.00162334	0.993851	0.845585	0.999665	-0.963078	-0.467285	-5.25671	-2.25548	2.06698	1.0137	1.29988	6.24339	7.96375	1.00897	3.25094	0.378819
O70480_S17	0.988823	0.00708664	0.110056	0.995904	4.6232e-06	2.15287e-05	0.96347	0.0426619	0.0132152	0.862522	0.00013746	0.00123335	-0.709192	10.6294	6.03388	0.175341	10.5803	8.627	-1.17344	8.26573	10.4057	1.49166	16.1842	11.8012
O70480_S20	0.996812	0.0305317	0.669961	0.622367	0.0683385	0.931152	0.999281	0.0527981	0.0124354	0.995934	0.0104497	0.0778632	-0.434357	7.6237	2.47225	-2.69762	6.4956	1.29398	0.242521	6.25042	8.33711	-0.576855	11.4157	7.57528
O70480_S30	0.167217	0.0285668	0.639786	0.0288165	0.0226711	0.162458	0.81276	0.983684	0.906561	0.36723	0.999366	0.214925	16.3195	25.1107	8.40971	20.0829	21.0582	13.1922	4.03976	1.61626	3.04492	-7.75007	0.525642	-9.6304
O70480_S88	0.988608	0.978634	0.999708	0.999991	0.998825	0.885681	0.887215	0.70732	0.614222	0.992966	0.0168683	0.426152	0.375135	0.466793	-0.108883	0.0847225	0.430685	2.14806	1.17462	-1.776	-2.04877	0.922243	13.8857	5.59475
O70480_S90	0.989109	0.924528	0.875016	0.788013	0.989052	0.974467	0.777186	0.888449	0.90788	0.238618	9.14157e-06	0.000330677	0.955038	1.90692	-2.3207	-2.94592	-0.972315	1.30597	-2.80159	2.09621	1.9451	2.53544	14.8347	9.10096
O70494_S72	0.865313	3.90484e-06	0.166714	0.991798	0.000264716	0.02633	0.234476	5.93549e-06	0.979566	0.980076	0.000122954	0.552719	-1.04899	18.5108	3.18905	0.674948	18.5987	8.85066	-2.73724	16.8507	-0.50144	-0.70043	15.8056	-2.51545
O70551_S309	0.995025	0.869501	0.988316	0.999582	0.969774	0.95992	0.639472	0.0796404	0.810505	0.222828	0.00209444	9.34628e-05	0.975517	-3.15285	1.30636	0.34664	-1.48912	1.64766	-3.22422	-7.6706	-2.37564	-2.93402	-7.81645	-12.2588
O70551_S311	0.98935	0.996046	0.981011	0.154648	0.0280271	0.183711	0.0137141	0.00710991	0.0404833	0.419045	0.110824	0.0341677	0.889921	-0.634657	1.08746	-2.23982	-3.37767	-2.1224	-3.32497	-3.73214	-2.68904	-4.92999	-8.01534	-10.5564
O70551_S335	0.967946	0.614746	0.945141	0.988731	0.876301	0.881694	0.955115	0.887692	0.994126	0.647497	0.813246	0.0178869	0.471968	1.31518	-0.573441	0.913761	2.18536	2.14673	1.31645	1.86127	0.647078	0.810677	-0.600683	-2.68173
O70551_S37	0.614755	0.960381	0.680788	0.0594462	0.465229	0.0399739	0.650051	0.994497	0.359577	0.00135639	0.00313001	0.000293603	4.47835	-1.73413	-4.05629	-14.3658	-7.13245	-15.6827	-6.18529	1.26852	-9.12307	-10.7217	-9.41662	-13.4112
O70551_S443	0.300964	0.404876	0.960003	0.975232	0.139048	0.337937	0.46376	0.000741672	0.0789711	0.536087	0.787257	0.0998009	12.7698	11.1211	-3.27266	1.67787	10.1347	-7.3861	4.23024	18.3233	7.94899	-7.21419	-4.84359	-14.0371
O70551_S450	0.595234	0.575648	0.857046	0.00437548	0.0146226	0.00719166	0.00857999	0.00934495	0.00104459	0.394017	0.765114	0.753597	4.23744	4.35368	2.6023	-2.3525	-1.91043	-2.16545	-2.23771	-2.20471	-3.13227	-7.94288	-4.63841	-4.74158
O70551_S51	0.789475	0.834939	0.992224	0.0035685	0.595367	0.129211	0.395813	0.986736	0.851319	0.758458	0.996204	0.77779	7.31957	6.58961	-2.15487	-10.3667	-2.55692	-5.02599	-5.21746	1.02835	-2.50559	-2.75454	-0.597155	-2.65198
O70551_T448	0.722896	0.894506	0.933884	0.000580531	0.000243709	0.00528774	0.00595589	0.00203958	0.00285338	0.211691	0.050595	0.00957327	6.34749	4.19867	3.51104	-5.51643	-6.24632	-3.92288	-5.15062	-6.11939	-5.80582	-7.61077	-11.2127	-15.5186
O88271_S203	0.999867	1.02802e-05	0.367232	0.931681	3.36416e-06	0.960018	0.999975	0.000907039	0.392304	0.810543	0.00382066	0.851478	-0.0701027	12.0184	1.74273	-0.636154	14.9108	-0.522413	0.0428982	6.91198	-1.80251	1.18638	6.87892	1.0704
O88271_S80	0.999993	0.640849	0.985541	0.239579	0.00205091	0.0983592	0.173633	0.623841	0.108556	0.623111	0.890565	0.999159	0.044014	2.05799	-0.579926	-3.88713	-10.6642	-5.10185	-4.90522	-2.61809	-5.62222	1.91139	1.09677	0.200018
O88291_S270	0.0107284	0.184955	0.992485	0.131745	0.00564456	0.298106	0.298349	0.00776662	0.0164721	0.999757	0.254996	0.966363	-4.67205	2.44577	0.29233	2.92601	5.62979	2.21692	3.20687	7.71844	6.74936	0.255295	6.0573	1.36555
O88351_S672	0.53545	0.995677	0.984865	0.774505	0.997388	0.749954	0.0314126	0.990757	0.591007	0.485701	0.0289691	0.328752	-3.33179	-0.536261	-0.82378	-2.62224	0.516901	2.74932	-5.56063	0.457752	2.03569	-2.71654	-6.55561	-3.33237
O88379_S1370	0.0923936	0.000858917	0.982645	0.167804	0.00432324	0.987042	0.974271	0.997989	0.522451	0.486933	0.986545	0.825496	5.0069	11.748	0.654596	5.51781	11.9238	0.771053	1.07473	-0.448671	3.67233	-2.58105	-0.574965	-1.4908
O88379_S1416	0.996202	0.663167	0.293014	0.870829	0.740707	0.141762	0.200624	0.346635	0.309859	0.00119564	0.976699	0.995774	0.216293	1.17254	-1.93089	-0.534645	0.722513	1.73603	1.08137	-0.873438	0.917963	-6.89466	-0.447487	-0.248606
O88379_S284	0.420976	0.000210799	0.997553	0.99281	0.579732	0.974708	0.758832	0.814422	0.860527	0.912424	0.0191893	0.854659	1.92243	9.44005	0.22006	-0.897463	4.41782	1.38775	-2.37981	2.11807	-1.87901	1.50776	9.02574	1.84344
O88379_T1366	0.974445	0.00318486	0.994464	0.309429	0.00577279	0.988331	0.87215	0.993376	0.414228	0.966013	0.930609	0.960955	0.71904	9.21503	-0.423817	4.1078	10.5569	-0.690599	1.95333	-0.671764	4.22414	-1.06765	-1.3864	-1.12223
O88379_T1413	0.174923	0.703437	0.233724	0.998713	0.564012	0.865574	0.981444	0.99989	0.865124	0.782361	0.999987	0.516999	-7.29034	3.45023	-6.60944	-0.796432	7.1676	4.11232	1.8465	-0.326849	-3.84676	-3.0152	0.10141	-4.55885
O88379_T732	0.150928	0.0456586	0.187079	0.000939043	6.07338e-06	6.61194e-05	0.024058	0.0027392	0.00302643	0.984203	0.0212756	0.015306	7.279	9.84102	6.80677	2.58423	5.17551	3.76203	3.25325	4.74613	4.67172	0.620152	6.76335	7.19629
O88413_S166	0.968039	0.996158	0.788044	0.956308	1	0.955425	0.0156481	0.999242	0.34207	0.230684	0.92906	0.990796	1.18708	-0.570902	2.47233	-1.63412	0.0125694	1.64605	9.96458	0.307735	4.4184	6.50933	-1.85853	0.899294
O88413_S167	0.909163	0.639934	0.839183	0.00697943	0.310356	0.006699	0.06023	0.0278177	0.0101	0.684097	0.556175	0.650234	-1.57405	-2.8783	1.97898	9.99032	4.00853	10.06	6.72128	7.931	9.58648	4.20834	5.06497	4.43442
O88413_S169	0.999123	0.0487154	0.926881	0.999491	0.278768	0.848835	0.0379741	0.647493	0.836359	0.999997	0.935131	0.99966	0.117727	2.88963	0.544954	0.200806	3.59463	1.48439	7.04671	2.47383	1.73273	-0.0467567	-1.36068	-0.223778
O88413_S172	0.99999	0.964447	0.787739	0.444548	0.402117	0.0276928	0.00115694	0.00120611	0.0017013	0.999974	0.474385	0.965433	-0.0789032	1.23165	2.47079	4.43671	4.68601	10.2459	8.52121	8.46804	8.03686	-0.160337	5.98151	1.8266
O88447_S459	0.983051	0.12965	0.0989143	0.198799	0.611636	0.0109134	0.729405	0.0711339	0.00255875	0.124397	0.15174	0.103462	-0.605152	-4.2599	-4.58537	-4.19384	-2.3805	-8.17949	-1.56966	-4.43306	-8.25557	-4.83113	-4.56083	-5.07957
O88447_S520	0.36949	0.0483199	0.502238	0.0172751	0.26217	0.874094	0.988554	0.278516	0.374226	0.672852	0.938529	0.114617	3.48787	6.5039	2.93776	-5.33183	2.69166	1.00705	-0.784607	4.90649	4.30806	-4.93467	-2.44705	-11.2383
O88447_S523	0.084226	0.00480131	0.0177909	0.999259	0.000285595	0.000799367	0.14084	0.00690568	0.0242288	0.94544	0.420799	0.989123	7.59723	13.3266	10.5953	-0.185566	11.3949	9.8203	6.22589	11.8047	9.39888	2.12766	6.32482	-1.20228
O88448_S575	0.0162947	0.050684	0.00957468	0.0332451	0.0945032	0.109079	0.567863	0.0187391	0.191261	0.995871	0.0121567	0.962126	-8.08166	6.42447	-8.89483	-6.50028	5.1184	-4.92876	-3.27254	9.58388	-5.49549	0.618248	11.8475	-1.33326
O88466_S1040	0.855418	0.806583	0.886474	0.376028	0.0250805	0.981837	0.170211	0.1331	0.986333	0.0265019	0.630155	0.909539	3.74694	4.23706	3.39857	-1.38945	-2.99509	-0.297699	-1.4422	-1.55245	-0.206196	-6.74352	-2.25649	-1.21446
O88466_S1041	0.951993	0.912225	0.974326	0.065034	0.00376108	0.659474	0.0256593	0.0274011	0.477728	0.0168966	0.416037	0.83345	2.08181	2.60891	1.66299	-2.24698	-3.85262	-0.872988	-2.42208	-2.39067	-0.989807	-8.03167	-3.27953	-1.69506
O88466_S1291	0.977422	0.840208	0.967504	0.580413	0.510687	0.998786	0.00012477	0.323925	0.743331	0.018643	0.992831	0.176927	-1.89543	3.95321	-2.15647	-1.1089	1.21722	-0.123577	-9.42606	2.02699	-1.12411	-9.10906	-0.620499	-5.35152
O88466_S1296	0.963642	0.674711	0.997359	0.410066	0.117627	0.997643	0.000416383	0.199697	0.841416	0.0250473	0.986989	0.0957667	-2.40115	5.84864	-0.971376	-1.1089	1.75342	-0.123577	-9.83488	3.01401	-1.12411	-7.01146	-0.620499	-5.19698
O88466_S1312	0.922951	0.827308	0.973789	0.512558	0.67128	0.725081	0.054871	0.237897	0.0209778	0.999314	0.981067	0.999822	-1.82477	-2.51788	-1.2315	-4.01438	-3.21225	-2.94068	-5.2417	-3.47619	-6.39934	0.221727	-0.684469	0.141148
O88466_S1315	0.793064	0.446487	0.331678	0.817724	0.874586	0.993521	0.629387	0.999311	0.717625	0.545192	0.24981	0.0540343	-0.606955	1.02822	-1.19442	-1.4161	1.21264	-0.41713	1.34779	0.13311	-1.17355	-2.41852	-3.58689	-5.5265
O88466_S1381	0.748772	0.409002	0.692662	0.232026	0.799231	0.963067	0.147781	0.0910883	0.994856	0.0459717	0.997473	0.977826	3.46732	5.64573	3.8202	-0.89665	0.389748	-0.201862	-0.874695	0.999044	0.0856953	-5.73694	0.329361	-0.693253
O88466_S876	0.907691	0.955548	0.897309	0.92905	0.271392	0.764371	0.99787	0.200979	0.50313	0.711885	0.250604	0.0416445	-0.820036	-0.624037	-0.854748	-1.35783	4.47378	-2.21594	-0.259951	3.24435	-2.14036	-1.99297	-3.77385	-6.16434
O88466_S878	0.929065	0.923406	0.976476	0.880002	0.133408	0.997121	0.109701	0.734522	0.391003	0.807789	0.273865	0.337037	1.18416	1.219	0.79364	1.98842	6.76852	0.528748	-3.41878	1.33889	-2.17443	1.94346	4.28071	3.92186
O88466_S907	0.65832	0.631877	0.958203	0.156404	0.00325184	0.106642	0.351882	0.996097	0.700625	0.938177	0.783684	0.625752	2.43114	2.52885	1.02336	-3.12404	6.91727	-3.48318	-3.13963	0.384584	-1.9463	0.964014	1.59367	-2.082
O88466_S909	0.999474	0.260251	0.937061	0.999812	0.0122762	0.942313	0.986818	0.0537018	0.528508	0.960354	0.994947	0.407002	0.331837	6.03578	-1.72326	0.139154	7.50458	-0.986376	-0.714973	6.85222	-3.06154	1.08167	0.528376	-3.67731
O88466_T1383	0.999967	0.000152795	0.55067	0.999566	0.026936	0.911675	0.919564	0.0569264	0.998259	0.904254	0.0607952	0.999757	-0.0577698	10.9975	-1.80871	-0.238272	8.38239	1.50063	1.59889	7.89621	-0.419392	-1.93303	8.79403	0.244974
O88487_S81	0.0144964	0.000301517	0.00281382	0.389748	0.00520464	0.940477	0.875393	0.000699514	0.991938	0.0655536	0.000438844	0.0087134	-6.07195	11.18	-8.01402	-4.84168	14.0879	1.61583	-1.84705	16.5432	0.686403	-5.28125	12.5643	-7.88355
O88487_T89	0.986231	0.802806	0.490623	0.0906974	0.889241	0.504172	0.931526	0.909554	0.906233	0.999228	0.956551	0.879102	-0.430513	-1.16729	-1.90804	6.645	1.70391	-3.47442	2.03918	-2.26682	-2.29863	-0.284727	-1.13465	-1.67161
O88502_S18	0.0778858	0.0652385	0.857201	0.478331	0.0299521	0.459563	0.827394	0.355113	0.290724	0.580845	0.86824	0.0833863	-2.62503	-2.73901	-0.717741	1.85814	4.41174	1.90366	-1.63498	-3.37322	-3.68204	3.48992	2.03223	7.55197
O88508_S102	0.336655	0.0706254	0.0205838	0.0245469	0.019989	0.0128554	0.0262855	0.000541203	0.000272909	0.0975236	7.96227e-05	2.14762e-05	4.58182	7.4978	9.74247	9.99789	10.4036	11.2921	5.72888	10.8633	11.9828	3.17673	10.5869	12.6333
O88508_S251	0.0500766	0.750753	0.734214	0.397966	0.950992	0.940785	2.43442e-05	0.121328	0.143115	0.0218756	0.986542	0.0510851	-8.28819	2.60404	2.68366	-3.134	0.984095	1.0551	-11.7327	2.82904	-2.6987	-5.86162	0.511152	-4.91851
O88508_T120	0.723126	0.88146	0.941268	0.957154	0.463267	0.310687	0.179353	0.197061	0.034471	0.999176	0.696609	0.899422	-2.42737	-1.68213	-1.28526	-1.22472	-3.76547	-4.59906	-3.9878	-3.86687	-6.03737	0.329409	-2.83319	-1.75988
O88508_T257	0.674282	0.47281	0.000810946	0.706204	0.478664	0.0854221	0.813569	0.236233	0.986404	0.997597	0.99787	0.99896	-1.07571	1.42215	6.15085	2.65434	3.66683	6.88836	-2.67828	6.3222	1.00772	0.427784	0.4107	-0.322765
O88513_S19	0.785001	0.950481	0.663418	0.999967	0.0214929	0.458565	0.209113	0.998121	0.379136	0.717152	0.997744	0.788412	-1.83023	1.02285	-2.26675	0.0486908	-4.23272	-1.71272	-3.6949	0.287649	-2.89993	1.99205	0.336243	1.74183
O88522_S380	0.369762	0.16486	0.0681168	0.99591	0.637837	0.621348	0.0175363	0.967026	0.0427188	0.991304	0.982845	0.236946	-5.45457	-7.4178	-9.40698	-0.806492	-4.42903	-4.53669	-9.73869	1.11534	-8.14788	-0.698093	-0.882706	-5.10262
O88532_T490	0.795694	0.535692	0.987097	0.728939	0.998467	0.360236	0.136697	0.833631	0.0281839	0.630349	0.942657	0.934888	-2.71126	-4.11337	-0.962627	-1.38449	0.209429	-2.31777	-2.89787	-0.980192	-4.20882	1.62531	0.736748	-0.772385
O88543_S423	0.524059	0.144158	0.228177	0.305981	0.469606	0.524958	0.0998183	0.683141	0.22478	0.997735	0.844264	0.802141	-2.13602	3.69415	3.18435	-2.35256	1.89813	1.76626	-2.64475	1.10118	2.0699	0.235445	-1.06777	-1.18252
O88573_S132	0.977587	0.999263	0.431014	0.979309	0.814003	0.999827	0.317912	0.858094	0.607151	0.544348	0.0626812	0.821148	-0.84371	0.263906	-3.40691	-0.732679	1.68065	0.145073	5.03012	2.13742	3.433	2.45213	5.40985	-1.54324
O88573_S183	0.958774	0.00013209	0.118853	0.951677	0.00113771	0.60637	0.881225	0.00161511	0.358023	0.951885	0.000437569	0.905547	-0.753473	13.0006	3.9665	1.11594	13.3402	2.71349	-1.24753	10.0494	-2.9897	1.28934	17.7627	-1.6608
O88573_S187	0.57906	0.000425742	0.740744	0.0838184	0.000191558	0.489019	0.998534	0.0340699	0.339898	0.200163	0.000497057	0.953941	1.70881	9.3424	1.33061	3.65597	10.383	1.91117	-0.27202	6.0651	-3.13943	3.87293	12.3287	0.897108
O88573_S191	0.84257	0.0038265	0.614717	0.985011	0.00151318	0.683874	0.0525522	0.000193337	0.0695154	0.964361	1.55864e-05	0.0870632	-2.00374	12.5662	3.05005	-0.755535	13.1056	2.4789	-3.74944	9.52437	-3.51476	-0.67242	16.3246	-4.04944
O88573_S197	0.973033	0.000301378	0.241257	0.651595	0.000568251	0.411294	0.955419	9.42104e-05	0.466228	0.0522116	5.58426e-06	0.975371	0.80617	14.4235	3.9496	2.68882	15.6431	3.7162	0.70166	12.3291	-2.11832	5.54462	22.6858	0.715086
O88573_S755	0.840783	0.939656	0.968198	0.979564	0.990016	0.768028	0.782796	0.783264	0.929472	0.227433	0.0062873	0.713144	1.11263	-0.761318	-0.603186	0.473959	0.36972	-1.20407	-1.52698	1.5255	0.968559	3.32217	7.4665	-1.6896
O88574_S131	0.0782352	0.000133638	0.999728	1	0.00846921	0.828284	0.165409	0.00640378	0.64269	0.024531	0.00153829	0.00621468	5.29429	15.5414	0.162737	-0.0128803	15.0898	2.84989	-5.39675	10.8779	-2.75976	-4.81137	7.70589	-6.16653
O88643_S220	0.640471	0.995937	0.990734	0.914128	0.906827	0.996832	0.0263327	0.0267925	0.113724	0.999891	0.633041	0.933106	-8.83421	1.6113	2.13411	3.12163	3.22133	-0.977211	11.8341	11.7934	8.46392	-0.0861416	1.60465	-0.773344
O88643_S223	0.93679	0.692794	0.226937	0.168417	0.141747	0.25688	0.0928713	0.0828663	0.138478	0.00168354	0.0630811	0.0810851	2.43616	4.71025	8.96167	3.42742	3.61079	2.96463	11.9721	12.322	10.7372	-4.13311	2.13968	-2.01449
O88643_T225	0.524386	0.813259	0.496381	0.97683	0.439473	0.495771	0.490972	0.0250899	0.957797	0.454728	0.882946	0.354833	-7.37888	-4.60736	-7.65403	-2.68354	-10.5944	-9.85221	6.61419	16.538	-2.21748	-8.15719	3.83584	-9.28525
O88643_T229	0.831947	0.231567	0.0598007	0.959903	0.681214	0.157264	0.998569	0.269959	0.154227	0.00178032	0.000366334	0.000333282	3.25399	8.08742	-11.8413	-3.34947	-7.79556	-16.4237	-0.793112	-10.1696	-12.3131	-11.2026	-14.1534	-14.3457
O88643_T230	0.958324	0.975109	0.968939	0.461256	0.862568	0.9819	0.0192253	0.222578	0.212611	0.466714	0.918287	0.999999	3.35119	-2.78762	-3.0154	2.92903	-1.48175	-0.699743	6.04854	3.30954	3.36296	-7.98674	-3.31595	0.0598869
O88665_S279	0.341252	0.0698206	0.99989	0.419243	0.641092	0.723595	0.082752	0.0829147	0.898368	0.00608834	0.0589583	0.739385	-1.87669	-3.0985	-0.0684185	-4.89866	-3.63748	-3.18916	-3.04444	-3.04295	0.73748	-7.64631	-4.93866	-1.64384
O88665_S289	0.302187	0.0347698	0.0904581	0.960918	0.371851	0.933895	0.92825	0.83604	0.854066	0.999979	0.0165555	0.986122	2.52346	4.61167	3.70644	1.41547	5.06319	-1.71656	-2.05416	2.84865	2.7139	0.0758686	8.02629	-0.670979
O88700_S247	0.931688	0.985764	0.967179	0.00169602	0.00208072	0.0648303	0.000194969	0.114875	0.0202038	0.295156	0.676764	0.380127	2.04374	1.16577	-1.56351	-5.53399	-5.36219	-2.84986	-6.54747	-2.12871	-3.14257	-5.57133	-3.32253	-4.96997
O88700_S465	0.762499	0.711212	0.00901307	0.884062	0.997673	0.99255	0.971553	0.499352	0.898317	0.753046	0.38847	0.0674092	-1.48554	1.62904	-6.74655	-1.47264	0.369459	-0.548256	-1.12814	3.83415	-1.80682	1.58793	2.67648	-4.74167
O88700_T1311	0.257964	0.969497	0.0576713	0.258658	0.86788	0.317287	0.80825	0.166344	0.0178517	0.0241822	0.00276817	0.000568845	4.02421	-0.879951	6.18395	-4.11037	-1.55996	3.78287	-1.939	5.08658	8.56138	7.53225	10.9816	13.9485
O88746_S192	0.161263	0.885469	0.999997	0.496491	0.000550265	0.47237	0.655294	1.43258e-05	0.972769	0.423659	0.995585	0.862865	4.72744	1.44211	0.0400181	-1.99654	9.42413	-2.05986	0.888243	8.62724	0.319252	3.21402	0.450691	1.54778
O88746_S405	0.0949743	0.790726	0.938669	0.163648	0.385497	0.402354	0.666807	0.899925	0.745942	0.703911	0.817351	0.999425	2.84195	0.961031	0.588198	-2.57843	1.85321	-1.81313	-2.58697	1.52972	-2.2658	2.00857	1.6107	0.209526
O88746_S462	0.0824429	2.11221e-05	0.0157373	0.988262	0.00402944	0.991991	0.99986	2.75444e-05	0.853501	0.171484	1.98837e-06	0.638732	-2.59281	9.90198	-3.68002	-1.06241	17.1964	0.93169	-0.129675	19.1831	-1.45835	3.18543	20.3903	-1.65709
O88746_S472	0.983205	0.000195092	0.942489	0.892164	0.0111356	0.998556	0.918024	0.00060829	0.914995	0.483048	2.07133e-06	0.773159	-0.529905	11.9031	-0.822664	-2.3361	14.2524	-0.513697	-1.47089	15.8383	-1.49144	1.73726	17.2008	-1.12002
O88746_T196	0.0620906	0.997513	0.337431	1	5.63294e-05	0.216784	0.13146	0.0884042	0.153349	0.999944	0.962448	0.512103	-4.67412	-0.285578	-2.768	0.0014267	10.0097	-2.25752	-5.0368	5.60259	-4.8145	0.11241	-1.02397	-3.09934
O88746_T200	0.976601	0.793048	0.666172	0.870953	3.22267e-05	0.0608957	0.42156	0.0177029	0.281687	0.389005	0.788706	0.104751	-0.614025	1.41324	1.77269	-0.81008	10.9879	-3.27361	-2.9931	7.31835	-3.60817	-3.2823	-1.81572	-5.21119
O88796_S251	0.438138	0.999922	0.0323376	6.52077e-06	2.31653e-06	6.53251e-05	0.551799	0.0393119	0.209258	0.300736	0.439549	0.392609	1.22791	-0.0452557	2.72543	5.59738	6.41896	4.11395	1.57835	3.90059	2.51641	-4.11453	3.42568	3.63954
O88842_S543	0.703276	0.0140742	0.373458	0.0164121	0.305559	0.417304	0.0302691	0.120261	0.0464543	0.332893	0.897387	0.252672	-2.39063	-9.0242	-3.76482	-9.97403	-4.68862	-4.04401	-3.20275	-2.31973	-2.92665	-8.89576	-3.38821	-9.9607
O88842_S589	0.178352	0.00195937	0.887136	0.212893	0.000595349	0.16423	0.959696	0.00291977	0.5078	0.0137671	0.00602664	0.00513043	4.784	11.9494	1.49743	4.18127	13.2417	4.55122	-0.982252	10.8467	-2.91453	-5.76258	6.65608	-6.83698
O88842_S76	0.537318	0.00277747	0.997922	0.071594	0.00159515	0.623832	0.0330964	0.00682927	0.0430345	0.0948353	0.086254	0.0714938	4.01203	15.6457	-0.50544	9.28655	18.6368	3.89156	-8.77885	11.761	-8.30657	-6.45662	6.61455	-6.92663
O88842_T732	0.486973	0.0547499	0.441774	0.394273	0.0735976	0.999209	0.12009	0.00816996	0.0721569	0.972016	0.0191823	0.485114	-3.73015	7.87344	-3.95393	-5.15827	9.01616	-0.390249	-5.19909	9.15401	-5.92757	-0.938219	8.53923	-3.26706
O88852_S2	0.603463	0.71473	0.557741	2.94172e-05	1.84541e-05	3.43817e-05	0.99336	0.932297	0.99915	0.714936	0.436225	0.548746	-4.90253	-4.13355	-5.22087	-14.6589	-15.6004	-14.3554	-1.08412	2.46169	0.541607	-4.2958	-6.36056	-5.49363
O88852_S3	0.985096	0.984401	0.846825	0.125169	0.0491661	0.0135475	0.256917	0.778845	0.996009	0.538118	0.623349	0.999281	-1.72133	1.74882	-4.07802	-9.63102	-12.1347	-15.6858	8.45326	3.98316	0.914188	-6.18413	-5.49851	-0.546118
O88874_S325	0.972085	0.94558	0.794304	0.148552	0.989078	0.574215	0.983625	0.185201	0.18634	0.879543	0.893133	0.379769	-2.95813	3.7642	6.37957	-9.41674	1.19528	5.13668	-1.6683	10.6677	10.6465	-3.99397	3.80882	9.25019
O88874_S341	0.364541	0.92071	0.0395139	0.0903773	0.461379	0.00573773	0.324117	0.86482	0.00426389	0.981084	0.454928	0.116235	1.97362	0.709782	3.819	1.71657	0.947781	2.97593	0.997971	0.419262	2.75089	-0.845829	3.51495	5.90761
O88888_S121	0.826076	0.715863	0.653145	0.051491	0.709228	0.214248	0.676459	0.93409	0.246062	0.0429222	0.853364	0.999525	-1.05356	-1.3149	-1.45352	-5.42145	-1.84428	-3.67899	-3.64923	-1.86781	-6.56799	4.86924	1.17411	0.157137
O88888_S126	0.999282	0.959134	0.639047	0.803896	0.725181	0.79883	0.986845	0.814887	0.999913	0.0677075	0.0661177	0.587951	0.204964	-0.818766	-2.01846	-0.952822	1.11128	-0.963518	0.44718	1.19845	-0.0825329	4.33568	4.36009	1.88615
O88907_S483	0.987723	0.995408	0.819688	0.579493	0.504044	0.984989	0.932284	0.999965	0.98265	0.601813	0.981601	0.147443	-1.05467	-0.753439	-2.86232	-4.6213	-5.11044	1.20901	1.28165	-0.0970535	-0.785667	1.8621	0.539398	-3.55465
O88907_S488	0.999094	0.999706	0.983927	0.52834	0.444002	0.713528	0.966624	0.942791	0.434185	0.679621	0.935007	0.084393	0.394243	-0.270496	-1.04683	7.71962	8.61224	5.88907	0.756258	0.919819	-2.64097	1.74194	-0.891352	-4.34299
O88907_S503	0.69633	0.55112	0.999917	0.999931	0.00819879	0.966812	0.234374	0.994316	0.970149	0.923632	0.747749	0.89885	2.55775	3.16109	0.138025	-0.100285	8.10503	-0.81164	-4.30639	0.507503	-0.901693	1.45402	2.38159	1.62001
O88939_S141	0.606572	0.590677	0.706978	0.0992716	0.135981	0.815137	4.28242e-06	5.22498e-05	0.993032	0.144019	0.00821969	0.63728	-4.92707	-5.03805	-4.22734	-5.43915	-4.98928	1.76246	-11.6016	-8.31288	0.228022	-3.4355	-6.36422	1.69837
O88939_S537	0.143458	0.0178955	0.99969	0.999638	0.934568	0.343136	0.874732	0.232805	0.982142	0.657172	0.967599	0.901061	-1.39041	-2.23682	0.0524959	-0.385771	-2.303	-7.08269	-2.54364	-7.12116	-1.24129	-4.02537	-1.5435	2.33501
O89001_T1365	0.0115205	0.000508745	0.115225	0.0160752	0.999614	0.195193	0.00594949	0.903041	0.982199	0.0249551	0.00234988	0.035955	10.8734	17.818	6.63444	-13.0199	0.322407	-7.20555	-7.75463	-1.09431	-0.590248	7.8501	11.8164	7.2901
O89001_T1367	0.0203313	0.00226158	0.464018	0.0418843	0.999966	0.174481	0.0116777	0.79746	0.956632	0.118084	0.0267544	0.736775	13.4748	19.6089	5.35677	-11.1673	0.147894	-7.75322	-7.80672	-1.67533	-0.915998	8.41225	11.8462	3.3477
O89053_S426	0.956151	0.922022	0.0141912	0.00190289	0.00561971	0.00192571	0.00194914	0.00238619	0.00484487	0.00727243	0.00539962	0.00189871	1.31009	1.62184	10.7356	10.7765	9.06123	10.7567	12.3131	11.9317	10.6503	8.84729	9.30192	10.9932
O89053_T418	0.103495	0.0459344	0.962046	0.853027	0.243614	0.961474	0.00979665	0.266012	0.241249	0.505754	0.991683	0.994263	1.42318	1.72827	0.252768	0.324204	0.836485	0.194635	-2.16965	-0.982792	-1.01977	-5.89095	-1.13963	-1.00391
O89086_S133	0.997976	0.957058	0.996661	0.995526	0.997554	0.919185	0.770513	0.41279	0.967405	0.996968	0.0622354	0.979211	0.410378	1.17834	0.485945	-0.522713	-0.42613	-1.45145	-1.51392	-2.55721	-0.706366	0.325331	4.97707	-0.629452
O89090_S385	0.605243	0.851064	0.986576	0.576099	0.990436	0.148622	0.656493	0.98422	0.877259	0.918442	0.0465942	0.999974	-2.46845	1.56355	0.643936	-1.87357	-0.417589	-3.44307	-2.10766	0.626734	-1.32991	1.51217	7.76838	0.0961742
O89090_S41	0.995569	0.0566386	0.999667	0.91259	0.0393398	0.991249	0.829641	0.900728	0.723683	0.979804	0.369697	0.667578	0.527487	7.25265	-0.220882	-1.68962	8.76658	0.742199	-2.24629	1.80489	-2.79048	0.722349	3.27563	-2.19131
O89090_S42	0.623323	0.0302012	0.655386	0.626201	0.00596715	0.498718	0.984298	0.405767	0.411174	0.999227	0.363293	0.997045	-2.16539	6.24154	-2.06519	2.396	9.3285	2.84956	-0.700459	3.30902	-3.286	0.224041	3.10736	-0.351692
O89090_S61	0.995753	0.224015	0.867573	0.99867	0.0786331	0.588884	0.99184	0.870019	0.931229	0.418181	0.529534	0.999949	0.453131	4.31426	-1.55444	-0.25444	4.85933	-2.18878	0.452642	-1.23382	-0.963554	3.39472	2.93879	0.10619
O89103_S637	0.999093	0.996779	0.832153	0.342834	0.131342	0.616282	0.928592	0.875923	0.43636	0.632036	0.00184939	0.000531461	0.371281	0.568838	-2.36361	-1.75856	-2.46904	-1.2252	-0.702539	-0.870499	-1.85178	1.6437	7.78741	9.38022
O89110_S188	0.0900602	0.192576	0.0216177	0.991403	0.678986	0.810434	0.000972167	0.0211352	0.00258235	0.474814	0.992413	0.601722	-6.29136	-5.05555	-8.59854	-0.652117	2.61165	-2.04413	-7.44324	-4.46436	-6.41059	-3.53385	0.636421	-2.98322
P01101_S362	0.694819	0.939759	0.186303	0.740727	0.164731	0.999998	0.999082	0.000358609	0.490624	0.589051	0.390924	0.127405	-1.67938	-0.855982	-3.42852	-2.98246	6.84971	0.0522575	-0.208263	11.5242	-2.31299	2.05215	-2.66106	-4.01445
P01101_S374	0.860789	0.257634	0.409568	0.818274	0.0469994	0.644628	0.999962	0.00225337	0.870492	0.999994	0.550363	0.447032	-1.37866	-3.56157	-2.8975	-2.07032	7.69234	2.83923	0.106737	13.0675	-1.76816	0.0392876	-2.1397	-2.44846
P01895_S292	0.621835	0.922802	0.972779	0.999524	0.790999	0.635358	0.999721	0.995898	0.999961	0.358803	0.721517	0.427927	-3.41147	-1.70734	-1.16693	0.359257	-3.12037	-4.08179	-0.2756	0.679668	0.143209	2.93056	1.76997	-2.67885
P01897_S350	0.174561	0.000353185	0.00190271	0.975001	0.0025526	0.00232293	0.94946	0.0672462	0.041411	0.0936944	0.00227881	0.00156474	5.42305	17.3402	13.5144	-0.949032	12.6946	12.8836	-1.95969	11.0744	12.349	7.79809	15.8344	16.7803
P01897_S352	0.999995	0.910514	0.999973	0.820679	0.72606	0.999754	0.976885	0.779572	0.998652	0.665751	0.00205725	0.00365761	-0.0699978	1.94005	-0.121014	-2.61684	3.16747	-0.258409	1.45307	3.45451	-0.550615	3.06199	15.0098	13.7052
P01897_S353	0.443147	0.0123736	0.0828741	0.996553	0.00214123	0.00301138	0.881134	0.0129098	0.0110126	0.529753	0.00122482	0.00196469	5.36412	14.4028	9.69936	0.457767	12.4433	11.7939	2.07412	11.8563	12.199	3.7223	16.3049	15.1705
P01897_S356	0.0165914	5.59311e-06	0.00217269	0.998733	0.00337648	0.0233552	0.771748	0.561523	0.757358	0.0205672	0.000478991	0.000238032	-3.24416	10.515	4.57172	-0.263119	9.32497	6.64649	-4.24899	5.92663	4.36932	8.62237	15.8643	17.5277
P01900_S353	0.0299188	0.0855569	0.264034	0.944914	0.994264	0.720136	0.99978	0.800324	0.429784	0.948379	0.300516	0.952274	13.1799	10.4172	7.38362	2.35878	1.06701	4.58524	0.378805	4.17561	7.34188	-2.80245	9.97143	2.7231
P01900_S356	0.956496	0.934124	0.869509	0.0955368	0.654516	0.237972	0.999967	0.0931878	0.50933	0.29418	0.972491	0.954476	-2.56359	2.98675	-3.89279	-8.17464	3.51763	-6.19665	0.174227	10.9931	5.74902	-9.49848	2.10917	-2.52719
P01900_S359	0.300231	0.0350874	0.286006	0.394162	0.318474	0.976571	0.416805	0.00125106	0.0441297	0.583474	0.0273547	0.699104	8.46499	15.3988	8.63577	-2.98311	3.2977	-0.715509	2.70387	10.1994	5.4687	-3.25103	9.03717	2.73627
P01902_S347	3.74755e-05	1.21384e-06	0.00178961	0.998337	0.126884	0.999988	0.883315	0.136533	0.975783	0.0105146	0.00202694	0.98509	16.1828	25.4656	9.33832	-0.530149	8.28334	-0.10108	-3.09408	10.5797	-1.7285	-6.95076	9.11494	-0.548607
P01902_S350	0.90318	0.00743012	0.983558	0.996223	0.387428	0.999356	0.825983	0.0485819	0.990108	0.523596	0.0213248	0.483278	2.95632	20.1876	1.55193	-1.40856	11.0983	0.776821	-4.37137	16.4255	-1.51808	-5.16282	13.9043	-5.44141
P01902_S353	0.0447914	0.0024391	0.743764	0.953691	0.577251	0.996068	0.910006	0.200061	0.927354	0.0677521	0.00817633	0.967743	13.8289	23.352	4.29475	-1.82317	4.68874	-0.773149	-2.86987	9.64668	-2.64486	-7.4385	11.3144	-1.12103
P01902_T349	0.512584	0.00685723	0.869217	0.481426	0.00321428	0.419629	0.443401	0.00145577	0.748142	0.567965	0.917219	0.718083	6.90341	22.4788	3.65809	5.12419	18.1484	-5.54863	-4.38394	16.7245	-2.81762	-8.26172	-3.93833	-6.59439
P02301_S58	0.969267	0.196062	0.695133	0.515246	0.59945	0.999713	0.538112	0.0734414	0.999987	0.206934	0.00670445	0.361086	-0.77433	-3.89405	-1.93876	-3.24949	-2.90036	0.204657	-3.35356	-7.06696	-0.0775566	-4.11245	-8.8464	-3.2931
P03966_S157	0.402834	1.81827e-06	0.155555	0.997039	9.3232e-06	0.248269	0.00654231	7.54845e-08	0.00465586	0.998219	0.00159501	0.040375	1.62476	14.7562	-2.34814	0.291758	17.904	-3.02337	-2.88032	13.2665	-3.04813	0.22015	7.82407	-4.43663
P03966_S369	0.0453245	0.0731919	0.00818368	0.000218955	4.10162e-05	0.000109565	6.37521e-08	3.29514e-08	6.96701e-08	0.97863	0.0960246	0.0785476	7.55785	6.77274	10.4921	10.1018	12.7157	11.1231	9.94003	10.85	9.83749	0.834515	5.8763	6.18159
P03966_S373	0.0734306	0.104534	0.019961	0.000108709	2.65005e-05	6.09326e-05	6.37521e-08	3.29514e-08	6.96701e-08	0.935823	0.101404	0.0846744	9.18878	8.40366	12.123	12.3936	15.0076	13.4149	9.94003	10.85	9.83749	1.38083	6.44879	6.75408
P03966_S62	0.323893	0.000850801	0.13942	0.964377	0.083085	0.715561	0.226775	0.00689131	0.999833	0.00206067	0.0239278	0.00281601	7.00951	24.7878	9.43025	2.09493	12.767	4.8092	-5.7292	12.665	-0.203762	-10.3693	6.80524	-9.87429
P03966_T58	0.0579223	0.000117524	0.0225562	0.990938	0.515301	0.903031	0.232138	0.00783441	0.999838	0.00165203	0.0271401	0.00190818	9.78556	27.2315	11.9264	1.85261	9.18366	4.33774	-5.7292	12.4951	-0.203762	-10.0956	6.24627	-9.87429
P04184_S13	0.590781	0.0360792	0.66593	0.987555	0.00168129	0.170156	0.997607	0.0890415	0.999981	0.999598	0.000152244	0.926509	-6.80589	18.061	-6.09972	1.24928	22.7421	9.02637	-0.808025	12.276	0.15999	-0.169411	13.9469	-1.02049
P04627_S186	0.183916	0.0264142	0.265594	0.99168	0.000128165	0.963576	0.582063	0.00348815	0.356747	0.949489	0.00593808	0.867329	-2.44183	3.93368	-2.14443	-0.451088	13.6899	0.755608	-2.16087	8.63239	-2.90207	1.14135	10.3424	-1.65231
P04627_T181	0.846483	0.94611	0.208666	0.463016	1.59299e-05	0.916103	0.162026	0.0203116	0.0700959	0.551752	3.44267e-05	0.186026	1.30164	-0.867249	3.48524	1.94033	14.2904	-0.809885	-2.8478	4.63938	-3.56779	1.10679	8.25958	-1.83523
P05064_S39	0.997138	0.857862	0.0862415	0.998322	0.0274551	0.0935184	0.242384	0.662996	0.36189	0.949579	0.535371	0.10269	-0.363503	-1.46687	-5.24079	-0.096466	-2.14754	-1.63101	6.40482	3.61347	5.41887	-1.57787	-4.16183	-8.0298
P05064_S46	0.328507	0.564684	0.000560776	0.952707	0.268934	0.317749	0.00128836	0.00114466	0.00138205	0.93098	0.566918	0.999539	0.484386	-0.355667	1.83232	0.370632	-1.42417	1.32975	2.24224	2.28253	2.21855	-1.38122	3.10843	0.245804
P05213_S340	0.999105	0.584086	0.875507	0.999946	0.00153669	0.545279	0.999958	0.716661	0.0131152	0.663346	0.372376	0.962912	-0.26889	2.65969	-1.52051	0.0601196	6.92478	1.6028	-0.0558815	-1.25633	-4.91301	1.41656	2.0964	0.575516
P05213_S439	0.816585	0.951656	0.797935	0.985915	0.00267287	0.0559382	0.335693	0.0430012	0.989601	0.331722	9.23858e-05	0.00370723	4.36822	2.5942	4.556	-0.158421	-2.571	-1.47023	-0.753382	-1.37787	0.12615	-1.35862	-6.65466	-3.87052
P05213_S48	0.460652	0.000742512	0.689898	0.961334	0.0445165	0.897293	0.157956	0.0594846	0.287856	0.00042394	0.0189118	4.82573e-06	3.04663	13.1416	-2.2131	-1.42117	9.7182	2.04748	-5.43903	7.0265	-4.4104	-4.24113	2.30141	-7.79614
P05627_S63	0.486041	2.91944e-05	0.46773	0.958346	0.000493076	0.451058	0.0871849	1.38367e-09	0.0745239	0.995708	5.74099e-05	0.982033	1.85406	12.9752	1.89843	-1.14203	16.2971	3.60347	1.26731	18.3318	1.31744	-0.399609	16.9615	0.653204
P05627_S73	0.125621	0.0065203	2.49045e-05	5.75325e-08	3.63655e-08	3.3184e-08	1.6762e-07	4.15272e-08	1.56167e-06	0.293913	0.00352294	0.000697985	1.93382	3.58317	8.07375	8.66235	9.2033	9.32991	10.5987	12.4467	8.16373	3.66029	9.98184	12.7875
P06745_T109	0.612451	0.995797	0.44651	0.0237711	0.270422	0.00524068	0.330302	0.409295	0.264825	0.999997	0.983703	0.896567	2.12115	0.375761	2.6458	2.71036	1.43702	3.55204	2.55122	-2.29969	2.79601	-0.0344047	-0.633648	1.24241
P06795_S643	0.995216	0.0532133	0.0387534	0.0699508	0.77838	0.0021048	0.437961	0.994514	0.513457	0.973149	0.982644	0.68171	0.689051	9.36206	10.0318	7.14153	2.29653	13.6567	5.83101	0.896645	5.28862	1.40148	1.20237	3.76168
P06795_S659	0.479153	0.183235	0.907666	0.0639305	0.00010215	0.00174191	0.134899	0.00463838	0.228904	0.962654	0.0176026	0.122901	5.80359	8.79178	2.56619	1.85472	5.38355	3.57513	2.29466	4.59179	1.93792	-0.579098	4.83221	3.12999
P06795_S665	0.000378137	1.6527e-05	0.371217	0.0505768	0.00133764	0.460137	0.00350107	0.000207583	0.0230407	0.0234731	8.12727e-05	0.00081114	7.09063	10.8912	1.67321	5.71784	10.8775	2.75496	7.88505	12.0062	5.6679	6.96933	16.8705	12.1811
P06795_S669	0.001076	8.14528e-05	0.452157	0.00522629	0.00012971	0.0845095	0.00354853	0.000171057	0.0277292	0.169804	0.000301541	0.0038402	8.56076	12.3613	2.11998	7.01499	12.1747	4.05211	7.25777	11.3789	5.04062	4.54932	14.7486	10.0592
P06804_S2	0.705044	0.999976	9.47762e-05	0.991538	0.890471	7.75942e-05	0.000126542	2.72165e-05	1.23895e-06	0.766788	0.00135492	0.000277507	2.09268	0.0758915	17.0511	-0.490597	-1.23346	15.8597	11.7168	14.4371	21.7076	2.85378	17.7422	22.3672
P06804_S5	0.995397	0.949117	0.775763	0.986834	0.834674	0.256758	0.0201874	0.000396693	0.0335288	0.265917	7.49731e-05	0.830515	-0.459234	1.06255	1.91828	0.569559	1.45426	3.50288	-4.38385	8.25812	3.96411	3.08962	14.2042	1.3138
P06804_T3	0.669773	0.909466	0.839252	0.999615	0.99781	0.340891	0.947737	9.37192e-05	0.00763708	0.556957	0.0011159	0.987806	-3.15979	-1.80547	2.27247	-0.294466	-0.527716	5.3142	1.29233	21.4415	11.0823	4.47213	20.5991	1.05592
P07901_S231	0.979764	0.984692	0.996513	0.502455	0.729091	0.119047	0.890162	0.605015	0.504404	0.988514	0.715364	0.933806	1.66656	-1.512	0.911551	4.60622	-3.30674	8.17838	2.17717	-3.88787	4.45275	1.3112	4.47889	2.4467
P08101_S271	0.999864	0.998695	0.861079	0.964577	4.08011e-05	0.87253	0.904997	0.0405037	0.977461	0.147606	7.72411e-05	0.371003	-0.0953693	0.203014	-1.05737	0.489138	10.4642	0.792391	-1.54811	7.73013	-0.914164	3.90516	14.6611	2.7724
P08101_S275	1	0.565913	0.807434	0.872756	0.0151508	0.992074	0.896719	2.02693e-06	0.47475	0.0147057	1.06918e-06	0.0783338	-0.00213432	2.14711	-1.43605	-1.38688	7.49207	0.508099	-0.578535	12.3746	-1.25972	4.26052	16.7656	3.00219
P08113_S306	0.99617	0.999297	0.925448	0.136451	0.306368	0.384214	0.0769783	0.282164	0.0761582	0.753148	0.0511833	0.0604706	0.788256	-0.445646	-2.23763	-6.9497	-5.2582	-4.73906	-9.66515	-6.50118	-9.69044	-2.58645	-8.22903	-7.92351
P08228_S99	0.740951	0.937625	0.895362	0.0614776	3.50546e-05	0.000798651	0.99941	0.000584306	0.0156817	0.0128877	0.00948948	0.00326097	3.71589	2.07657	2.52973	-1.0888	-3.62149	-2.33858	-0.0345612	-2.06725	-1.217	-5.33917	-5.63785	-6.73767
P08775_S1815	0.138632	0.0994717	0.141677	1	0.60136	0.519133	0.787166	0.288025	0.99316	0.916211	1	0.933694	-3.91797	4.29293	-3.89323	-0.00632478	3.00169	-3.35491	3.41419	7.04684	-0.95738	-1.89505	-0.0124931	-1.73451
P08775_S1822	0.992694	0.939171	0.999692	0.994601	0.984694	0.939808	0.993519	0.968295	0.943983	0.0565247	0.99242	0.964518	-0.468035	-0.988338	-0.161184	0.321363	0.459558	-0.749418	-0.893915	1.5517	-1.90735	4.91106	0.428623	-0.734262
P08775_S1829	1	0.0469204	0.409129	0.824079	0.00546613	0.996574	0.949796	0.462762	0.977288	0.22228	0.280409	0.46944	-0.0146542	4.90978	-2.48466	-1.55541	8.77962	-0.374687	1.48004	4.29782	-1.11389	1.85921	1.70389	-1.32655
P08775_S1849	0.999972	0.805688	0.656657	0.885392	0.957722	0.997032	0.00426993	0.0179681	0.0404064	0.820392	0.457156	0.498947	0.125711	-2.71861	-3.55702	2.63407	1.80841	0.720764	11.7662	9.15963	7.79085	-3.50664	-6.23172	-5.90405
P08775_S1871	0.735198	0.999953	0.940902	0.505649	0.998327	0.998854	0.0383101	0.0772917	0.185339	0.65832	0.213897	0.722906	3.96547	-0.18968	-2.14968	4.65498	-0.522869	-0.460484	-8.30729	-7.08635	-5.55054	-3.72986	-6.86416	-3.35981
P08775_S1875	0.617655	0.581883	0.973678	0.000284952	0.00141283	0.00274385	0.294084	0.660312	0.381349	0.0064872	0.151833	0.0160228	4.38243	4.6081	1.47245	-13.9958	-11.073	-9.99206	-5.85215	-3.57466	-5.20435	-13.3215	-6.79889	-11.3558
P08775_S1878	0.997976	0.00593894	0.113361	0.784027	0.327671	0.303578	0.0466369	0.0182165	0.0921516	0.560829	0.0229244	0.109499	0.178488	4.92635	2.69266	-2.75122	5.34108	5.52009	9.77557	11.8239	8.32446	4.12383	11.5085	8.09236
P08775_S1882	0.402793	0.947722	0.571652	0.569277	0.947044	0.993095	5.41059e-05	0.00091675	0.831237	0.353185	0.00118362	0.722036	7.58593	2.45439	6.08457	-3.28256	1.32611	0.648365	4.01534	2.69373	0.354637	-3.64262	-12.7532	-2.18179
P08775_S1892	0.0923431	0.00643475	0.988839	0.994306	0.0986796	0.986587	0.00719351	0.000145559	0.0153849	0.995006	0.298007	0.801333	5.51495	9.4305	-0.618687	-0.870255	9.60046	1.16745	9.64359	17.3794	8.42904	0.887098	7.16673	-3.41587
P08775_S1899	0.700849	0.0205846	0.892603	0.998033	0.0115313	0.995448	0.800619	0.00104043	0.849203	0.202066	0.170571	0.818462	2.78894	9.76589	-1.78992	-0.378345	9.40167	-0.502335	1.81772	12.6114	-1.61408	4.40018	4.6496	1.74467
P08775_S1906	0.073065	0.0144222	0.620637	0.554833	0.0500151	0.77984	0.0066303	1.58161e-05	0.00655381	0.456068	0.410867	0.278	8.1083	11.3539	-3.43025	-4.02546	9.48049	2.81391	7.32744	17.5896	7.34182	-4.3065	4.56449	-5.45582
P08775_S1913	0.169008	0.120676	0.290382	0.202125	0.0204125	0.261842	0.00538845	0.00313166	0.00997209	0.302429	0.0535405	0.189423	9.34822	10.3217	7.71266	-2.55608	4.46724	2.32871	15.1487	16.5465	13.6372	9.14787	15.2353	10.8717
P08775_S1917	0.114362	0.560825	0.0189537	0.657049	0.839333	0.0430789	0.2219	0.994173	0.31892	0.998348	0.998484	0.71135	4.25237	2.19265	-6.34672	2.02325	1.42665	-5.69168	7.17808	-0.836607	-6.23087	-0.625975	0.608192	-4.15939
P08775_S1920	0.0183531	0.010562	0.0598316	0.101895	0.0142895	0.0616377	0.00158077	7.60896e-05	0.0408093	0.796237	0.587198	0.975253	7.39686	8.18201	5.79091	3.09898	4.72658	3.50802	3.93459	6.07782	2.22297	-2.90708	4.11852	-1.2971
P08775_T1842	0.990982	0.858439	0.944361	0.67959	0.195751	0.994999	0.621569	0.986094	0.473013	0.406435	0.00207985	0.461572	-1.33294	-3.63513	-2.53403	-3.28958	-6.44799	-0.683458	4.6327	1.25218	5.65812	-2.21281	-7.62004	-2.06117
P08775_T1877	0.111867	0.934881	0.904299	0.0818159	0.999992	0.841442	3.49088e-06	0.27564	0.376507	0.609395	0.486516	0.979799	11.9491	2.64085	3.0575	8.70375	-0.084755	2.51557	16.6022	2.36423	2.06117	4.35716	-5.13929	1.31811
P08775_T1885	0.682571	0.00883673	0.989272	0.997261	0.98758	0.713473	0.191589	0.67199	0.647574	0.0304863	0.485173	0.175798	3.08644	12.2395	-0.836285	-0.609167	-1.01966	3.40121	-3.72644	-1.91028	-1.98277	6.86895	2.87789	4.45251
P08775_T1894	0.866126	0.995936	0.267966	0.997723	0.74553	0.990928	0.998139	0.0389137	0.768721	0.151728	0.512094	0.99904	1.75487	-0.501759	-4.53689	0.274815	-1.54337	0.439409	0.346769	6.94005	-1.99475	4.68726	2.79536	0.262802
P08775_T1912	0.00666517	0.936664	0.981877	0.0971083	0.834491	0.52602	0.326306	6.60798e-06	1.86988e-05	0.0783215	0.222178	0.0170794	15.8953	1.94459	1.24098	11.8102	-3.62991	-6.10727	2.46412	-17.0625	-14.8634	-13.2157	-9.76694	-18.2412
P08775_Y1888	0.664616	0.762664	0.535443	0.883102	0.193326	0.189241	0.389722	0.970258	0.557651	0.999841	0.992603	0.633551	-1.95999	-1.65786	-2.35236	1.15159	-3.53425	-3.55921	-4.21127	1.09278	-3.38467	-0.139503	0.507412	-2.29213
P09405_S157	0.821458	0.936623	0.932886	0.17041	0.00444925	0.0807802	0.0893551	0.21006	0.925262	0.997223	0.0287119	0.963386	7.10222	4.71519	4.81725	-2.34148	-5.0605	-2.87883	-2.37259	-1.84783	-0.520649	-0.417576	-7.77456	-1.0173
P09405_S238	0.801457	0.509557	0.999398	0.948858	0.203366	0.272509	0.897246	0.640806	0.726991	0.26198	0.026145	0.933161	3.17422	5.04722	0.404364	1.54728	6.39468	-5.74788	2.02455	3.52436	3.07046	1.37425	2.51268	0.402292
P09405_S28	0.588469	0.265801	0.867519	0.111585	0.0331097	0.118794	0.140293	0.166302	0.509677	0.691643	0.86861	0.69747	-6.74219	-10.3566	-3.97639	-13.1034	-17.4022	-12.8811	-10.8473	-10.3059	-6.34078	5.18338	-3.55167	-5.13449
P09405_S303	0.986883	0.00563623	0.745299	0.837853	0.195737	0.992113	0.999963	0.0157477	0.550194	0.157153	0.0299154	0.901847	0.599585	8.83806	-1.8556	-2.31523	6.19153	-0.766491	-0.0696754	6.19297	-2.0963	5.36746	8.02757	-1.52888
P09405_S34	0.815151	0.290063	0.995553	0.210096	0.00103316	0.183442	0.307866	0.0110855	0.944325	0.614458	0.0737176	0.583827	-6.1746	-13.5164	-1.59071	-5.99144	-17.4132	-6.26863	-5.98403	-13.7148	-1.74696	-6.29488	-14.7168	-6.5712
P09405_S40	0.814587	0.230852	0.886202	0.297881	0.00199584	0.203703	0.391525	0.0180535	0.910141	0.0228857	0.000582391	0.594095	-6.42736	-15.3353	-5.25562	-5.67228	-17.0127	-6.5383	-6.51878	-15.2756	-2.54766	-8.90095	-16.251	-3.04623
P09405_S403	0.80571	0.305356	0.418716	0.0931892	0.964523	0.0602645	0.00230182	0.0842549	0.0426114	0.824701	0.882111	0.0693759	2.60544	5.46375	-4.70268	-3.87844	0.654194	-4.31198	-5.8774	-2.97815	-3.48656	-1.58349	1.34507	-5.46649
P09405_S41	0.158147	0.212984	0.193045	0.00643066	0.00818539	0.00898438	0.910704	0.569762	0.838358	0.34244	0.347962	0.902165	-10.7834	-9.79132	-10.1223	-17.6663	-16.9542	-16.6829	-4.20618	-8.54996	-5.33469	-13.4475	-13.3489	-5.09216
P09405_S460	0.704536	0.999055	0.86048	0.0316604	0.999543	0.999999	0.00230541	0.495521	0.909085	0.789614	0.999908	0.409052	2.96726	-0.365948	-2.12793	6.05884	0.181128	0.0202427	7.20828	1.89625	-0.851324	2.57606	-0.17062	4.54612
P09405_S616	0.00406261	0.00058632	0.0610536	0.378289	0.887469	0.870877	0.033521	0.150685	0.180705	0.913758	0.0457612	0.889132	7.05624	9.48888	4.22896	-1.65098	0.692459	-0.731609	-2.41021	1.6705	-1.579	-0.748091	3.77675	-0.824934
P09405_T121	0.999997	0.0479076	0.995067	0.999043	0.118281	0.980622	0.170795	0.999941	0.102767	0.999946	0.211929	0.999964	-0.0468826	8.16743	-0.593372	0.250948	4.81292	0.698271	-4.00352	0.0916271	-4.63202	0.116842	4.90633	0.101959
P09411_S203	0.721629	0.000407475	0.812694	0.999921	0.0113256	0.999567	0.481994	1.62423e-05	0.254215	0.151205	6.50844e-06	0.60434	-2.0191	13.7919	-1.68662	0.167168	12.2386	-0.295507	-1.61888	12.187	-2.1956	2.61414	13.7637	1.37485
P09450_S248	0.996955	0.481849	0.703751	0.81211	0.000630603	0.00109971	0.999894	0.0247365	0.492097	0.99613	0.0177961	0.363795	0.727371	5.45732	3.98295	1.58138	12.1228	11.1658	-0.257145	14.7194	5.86188	0.584272	10.6708	4.70892
P09450_S256	0.999998	0.322556	0.0533955	0.0434716	0.00205679	4.58516e-06	3.26045e-07	3.13709e-08	2.16008e-08	0.722992	0.0227598	0.0311459	-0.073122	7.94745	13.6151	-1.73722	2.9931	7.00798	7.76581	10.2159	10.9079	-2.26803	8.08617	7.59693
P09450_T252	0.882568	0.353235	0.0447924	0.855255	0.00129627	1.38568e-05	6.50867e-07	2.90673e-08	2.45014e-08	0.795301	0.0118169	0.0195985	-2.58919	6.27275	11.6405	-0.544445	4.18588	7.88697	7.2311	10.4279	10.7409	-1.79735	8.31861	7.57724
P09528_S5	0.010514	0.0449481	0.0279576	0.290956	0.0503481	0.0240272	0.000227322	0.000893483	0.000251703	0.178529	0.00892483	0.00389083	8.05996	6.07654	6.70879	4.30939	7.16065	8.35225	8.36208	6.86407	8.24289	5.50317	10.7347	12.3367
P09581_S711	0.196483	0.000334625	0.817985	0.996257	0.332179	0.552505	0.674795	0.978689	0.179019	0.995221	0.965331	0.635225	3.96907	13.2904	1.56077	-0.379992	3.23053	-2.4233	-2.50195	0.849918	-5.01135	-0.216928	0.431253	-1.13435
P09581_S715	0.650228	0.00735138	0.93909	0.991	0.768311	0.998932	0.86518	0.506604	0.294374	0.924254	0.999434	0.758656	2.17884	8.48435	-1.04015	-0.669533	2.25827	0.325499	-1.95991	-3.68199	-4.86562	1.037	0.190825	1.66931
P0C090_S806	0.987272	0.0728636	0.767673	0.843465	0.98111	0.999865	0.337181	0.367473	0.528269	0.00528479	0.30976	0.368953	0.275288	2.48733	0.825148	-1.50248	0.682571	-0.128553	-3.02443	-2.90537	-2.35881	5.09568	1.95295	1.80401
P0DOV2_T106	0.999875	0.992795	0.997718	0.565949	0.00448554	0.983859	0.938697	0.984852	0.771916	0.805942	0.989631	0.996451	-0.0936375	0.366314	-0.248062	-2.22917	8.36332	0.587126	-0.839487	0.509462	-1.42575	1.90817	0.642632	0.445934
P0DP26_Y100	0.61928	0.998963	0.99716	0.999878	0.156081	0.901763	0.154187	0.775267	0.103908	0.0542477	0.00319896	0.764646	-2.56398	-0.286219	-0.401701	0.0721493	2.54557	0.72382	-3.9963	-1.59664	-4.46724	5.04633	8.5172	1.57207
P10518_S215	0.777775	0.00535388	0.947285	0.730785	0.402024	0.394915	0.580728	0.686584	0.64051	0.509148	0.0704058	0.349523	0.441387	-2.25711	0.248692	-0.870337	-1.38422	1.39703	3.9252	3.35869	3.60507	-2.56035	-5.24655	-3.14918
P10853_S37	0.316998	0.984386	0.142733	0.987561	0.196372	0.5944	0.17418	0.548402	0.10213	0.710617	0.0538941	0.835461	3.71189	-0.697426	4.91331	-0.736141	-5.07896	2.94165	4.24408	-2.51729	4.94895	-1.99765	-5.82611	-1.54966
P10923_S158	0.441091	9.64179e-05	0.974438	0.534661	0.511358	0.93969	0.997331	0.0890348	0.993386	0.999516	0.000758996	0.978315	-1.91254	10.7429	-0.502567	-2.20388	-2.2725	0.891775	0.283369	4.14935	-0.385475	0.185896	11.4362	0.676405
P10923_S162	0.981199	0.657817	0.572599	0.00330569	0.00902656	0.917596	0.167272	0.761846	0.0789878	0.939004	0.156468	0.19696	-0.628794	-1.98535	-2.24331	3.36162	2.84374	0.404728	-3.05552	-1.2851	-3.7557	-1.30269	5.48652	5.09931
P10923_S180	0.99307	0.0228273	0.999877	0.884859	0.00836182	0.494668	0.800717	0.00817494	0.837607	0.663345	1.73274e-05	0.154643	-0.57091	8.15583	-0.14715	1.56439	9.77898	3.18032	-1.93713	9.67838	-1.77445	1.52433	14.614	3.13921
P10923_S183	0.955428	0.134629	0.957618	0.352704	0.995539	0.729939	0.672918	0.897483	0.059607	0.993763	0.0668543	0.658493	1.53894	7.60365	1.51105	-3.97713	0.510288	-2.34803	-1.24262	-0.748806	-3.33219	0.720688	8.48898	-3.32458
P10923_S200	0.968216	0.209851	0.94929	0.653722	0.910088	0.65761	0.916306	0.353839	0.525496	0.524906	0.00159271	0.204225	1.13611	5.51695	1.34508	1.17041	0.650801	1.16354	1.3077	3.61261	-2.89132	3.40856	14.256	5.28742
P10923_S212	0.985954	0.999388	0.939675	0.885795	0.971902	0.508247	0.713777	0.762151	5.21328e-05	0.0455542	0.657524	1.27237e-06	0.98838	-0.342064	1.66188	1.533	0.910381	3.07183	-1.36665	1.25252	12.2591	3.49992	-1.25839	16.8715
P10923_S213	0.923483	0.0408741	0.773708	0.821009	0.747819	0.0613165	0.955143	0.0364107	0.0222047	0.743519	0.00066534	3.57638e-05	0.999901	5.41407	-1.55703	1.54787	1.80324	5.45209	1.14601	7.7513	8.5618	1.59288	10.5356	15.8405
P10923_S219	0.151748	0.578704	0.061819	0.998648	0.816228	0.422004	0.62287	0.380742	0.0534333	0.291092	4.1915e-05	1.37043e-07	3.10419	1.69366	3.92678	-0.390873	-2.26161	4.16393	-2.87502	3.96282	7.33294	1.24928	6.44301	13.2213
P10923_S228	0.207585	0.478362	0.0891096	0.447325	0.0913238	1.22726e-05	0.685931	0.284567	9.88618e-06	0.981797	0.0702898	0.000217092	10.0511	6.9229	12.8621	-0.8421	-1.49386	6.29218	-1.04061	1.7971	11.1347	-0.7796	6.27495	16.7742
P10923_S231	0.0268124	0.479484	0.00290723	0.297574	0.0515718	2.35421e-06	0.0982605	0.000147724	1.17811e-09	0.80285	0.471523	0.0138595	4.32305	1.7781	6.3829	-0.764799	-1.27582	5.83591	-0.671154	2.05819	10.1855	-3.44858	5.77854	15.7655
P10923_S234	0.253028	0.563484	0.123829	0.13908	0.0588963	2.74064e-05	0.694271	0.10977	2.28898e-07	0.84612	0.273126	0.00192661	9.20644	6.08612	11.5884	-1.44054	-1.79591	6.11308	-0.807854	1.92606	14.0314	-2.75627	6.67949	19.4481
P10923_S250	0.999152	0.718398	0.995179	0.966455	0.873289	0.999609	0.830037	0.968499	0.980531	0.814586	0.930291	0.00236631	-0.314449	2.58245	0.564775	-0.959789	1.58166	0.210539	1.44939	0.761864	-0.642824	2.30209	1.55836	14.5394
P10923_S271	0.853925	0.999708	0.0431927	0.999109	0.992016	0.280771	0.571724	0.673994	0.000185934	0.998632	0.00631348	1.52454e-05	-1.24413	-0.141659	5.16078	0.315289	0.661518	4.66627	-2.21301	1.90803	13.4702	-0.291462	9.08362	21.7318
P10923_S283	0.618707	0.883942	0.38639	0.394978	0.988287	0.363618	0.998383	0.000733284	2.54707e-07	0.746266	3.90173e-05	2.18309e-07	6.54066	3.8172	8.89586	-5.12302	-0.966236	5.33706	0.110411	4.55437	13.0507	1.06297	10.5005	20.2988
P10923_S290	0.114205	0.0688336	6.17751e-05	0.602389	0.0577788	3.29839e-05	0.0113303	1.93098e-06	1.81699e-07	0.972467	0.281787	0.365008	1.27675	1.45197	4.59383	0.468208	1.13947	3.76694	1.20109	4.17936	5.5295	-2.07748	9.51816	8.49852
P10923_S33	0.942557	0.901474	0.991289	0.852454	0.643343	0.725462	0.980422	0.999243	0.466734	0.929698	0.0110643	0.998141	0.819405	1.00527	0.420938	3.05944	4.58875	4.02355	-1.02152	0.338163	-4.13105	1.34962	9.71695	-0.380848
P10923_S61	0.750638	0.607728	0.828041	0.000583642	0.764814	0.0477622	0.04742	0.0128463	0.00110868	0.966605	0.0122229	0.00262869	3.91468	4.91905	3.32072	-4.32832	-0.616783	2.0375	-2.82376	3.6562	5.44777	0.64538	5.99403	7.75283
P10923_S62	0.733108	0.806001	0.716919	0.000119921	0.00643004	0.00535222	0.00237353	0.121947	1.46314e-05	0.948012	0.0641787	0.00361436	3.69345	3.1962	3.79904	-4.98093	-2.74235	2.82784	-3.44011	1.58899	7.06211	1.02509	5.7965	9.97153
P10923_Y32	0.999902	0.87445	0.999414	0.609881	0.999756	0.982391	0.976066	0.4318	0.829462	0.988057	0.00230816	0.77051	0.190283	2.26522	0.346359	-4.77053	-0.323885	1.37647	-1.16471	4.591	-2.44591	0.547062	9.61808	-1.66685
P11031_S19	0.96582	0.919017	0.857184	0.710788	0.0565805	0.0622378	0.012232	0.00995848	0.00136052	0.0491253	0.00388869	0.363113	2.18034	-2.99565	-3.74687	-5.13073	-14.8039	-14.483	-10.2362	-10.6173	-14.6587	-10.3759	-16.5995	-5.63166
P11157_S20	0.998124	0.000436447	0.885851	0.964238	0.000686481	0.745509	0.939523	0.000562993	0.998948	0.668082	2.29766e-05	0.9985	0.439293	18.5868	-1.87113	-1.2972	18.638	2.82053	-1.09669	13.3913	-0.270321	1.98911	18.5008	0.270275
P11352_S201	0.148823	0.608376	0.0379785	0.936359	0.252641	0.979545	0.309423	0.86939	0.427787	0.998217	0.991966	0.449354	-3.76536	-1.95972	-5.27346	1.09691	3.86956	0.728977	-3.69746	-1.50138	-3.16317	-0.368101	-0.613064	-3.44944
P11352_S7	0.716504	0.0525676	0.999334	0.936282	0.32003	0.966344	0.953199	0.993336	0.990452	0.984541	0.87517	0.906366	2.09525	6.2067	0.234503	-0.856478	2.74439	0.678583	1.2131	-0.613102	-0.693371	0.983931	-2.1171	-1.89023
P11440_T14	0.176845	0.179176	0.243259	0.00127081	0.00202077	0.00507234	0.00131534	0.00271778	0.0424279	0.993272	0.894873	0.86073	7.78204	7.74954	6.97695	4.80704	4.47798	3.86558	5.03033	4.49714	2.74081	0.880121	2.35489	2.63547
P11440_Y15	0.0438458	0.0556905	0.117752	0.149239	0.0689224	0.0231096	0.0801359	0.57146	0.989265	0.711365	0.898096	0.962888	2.04972	1.94398	1.61374	1.05913	1.29949	1.64159	1.14154	0.529106	0.121931	-3.34988	-2.14333	-1.47038
P11499_S226	0.771887	0.00535155	0.245296	0.896036	0.672335	0.684425	0.320094	0.738513	0.404144	0.137424	0.416748	0.746845	-1.33166	-6.73027	-2.83584	-1.43157	-2.36479	-2.32016	-3.9846	-2.21756	-3.56606	-7.03908	-4.6115	-2.87079
P11499_S261	0.502933	0.760315	0.304202	0.00134717	0.000493645	0.000111081	0.000161628	0.00022951	0.000215296	0.993559	0.706174	0.734214	3.60705	2.4469	4.67932	4.64808	5.39159	6.65305	5.5802	5.31292	5.36089	0.989092	4.18362	3.98643
P11983_S551	0.0255699	0.000460616	0.0173191	0.651006	0.00208185	0.25134	0.16642	0.936396	0.961732	0.626205	0.132014	0.869675	-2.26641	-4.37507	-2.44278	-0.937355	-4.48466	-1.60957	-3.44453	-0.846592	-0.702869	-2.98219	-6.08736	-1.8431
P12367_S96	0.684042	0.777152	0.912738	0.404563	0.0567351	0.210373	0.0496848	0.00101624	0.0294938	0.90317	0.954057	0.252933	7.75475	6.57119	4.46771	-1.83888	-3.46226	-2.41662	-2.44845	-4.83512	-2.73373	-3.31615	-2.50712	-9.96811
P12382_S775	0.999985	0.381616	0.567979	0.0376415	0.00106466	0.0627343	0.04196	1.88976e-05	0.00160762	0.410707	0.785121	0.999903	0.0441227	2.24617	1.76156	3.38938	6.26023	3.02756	2.21673	7.35475	3.93682	-4.59569	2.63437	-0.176088
P13405_S243	0.908948	0.999322	0.000445952	0.812799	0.999308	0.0600419	0.0471786	0.536448	0.115515	0.0248647	0.0223244	0.0258202	-0.749809	0.136627	-8.11173	-1.87462	-0.256683	-6.50843	-6.88593	-2.95807	-5.53754	-6.64092	-6.78221	-6.59167
P13405_S601	0.915693	0.374113	1	0.985933	0.0322668	0.987837	0.999975	0.856642	0.408423	0.9234	0.988727	0.329015	1.76096	4.72353	-0.00712014	0.513124	5.36361	-0.487951	0.0625515	1.23142	-2.5609	1.2433	-0.626587	-3.67236
P13405_S605	0.906055	0.584556	0.527984	0.895192	0.0731589	0.900162	0.624318	0.797988	0.0103112	0.997613	0.991233	0.892555	-1.61145	3.14756	-3.39678	-1.46694	6.16661	1.43932	-1.09842	-0.813995	-3.8823	0.414537	-0.644856	-1.58965
P13405_S788	0.377378	0.00487157	0.360407	0.991297	0.202568	0.928248	0.928812	0.743705	0.999017	0.341462	0.536472	0.641754	2.32629	6.73382	-2.37866	-0.549025	4.23876	-1.16161	1.08207	1.83359	0.245327	1.94038	-1.50561	-1.30029
P13405_S800	0.999977	2.02829e-06	0.40105	0.914845	0.012713	0.3441	0.182531	0.411897	0.422731	0.974371	0.025848	0.990042	0.0391464	14.8734	-1.66503	-1.43983	9.40203	-4.00282	-4.04488	-2.90804	-2.86771	0.980982	8.69349	0.705986
P13405_S804	0.0700734	8.16545e-08	0.138139	0.280511	0.0045157	0.718528	0.435297	0.504164	0.85314	0.907279	0.000323322	0.961519	-2.0639	15.007	-1.72765	-3.90957	10.0484	-2.13268	-2.2109	-2.02279	-1.11156	0.805666	9.06285	-0.580915
P13405_T364	0.810584	0.435245	0.800058	0.972383	0.987335	0.481603	0.371564	0.200648	0.303725	0.0282837	0.0130327	0.0075058	3.19044	5.69988	3.2665	1.02747	0.782341	-3.61105	-6.896	-8.82286	-7.55365	-8.02693	-9.30167	-10.2494
P13405_T367	0.913371	0.611313	0.999938	0.983051	0.965082	0.399384	0.124577	0.0092132	0.207927	0.172323	0.00164039	0.00605882	0.869787	1.6884	-0.0724716	0.338921	0.437416	-1.57199	-3.60585	-6.28172	-3.07907	-4.91748	-12.4861	-10.1335
P13808_S112	0.978226	0.999961	0.677186	0.466973	0.571256	0.463933	0.00482273	0.0262954	0.0060939	0.0458558	0.222771	0.015804	-1.55732	0.184719	4.53289	4.71952	4.11386	4.73804	11.8855	8.76939	11.4322	7.5239	4.90924	9.31089
P13808_S144	0.807765	0.0032379	0.967144	0.99445	0.011711	0.421021	0.598934	0.00416082	0.995225	0.870388	1.75152e-05	0.0418348	-1.57073	9.29411	-0.795052	-0.734753	12.8206	4.86443	-3.21576	12.7816	0.583645	0.887648	13.0385	-3.89277
P13808_S172	0.990902	0.999366	0.793359	0.998679	0.163185	0.0696313	0.684078	0.0150873	0.0720521	0.59607	0.943852	0.915258	0.710146	-0.288765	-2.2671	0.25289	-3.9638	-4.98475	-1.7272	-6.23971	-4.50821	-3.07823	1.31847	1.53901
P13808_T148	0.773128	0.34413	0.916768	0.704521	0.00914338	0.999092	0.56012	0.000652184	0.997494	0.997746	0.517106	0.297645	1.36468	2.53473	-0.903849	-2.88761	11.7962	0.351465	2.13825	10.7097	0.295818	-0.423861	3.36226	-4.48399
P13808_T455	0.538092	0.736963	0.995853	0.961415	0.862208	0.999883	0.930763	0.905439	0.999916	0.555019	0.996685	0.150082	1.63565	1.21342	-0.260492	-1.31746	2.13602	0.183451	-1.56316	1.76048	-0.157091	1.55925	-0.235464	-2.77657
P13864_S138	0.887937	0.999943	0.817561	2.40157e-05	2.01385e-05	0.432037	0.899465	0.975725	0.699577	0.716441	0.313573	0.56513	-1.22055	0.0894833	-1.49137	17.4328	17.8471	2.60168	-1.78258	-1.05695	-2.8563	1.3966	2.43587	-1.75154
P13864_S140	0.499959	0.218607	0.365975	0.0354749	0.00723406	0.752323	0.037146	0.00311482	0.0914642	0.960114	0.996391	0.971829	5.31033	7.78808	6.31512	3.5186	4.73549	1.02356	3.47087	5.41797	2.82036	-0.711977	-0.309612	-0.628674
P13864_S142	0.939328	0.392325	0.882646	0.144871	0.0247196	0.999934	0.492773	1	0.970396	0.999566	0.425584	0.178352	-0.793791	-2.35379	-1.02234	10.6225	16.106	-0.240118	-2.20587	-0.0100365	-0.652704	0.163845	-2.54364	-3.62789
P13864_S15	0.991438	0.111242	0.901985	0.323973	0.000455295	0.243227	0.930003	0.825562	0.924995	0.612896	0.904446	0.911122	0.648947	6.03323	-1.5558	2.07957	8.0578	-2.3336	-1.11803	-1.60651	1.14756	3.23515	1.7348	1.68691
P13864_S150	0.560041	0.552721	0.832241	0.982801	0.135284	0.982432	0.309244	0.996295	0.952735	0.0282339	0.0429299	0.0558451	6.33574	6.39846	3.96288	-0.224096	1.55049	-0.22576	0.790606	-0.0898285	0.217758	-4.92332	-4.51279	-4.25784
P13864_S190	0.154737	0.0433044	0.41393	0.190844	0.00678183	0.0609565	0.0136981	0.0134081	0.0788105	0.102065	0.0212781	0.0225903	5.88319	8.10636	4.00649	4.0059	8.37033	5.46341	5.99704	6.02042	4.16513	5.48966	7.77362	7.68419
P13864_S717	0.692985	0.251876	0.236076	0.00960232	0.176212	0.467606	0.074318	0.319271	0.372539	0.0149682	0.927109	0.974595	-2.41151	4.41746	4.52469	-3.21873	1.67828	1.11048	-3.0285	1.91808	1.7866	-8.60098	-1.27903	0.871828
P14115_S68	0.997376	0.025264	0.979084	0.9931	0.987399	0.5718	0.936498	0.544798	0.138703	0.9932	0.0174248	0.837657	-0.219803	4.27948	-0.447533	-0.604019	-0.74276	-3.04836	-0.882881	-2.11178	-3.79654	0.549992	8.32665	-1.74855
P14733_S14	0.00206183	0.948483	0.0002515	0.0374575	0.992556	0.00254918	0.121505	0.0108919	0.39968	0.992956	0.992672	0.388194	9.17401	0.860199	12.5068	6.73119	-0.53363	10.8649	6.54576	10.9955	4.23342	0.535919	0.543188	-3.41289
P14733_S17	0.00630895	0.000910284	0.00507301	0.184566	0.000335523	0.000831203	3.68041e-05	1.27233e-05	0.00104938	0.880164	0.182845	0.399066	7.48426	10.1463	7.76146	1.75627	5.75891	5.04887	7.80222	8.99017	4.86986	1.95181	6.04023	4.41764
P14733_S24	0.00185512	0.000422537	0.00114013	7.04006e-06	3.97399e-06	0.000789526	1.23205e-07	0.000180416	3.63427e-05	0.320634	0.961343	0.880005	2.85113	3.55159	3.07019	5.62876	6.07197	2.94066	4.18542	1.65077	2.05552	-5.57482	1.44996	2.22169
P14733_S392	0.0318507	0.0119226	0.297076	0.981165	0.855409	0.852138	0.960438	0.998854	0.244617	0.0451423	0.367042	0.366981	18.1437	21.8854	9.81992	-2.49339	5.31644	-5.36567	2.84012	0.84149	12.0713	-13.1012	-6.9442	6.94477
P14733_S394	0.28753	0.0590474	0.663448	0.928773	0.996008	0.94016	0.998929	0.75196	0.254141	0.491866	0.502878	0.0182641	16.1073	25.6933	9.70172	-6.86178	2.49394	-6.42923	1.24363	-8.89599	17.9908	-6.84179	-6.74457	18.208
P14733_T21	0.196274	0.0738549	0.0518447	0.000154348	4.43334e-05	0.000450536	8.26965e-06	2.91079e-05	0.00558287	0.998667	0.0808622	0.115147	8.36914	11.0094	11.9528	6.42065	7.61624	5.51799	6.30685	5.33502	2.48139	0.274996	5.21155	4.75448
P14869_S304	0.00140836	0.000470773	0.001286	0.874533	0.922998	0.955038	0.954784	0.0326745	0.966087	0.347736	0.941023	0.972311	22.8867	26.9109	23.2038	5.61464	4.64157	3.80182	-0.691471	-4.7692	0.623299	-10.8719	-3.42194	-2.60288
P14869_S307	0.00324425	0.0013288	0.00315478	0.998155	1	0.998211	0.96522	0.0442184	0.903907	0.203944	0.519161	0.769069	25.692	29.5123	25.8069	0.819811	0.0432511	0.811399	-0.606335	-4.31346	0.884213	-4.85191	-3.15005	-2.14594
P14901_S242	0.669664	0.998785	0.655365	0.978313	0.422697	0.982753	0.421581	0.000140112	0.182402	0.966076	2.89115e-05	0.00211033	-2.12266	-0.269373	-2.16968	1.03133	4.25835	0.95191	-2.87325	14.948	-4.04762	0.822773	18.7233	10.172
P15037_S277	0.883924	0.875159	0.541982	0.506913	0.178903	0.894432	0.880417	0.940122	0.0487947	0.94987	0.27398	0.35537	-1.8951	-1.95105	3.60895	-3.71643	-5.88163	-1.79486	2.05575	1.57652	9.00521	0.904163	-3.37632	3.0192
P15037_S284	0.970294	0.764585	0.407115	0.306097	0.160457	0.018305	0.000807735	5.65977e-05	1.9254e-06	0.00684237	0.00208424	0.11571	1.74661	3.91453	6.58385	-3.99852	5.03418	8.33996	4.37628	6.36325	9.97577	3.02336	3.66468	1.68298
P15037_S297	0.672614	0.999991	0.386399	0.723953	0.0538764	0.312424	0.818658	0.943545	0.750673	0.947715	0.00986889	0.554722	-3.18407	0.0779686	-4.69354	1.05597	3.15097	1.86868	-2.01414	1.2725	-2.32103	1.18102	9.68583	2.99553
P15037_S309	0.921201	0.000107767	0.744761	0.965679	0.00584306	0.551415	0.932179	0.00120333	0.975819	0.841378	0.000404937	0.994723	0.962236	13.4349	1.56602	-1.38934	14.5199	4.12318	-1.6326	17.0717	-1.12366	1.60072	14.0595	-0.466337
P15037_S312	0.917031	0.793638	0.961525	0.999959	0.57175	0.960182	0.222598	9.41897e-06	0.389701	0.619841	0.999976	0.96926	-1.27848	1.85254	-0.962015	-0.0903378	2.55432	0.933231	-1.97883	11.2476	-1.56556	2.24015	-0.0709896	0.797798
P15261_S370	0.701539	0.0955215	0.965808	0.486463	0.221348	0.999774	0.788775	0.00076521	0.01443	0.996002	0.129565	0.0232272	-3.52208	8.81531	1.47676	-4.32006	6.19857	-0.241924	1.73025	12.2485	7.61699	0.912821	10.5442	15.6689
P15261_S402	0.836706	0.00132027	0.99998	0.841479	0.295716	0.99948	0.920444	0.308144	0.362671	0.934506	0.00695539	0.950376	-1.10967	8.09201	-0.0492001	-2.49159	5.77539	0.332668	-1.14009	3.4153	-3.1739	-1.11693	8.95151	-1.00799
P15261_T373	0.794257	0.0328506	0.576021	0.999934	0.0573933	0.779404	0.907518	0.0011379	0.0240197	0.957451	0.137618	0.024648	-2.50567	9.51687	3.58954	-0.162487	9.14872	2.80336	1.23253	11.5501	6.91861	1.80702	9.02257	13.484
P15379_S740	0.53446	0.328094	0.984771	0.979655	0.639383	0.998799	0.221215	0.119963	0.0783161	0.999526	0.698822	0.8456	-3.02114	3.95355	-0.747595	0.641502	-2.02547	0.244572	-3.1143	3.76576	-4.20759	0.298327	3.07713	-2.27927
P15379_S742	0.0431751	0.000793703	0.00679993	0.998009	0.0206947	0.990607	0.00777044	7.24631e-05	0.000652813	0.988433	0.00190624	0.965539	-4.63716	9.21212	-6.575	0.550264	12.2233	-0.931669	-5.0498	10.1501	-7.44877	0.813618	14.8997	1.19304
P15379_T726	0.230949	0.0818809	0.320551	0.0078201	0.247789	0.836429	0.231026	0.2119	0.43766	0.765866	0.996042	0.982291	1.44283	1.95784	1.26758	-3.65707	1.63663	0.667416	-1.26696	1.30614	0.954763	-4.04482	0.902117	-1.50805
P15532_S120	0.333262	0.953947	0.434029	0.882778	0.791383	0.995466	0.818092	0.995051	0.41615	0.580778	0.0446579	0.453781	-1.47578	-0.416021	-1.29371	2.01085	2.55881	0.629408	-1.28052	-0.344435	-2.38589	1.95086	4.87925	-2.30628
P15533_S218	0.434086	0.17295	0.548268	0.000716798	0.00328727	0.0401806	0.00628504	0.0105011	0.00357884	0.304419	0.221938	0.0533516	-4.62009	-6.72733	-3.98196	-9.09863	-7.20968	-4.58188	-8.02654	-7.34674	-8.80543	-5.12714	-5.78971	-8.56935
P15702_S347	0.667993	8.99872e-05	0.99348	0.841372	0.0217657	0.998493	0.716895	0.10394	0.506765	0.589013	0.288559	0.998803	1.6203	12.5302	0.361826	2.05188	9.45747	0.391417	-1.77393	4.45622	-2.40583	2.18913	3.25708	0.245701
P15702_S357	0.745171	0.0520355	0.994923	0.931698	0.862887	0.802192	0.297706	0.96534	0.969121	0.777564	0.998884	0.876879	2.43548	7.60682	-0.568428	1.45123	1.90389	-2.22185	-3.38756	-0.820831	-0.787642	2.53371	0.377548	-1.97329
P15702_S371	0.496148	0.890397	0.821411	0.116058	0.917877	0.997639	0.00571577	0.0330196	0.240638	0.995136	0.000131186	0.723846	5.85219	2.82846	3.45478	3.18549	0.776211	0.223816	2.26645	-1.64265	-0.972374	-0.409624	-14.8795	-1.84984
P15702_S381	0.638238	0.985218	0.9937	0.543328	0.534278	0.559633	0.0650424	0.107881	0.391729	0.0775636	0.994964	0.0452535	2.62898	0.743641	0.554758	-3.66001	-3.70427	-3.58087	5.08791	-4.48289	2.83579	6.96223	0.569561	7.88233
P15702_S394	0.996325	0.994477	0.0093504	0.00259408	0.072974	0.00250904	5.585e-05	0.000164352	0.00021562	0.0119304	0.00116864	0.000325125	0.383583	-0.440439	8.01005	9.10003	4.86709	9.14784	11.3763	9.80874	9.44321	6.58498	9.60567	11.5791
P15702_T378	0.66412	0.457137	0.218941	0.00952367	0.0312481	0.0506576	6.86085e-08	2.26174e-06	0.000137822	0.873877	0.127965	0.975147	3.34083	-4.43645	6.15279	9.68456	7.74576	6.98913	6.45082	4.29262	2.47532	1.60141	-5.40717	0.875183
P16254_S45	0.12141	0.273847	0.0726007	0.999875	0.597694	0.3803	0.999887	0.000135936	0.999978	0.978885	0.825586	0.104991	3.64341	2.79207	4.16039	0.14509	-2.71938	-3.61867	-0.0548287	-7.00866	0.0319481	-0.916407	-2.03049	-6.33023
P17012_S269	0.961204	0.594771	0.896594	0.860902	0.00252841	0.436656	0.559029	0.00141121	0.096955	0.925879	0.938308	0.995516	-1.6548	4.42915	-2.38754	1.55702	10.9782	3.16121	-1.87197	8.34573	-3.78431	1.68352	1.57156	-0.626984
P17095_S36	0.586586	0.00105477	0.843116	0.999989	3.76888e-05	0.458126	0.989126	0.428561	0.999853	0.985861	0.00164182	0.954328	2.57944	12.4759	1.62655	0.0542946	17.7332	-2.71851	-1.05414	5.49073	0.247334	0.808189	14.1284	1.22397
P17095_S44	0.827123	0.00133403	0.513489	0.83384	0.101771	0.59736	0.0420253	7.8446e-07	0.606873	0.915933	0.000129828	0.979335	-1.80981	12.8632	-3.03899	-2.1489	6.89495	-3.27721	-2.61697	13.1676	-0.995806	1.281	17.0066	0.769119
P17095_S6	0.173017	0.844333	0.97111	0.868397	0.251622	0.0735097	0.949231	0.939998	0.896277	0.035308	0.000588693	0.000321903	4.97029	1.75553	0.928425	1.22043	3.25471	4.67999	1.22182	-1.2995	1.60056	3.39014	6.74275	7.35473
P17095_S9	0.596516	0.986748	0.961665	0.555902	0.898174	0.931184	0.720459	0.749626	0.907738	0.922954	0.000347812	0.000219433	2.29734	0.589365	0.85672	-1.8687	0.949396	-0.817167	-2.15202	-2.04275	1.3454	0.531361	6.3501	6.77805
P17095_T53	0.0047733	0.00617893	0.158129	0.253681	0.94819	0.99935	0.95827	0.761095	0.999645	0.995238	0.00321973	0.0292505	9.98024	9.56108	-4.7807	-7.95819	-2.09386	0.465179	1.97818	-3.95113	-0.38826	0.576004	13.1592	8.90189
P17182_S254	0.999988	0.99864	0.810692	0.0395994	0.924732	0.941163	0.314183	0.942397	0.952453	0.804263	0.993273	0.846723	0.0945167	-0.453587	-2.65337	6.19914	1.13013	-1.03057	3.70836	-1.10587	-1.03059	1.18441	-0.342657	1.06743
P17182_S419	0.432228	0.993782	0.998981	0.00817507	0.464359	0.265614	0.224906	0.985734	0.998892	0.0450424	0.999069	0.997014	3.50681	-0.558592	0.303289	6.59736	2.22264	2.8975	3.8711	0.616411	-0.258869	4.94453	-0.201981	0.298992
P17182_Y25	0.599325	0.960031	0.449522	0.687838	0.0322784	0.31458	0.00626515	0.493241	0.366782	0.86957	0.898813	0.0725607	-4.24012	-1.61153	-5.17162	-2.85153	-8.94271	-4.73724	-4.34837	-1.34876	-1.58834	-1.32807	-1.20064	-5.12728
P17182_Y44	0.994523	0.00026045	0.352137	0.748092	0.000410707	0.374274	0.961519	0.0175658	0.569907	0.433974	0.000135793	0.645347	0.378479	11.9975	2.75326	1.91798	13.7194	3.26294	-1.26357	10.4347	-3.51015	2.15013	11.4153	1.61688
P17433_S132	0.114451	0.0126413	0.0563244	0.291396	0.735276	0.555456	0.402263	0.637044	0.0377984	0.224244	0.191076	0.141932	-5.02425	-8.08344	-5.99008	-5.50812	-2.9633	-3.89107	-3.63823	-2.65882	-7.46446	-3.63357	-3.83775	-4.20845
P17433_S148	0.999275	0.0234664	0.97298	0.954792	0.0900323	0.994167	0.364025	0.652413	0.279318	0.0723841	0.493961	0.0854988	0.251595	7.65872	-0.863964	-1.12197	6.14794	0.54875	-4.01686	2.72965	-4.50885	-4.97508	2.49287	-4.77562
P17809_T478	0.733579	0.066638	0.155775	0.711469	0.976887	0.768773	0.773088	0.144253	0.891447	0.656231	0.0403891	0.983528	-1.58881	-4.59117	-3.66467	1.71415	0.6359	-1.54485	-1.96037	4.98335	-1.43921	3.06636	8.73528	0.925152
P18608_S7	0.955032	0.999956	0.888841	0.980459	0.999628	0.868009	0.495029	0.996404	0.999812	0.122485	0.691637	0.735463	-0.777016	-0.0741749	-1.09339	-0.996552	0.260221	-2.02108	-3.06261	-0.439224	-0.163259	4.01286	1.74185	-1.61701
P18608_S87	0.432738	0.66748	0.746856	0.467921	0.980974	0.938439	0.00537827	0.85743	0.18798	0.831094	0.785407	0.938053	9.45958	6.86773	6.01123	1.29794	-0.318247	-0.485128	2.2496	0.36404	1.0407	-1.78157	-1.97654	-1.20078
P18608_S95	0.612112	0.900536	0.840511	0.785862	0.837105	0.490516	0.101104	0.584788	0.722713	0.72295	0.992144	0.814527	6.04726	3.29006	3.97958	0.987169	-0.877136	-1.55621	1.18375	-0.571571	-0.463146	1.05325	0.274183	0.87809
P18653_S352	0.970638	0.644897	0.999214	0.946239	0.418657	0.691032	0.995074	0.561761	0.949722	0.99088	0.0241632	0.625515	1.62014	4.45769	-0.470633	-1.80537	5.41091	-3.71698	0.760967	4.3665	-1.71317	0.603876	7.76651	-2.5691
P18654_S227	0.764426	0.00561262	0.999999	0.513904	0.0174559	0.966838	0.981349	0.000708317	0.999985	0.897305	0.167414	0.57036	1.79182	8.85388	0.0233288	-2.65422	7.33155	-0.840641	-0.470465	8.47109	0.0423737	1.17747	3.9831	2.26516
P18654_S369	0.999996	0.350346	0.991537	0.962009	0.187149	0.69227	0.999392	0.010329	0.933719	0.993859	0.00807389	0.972968	0.0767841	6.52831	-1.03864	-1.60977	7.61933	-3.75317	-0.382011	14.3598	-1.92727	0.698282	12.5653	-1.1666
P18654_S715	0.56565	0.0123746	0.00386245	4.06207e-05	1.33988e-06	7.88691e-05	0.0275212	1.24563e-05	0.000226077	0.147199	0.0516533	0.121327	-0.556034	-1.75267	-2.13663	-2.72719	-4.28415	-2.49242	-1.08703	-3.49335	-2.35634	-4.65327	-6.07663	-4.91872
P18654_T365	0.947733	0.795011	0.986055	0.986209	0.191886	1	0.896981	0.290154	0.895012	0.908443	0.0131381	0.856821	-2.44617	4.20142	-1.5301	-1.38996	9.32511	0.0355396	-3.6398	10.1191	-3.66691	-1.8138	11.45	-2.16655
P18760_S3	0.019106	6.51038e-06	0.999918	0.0250604	0.000244115	0.431708	0.942734	0.325417	0.414705	0.0390517	0.189112	0.666814	3.69228	12.0444	0.0561924	-2.97624	6.26464	1.28451	-0.526094	1.74116	-1.54832	-8.55278	5.70016	-2.93303
P18760_S41	0.999765	1	0.5292	0.526903	0.832547	0.170745	0.899501	0.00201269	0.578772	0.224506	0.521317	0.700962	-0.158319	0.00770568	-2.63789	2.49492	1.49193	4.11377	0.851606	7.0836	-1.6333	2.63347	1.76266	-1.36057
P18762_S246	0.989665	0.996507	0.97765	0.915442	0.394954	0.352918	0.919064	0.405646	0.396403	0.923865	0.548424	0.963668	0.786619	0.543489	-1.0283	-1.01305	2.64162	-2.79105	-1.10666	-2.89405	-2.92887	1.58663	3.52779	-1.2084
P20029_S650	0.954636	0.999477	0.90635	0.966773	0.5974	0.863428	0.999044	0.29712	0.99485	0.00090781	0.000384131	0.94726	-0.944645	0.204823	-1.23911	-2.33512	-6.58342	-3.98025	-0.554779	-7.83658	-0.979025	-10.2947	-11.6691	-0.859774
P20029_T649	0.0498858	0.676907	0.170518	0.625734	0.195671	0.725023	0.965706	0.53845	0.0165594	0.726922	0.892242	0.986046	5.53161	-1.96914	-4.01875	-5.16995	-9.34373	-4.42096	0.988808	2.98656	8.60522	-4.75095	-3.19124	-1.51756
P20152_S201	0.999916	0.610237	0.544853	0.699393	0.96779	0.963487	0.539538	0.582512	0.0802243	0.218277	0.373325	0.160079	0.11421	-2.40234	-2.62797	-2.81965	-1.15318	-1.20616	-2.47439	-2.33476	-5.11269	-3.32665	-2.67019	3.68147
P20152_S214	0.997691	0.368724	0.975395	0.165944	0.475225	0.27431	0.00338259	0.57827	0.821985	0.201162	0.11708	0.0175231	-0.22352	-2.13097	-0.503063	5.17655	3.32831	4.34493	2.45711	0.615238	0.404552	2.44429	2.87967	4.39017
P20152_S39	0.557112	0.999053	0.968747	0.858101	0.275271	0.735604	0.972518	0.982956	0.659818	0.527065	0.0464368	0.977786	-2.24156	0.222668	-0.736065	1.54764	3.86614	-2.03157	0.737425	-0.623499	-2.03102	3.59077	8.28438	1.00392
P20152_S412	0.976422	0.999985	0.976017	0.924246	0.0837514	0.726219	0.801607	0.953514	0.658492	0.993473	0.99185	0.484896	-0.752571	0.0631065	-0.757101	1.02483	4.7227	-1.75009	1.09246	-0.618168	-1.41253	0.516779	-0.557528	-2.98178
P20152_S420	0.999798	0.998648	0.454883	0.991001	0.684937	0.996658	0.223905	1.53701e-05	0.0937268	0.797219	0.169085	0.62446	-0.138348	0.261303	2.66834	-0.927101	3.62088	-0.661785	-1.56996	8.37973	-2.0362	3.32178	8.46039	4.47406
P20152_S430	0.959172	0.846325	0.998705	0.240788	0.00830506	0.982644	0.976087	0.00962032	0.912326	0.950781	0.000618886	0.0068053	1.12394	1.86748	-0.343071	5.26694	11.5247	0.920229	-0.654554	7.14153	1.05247	1.12105	14.5663	10.0225
P20152_S459	0.000655939	6.56476e-06	2.0338e-05	0.370922	0.000203915	0.00715444	0.0253605	0.0561904	0.0332861	0.366155	0.86953	0.229262	1.7319	3.25603	-2.80237	0.625219	2.89057	1.68274	1.34364	-1.13587	1.27195	-4.01451	1.7583	4.86921
P20152_S55	0.434668	0.52743	0.929173	0.999881	0.999654	0.176253	0.595333	0.894023	6.5881e-06	0.932233	0.978978	0.615271	-10.9497	-9.7093	-4.13238	-0.370008	0.528585	12.6656	-1.92709	-1.04969	19.0193	2.92228	1.91525	6.19124
P20152_S56	0.983947	0.995634	0.0613923	0.89329	0.986257	0.342805	0.920033	0.797662	0.328768	0.0697029	0.82692	0.925205	-1.10837	-0.709333	-9.62215	-3.91647	-1.8598	-9.99238	-2.8765	-4.1906	-8.36146	-10.7732	-3.10731	-2.22463
P20152_S7	0.607319	0.96182	0.69069	0.657778	0.986826	0.171905	0.698631	0.884795	0.816996	0.915691	0.941635	0.963668	-2.29443	-0.867472	-2.02405	-1.44046	0.403135	2.8469	-2.68949	-1.76821	-2.13983	1.53355	1.33536	-1.12348
P20152_S73	0.889589	0.0150515	0.363444	0.999791	0.0402871	0.999314	0.932713	0.620221	0.980934	0.795725	0.00747971	0.22571	1.46193	8.36757	-3.58087	0.195087	8.06176	-0.290264	-1.7554	3.70261	1.11477	-1.82208	9.14364	-4.20141
P20444_T497	0.818971	0.00116823	0.994744	0.366184	9.59465e-06	0.105762	0.40389	0.0795078	0.383136	0.615043	0.000118277	0.349801	1.44744	10.2913	0.398224	-1.34066	9.31771	-2.06074	-3.37801	5.8668	-3.47019	2.10015	14.4598	-2.98127
P20491_S72	0.999847	0.83345	0.0042039	0.246755	0.0513487	0.068931	0.938969	0.659369	0.547676	0.968967	0.665571	0.303017	0.0300617	0.345764	2.08571	-0.6626	-1.0279	0.960512	-0.482954	0.997032	1.16788	-1.56998	4.10493	6.69079
P20491_Y65	0.730724	0.936937	0.684611	0.980633	0.769473	0.977408	0.317868	0.584653	0.765592	0.0583884	0.000378265	0.000245962	1.7477	0.962896	-1.88803	0.654293	1.68895	-0.690613	-3.77073	-2.65549	-1.98881	4.52737	10.7112	11.3866
P20491_Y76	0.998331	0.722756	0.662836	0.999993	0.983508	0.91818	0.241028	0.931615	0.854546	0.983325	0.00529479	0.000177938	-0.380127	2.46855	2.72089	-0.0593338	-0.79715	1.4217	-4.42377	1.26581	1.70053	0.667835	9.15224	15.2339
P20934_S197	0.999506	0.000683302	0.117041	0.999118	0.0294234	0.891409	0.986524	0.190866	0.394451	0.995874	0.00170623	0.812649	0.157145	9.74529	-3.7717	-0.281227	7.66208	1.51311	0.699911	4.74162	-3.53786	-0.634083	16.7953	-2.53928
P20934_S203	0.943826	7.34867e-05	0.0376212	0.991613	0.0212921	0.811609	0.456435	0.00153003	0.785983	0.999938	1.78833e-05	0.972944	0.769917	12.8598	4.7626	0.787872	10.6874	2.48396	-2.5568	9.84409	-1.55169	0.0991268	20.4116	-0.776155
P20934_T195	0.999999	0.00575926	0.309872	0.998792	0.0447511	0.69548	0.826427	0.000326989	0.0859127	0.0675676	2.32339e-06	0.999789	-0.0267658	11.4905	4.46659	-0.387856	8.7107	2.93914	1.03922	9.06034	-3.41913	4.25171	20.7302	0.115803
P21855_S22	0.993426	0.59332	0.999866	0.998843	0.00234156	0.999917	0.930201	0.313476	0.753091	0.158869	0.920473	0.997163	0.887371	4.41982	0.239914	-0.302023	11.6955	-0.125004	-1.60167	5.00458	-2.68718	3.42167	0.901802	-0.28005
P21855_S45	0.999838	0.985319	0.995218	0.999819	0.0874762	0.710197	0.719555	0.0306982	0.174341	0.999687	0.581898	0.909438	0.104944	-0.479864	-0.326714	-0.146397	5.3103	-2.04482	-1.92497	6.42863	-4.184	-0.222977	3.14338	-1.58086
P21855_S56	0.990777	0.983378	0.990234	0.971608	0.62363	0.992825	0.369128	0.021468	0.970571	0.978371	0.999939	0.592995	0.531195	0.651062	-0.541731	-1.00816	2.89612	0.625391	-2.41118	5.30934	-0.606792	0.722475	-0.0992794	-2.38605
P22518_S137	0.147148	0.0201457	0.291855	0.0635586	0.990815	0.43591	0.0153095	0.102627	0.163853	0.0858359	0.701922	0.941355	7.6391	12.107	6.02968	-4.29403	-0.411205	-2.24849	-4.81965	3.19426	-2.79576	-8.96747	3.48436	-1.77897
P22518_S139	0.719878	0.0827842	0.957713	0.0254123	0.995144	0.417774	0.0242877	0.136473	0.290331	0.0564822	0.666853	0.826673	3.05501	8.17765	1.42618	-4.97319	-0.314972	-2.19124	-5.51295	3.68715	-2.85297	-9.39539	3.49348	-2.58192
P22893_S178	0.922348	0.0747078	0.995357	0.517263	0.094941	0.957282	0.534499	4.4906e-06	0.808475	0.662159	0.0387392	0.961301	1.42147	6.67439	0.526321	-2.78484	5.3549	0.970459	-1.68426	16.1033	-1.07752	3.24622	9.41456	-1.33678
P22893_S189	0.999895	0.999592	0.209191	0.99889	0.96467	0.678571	0.0178622	6.03966e-06	0.00841865	0.560175	0.483171	0.834277	-0.0791397	0.124571	-2.66952	-0.307396	-1.00667	2.46242	-3.37812	10.9891	-3.86809	2.32947	2.57809	1.44981
P22893_S220	0.993708	0.784539	0.823618	0.377246	0.989702	0.489158	0.99973	0.00131365	0.972789	0.992566	0.995261	0.983546	0.269579	0.994549	-0.911444	-2.74591	-0.484146	2.37645	-0.202559	13.9549	-0.970417	0.513069	0.440138	-0.674637
P22893_S266	0.995571	0.99905	0.840395	0.854561	0.348803	0.33615	0.993269	0.000148982	0.89839	0.697713	0.787933	0.999999	0.526499	-0.313356	-1.92296	-1.46797	3.2807	-3.33659	0.617662	19.7365	-1.6305	3.03822	2.57423	-0.0301304
P22893_S269	0.167814	0.241075	0.24159	0.99979	0.984918	0.371612	0.997538	0.00019125	0.752803	0.986356	0.871643	0.999886	-2.86832	-2.53786	-2.53586	0.249628	-1.05695	5.29326	-0.293547	12.7392	-1.58421	0.801998	-1.82237	0.160021
P22893_S272	0.985935	0.99994	0.874519	0.984595	0.974153	0.61947	0.86027	1.03686e-05	0.548901	0.990299	0.999288	0.98461	0.620012	-0.0987682	-1.38143	-1.28721	1.543	4.61004	-1.26585	19.3339	-2.21641	-0.784761	0.324549	-0.920328
P22893_S316	0.213547	0.272934	0.772028	0.242007	0.99962	0.926766	0.974419	0.00302025	0.182235	0.305146	0.99956	0.377786	-2.0787	-1.8988	0.928545	-2.76635	-0.132751	-0.81345	-0.57147	7.3833	-3.1416	2.09106	0.1154	-1.89726
P22893_S318	0.65636	0.275928	0.991183	0.764272	0.665635	0.952533	0.540859	0.000562102	0.995489	0.987687	0.970338	0.883908	1.87885	3.13729	-0.456953	-1.1724	1.38819	0.618896	-1.86562	9.30566	0.306849	0.589693	-0.802135	-1.33363
P22893_S52	0.971597	0.885984	0.0369536	0.99497	0.00300278	0.000239825	2.3824e-05	2.87122e-06	2.12316e-05	0.497762	0.00106879	0.0203441	1.31297	2.20101	10.4318	-0.314907	7.14059	10.3959	13.2079	17.488	13.4125	2.73207	11.7136	7.17812
P22893_S80	0.860583	0.729828	6.02259e-06	0.00120943	5.12582e-05	2.4431e-06	3.02767e-09	5.25164e-10	1.80449e-09	0.292859	0.00173379	0.00937481	-1.40849	1.88151	23.1395	11.1665	17.4766	26.2018	23.5339	28.4725	25.0991	5.014	15.2605	11.5916
P22893_S82	0.999886	0.254237	0.920108	0.981462	0.979217	0.615045	0.0455642	0.00918434	0.0438487	0.179303	0.928663	0.983347	0.189583	5.79322	-1.79337	-1.27131	-1.3232	4.29595	15.2688	20.8008	15.3966	5.11792	1.34442	-0.796719
P22893_S85	0.998934	0.387409	0.000268571	0.0128645	0.000129816	5.13796e-06	1.12812e-08	3.66157e-09	1.20052e-08	0.445186	0.00179574	0.100056	-0.451118	5.44311	24.7342	7.77243	15.7583	24.315	23.3717	28.2725	23.0773	4.34727	16.0976	7.51118
P22893_T250	1	0.243405	0.4588	0.067594	0.232935	0.639997	0.993458	0.489379	0.424817	0.165339	0.290216	0.653915	-0.0119724	2.87828	2.15142	2.91221	2.04238	-1.17565	0.400763	2.29717	-2.49646	4.49659	3.68545	2.26083
P23116_S584	0.996079	0.998326	0.999987	0.583191	0.944618	0.596046	0.00412519	0.0489096	0.0199977	0.996515	0.975333	0.497172	-0.487732	0.365965	0.0722141	3.30563	1.38376	3.24719	8.22998	5.19893	6.24297	-0.405664	0.795242	-2.85071
P23249_S970	0.772462	0.786188	0.223856	0.00456273	0.295115	2.76412e-05	0.735932	0.916713	0.200735	0.524942	0.790954	0.722924	1.9277	1.8746	4.24845	2.53298	-0.967012	5.30395	2.10559	-1.30043	4.49806	-3.30723	-2.17105	2.47161
P23298_S675	0.94087	0.0082614	0.144633	0.229133	0.00832098	0.97504	0.037794	0.296676	0.00149582	0.200005	0.000313343	0.912171	-0.736691	5.95509	-3.21342	-2.69168	5.78266	0.524666	-4.59608	2.57889	-8.07131	3.29388	11.1996	0.970688
P23336_S20	0.817381	0.740109	0.989197	0.395682	0.0858561	0.818833	0.0163274	0.154062	0.0873783	0.884058	0.0358149	0.206726	2.57097	3.01161	0.901516	3.03382	5.11467	1.58299	4.49916	2.69133	3.14552	1.90432	9.02467	5.73299
P23949_S127	0.17488	0.0110495	0.189659	0.413034	0.00785076	0.0756228	0.989115	0.999686	0.98652	0.5478	0.217201	0.950579	2.94147	5.49006	2.86548	2.06183	5.76884	3.66815	-0.534384	-0.161581	0.575314	3.01141	4.71436	1.15227
P23949_S416	0.444659	0.00599104	0.340104	0.998675	0.000569514	0.567749	0.36441	3.75008e-05	0.137164	0.491654	0.000103788	0.896239	-4.41119	13.4583	-5.05466	0.38401	17.5754	3.40499	-2.28711	13.2242	-3.26329	3.06738	18.2054	1.44248
P23949_S57	0.591613	3.16861e-05	0.64851	0.99265	0.153382	0.989349	0.929659	0.238394	0.978248	0.925559	0.897639	0.534923	-1.31797	10.5014	-1.21429	0.847334	7.5739	0.962288	-2.34125	8.1287	-1.53134	-2.53227	2.86206	-5.78149
P23949_S75	0.61844	6.48741e-06	0.584382	0.999185	0.500927	0.996126	0.995735	0.0293578	0.954711	0.965457	0.135978	0.89337	-1.01944	10.4169	-1.06946	0.519814	5.92717	0.878475	0.645857	10.3544	1.46974	1.57203	8.491	2.39345
P24452_S341	0.798614	0.000430974	0.936332	0.363044	0.0133829	0.950219	0.999996	0.0089663	0.997899	0.00637343	0.00605855	0.0102166	1.9259	15.1368	1.21571	-4.19049	9.99952	1.26446	-0.0521107	10.4602	0.411705	-4.47793	4.51624	-4.12831
P24668_S268	0.996992	0.99508	0.427513	0.364935	0.797178	0.87317	0.805079	0.999998	0.0202957	0.987855	0.758937	0.341944	0.39641	0.468275	3.20294	-3.9191	-2.06322	-1.6943	-1.42064	-0.026432	6.07827	-0.890944	2.76036	5.00171
P24788_S234	0.999969	0.99991	0.81596	0.454413	0.428627	0.975299	0.576693	0.91755	0.969322	0.755586	0.108413	0.998247	-0.331177	0.472221	-6.77913	-9.91022	-10.2444	2.61732	8.58482	4.13503	-2.87587	-5.04968	13.4446	0.838917
P24788_S270	0.000598061	0.000616015	0.00300298	0.956161	0.256186	0.943639	0.0227783	0.529997	0.954151	0.605409	0.99023	0.972907	15.1642	15.0989	11.8718	2.228	-8.96718	2.44272	-14.3018	-5.33341	-1.9392	-5.66567	-1.32493	1.88994
P24788_S741	0.710264	0.446935	0.906361	0.042468	0.935625	0.997312	0.0366427	0.377227	0.631407	0.0329633	0.0512833	0.088885	5.13739	7.44356	3.1747	-3.14879	0.549427	-0.181444	-2.67323	1.33728	-0.953861	-1.77307	1.61306	-1.4157
P24788_T584	0.957232	0.860179	0.99581	0.301261	0.000229986	0.55639	0.198752	0.0399682	0.0425032	0.35225	0.281177	0.895978	-1.52697	2.39953	-0.681013	2.37907	9.84778	1.70184	-2.62726	3.98786	-3.93575	3.90769	4.3072	-1.5355
P24788_T740	0.68746	0.459736	0.917119	0.0351604	0.986323	0.995896	0.0692581	0.407085	0.836006	0.135191	0.0639309	0.226524	4.68099	6.42639	2.65862	-3.32688	0.320829	-0.212547	-2.37969	1.31969	-0.669882	-1.38204	1.67672	-1.17228
P25206_S160	0.981699	0.0833435	0.957816	0.216031	0.943097	0.750663	0.600187	0.947466	0.971027	0.934494	0.865561	0.478726	0.63336	4.88105	-0.851936	-3.53351	0.907896	-1.65119	-2.61617	1.09975	-0.887175	1.00252	-1.32531	-2.58449
P25206_S668	0.99956	0.997214	0.89615	0.829375	0.772344	0.895031	0.191211	0.890424	0.317558	0.164691	0.833405	0.442293	-0.281868	-0.523657	-1.8807	-3.3229	-3.76952	-2.72706	-4.22096	1.33567	3.48924	-10.5876	-3.78857	-7.08559
P25206_S732	0.692577	0.805348	0.849094	0.919271	0.809082	0.895577	0.996812	0.990013	0.963819	0.973694	0.117827	0.186857	4.56939	-3.69726	-3.31865	2.61017	-3.69398	-2.88313	-0.888762	1.31113	2.05787	-1.1151	-6.90981	6.02079
P25206_S738	0.982939	0.944784	0.865917	0.54448	0.62652	0.784786	0.302839	0.832648	0.997792	0.164801	0.979848	0.00522914	1.44298	2.19471	-3.0881	-5.17197	-4.61643	-3.52953	-7.60554	-3.39019	0.719145	4.96957	-0.805204	10.3501
P25206_T719	0.983771	0.24827	0.996586	0.0446734	0.207437	0.999403	0.000224243	0.00115775	0.487917	0.2618	0.738799	0.929265	-1.26155	7.30787	0.739964	-6.95737	4.62711	0.244429	-4.82549	3.80346	0.909355	-4.71221	2.41424	-1.40871
P25206_T729	0.996624	0.98476	0.920271	0.139854	0.752527	0.945729	0.189874	0.947702	0.982462	0.826693	0.978113	0.0139178	0.45857	0.767759	-1.39358	4.0125	-1.62753	0.882446	-3.60335	0.859175	-0.581865	2.08918	-0.95746	10.0886
P25322_T286	0.985652	0.962709	0.868011	0.168171	0.948205	0.00313283	0.137659	0.954775	0.00111615	0.379619	0.997456	0.870081	-1.33774	1.87311	3.0211	1.28439	0.293531	2.92548	2.30567	0.472157	5.79892	-5.26035	-0.578247	2.34091
P25911_S19	0.881595	0.953501	0.963033	0.956793	0.999891	0.500638	0.956194	0.744363	0.762085	0.178797	0.921842	0.0332121	-2.23646	-1.56899	-1.44395	-1.47335	0.192244	4.30296	1.60393	3.24797	-3.14173	5.0474	1.37125	7.69287
P26011_S796	0.181701	0.801714	0.021272	0.955659	0.831097	0.916276	0.315402	0.0699439	0.0176852	0.67246	0.85221	0.405637	4.23869	-1.68603	-7.09578	-1.34722	-2.26023	-1.70669	-4.4197	-7.04361	-9.39791	-3.3765	-2.35475	-4.85345
P26039_S2338	0.999461	0.999799	0.0493786	0.395213	0.520563	0.983856	0.921162	0.103783	0.999989	0.99648	0.993197	0.764733	-0.215748	-0.15523	-6.21449	-3.64904	-3.10303	0.76935	-1.41668	6.08553	0.0681744	0.469534	0.58733	-2.19531
P26039_S425	0.920365	0.202068	0.990347	0.0605168	0.745915	0.849623	0.013843	0.732072	0.108939	0.969459	0.281753	0.976136	2.2379	7.85667	1.05357	-4.6744	1.54675	1.22957	-4.0828	1.02646	2.6145	-0.898659	3.96852	0.823454
P26041_S576	0.956043	0.91584	0.956484	0.127756	0.195465	0.00395585	0.000123633	9.44488e-06	8.64698e-06	0.147086	0.0179434	0.00425898	1.11575	1.42074	1.11166	4.80993	4.2236	9.72611	8.61705	12.183	12.3263	5.8381	9.45683	12.1499
P26151_S347	0.402644	0.947464	0.0367901	0.760907	0.349912	0.0074978	0.999985	0.916362	0.0332151	0.588049	0.999775	0.997448	1.28457	0.41629	2.65185	-0.644897	1.16057	3.01406	-0.0175076	0.333273	1.82199	-3.09742	-0.198502	0.447897
P26151_S378	0.999984	0.849624	0.452573	0.98852	0.752229	0.165544	0.392512	0.999991	0.209372	0.0183807	0.100886	0.0560711	0.217318	5.11205	9.84781	-1.71987	-5.50224	-12.8875	-10.3344	0.174253	-13.3929	-17.9799	-12.3856	-14.2909
P26151_S379	0.998722	0.360987	0.997488	0.988462	0.960924	0.999368	0.992371	0.634579	0.788431	0.246698	0.357498	0.983509	-0.808048	9.49734	-1.01451	-1.50948	2.31768	-0.565212	1.39337	6.21874	-4.77437	-9.62993	8.24862	1.66775
P26151_T368	0.925897	0.143917	0.082704	0.683525	0.0286843	0.154834	0.00240718	0.000173137	0.0138919	0.00839279	0.038311	0.697108	-0.72809	-2.92291	-3.39397	-1.23528	-3.94072	-2.62443	-1.47959	-2.17753	-1.10238	-3.31044	-2.48292	-0.80822
P26231_S641	0.000717201	0.00261507	0.00313336	0.0443719	0.0125365	0.054866	0.053687	0.00112536	0.450329	0.782454	0.0669365	0.704857	17.9525	14.7525	14.3359	-2.3682	-3.03555	-2.25946	-1.46263	-2.89428	-0.72327	-2.84901	-9.02756	-3.28555
P26350_S2	0.00200274	0.00105826	0.00185501	0.951857	0.777889	0.734618	0.646523	0.622598	0.533653	0.346062	0.95792	0.89284	4.32026	4.76042	4.37171	0.893469	1.639	1.77916	4.001	4.14393	4.68323	-9.71399	-2.69584	-3.83026
P26350_S9	0.173632	0.118014	0.733776	0.967783	0.863995	0.989223	0.457785	0.879789	0.994365	0.134945	0.657323	0.956583	11.4763	12.8584	-5.14371	3.2573	5.60419	2.22079	-13.785	-6.57729	-2.1944	-17.2066	-8.10023	-3.45181
P26350_T8	0.93775	0.648741	0.955732	0.0265163	0.0190167	0.962706	0.640015	0.786958	0.992631	0.849037	0.984561	0.777614	3.35989	6.99693	-2.96414	-1.75406	1.87095	-0.227396	2.73407	2.12246	0.610237	-3.04009	-1.30689	-3.59202
P26369_S2	0.115668	1	0.0108126	0.984294	0.147504	0.0106129	0.936809	0.999961	0.160154	0.356958	0.621397	0.0173004	-3.21896	0.00030898	5.34114	0.726681	5.05971	9.02737	1.47475	-0.118633	6.08657	4.22758	2.97919	9.54457
P27546_S1046	0.999291	0.00175431	0.374586	0.943269	0.987968	0.963341	0.918972	0.495814	0.970141	0.998253	0.999909	0.571065	-0.198099	9.45284	-2.78677	-0.959656	0.553452	-0.818544	-1.13237	2.63511	-0.785189	0.303061	-0.11265	-2.43751
P27546_S254	0.987994	0.191658	0.998698	0.996874	0.035286	0.865656	0.0845926	0.000421174	0.304315	0.592471	0.593846	0.953281	0.571035	4.02064	0.268703	0.489254	8.39058	1.8727	-4.03399	10.2696	-2.6924	3.14659	3.14057	1.25354
P27546_S345	0.623175	0.155089	0.625898	0.997855	0.063659	0.999569	0.488212	0.0590921	0.94404	1	0.256947	0.997756	2.3966	4.6454	2.38718	0.435532	7.44882	-0.254105	-3.75847	7.8089	-1.39201	0.00120736	5.40882	-0.481531
P27546_S475	0.952133	0.203358	0.20843	0.996879	0.000147653	9.86853e-05	0.029556	4.03609e-05	0.000369764	0.171852	0.197496	0.816942	1.6186	6.85353	6.79628	0.10891	4.52318	4.78208	2.73267	7.61468	5.60417	-4.67502	4.46886	1.76465
P27546_S517	0.0183709	0.750634	0.00173521	0.0449625	0.941892	0.379577	0.753898	0.000269779	0.00133728	0.602509	0.619616	0.953131	-1.95754	0.50148	2.91126	-1.98035	-0.336769	1.0317	0.423063	3.24793	2.57116	-2.23747	2.1837	0.905025
P27546_S617	0.843988	0.995292	0.937348	0.987518	0.915812	0.952266	0.799196	0.015212	0.344589	0.999799	0.987916	0.974786	-1.42635	-0.402525	-0.998138	0.519182	1.03104	-0.834272	-1.07418	4.78895	-2.10533	0.134476	-0.535597	-0.692238
P27546_S667	0.537456	0.220114	0.059778	0.117998	0.307489	0.990725	0.180809	0.0698799	0.498279	0.00734301	0.00194047	0.000218523	-4.55061	6.99381	-10.0577	-10.7757	7.81356	-1.2106	-8.16701	10.5987	-5.23664	-6.40202	7.94123	-10.9394
P27546_S760	0.720184	0.146617	0.0923282	0.723754	0.207289	0.928944	0.348547	0.0153368	0.182393	0.00285654	0.00643139	9.55876e-05	-2.35715	5.40828	-6.14138	-3.75386	7.76389	-2.13651	-4.24951	9.70269	-5.44275	-5.45248	4.77594	-8.95004
P27546_S785	0.963492	0.264439	0.266045	0.958765	0.192001	0.966917	0.161435	0.046092	0.464517	0.0368063	0.32735	0.00523646	-2.1862	9.28654	-9.26476	-1.63408	7.44616	-1.50963	-7.05195	9.71065	-4.5582	-6.48927	3.47156	-9.29215
P27546_S798	0.0166231	0.0893939	0.756919	0.510499	0.760196	0.999759	0.831805	0.714956	0.997773	0.992674	0.589071	0.729901	5.48231	3.82357	-1.36217	3.84254	2.63312	-0.227077	-2.26223	-2.86819	0.480228	-0.805044	-3.88715	-3.12896
P27546_T847	0.999734	0.00331482	0.725438	0.996135	0.0118691	0.157723	0.268677	0.00329185	0.201513	0.494158	0.0102412	0.0825117	0.135782	8.13771	1.62334	0.409803	8.06517	-4.51941	-2.48419	6.60639	-2.75694	-1.46203	4.33632	-2.82654
P27870_T185	0.0873765	0.0194171	0.0438784	0.259132	0.936627	0.942086	0.994852	0.970563	0.678318	0.997953	0.885808	0.16345	-5.24877	-7.26674	-6.16214	4.42322	-1.26401	-1.22241	0.749853	-1.37106	-3.581	0.193415	-0.800083	-2.615
P27870_Y844	0.999959	0.0614561	0.993682	0.995996	0.0011715	0.743459	0.914057	0.000820226	0.996795	0.988556	0.00643477	0.968328	0.137123	8.86407	-0.741079	-0.535589	15.1741	2.4952	-1.11108	11.2452	-0.349062	0.67119	10.143	-0.958458
P28028_S135	0.978259	0.559803	0.916383	0.756334	0.0278528	0.520366	0.310766	4.63243e-05	0.653265	0.952937	0.712571	0.997226	1.02215	3.52639	-1.66894	1.34782	4.90477	1.92741	-1.09854	5.74469	0.694124	-1.37306	2.86444	-0.514414
P28028_S316	0.608574	0.202932	0.148335	0.998071	0.059236	1	0.943516	0.976823	0.790336	0.970732	0.973928	0.503493	-2.08293	-3.62846	-4.00714	0.433182	7.80804	0.0107632	-1.22769	0.891092	-2.06972	-0.795597	-0.763632	-2.66235
P28028_S348	0.359871	0.121745	0.516019	0.659625	0.0475382	0.944347	0.755175	0.00300835	0.288078	0.782137	0.00323077	0.0692284	-4.50937	6.61578	-3.6835	-3.00625	8.31011	-1.40784	-1.47495	7.92472	-2.8569	-1.09034	6.1075	-3.42521
P28028_S714	0.182168	0.528984	0.151804	0.000235275	0.000296399	0.000182419	0.000185831	0.000444494	0.000557841	0.260511	0.190917	0.129452	5.02121	3.10016	5.31419	5.75976	5.57474	5.96907	8.82515	7.79848	7.54643	4.69513	5.24223	5.90156
P28352_S18	0.012884	0.00295315	0.0116611	1.09528e-05	1.00771e-06	2.66643e-06	3.23192e-05	1.32269e-05	1.85905e-05	0.262531	0.0194392	0.0517973	6.87352	8.81154	6.99789	11.8968	16.2655	14.3453	10.7283	12.0854	11.551	5.60469	10.8634	8.88395
P28574_S11	0.999316	0.744771	0.0103325	0.858735	0.826843	0.137024	0.247982	0.118023	0.0338628	0.616123	0.955051	0.431427	-0.308372	2.59729	11.1392	3.60472	3.92408	11.3986	6.3982	8.10017	10.873	-5.11249	-2.07639	6.53613
P28574_S2	0.999581	0.562685	0.992003	0.981942	0.253603	0.282708	0.0610949	0.99815	0.835537	0.996182	0.998281	0.676439	-0.213192	2.79967	-0.576277	-1.28727	-7.12726	-6.83161	8.63006	-0.475508	-2.36171	0.83584	-0.638456	-4.43074
P28656_S10	0.0303354	0.000664104	0.312943	0.98562	0.0179687	0.484555	0.616706	0.346653	0.968478	0.245036	0.704019	0.141159	5.75589	10.9029	3.01748	0.716539	8.33749	3.15298	-2.97406	4.24963	1.0639	-3.81319	2.02338	-4.56815
P28667_S101	0.707258	5.68803e-05	0.959002	0.999991	0.173602	0.959602	0.995626	0.170459	0.982227	0.588912	0.00017268	0.475353	1.98099	17.3696	-0.895136	-0.0642185	5.17371	-1.09092	0.487743	5.036	-0.789181	2.70074	17.0068	3.14033
P28667_S104	0.992299	0.000512814	0.0514456	0.1057	0.0100517	0.680654	0.926052	0.00428204	0.340533	0.786901	3.70011e-06	0.910404	0.553089	14.1677	-6.43827	-7.57038	12.4186	3.2127	-2.01353	16.713	5.93471	1.33617	19.549	-0.936291
P28667_S116	0.74172	0.990791	0.633907	0.927332	0.391733	0.57461	0.993121	0.26936	0.94789	0.687287	0.353565	0.471655	-1.99586	0.567211	-2.37586	-1.40154	3.8875	-3.06136	0.657396	4.96018	-1.33835	-1.80405	2.84144	-2.4383
P28667_S120	0.924042	0.999999	0.0379751	0.0861264	0.0438447	0.099058	0.0661579	0.00289392	0.00607193	0.300227	0.691429	0.828078	-2.44037	-0.0508957	13.4588	12.8199	14.9988	12.3685	4.54177	8.15347	7.22611	-8.07673	-4.73886	3.62831
P28667_S132	0.953967	0.969955	0.531747	0.406914	0.897321	0.42956	0.0323514	0.389479	0.0478142	0.179355	0.00349836	0.0234712	2.25835	1.93689	-6.18778	-5.22394	2.19341	-5.07367	-6.55645	3.14567	-6.03476	-4.03841	9.22329	6.60514
P28667_S135	0.968078	0.778413	0.890537	0.0324529	0.213916	0.13455	0.11325	0.998447	0.803587	0.366189	0.764234	0.943877	-1.18116	2.51044	1.86903	-4.91546	-3.02378	-3.49858	-5.04201	-0.305635	-1.73722	-5.59105	3.15399	1.77043
P28667_S162	0.266167	0.536577	0.785228	0.606641	0.898305	0.209928	0.818614	0.865363	0.999963	0.0117222	0.0783786	0.954306	3.36914	2.35418	-1.58832	-2.05787	-1.12061	-3.53394	-1.50631	-1.33021	-0.078476	12.7965	8.65286	1.53131
P28667_S165	0.136901	0.156184	0.307693	0.935711	0.891562	0.39615	0.486232	0.999851	0.894465	0.00228348	0.105563	0.050618	8.08728	7.77774	6.11354	2.193	-2.67895	-6.33261	7.92636	-0.386093	3.72608	5.1488	2.45855	2.93776
P28667_S36	0.999153	0.687478	0.831102	0.952322	0.999017	0.690766	0.543362	0.998175	0.712563	0.87362	0.0566983	0.0870889	-0.267557	-2.31372	-1.74709	0.911167	0.239679	-1.96122	-2.33748	-0.284143	1.82204	1.834	7.59758	6.85593
P28667_S48	0.899631	0.981826	0.918084	0.193921	0.992473	0.668325	0.0951416	0.319858	0.231157	0.443052	0.88235	0.140903	-4.49963	-2.4119	4.16034	-10.3467	-1.25668	-5.35564	-10.0499	6.76509	7.69063	-8.05052	3.73681	-12.6195
P28667_S71	0.965562	0.960865	0.907885	0.872276	0.873359	0.938465	0.0545395	0.0747913	0.0222235	0.78326	0.838068	1	-1.90258	1.99208	2.73911	2.44849	-2.4401	1.84736	4.72181	4.38556	5.69303	-5.02411	4.42907	-0.00919724
P28667_T122	0.986729	0.346117	0.767372	0.97754	0.999998	0.94938	0.654161	0.0348291	0.23482	0.503152	0.109986	0.011453	1.77856	9.6296	5.25769	-2.51033	0.116756	3.35879	4.05664	11.8847	7.1771	6.30968	11.4578	18.5625
P28667_T148	0.842574	0.904915	0.307616	0.896868	0.0530037	0.0040407	0.457543	0.0352886	0.039527	0.395414	0.00722312	0.00136535	-1.58146	-1.29177	3.6161	1.22747	5.59689	9.05044	-2.22155	4.96512	4.84817	2.82243	7.82992	10.2204
P28667_T170	0.522862	0.708044	0.574846	0.999816	0.801788	0.385902	1.28314e-05	2.10719e-06	0.000179388	0.0152389	0.00800503	0.0634088	6.88366	5.26195	6.4208	0.0588741	-0.68697	1.28248	3.59908	4.57119	2.51754	3.98913	4.47328	2.97621
P28667_T183	1	0.998678	0.0854978	0.847102	0.804601	0.829714	0.109471	0.998316	0.0217583	0.95961	0.983663	0.554733	0.0614071	-1.02993	19.3006	10.206	11.3275	10.6774	20.8299	-1.28553	29.9224	5.36777	3.89652	14.9568
P28667_T41	0.930711	0.0581004	0.137263	0.166901	0.190852	0.424795	0.289276	0.650629	0.698859	0.602116	0.0371129	0.978181	1.06514	5.5397	4.44662	3.94024	3.77476	2.70817	5.15371	3.173	2.94198	3.24656	8.70146	0.998718
P28667_T61	0.948203	0.127241	0.883914	0.647366	0.999728	0.627583	0.224163	0.281388	0.174658	0.999969	0.708413	0.914646	-1.48495	7.05765	-2.01878	-6.42999	-0.477707	-6.62013	-5.69857	-5.23079	-6.19522	-0.108843	-2.73923	1.62832
P28667_T85	0.255462	0.0604105	0.0507817	0.550805	5.24679e-05	3.70984e-05	0.00557814	9.39203e-05	6.40869e-05	0.000719265	1.44351e-06	1.31439e-06	6.60939	10.0117	10.4136	1.56285	11.0047	11.5318	7.15504	13.124	13.8275	7.47056	17.3774	17.5872
P28741_S689	0.828702	0.42145	0.376977	0.975264	0.00432763	0.399087	0.987029	0.724902	0.987715	0.633048	0.00132853	0.999764	-1.89584	3.59945	-3.81292	-0.494944	6.10673	2.01152	0.657297	2.11787	-0.645075	1.57137	7.84198	0.109037
P28867_S643	0.245934	0.00293013	0.960537	0.82356	0.0105746	0.979533	0.0413104	0.029708	0.104756	0.421983	0.0160396	0.00111591	5.67117	14.8549	1.33576	-1.60793	8.09541	0.714289	-6.29068	6.73708	-5.04658	-2.69325	6.7113	-10.4047
P28867_T505	0.998393	0.26901	0.999986	0.992534	0.000311191	0.998366	0.644088	0.00425606	0.698355	0.854748	0.113203	0.997459	0.599495	7.40337	-0.123863	0.438061	12.1832	-0.261894	-1.84233	7.78653	-1.69296	2.83105	9.33719	0.667925
P29352_S405	0.692129	0.471519	0.401733	0.914483	0.0856912	0.998795	0.974541	0.10775	0.251307	0.897993	0.999295	0.15075	-2.15068	2.93007	-3.20565	-1.28919	5.64035	-0.291878	-0.392832	-2.52304	-1.93455	1.79678	0.317526	6.2924
P29352_S452	0.711131	0.79804	0.66463	0.756673	0.702074	0.822246	0.411451	0.742045	0.183339	0.0669665	5.52753e-05	0.998305	-2.65461	2.25078	-2.86057	-2.09246	2.30405	-1.82073	-2.47182	-1.54179	-3.43125	3.52195	11.2389	-0.192503
P29352_S539	0.990396	0.140752	0.999991	0.590104	8.5885e-05	0.987971	0.934327	0.0570631	0.473777	0.422725	6.70552e-05	0.82098	-0.665144	5.56493	0.0648899	-1.35254	9.39555	-0.332581	-1.14572	6.10481	-2.96978	2.50167	14.4227	-1.34483
P29352_S543	0.189068	0.230015	0.622985	0.236464	0.0014493	0.565072	0.615977	0.882975	0.623966	0.999988	0.000347161	0.998683	4.05951	3.79564	2.22968	3.62207	10.4309	2.33006	-3.16551	1.8463	-3.12936	-0.0404987	9.48162	0.192556
P29352_S687	0.412155	0.727673	0.491033	0.67689	0.000402978	0.51967	0.608694	0.0141635	0.695944	0.968838	0.929902	0.664378	5.64923	3.61852	5.10317	-0.537319	-3.41536	-0.671124	-0.667072	-2.17783	-0.584606	-1.37492	1.84866	3.59619
P30276_S397	0.0554753	0.0281855	0.863936	0.13115	0.929585	0.903766	0.152044	0.0664994	0.0387566	0.00891209	0.0183709	0.0110385	6.13422	7.08472	1.51814	-2.04372	-0.48612	-0.547737	-1.64382	-2.0454	-2.30709	-7.00766	-6.14812	-6.74895
P30415_S1195	0.894382	0.517681	0.853295	0.573274	0.626851	0.113745	0.000487009	0.00402454	0.124016	0.992891	0.693797	0.854089	0.542818	-1.10803	0.619465	0.49918	0.462982	0.98605	2.76227	2.00261	1.00147	-0.513494	-2.14326	1.53816
P30415_S255	0.747331	0.0303115	0.921744	0.969781	4.98135e-05	0.635407	0.942595	0.164547	0.35364	0.724446	0.998684	0.874968	0.628389	-2.21056	-0.386921	0.0915813	-2.01855	-0.252939	0.229801	-0.974712	-0.731695	-1.93409	-0.275753	1.37235
P30415_S379	0.403371	0.980049	0.999062	0.93499	0.709815	0.542877	0.598642	0.557768	0.993251	0.796025	0.98746	0.045961	-3.47168	-0.796457	-0.28138	1.31212	2.441	3.11908	-2.52095	-2.66641	-0.514509	1.10834	0.389935	3.93564
P30415_S611	0.89971	0.909131	0.934377	0.999333	0.0582397	0.742773	0.355118	0.620892	0.949058	0.304785	0.0926883	0.965883	0.886562	0.853264	-0.754086	0.158041	4.08471	-1.34748	2.06252	1.45099	0.621105	2.52944	3.70549	-0.615471
P30415_S900	0.998793	0.675009	0.999285	0.0194537	0.990818	0.808647	0.948315	0.820457	0.999745	0.606412	0.716473	0.99991	0.409868	3.21049	0.34388	5.64282	-0.421747	-1.29778	-1.29478	-2.10809	-0.210518	-4.98031	-4.20415	-0.240604
P30415_S908	0.986938	0.0452665	0.00662552	0.919068	0.0058172	0.281875	0.428439	0.302307	0.00615252	0.304751	0.56196	0.0888445	-0.947006	-9.45562	-13.6049	-1.39247	-10.6179	-4.29952	-2.31635	-2.73666	-6.8903	-4.9055	-3.49972	-7.26397
P30415_S909	0.991673	0.0652426	0.0308037	0.929368	0.00909578	0.318904	0.431836	0.305461	0.00624751	0.256214	0.554349	0.104865	-0.947006	-10.1647	-11.9706	-1.39247	-10.3589	-4.29952	-2.31635	-2.73666	-6.90267	-5.20445	-3.49972	-6.88714
P30415_S911	0.994385	0.109757	0.0108679	0.99684	0.00554078	0.27371	0.170645	0.0794726	0.00165512	0.373432	0.616373	0.392487	-0.627319	-6.76035	-11.0487	-0.447903	-10.762	-4.37352	-2.48084	-3.06381	-6.2712	-5.98302	-4.33976	-5.83633
P30415_T253	0.354374	0.423944	0.997331	0.167707	0.121449	0.232681	0.203899	0.9193	0.92241	0.999927	0.757123	0.287605	1.70394	-1.55645	0.184155	0.835939	-0.919132	0.7491	1.30344	0.374298	0.368744	0.0818577	1.42583	2.77381
P30993_S318	0.781125	5.82462e-07	0.00111954	0.859148	0.257033	0.99805	0.88032	0.0106412	0.986143	0.811211	0.00814335	0.954274	0.448317	8.20252	2.95195	2.21125	5.69019	0.483261	1.17412	6.92883	-0.534292	1.63622	8.37535	-0.940392
P30993_S325	0.396828	0.415729	0.837066	0.741092	0.822521	0.916183	0.998517	0.996844	0.910323	0.97675	0.909689	0.00841863	-3.40911	-3.32686	-1.70303	2.20309	1.8612	1.37669	-0.379993	-0.490129	-1.5941	0.656284	1.078	7.40169
P30993_S328	0.0426708	0.974592	0.218682	3.11587e-05	0.95626	0.0349637	0.00126204	0.123513	0.0127649	0.996183	0.659464	0.0098167	2.86929	-0.357937	1.85524	3.57646	0.173979	1.19766	3.53924	1.47837	2.42483	-0.422121	2.29745	8.62915
P30993_S339	0.903311	0.758783	0.826169	0.519706	0.999824	0.0821568	0.0228126	0.0373947	0.0744955	0.380389	0.183542	0.00521943	1.25158	1.83422	1.58726	1.99298	0.107361	3.98793	3.18244	2.88016	2.4664	2.71779	3.62249	7.80858
P30993_S344	0.35811	0.245016	0.885925	0.0409306	0.0431487	0.63115	0.000339617	0.000905101	0.000854508	0.635449	0.132569	0.0850132	4.71396	5.52184	-1.93591	7.93192	7.84257	2.89838	9.45947	8.20336	8.2736	3.35484	6.93268	7.8065
P30993_S348	0.00787218	0.00266101	0.781625	0.999616	0.00414436	0.0241798	0.00126626	0.000145493	0.000557198	0.0452708	0.0241233	0.670056	9.16589	10.9526	1.89803	-0.183174	9.37009	6.85661	9.31937	12.7308	10.523	10.5499	12.0118	3.71583
P30993_T343	0.00869362	0.00577667	0.0443062	0.431903	0.958524	0.190734	0.965904	0.214937	0.99568	0.260269	0.51385	0.999689	10.8947	11.6795	7.96954	-5.02014	-1.54988	7.06302	-2.11774	9.9463	1.03557	7.77624	5.55055	0.358477
P30999_S252	0.983852	0.000610705	0.980828	0.68203	0.664621	0.0855466	0.819526	0.9573	0.973986	0.588569	0.801122	0.715596	0.484936	9.38293	0.514853	-1.56562	-1.60876	-3.905	-1.96255	-1.12178	-0.939491	1.95806	-1.37006	-1.61455
P30999_S899	0.96743	0.7372	0.538676	0.0033872	0.0012323	0.0733954	0.674475	0.600999	0.646267	0.998621	0.817391	0.999971	-1.09934	-2.50925	-3.3812	8.017	9.37902	4.46718	-2.37366	-2.6458	-2.47815	-0.437359	2.50733	0.11989
P31230_S107	0.488517	0.0118286	0.853384	0.655922	0.0518821	0.794349	0.912722	0.235849	0.984395	0.903695	0.194516	0.984456	-3.94087	11.3099	-2.12053	-2.91203	7.85083	-2.27913	1.56431	5.02326	-0.83939	-1.50694	4.9808	0.777369
P31230_S99	0.283227	1.69697e-05	0.246994	0.692563	0.00135669	0.953971	0.125912	0.00608773	0.348165	0.995493	0.93395	0.628902	1.23507	7.10935	-1.30231	-1.84818	10.0741	-0.850168	-3.48756	6.54146	-2.43711	-0.382669	-0.982222	-2.06017
P31266_S8	0.9996	0.0179804	0.821761	0.466506	0.110081	0.99565	0.408919	1	0.994139	0.999838	0.886856	0.441207	-0.199394	7.79471	1.71297	1.86288	3.22531	-0.274658	-3.33126	0.00807189	-0.504683	-0.115278	-1.11087	-2.43644
P31324_S83	1	0.00142311	0.79202	0.994644	0.155373	0.999827	0.99913	0.0409853	0.377709	0.940808	0.010694	0.923121	0.0139103	7.93564	-1.22154	0.701435	6.9565	-0.221394	0.209452	5.35259	-2.7401	1.14853	8.8711	-1.2668
P31324_S85	0.235505	0.00455747	0.0699605	0.939305	0.222905	0.736603	0.0722565	0.0773951	0.0501895	0.524439	0.00442275	0.802903	-2.71776	6.52478	-3.85896	-1.55936	5.86081	-2.84104	-3.60083	3.54131	-3.917	2.89605	10.3033	1.8513
P31651_S599	0.906355	0.674547	0.575656	1	5.53653e-05	0.942731	0.999933	0.148181	0.998078	0.981782	0.99779	0.916663	-3.40326	5.83529	-6.73757	0.00517083	14.663	-0.850752	-0.194618	8.49421	0.597025	-0.968113	0.470966	1.67952
P31750_S124	0.982954	0.403915	0.48433	0.00167492	0.300321	0.568161	0.0369774	0.955322	0.0305811	0.133468	0.999963	0.640967	0.99159	4.56329	4.11413	-3.81983	-1.23546	-0.868675	-1.73022	0.256266	1.79941	-5.48774	-0.0997868	-2.6392
P31750_S129	0.848853	0.359657	0.341558	0.0124786	0.9998	0.961131	0.985391	0.116491	0.00242211	0.79297	0.99634	0.51317	2.67638	5.80301	5.94408	-3.82845	-0.0726566	0.43693	0.214762	1.64019	3.49523	-4.00291	0.918774	-6.21935
P32067_S92	0.743831	0.787092	0.795829	0.790172	0.71345	0.0572342	0.804993	0.569946	0.212451	0.953728	0.827255	0.55867	-3.18349	-2.92596	-2.87218	-2.01278	-2.32507	-6.72125	-2.20204	3.25648	-5.29307	-1.31762	2.19738	-3.47623
P33174_S1224	0.307579	0.00201458	0.758963	0.874823	0.00721099	0.999018	0.947365	0.000513677	0.910485	0.681899	0.00136334	0.964355	-4.28957	13.021	-2.25943	-2.13531	13.2416	0.38876	-1.06374	13.8558	-1.29862	2.19148	11.7342	0.903507
P33174_S788	0.542498	0.999862	0.269437	0.422685	0.498146	0.32016	0.965422	0.997941	0.359276	0.922421	0.248633	0.31015	1.68672	-0.0863476	2.42143	4.55057	4.12857	5.20726	1.08335	-0.410343	4.11707	-0.903311	-2.97564	2.72445
P33174_S802	0.0700938	0.639391	0.481239	0.00913368	0.00301478	0.899497	0.668754	0.0795987	0.650554	0.414171	0.00507892	0.0523739	10.1235	4.12599	5.11729	11.3221	13.6101	1.74334	3.83844	9.54634	3.94646	3.5667	10.7546	6.92319
P33174_S811	0.644319	0.897222	0.828365	0.531213	0.57158	0.206582	0.986263	0.020088	0.586446	0.0140078	0.011821	0.01391	4.33009	2.50062	3.07998	-4.52678	-4.28823	-7.05311	-0.815212	-9.43563	-3.1827	-8.23716	-8.49389	-8.2477
P33174_S816	0.660012	0.925378	0.857509	0.522503	0.573089	0.270154	0.95597	0.00173875	0.587743	0.00174717	0.0120728	0.00807253	3.83394	2.00447	2.58383	-5.26999	-4.92512	-7.36035	-0.815212	-9.45265	-2.10472	-9.3434	-6.79421	-7.29222
P33174_T800	0.868706	0.999999	0.999182	0.00105965	0.000279897	0.999957	0.940342	0.996868	0.587253	0.999996	0.999358	0.84227	2.44155	0.0497093	-0.410055	11.42	13.8573	-0.0871544	-1.27123	0.454762	-2.93787	0.0498962	-0.282354	-1.96544
P33609_S192	0.96812	0.54473	0.759249	0.833655	0.109779	0.982101	0.960663	0.998894	0.766218	0.168263	0.995371	0.437772	-0.898125	2.76121	-1.98313	1.37456	4.32034	0.597399	-0.839634	-0.246365	-1.69632	2.78249	0.273611	-1.88554
P33609_S215	0.538913	0.441883	0.99145	0.245	0.00140616	0.998109	0.160571	0.000253422	0.628731	0.341671	0.421912	0.999967	-3.46719	3.93334	-0.707314	-3.77154	11.0545	-0.311338	-3.96323	12.9425	-2.04984	4.26674	3.8422	0.104378
P33611_S126	0.204148	0.000885929	0.320672	0.069484	4.03895e-05	0.0458247	0.0937523	0.000818254	0.0195251	0.914812	0.996989	0.999405	1.76793	5.20584	1.48745	2.0667	6.94121	2.27225	2.29398	5.44163	3.23004	-2.42223	-0.747618	0.433571
P33611_S147	0.796034	0.029051	0.418948	0.365793	0.000314981	0.699198	0.59561	0.999985	0.993036	0.994634	0.999991	0.999479	-2.06408	8.06908	-3.64601	1.91667	8.27776	1.21302	-2.70485	-0.0716133	-0.555616	0.489512	-0.0577545	0.223194
P33611_S152	0.999337	0.000437925	0.254653	1	0.999835	0.999972	0.476733	0.861532	0.196732	0.603229	0.974462	0.999782	-0.174572	10.4654	2.9626	0.00887107	0.175879	-0.096798	-2.87656	1.48909	-4.24384	2.8326	0.922501	0.183371
P33611_T127	0.429177	0.457378	0.997734	0.998047	0.999987	0.374255	0.0103723	0.61725	0.0201678	0.996906	0.999411	0.74831	5.61615	5.41608	0.633024	0.495569	0.0919075	4.96344	7.01688	2.00768	6.211	0.219954	-0.125931	-1.10826
P34022_S60	0.862545	1	0.889715	0.622236	0.0244714	0.994574	0.44567	0.882776	0.130146	0.930529	0.764282	1	-2.39713	0.00395393	-2.19443	2.83574	8.51086	0.555614	-2.04877	0.952808	-3.29695	1.01616	1.67183	0.00698472
P34022_T13	0.47548	0.00785419	0.919182	0.999757	0.296998	0.82755	0.550921	0.999613	0.248697	0.0105482	0.27983	0.730639	7.28618	22.0913	3.04667	0.529148	11.8235	-5.2945	-8.26065	0.602819	-12.3662	-15.3395	-6.90037	-3.68211
P35276_S10	0.784958	0.962811	0.0167214	0.946753	0.00345904	0.00639441	0.78019	0.000416274	0.562056	0.290998	0.196296	0.999895	2.01885	1.01685	8.57996	-1.00752	9.78365	8.84383	-1.27509	9.68805	-1.8077	3.30433	3.81949	0.110659
P35283_S20	0.885024	0.000250946	0.318207	0.402883	0.063857	0.357095	0.98041	0.452986	0.999249	0.854404	0.0830353	0.976495	0.676746	7.25314	-1.73301	2.71003	4.95435	2.87694	-0.9203	3.78734	0.303688	1.4186	5.06635	0.717028
P35293_S188	0.302538	0.818895	0.566924	0.982996	0.720908	0.995122	0.999999	0.966522	0.475366	0.499305	0.0384102	0.69173	-2.61507	-1.20501	-1.84749	-0.458265	1.35349	0.298468	0.0201378	-0.727348	-2.40622	2.08256	-4.82612	-1.58562
P35383_S329	0.187709	0.995624	0.465764	0.999933	0.906459	0.814096	0.663311	0.999988	0.979157	0.00694494	0.00153297	0.000964074	5.37915	0.537401	3.64117	-0.19455	2.33957	3.09308	3.78365	0.102657	1.25286	12.5712	16.0155	17.1743
P35383_T327	0.767564	0.912498	0.995777	0.995581	0.999747	0.99872	0.664387	0.127421	0.645743	0.622132	0.0223251	0.010257	2.61147	-1.74383	0.597334	0.654024	-0.250111	0.43063	2.84243	-6.20407	-2.92378	3.06413	9.36112	10.8059
P35486_S232	0.0384061	0.235762	0.765463	0.0368664	0.974861	0.986432	0.854096	0.56792	0.161432	0.0154717	0.0118649	0.00970524	-3.99968	2.46175	1.15375	-3.25781	-0.392494	-0.316414	1.73734	2.91281	5.16277	-4.03051	4.22989	4.38323
P35486_S293	0.948458	0.0169821	0.305166	0.824172	0.0910315	0.436243	0.898808	0.678714	0.992821	0.644916	0.00106379	0.0028356	0.806801	6.02909	2.85383	-0.818172	2.63817	-1.50727	-0.942587	1.55795	-0.365589	-1.62544	8.53583	7.34189
P35486_S300	1	0.861701	0.615129	0.405818	0.173986	0.509735	0.0172155	0.107892	0.464176	0.99985	0.00672859	0.0140121	-0.0169868	1.73179	-2.77923	2.82855	3.96384	2.47338	-6.06693	-4.05525	-2.33662	-0.147268	9.51774	8.36754
P35550_S130	0.99962	0.990436	0.832889	0.424943	0.900205	0.0285224	0.0313608	0.146907	0.000906243	0.0229604	0.000200936	4.4861e-06	-0.0826454	-0.245426	0.702778	0.810545	-0.344477	1.81444	2.00332	1.38005	3.64939	1.78861	3.80351	6.3501
P35564_S582	0.0156741	0.118261	0.128618	0.0198482	0.611704	0.936584	0.647131	0.607772	0.18033	0.835075	0.999782	0.978034	3.22853	2.06844	2.0205	1.86002	0.604176	0.276772	0.569492	-0.603016	-1.09089	-3.29461	-0.323841	1.54383
P35564_T561	0.999907	0.982738	0.912576	0.0424624	0.00581616	0.0414637	0.999973	0.990079	0.905403	0.109639	0.402402	0.833318	0.576807	-3.35862	6.04718	-13.1671	-19.0985	-13.2345	0.29874	2.17772	4.89562	-18.3437	-11.4943	-5.83924
P35689_S341	0.902448	0.13365	0.788528	0.0749239	0.999462	0.0741605	0.960471	0.946069	0.896103	0.959844	1	0.884587	-0.55126	-2.03499	0.758617	1.29293	-0.0494099	1.29615	0.384455	-0.430542	0.551981	-0.89212	-0.0119591	1.32755
P35689_S384	0.582542	0.999785	0.0716447	0.761934	0.75722	0.0188091	0.264803	0.579097	0.138059	0.91493	0.797092	0.527255	0.992176	0.0621624	2.23343	0.545025	-0.549957	2.16385	1.02047	0.671989	1.26717	-1.33056	1.89548	2.91679
P35689_S571	0.938887	0.93607	0.874875	0.0372384	0.378763	0.0396595	0.686845	0.992011	0.577677	0.63887	0.701857	0.452739	2.30502	-2.34404	-3.03764	-9.06713	-4.54207	-8.94729	1.94012	0.478352	-2.27782	-3.67185	-3.32895	-4.72083
P35831_S434	0.987081	0.98979	0.0138309	0.0581967	0.547817	0.0290262	0.408278	0.0132128	0.610687	0.669701	0.568504	0.991952	0.29553	0.272507	-3.74599	-1.73683	-0.770296	-2.01601	-0.511312	1.29714	-0.391211	-3.37311	3.90328	-0.811558
P35831_S550	1	0.289856	0.98287	0.996568	0.000190465	0.333164	0.797859	0.138065	0.71394	0.805214	0.00055756	0.966284	0.010479	6.11603	-1.14294	0.378183	14.68	3.30654	-2.71646	7.36429	-3.18741	1.5691	12.0563	0.79702
P35831_S555	0.925532	0.347487	0.995577	0.7974	0.00480159	0.999656	0.974517	0.415437	0.966679	0.0507938	9.01646e-05	0.918274	-1.74385	5.07896	0.645279	-2.00753	10.8909	0.210169	-1.57809	6.21394	-1.73593	3.88765	10.8926	0.771917
P35831_S588	0.588036	0.836103	0.765305	0.443446	0.87446	0.500112	0.0554134	0.0510388	0.0396297	0.980625	0.716921	0.851686	-4.68614	3.01566	-3.52807	-4.20712	-2.00524	-3.9103	-2.71164	-2.76222	-2.91846	-1.63237	4.63814	-3.48264
P35831_S670	0.997253	0.210108	0.501379	0.0558991	0.0215769	0.63134	0.385034	0.800982	0.927201	0.352954	0.580675	0.860307	-0.800076	-9.02791	-6.06038	-9.30445	-11.3456	-3.64034	-4.72893	-2.53471	-1.69127	7.2601	5.38907	3.21295
P35831_S734	0.617093	0.993341	0.998978	0.999964	0.987831	0.486365	0.528818	0.0294989	0.121381	0.999839	0.854579	0.638467	-4.20475	0.876839	0.465572	-0.167744	-1.18358	-5.50486	0.609455	1.55025	1.11412	0.30162	3.22411	-4.89996
P35831_S748	0.445278	0.891903	0.57869	0.998223	0.0208529	0.186888	0.332981	1.26365e-05	0.999763	0.138741	5.34813e-05	0.13544	-2.27259	-1.02299	-1.90691	-0.134558	3.10114	1.82864	0.926577	5.94101	-0.0431728	-1.56537	6.0668	-1.57632
P35951_S856	0.532858	0.989049	0.453098	0.890076	0.903825	0.993015	0.916518	0.999344	0.998051	0.996307	0.999652	0.00505215	-2.13612	0.47064	-2.36951	-1.24237	1.17904	-0.462116	1.29984	-0.242268	-0.349155	0.337017	0.152489	7.80036
P35969_S1205	0.963598	1	0.999866	0.979166	0.937257	0.921359	0.0145263	0.146438	0.847264	0.999444	0.965949	0.999132	2.07336	0.0326023	-0.308802	-1.7019	2.53102	2.75547	-10.6289	-6.31745	2.10373	-0.692457	2.82227	0.804197
P35969_S1207	0.99991	0.130282	0.214169	0.957345	0.992004	0.608756	0.671857	0.0601218	0.14788	0.419335	0.000153282	2.36216e-05	-0.233131	9.6108	8.22692	-1.87415	1.04258	4.75275	3.60235	9.62494	7.61837	-1.18795	6.08603	7.84822
P35969_S978	0.999001	0.938035	0.777909	0.959203	0.966975	0.543851	0.0510713	0.683611	0.561099	0.0676564	0.00944547	0.00486648	0.262123	1.09155	-1.82438	1.50509	-1.39496	-4.23995	-6.2359	-2.20795	-2.63776	7.0496	10.454	11.6982
P35979_S38	0.131439	0.241542	0.0106144	0.137716	0.523864	0.731705	0.288002	0.398771	0.704615	0.998129	0.0390723	0.673496	-5.18078	4.25894	-8.9381	-6.96855	3.9769	-2.92258	-5.65309	4.87294	-3.19078	-0.540405	10.7873	-3.66155
P35980_S130	0.917879	0.00791846	0.96726	0.398308	0.0190988	0.678028	0.941808	0.998342	0.605113	0.331228	0.993159	0.85553	-1.13901	8.19719	-0.81201	-2.84587	6.65651	-1.94413	-1.16898	0.340601	-2.65936	4.92101	0.709612	2.14486
P36552_S101	0.973983	0.991974	0.992895	0.73706	0.53347	0.991849	0.74957	0.99985	0.336884	0.940165	0.999341	0.0941736	0.877541	-0.583408	-0.559601	2.37062	-3.21572	0.640705	0.858046	-0.0618916	1.53797	-0.90542	0.191532	4.4246
P36916_S319	0.999995	0.331041	0.951899	0.919796	0.755634	0.988028	0.846527	0.0730134	0.576818	0.422984	0.910788	0.959574	0.0490093	3.72603	1.06398	1.06563	-1.68819	-0.538816	1.39675	5.03709	-2.26563	2.71648	1.10262	0.821444
P36916_S32	0.55331	0.788736	0.514585	0.0843582	0.986632	0.962953	0.01487	0.769076	0.912701	0.699258	0.976966	0.787168	3.67529	-2.51711	-3.86876	7.49964	-0.875137	1.25281	8.9877	-2.13678	1.42982	2.94019	1.0675	-2.50149
P36916_S324	0.996453	0.818034	0.993392	0.999941	0.00262598	0.890069	0.458884	0.0727141	0.232852	0.00226224	0.00616202	0.0444252	-0.586672	2.44212	-0.724724	0.102001	10.5132	1.36477	-2.076	3.95526	-2.82306	4.42223	3.76107	2.59279
P36916_S33	0.712355	0.91917	0.969361	0.0291289	0.838841	0.0923537	0.0819929	0.99225	0.91774	0.00908252	0.763034	0.0444478	4.34429	-2.54608	-1.78341	5.72578	-1.32452	-4.41475	6.22907	-0.598356	-1.38739	4.22235	-0.930012	-3.11012
P36916_S51	0.999993	0.971976	0.429563	0.0630478	0.0152451	0.0892871	0.0663556	0.261748	0.152769	0.521407	0.924885	0.832482	-0.0189819	0.311569	-1.16484	-1.16306	-1.5567	-1.06875	-1.11205	-0.74346	-0.891983	-5.17086	-2.23238	-3.07032
P36916_T48	0.189715	0.128888	0.999874	0.0203742	0.000673468	0.00993052	0.00552577	0.00222144	0.112802	0.495068	0.0118843	0.184988	12.0048	13.5033	0.365654	7.24587	12.6642	8.26513	9.16823	10.6153	4.95789	2.51738	7.28015	3.88098
P36916_T50	0.00506125	0.00103859	0.334539	0.0340889	5.50773e-05	0.0567182	0.0725552	0.0264821	0.458949	0.97205	0.301697	0.998212	7.20875	9.23692	2.65224	1.93377	5.31978	1.73172	5.8505	7.28429	3.06889	1.31257	5.81648	0.511471
P37913_S102	0.999955	0.562181	1	0.608043	0.506252	0.49025	0.776645	0.274906	0.97645	0.0830616	0.999986	0.952309	-0.141209	3.90166	-0.0242596	2.20237	2.52709	-2.58022	-3.13882	6.45981	-1.32112	2.99981	0.0351009	-0.547016
P37913_S49	0.254578	0.000418366	0.816851	0.844754	0.948861	0.399625	0.540041	0.800434	0.70236	0.00892857	0.965458	0.999137	2.5083	8.91804	1.0842	-1.81534	-1.18093	-3.69473	-4.50743	-2.95754	-3.55817	7.72419	-0.796326	-0.225325
P37913_S65	0.0879531	0.05433	0.0534171	0.000139436	3.13477e-05	0.00118349	0.353535	0.141599	0.195688	0.232131	0.994093	0.994257	8.96457	10.056	10.0944	7.74874	9.49544	5.6967	5.87851	8.19184	7.40643	-8.56838	-1.01956	-1.00981
P37913_S85	0.999999	0.169028	0.946629	0.99975	0.00438889	0.339193	0.378386	0.0146673	0.743261	0.524258	0.0866798	0.475406	-0.0412045	6.93495	1.60501	-0.198027	11.5785	4.13547	-4.27731	10.2412	-2.5503	2.89025	5.74061	3.08003
P37913_S906	0.667093	0.0331866	0.110825	0.782565	0.999532	0.962475	0.701904	0.997566	0.997807	0.99999	0.9258	0.999026	4.07456	12.2976	9.2813	-7.03896	-0.791891	-3.53934	-7.68723	-1.2977	-1.25288	-0.116007	-2.3929	-0.532526
P37913_T193	0.04543	0.664826	0.38441	0.955984	0.316792	0.855467	0.0467439	0.367028	0.46948	0.659706	0.626082	0.503538	-11.6784	4.14986	-6.0595	-2.49943	9.21704	3.94011	-9.26697	4.94952	-4.3355	-5.92169	6.22498	-7.35577
P37913_T77	0.0075243	0.00250994	0.0267571	0.042381	0.0131047	0.0996393	0.00115271	5.82146e-05	0.00226615	0.282211	0.634617	0.99998	13.628	16.3081	10.7965	10.5637	13.3	8.63443	4.17914	6.3826	3.76855	-4.82059	3.009	0.0919647
P39428_S60	0.535389	0.293813	0.000993559	2.65735e-05	3.80891e-05	5.12507e-07	4.03318e-05	0.000163967	1.207e-05	0.47845	0.217399	0.104971	2.03789	2.79903	9.27993	6.10898	5.82095	10.1962	12.0746	9.96593	14.1844	3.86595	5.52459	6.88433
P39428_S63	0.536618	0.0938709	0.000403781	3.18666e-05	3.07591e-05	2.45313e-07	0.00364761	0.0245006	0.000947651	0.94539	0.452805	0.340323	1.32496	2.62124	6.89328	4.35498	4.37569	8.08978	9.65174	6.90034	11.885	1.45763	4.15685	4.81198
P39689_S78	0.00264044	0.000300867	0.00363435	0.00130296	9.42798e-05	0.902023	0.00327638	0.0580896	1.28736e-05	0.602313	0.998939	0.884544	-2.07259	-2.86336	-1.96976	-2.2599	-3.29185	-0.251701	1.45366	0.851227	3.19406	-3.35925	-0.368835	1.9114
P40124_S307	0.998324	8.30168e-06	0.617469	0.323961	3.07145e-06	0.100475	0.898032	0.0159242	0.872478	0.980172	0.00389713	0.991128	-0.23407	17.6708	1.78926	2.1	16.0437	-3.09287	-2.1552	12.5956	-2.35524	0.936251	12.6999	-0.708759
P40124_S309	0.999222	0.233951	0.999981	0.620148	9.8468e-05	0.932164	0.44595	0.563882	0.250608	0.990731	0.928468	0.940563	-0.462746	7.68087	-0.134943	-1.7962	12.7764	-0.854082	-3.57979	-3.06767	-4.65977	0.749022	-1.54908	-1.44546
P40124_S34	0.114225	0.96193	0.0882259	0.0116052	0.638082	0.0104265	0.00309517	0.792066	0.414747	5.26745e-05	0.636166	0.107266	-5.85997	1.06989	-6.27098	-3.5253	0.998312	-3.59304	-11.772	-2.04439	-3.60009	-11.0686	-1.39595	-3.06185
P40201_S1094	0.766273	0.00507244	0.967435	0.969955	0.100662	0.860205	0.950659	0.360815	0.999995	0.458279	5.06152e-05	0.499162	-1.46448	-7.38546	-0.67741	0.787334	-4.85517	1.40441	0.802084	-2.67465	-0.0365906	-1.45784	-9.14054	-1.3828
P40201_S1096	0.684268	0.00363842	0.951528	0.960929	0.0910085	0.824824	0.950659	0.360815	0.999995	0.118183	6.95215e-05	0.52906	-1.46448	-6.75349	-0.67741	0.787334	-4.53595	1.40441	0.802084	-2.67465	-0.0365906	-2.54741	-9.10459	-1.3828
P40201_S1678	0.000102819	8.74444e-05	0.00173836	0.214539	0.00591443	0.0737394	0.0389935	0.0305785	0.0734331	0.738571	0.105029	0.0494709	3.813	3.89873	2.53523	2.85613	6.35338	3.87406	6.54577	6.88424	5.67484	-1.57504	4.0985	4.91571
P40201_S1690	0.0062003	0.00121222	0.0771815	0.20121	0.320625	0.610642	0.999652	0.958175	0.667835	0.491658	0.999312	0.983498	5.0978	6.60195	3.0986	-3.23461	2.70832	1.84608	-0.148584	-0.762535	1.78482	3.01657	-0.246933	0.725754
P40694_S796	0.807536	0.855176	0.97702	0.254548	0.0751805	0.00900685	0.710035	0.999981	0.983143	0.534795	0.922091	0.745225	-3.69743	3.27901	1.64783	4.09173	-5.8772	-9.01316	-2.55737	-0.0866566	-0.847433	-4.68672	-2.08814	-3.41022
P40694_S800	0.989915	0.897847	0.983176	0.722131	0.249731	0.948228	1	0.168259	0.99513	0.000191275	0.99933	0.000228239	-1.37131	3.15858	-1.63682	1.77832	3.43134	-0.897253	-0.0243969	9.42078	0.942457	-9.93758	0.147903	-9.69424
P41183_S331	0.560525	0.107365	0.908139	0.170066	0.999726	0.926402	0.94605	0.850366	0.972257	0.916601	0.990863	0.392633	1.24008	2.44535	-0.609091	4.43561	0.169247	1.15937	-1.19319	1.7712	-0.938612	0.920189	0.417692	-2.41945
P41183_S334	0.997973	0.013336	0.0314315	0.997497	0.512129	0.323443	0.0149247	0.683582	0.011276	0.00167113	0.000795814	0.000771574	0.148003	-3.5467	-3.00848	0.629885	-4.85443	-6.20765	-8.72871	-2.41327	-9.18304	-10.6653	-11.9229	-11.9774
P41183_S344	0.774506	0.969869	0.977684	0.183088	0.935851	0.99553	0.999971	0.999466	0.47038	0.219425	0.0201508	0.00594343	2.78694	-1.27447	1.14606	6.76375	-1.71892	0.675133	0.0898495	0.238447	-3.2589	-3.35638	-6.04898	-7.51892
P41183_S362	0.818741	0.695132	0.0809133	0.460695	0.185681	0.91341	0.753894	0.0216976	0.0857685	0.901885	0.0437499	0.0255676	-2.5041	3.17842	-8.20952	3.34121	4.92127	-1.40738	-2.1335	8.1171	-6.01715	-1.19148	-5.77885	-6.45668
P41183_S367	0.939615	0.621871	0.443874	0.547044	0.284071	0.984108	0.0423039	0.0243318	0.00391153	0.999254	0.415323	0.559773	-1.9778	4.33327	-5.49713	4.92445	6.96456	-1.25761	-5.5027	6.1636	-8.51294	0.298595	-3.91697	-3.24484
P41234_S1327	0.497006	0.97258	0.807905	0.999999	0.0333092	0.263829	0.668629	0.0292298	0.00914811	0.0783204	0.0116572	0.00985194	5.31049	1.53759	3.23867	-0.00876999	-2.52113	-1.44413	0.618484	-1.92016	-2.38519	-7.63027	-11.2934	-11.6352
P41234_S1331	0.494769	0.9915	0.844149	0.999999	0.0333092	0.263829	0.668629	0.0292298	0.00914811	0.0200239	0.00494019	0.0112576	4.6702	0.897301	2.59838	-0.00876999	-2.52113	-1.44413	0.618484	-1.92016	-2.38519	-8.94706	-11.4544	-9.94854
P41234_T2411	0.0708279	0.980028	0.998986	0.33819	0.999772	0.999998	0.753215	0.930934	0.989953	0.243601	0.197284	0.413095	3.56859	0.458813	-0.166359	3.77451	-0.174829	-0.0327473	2.18875	-1.29972	-0.654663	-3.57327	-3.84793	-2.83357
P42128_S199	0.0177502	4.77329e-05	0.137631	0.999999	0.00338394	0.775743	0.192372	0.029328	0.124855	0.0243055	0.00591663	0.0160956	6.8593	16.9198	4.30906	0.0262432	10.0951	1.83938	-3.74758	5.99955	-4.27286	-5.64584	7.28273	-6.1076
P42128_S209	0.00227296	7.12414e-06	0.0201902	0.999999	0.00343894	0.775755	0.191297	0.049747	0.124034	0.0173109	0.000647842	0.00173153	8.19041	18.3723	5.64016	0.0262432	10.0693	1.83938	-3.74758	5.35595	-4.27286	-4.15159	7.0757	-6.1076
P42128_S225	0.951692	8.12181e-05	0.189461	0.727994	0.000284793	0.298256	0.726451	0.000102089	0.817582	0.999091	0.020017	0.986382	0.810263	14.1108	-3.50099	-1.73602	12.6187	-3.15508	-1.37431	11.4957	-1.14455	-0.315046	9.16697	-0.789093
P42128_S229	0.321489	7.27763e-05	0.950386	0.828754	0.0222117	0.952804	0.147431	0.00299311	0.734519	0.935246	0.000849182	0.0211878	2.96276	14.7872	-0.844673	-3.4852	15.4936	2.11274	-6.10234	13.4508	-2.59798	-1.00769	11.2937	-6.63596
P42128_S243	0.467945	0.000284238	0.98665	0.988393	0.00227235	0.245132	0.377259	0.00529952	0.658825	0.462849	0.000529828	0.201493	3.39247	16.9662	-0.735424	-1.07282	19.0948	7.01251	-5.27759	15.0633	-3.61386	-2.72689	12.3916	-3.92009
P42128_S281	0.996205	0.506178	0.999817	0.847587	0.000988509	0.863001	0.999996	0.245339	0.999884	0.426865	0.0911362	0.896294	-0.522909	3.52861	0.189196	-1.45066	11.3711	-1.38843	-0.0576763	5.4819	-0.177774	3.39751	5.87361	1.46942
P42128_S285	0.749039	0.910661	0.766599	0.955606	2.4759e-05	0.423203	0.996083	0.6004	0.923715	0.902602	0.0459701	0.963095	-2.1382	1.38937	-2.06798	-0.610834	12.8796	1.95206	0.572647	3.36754	-1.62739	0.998693	4.80568	-0.695923
P42128_S402	0.557183	0.0187266	0.186082	0.121587	0.861515	0.82852	0.663683	0.915196	0.169023	0.564088	0.0124165	0.993382	-2.2362	6.45577	-3.73476	3.15041	0.95529	1.04409	1.48453	-0.819458	-2.97635	3.29581	10.3604	0.63711
P42128_S406	0.999136	7.70824e-05	0.662942	0.901239	0.771094	0.891744	0.861529	0.0201235	0.991958	0.389894	0.000347926	0.999844	-0.177675	12.4304	-1.586	-2.19114	3.10951	-2.27138	1.34846	6.67392	0.479753	3.42259	15.0396	0.149591
P42128_S414	0.836087	0.000420706	1	0.919119	0.250632	0.992279	0.331984	0.55415	0.350581	0.987593	0.000395085	0.618486	-1.55689	13.414	-0.00742913	-1.86827	6.03938	0.809929	-4.0867	3.05796	-3.98638	0.467424	10.5529	-1.80691
P42128_S427	0.000472209	3.61391e-06	0.124591	0.37639	0.00935053	0.872887	0.153582	0.000524369	0.903366	0.808052	0.000115744	0.151081	8.6133	16.7093	-3.10487	-4.48323	11.6047	-1.96926	5.29324	15.3695	-1.48822	-1.47979	14.2903	-3.99584
P42128_S431	0.00244132	5.28614e-05	0.0967423	0.915966	0.00196637	0.772078	0.0194794	0.00087488	0.476644	0.630379	0.363888	0.991996	5.36321	9.31078	2.64788	0.404175	3.61558	0.609282	1.84179	3.07092	0.714502	-2.63009	3.7467	0.595375
P42128_S454	0.847281	0.624571	0.999404	0.0223407	0.0526901	0.00565008	0.909226	0.947319	0.212937	0.511489	0.041449	0.980467	-2.05801	3.12791	0.292219	-3.78603	-3.16785	-4.84124	-0.92588	-0.754581	-3.03662	3.53873	8.19818	-0.9266
P42128_S458	0.998149	0.506359	0.999997	0.997904	0.758739	0.59055	0.924496	0.938986	0.211186	0.911473	0.0275535	0.973813	0.483963	4.16016	-0.0549927	0.190151	1.07131	1.40019	-0.937052	-0.865076	-3.30678	1.30608	7.25632	-0.835636
P42128_S87	0.0842135	0.291802	0.00356426	0.028573	0.0317152	0.026392	0.195323	0.942547	0.27978	0.841954	0.399376	0.0949424	2.49521	1.69281	4.59411	3.12778	3.06232	3.17781	4.09991	-1.02155	3.59786	1.43376	2.89735	4.78388
P42128_T231	0.342019	0.00275115	0.992746	0.988144	0.969316	0.999994	0.567207	0.867088	0.999927	0.853408	0.230664	0.970485	3.28962	9.96536	0.491022	0.673862	0.939936	-0.0514011	-2.60821	1.49603	0.111593	1.6172	4.2611	0.883516
P42128_T422	0.0133789	7.28564e-05	0.550781	0.683843	0.00493264	0.769409	0.587183	0.00114132	0.19103	0.678468	0.000464691	0.214609	7.2838	16.1012	-2.39106	-2.58284	11.3268	-2.22199	1.78489	8.53859	-3.07899	-1.7091	10.6696	-3.24121
P42225_S727	0.97555	0.995497	0.56333	0.586588	0.0962311	0.73325	0.980684	0.0970518	0.771695	0.99992	0.996383	0.647672	-0.604059	0.337132	-1.99012	-2.88131	6.05982	-2.29769	0.93532	6.80462	2.40598	0.128723	-0.462221	-2.6078
P42230_S779	0.482793	0.0108846	0.481819	0.941992	0.0248236	0.979311	0.59902	0.00777274	0.745297	0.999978	0.0477666	0.910119	-3.83035	11.0745	-3.83517	-1.64014	10.9104	-1.13269	-2.91301	10.4323	-2.31269	-0.0859547	7.25513	-1.47389
P42567_S324	0.976986	0.630554	0.865512	0.874197	0.0737815	0.877252	0.695832	2.01299e-05	0.570574	0.999937	0.0922336	0.40176	-1.2492	3.82638	-2.41037	-2.06225	8.04614	2.04199	1.15417	11.418	-1.3883	0.121897	6.2146	-3.72445
P42567_S798	0.692275	0.0976792	0.828201	0.99847	0.877537	0.0741061	0.999537	0.419066	0.726761	0.851259	0.691104	0.234226	0.781189	1.91471	-0.598757	-0.152119	-0.713675	-2.81176	-0.325014	4.97687	3.22153	2.14733	2.98145	-5.59301
P42567_S816	0.95113	0.882179	0.835742	0.979591	0.0358092	0.939898	0.814795	0.843703	0.999738	0.887833	0.999999	0.3236	1.01402	-1.4166	-1.62277	0.477608	4.29189	-0.704086	-2.26961	2.11216	0.225733	-1.42921	0.0283222	-3.66897
P42567_T664	0.769922	0.126607	0.730851	0.677161	0.0761525	0.441455	0.0844129	0.822295	0.117157	0.164178	0.713377	0.999972	1.20667	3.16497	1.29782	-1.40902	3.58927	-1.94831	-3.04415	0.93045	-2.79374	4.63717	2.11592	-0.0815811
P42567_T779	0.48586	0.920484	0.623029	0.726454	0.00061384	0.314107	0.797911	3.12879e-05	0.782418	0.812279	0.665956	0.939064	-3.5933	1.51341	-2.98505	1.85171	12.0207	3.28355	-0.828514	9.34501	0.856094	-1.78772	-2.34081	-1.14471
P42859_S398	0.831553	0.000266442	0.747681	0.835566	0.000897915	0.999168	0.956067	0.0794137	0.985684	0.996409	9.40104e-05	0.995443	1.518	13.7991	1.81516	1.46876	11.3141	-0.226141	-1.44274	8.24316	-0.970348	-0.340483	14.3524	0.369097
P42859_S409	0.436231	0.00340587	0.868825	0.282806	0.989971	0.307204	0.000630237	3.56406e-05	3.94975e-06	0.705179	0.995668	0.999994	-1.86745	6.1824	0.897621	-4.1546	-0.638737	-4.01498	-2.13549	3.18689	-4.26947	1.92127	0.396267	-0.0447197
P42859_S411	0.961404	0.000167462	0.554149	0.926122	8.30268e-06	0.0216986	0.0836286	1.79015e-05	0.528048	0.98754	0.000895397	0.981298	-0.789434	13.497	-2.23783	-0.773228	15.6121	4.82376	-3.13658	12.2891	-1.55726	0.778	15.5676	0.895853
P43274_S2	0.565891	0.668494	0.497522	0.894478	0.881537	0.614349	0.779731	0.874714	0.00932299	0.219031	0.995576	0.972776	8.4234	7.26707	9.22158	-0.256557	0.268576	0.459309	-0.298018	0.23476	1.39222	-8.60421	0.909052	1.70201
P43274_S36	0.0731747	0.0508773	0.0103363	0.351614	0.250183	0.905049	0.293265	0.00203034	0.624464	0.144742	8.49098e-05	0.99988	-7.31173	7.95387	-10.8743	-7.98923	9.20636	-3.02704	-4.77038	14.1778	-3.06962	4.11569	15.1646	-0.113379
P43274_T18	0.998168	0.0104633	0.106646	0.999999	0.187166	0.971935	0.990753	0.995844	0.999821	0.134906	0.738787	0.995736	-0.180113	4.66447	-2.85687	-0.0221271	3.41789	0.648056	0.663198	-0.50495	-0.175676	-6.96636	2.86782	-0.623558
P43274_T4	0.387557	0.13116	0.420246	0.999015	0.0321878	0.987558	0.991456	0.986244	0.0637662	0.525877	0.988813	0.785306	7.40497	11.031	7.09843	-0.262556	6.76933	0.620373	0.205124	0.241676	2.19407	-7.62635	-1.6771	-5.07226
P43275_S2	0.118304	0.357395	0.228505	0.263623	0.163998	0.987497	0.00187697	0.0431883	0.898206	0.0140413	0.46447	0.0135212	-7.25761	4.9238	-5.91059	-5.02148	5.91197	-0.810184	-13.1461	7.5335	-1.57133	-12.7193	4.71576	-12.8071
P43276_S18	0.631019	0.994962	0.87451	0.833434	0.86615	0.963802	0.0414346	0.000755051	0.284602	0.199583	0.684292	0.898415	0.607727	-0.117592	-0.372513	-0.436268	-0.398541	-0.243084	1.05604	-2.0948	0.614597	-8.90795	-4.54013	-2.77547
P43276_T9	6.65055e-05	0.0329533	0.000638807	0.911702	0.984017	0.954305	0.965578	0.908517	0.575029	0.75934	0.807866	0.836141	27.4743	10.318	19.9912	4.79048	-2.58043	-3.74587	-2.39229	-3.43554	-6.86908	-4.38519	3.96581	3.70508
P43277_S37	0.0125329	0.198303	0.0193456	0.72052	0.382491	0.996916	0.729061	0.072503	0.938959	0.748469	6.38799e-06	0.338354	-10.3741	5.45695	-9.57359	-4.53207	7.26193	0.855085	-4.69082	13.1794	-2.54578	-1.19328	15.0596	-2.13029
P43277_T18	0.1591	0.000117893	0.0202044	0.592336	0.00186073	0.589988	0.971489	0.00943955	0.645098	0.0653267	0.396274	0.637844	2.12251	7.69082	-3.44201	-1.37309	6.14178	1.37757	0.331043	3.40531	0.920139	-7.68505	4.26252	-3.08736
P43277_T4	0.386018	0.517948	0.83825	0.57788	0.99809	0.213167	0.741481	0.262644	0.999656	0.978117	0.0720017	0.0574747	10.6357	8.96766	5.22305	-5.02946	0.650494	8.25436	4.82255	9.44691	-0.452179	1.73489	13.0166	13.7222
P43346_S11	0.12584	0.23285	0.977186	0.0128762	0.529604	0.467248	0.00678449	0.88898	0.424016	0.329739	0.784776	0.736945	-1.4739	-1.21291	-0.230379	-2.20299	-0.738688	-0.801147	-2.75415	0.419018	-0.946651	-7.23955	-3.73377	-4.09359
P43346_S13	0.974541	0.952487	0.988007	0.00834631	0.0801104	0.00584554	0.535147	0.791423	0.978278	0.802558	0.563593	0.383576	-2.98468	-3.73338	-2.29539	-16.1029	-10.2025	-17.1076	-9.07526	-6.03235	-2.54443	-5.19622	-7.70908	-9.74666
P43346_S74	0.705708	0.0574335	0.726021	0.6656	0.078228	0.805514	0.904359	0.000133208	0.165016	0.00429008	2.44929e-05	0.953393	-4.29472	12.245	-4.14861	-4.40229	10.9421	3.41228	1.29786	16.3366	4.53411	5.7655	12.1465	-0.585512
P45481_S1077	0.985965	0.509107	0.279048	0.545621	0.0622953	0.0485979	0.958394	0.340456	0.991192	0.233015	0.53644	0.90857	-0.236444	-1.01627	1.37692	0.398348	-0.88159	0.932573	-0.410206	-1.49531	0.238018	-2.66557	-1.77235	0.841391
P45481_S2064	0.88239	0.647982	0.452106	0.0223192	0.983218	0.0323145	0.999333	0.992411	0.999985	0.544056	0.760681	0.995597	-1.34742	2.20018	-2.86964	-4.89973	0.463089	-4.55144	-0.300943	-0.683613	0.0854263	2.34951	1.68132	-0.384911
P46061_S430	0.995801	0.138955	0.92554	0.920266	0.48945	0.721467	0.759876	0.0086461	0.935582	0.512384	0.676945	0.9983	-0.458155	5.10165	-1.26012	-2.40814	5.68516	-4.06658	-3.06558	13.9528	-1.79604	3.12358	2.47684	-0.355883
P46061_S444	0.251367	5.68056e-05	0.0882068	0.621301	0.000246436	0.0330277	0.776605	0.000317658	0.049682	0.00460174	0.000407173	0.00136452	4.55759	21.2964	6.26232	4.06886	25.5159	11.4822	-3.09354	24.2537	10.3698	-8.01461	11.5943	-9.70313
P46062_S53	0.0891341	0.029608	0.281688	0.2513	0.00658592	0.748129	0.0230769	0.0127981	0.551134	0.564776	0.615632	0.945707	6.15456	7.88436	4.29664	1.87382	4.33418	0.92923	3.01069	3.36231	1.09439	-3.63712	3.38894	-1.47386
P46062_S65	0.0205913	0.00767997	0.0565895	0.00210524	0.000149132	0.0036086	0.00647718	0.00718423	0.990705	0.486745	0.937978	0.945386	5.85048	6.99203	4.74175	2.19982	3.2371	2.0202	2.6393	2.59334	0.162775	-4.83524	1.85689	-1.77144
P46062_S72	0.485889	0.170452	0.0252047	0.455086	0.092524	0.218788	0.130344	0.0170095	0.0232283	0.166944	0.00605207	0.0128266	2.6965	4.21667	6.69199	2.32821	4.1577	3.22121	4.91989	7.77213	7.32346	4.51698	9.21791	8.08935
P46062_S811	0.915368	0.90458	0.885326	0.994772	0.404131	0.823503	0.954588	0.89271	0.253919	0.361063	0.0436527	0.0751743	-3.02179	-3.16482	-3.40153	0.895353	-6.18241	-3.22509	2.46629	-3.41008	-9.83286	-5.85745	-11.0444	-9.75338
P46062_S903	0.310607	0.00963817	0.46788	0.364116	0.00802843	0.0471032	0.235165	0.0927953	0.29475	0.905847	0.119183	0.383365	-1.95595	4.61234	-1.59177	-1.78445	4.66702	-3.32268	-2.16813	2.8693	-1.98679	-1.17077	4.52547	-2.97353
P46062_S907	0.954064	0.0320053	0.993	0.244586	0.00676398	0.174636	0.805447	0.999738	0.524243	0.958772	0.0693643	0.992203	0.965391	6.64844	-0.499538	-2.31025	5.26606	-2.59237	-1.66316	0.161856	-2.61719	1.1983	7.2395	-0.669096
P46062_T82	0.999975	0.638463	0.98308	0.949854	0.00912536	0.318394	0.345233	0.0454213	0.781878	0.883892	0.994756	0.179456	0.0947094	2.878	0.853497	-0.919039	7.75927	3.2246	2.79709	5.12021	-1.48169	-1.04276	0.344227	-3.28768
P46467_S102	0.968991	0.0822074	0.999728	0.506935	0.233156	0.66617	0.685599	0.0301014	0.0496433	0.337674	0.697823	0.840584	0.381145	-2.44737	0.0761051	1.07302	-1.55206	-0.859106	-0.361204	-1.1449	-1.02986	-5.32477	-3.25392	-2.43858
P46656_S67	0.132327	0.639526	0.0253321	0.853914	0.658304	0.998227	0.278036	0.117271	0.698888	0.0719285	0.997351	0.012018	-4.16185	2.00088	-6.11688	-2.25736	-3.32403	-0.470644	-3.65467	4.84403	-2.05308	-5.0893	0.328892	-7.33826
P46664_S2	0.854562	0.00156223	0.996062	0.0907332	0.000206158	0.00562144	0.993162	0.00438842	0.996334	0.996627	0.0904932	0.999999	1.35093	10.0763	0.369411	-3.16078	9.06426	-5.50395	-0.510145	9.80141	-0.412764	0.730856	9.84788	0.0436554
P46664_S7	0.895439	0.0219705	0.987154	0.979251	0.0240276	0.724817	0.752733	0.599232	0.490013	0.991008	0.995386	0.999982	1.42822	7.77665	-0.66787	0.649776	6.29266	-1.77811	-1.87307	2.39131	-2.76785	0.637327	0.50761	-0.0796947
P46694_S18	0.202804	0.119652	6.91291e-07	1.67142e-06	7.81163e-07	3.15067e-07	4.17283e-06	2.75356e-06	1.00751e-05	0.246701	0.000253213	0.000451485	1.79212	2.10449	13.8435	7.61209	8.37793	9.30902	16.4519	17.3824	14.638	4.85557	18.3254	16.8749
P46694_S31	0.991552	0.973891	0.999842	0.526195	0.930399	0.979026	0.903251	0.000608475	0.991201	0.992649	2.95591e-05	0.308182	-0.825254	1.22126	0.216494	-3.08274	-1.30134	-0.843712	-0.997513	10.0767	-0.422119	-0.324795	12.5534	-2.26783
P47713_S2	0.866096	0.0175354	0.972588	1	2.90965e-05	0.920283	0.198798	0.0412724	0.0121332	0.24892	0.00426602	0.408342	-1.36401	7.02447	-0.753281	-0.00932503	12.2189	0.73592	-3.1319	4.72176	-5.99384	4.11195	10.1852	3.30728
P47713_S431	0.651803	0.639418	0.421904	0.34644	0.0179391	0.194058	0.312827	0.341173	0.0735495	0.6612	0.635719	0.178854	1.77868	-1.81183	2.42567	-3.46198	-7.65555	-4.33293	3.18811	3.06813	5.00219	-2.83111	-2.94126	-5.55429
P47713_S437	0.504715	0.564428	0.212983	0.970223	0.0391849	0.0680626	0.00347326	0.0125198	0.00101013	0.833359	0.956758	0.956506	3.02388	2.79366	4.50303	-0.565331	4.36259	3.85552	3.01627	2.42713	3.65015	-3.81732	2.26756	2.27234
P47713_S515	0.59429	0.00920047	0.910886	0.235501	0.047454	0.0264836	0.15684	0.0213379	0.147813	0.103703	0.165302	0.992127	6.33562	21.8921	3.22137	10.9229	16.9497	19.1422	9.49504	15.1711	9.66573	-8.95014	7.83381	-0.918039
P47713_S726	0.982638	0.999785	0.888786	8.41719e-06	0.990316	0.919414	0.971717	0.496163	0.844663	0.045906	0.566056	0.908164	1.1995	-0.27154	2.36724	11.4442	-0.275347	-0.586874	-0.825453	2.82286	-1.57125	3.67182	1.50692	-0.745634
P47713_S728	0.99998	0.897031	0.0699047	0.134761	0.938926	0.99997	0.857064	0.0288589	0.856499	0.290977	0.275506	0.963716	-0.0951176	-1.76579	-7.55663	-9.91127	-2.25278	-0.168602	0.748102	3.40537	-0.749315	-3.67728	3.75912	-0.897287
P47753_S9	0.988708	0.909265	0.999953	0.44464	0.0789509	0.931431	0.974141	0.911491	0.481271	0.565649	0.19151	0.0740852	1.04797	2.21725	0.165356	-1.7812	-3.26589	0.672655	0.57852	-0.908186	2.082	-3.55132	-5.9432	-7.74891
P47754_S9	0.789349	0.999863	0.987612	0.550582	0.00070941	0.0521473	0.994861	0.120431	0.974062	0.999999	1.7992e-05	0.00124016	4.20689	0.318157	-1.453	-1.11907	-5.4658	-2.5963	0.25337	-2.74353	-0.443216	0.00518419	-4.3656	-2.41486
P47757_S263	0.999665	0.316857	0.480528	0.914789	0.118818	0.834558	0.974753	0.997084	0.412029	0.869424	0.149837	0.884409	-0.211117	4.1217	3.32834	1.49739	6.01995	1.95259	0.867884	-0.413439	-3.44376	-1.90779	6.06749	-1.81679
P47810_S150	0.0118522	0.272282	0.999984	0.467362	0.00394247	0.0422893	0.860239	0.951672	0.982672	0.711229	0.992825	0.797875	7.27368	3.37707	-0.0593853	1.16549	3.9226	2.53897	0.72382	0.481648	-0.334356	2.26239	-0.559679	-1.91924
P47930_S120	0.999702	0.08457	0.556878	0.972679	0.0541284	0.0340685	0.451113	0.0128372	0.805123	0.0959182	0.0258103	0.915435	-0.233343	-7.22046	-3.45945	0.780289	-5.78513	-6.39284	1.60158	-4.31583	0.926313	-7.05883	-9.47094	-1.65335
P47930_S19	0.865876	0.121142	0.0654509	0.998375	0.658714	0.00492663	0.00234433	0.242449	0.000289317	0.789644	0.596595	0.151746	-0.897284	3.00098	3.51024	-0.126822	0.921766	3.8881	4.35508	1.61376	5.9383	2.305	3.1781	5.97108
P47930_S200	0.792363	0.0871236	0.188846	0.914583	0.0741885	0.907147	0.770902	0.000278276	0.176365	0.39941	0.000191792	0.999939	-1.61809	4.90854	-3.93662	-1.15991	5.26069	1.1978	1.14063	9.00903	2.71474	-2.07779	10.0551	-0.0672073
P47930_S308	0.933865	0.99998	0.949051	0.886166	0.976057	0.995334	0.999998	0.0427733	0.755601	0.998842	0.513214	0.978665	0.990103	0.062645	-0.898924	1.86151	-1.04599	-0.595255	-0.0327568	6.91226	-2.07918	0.551979	5.50546	-1.49021
P47930_S320	0.295361	0.00152247	0.488834	0.999834	0.629964	0.948435	0.996905	0.10972	0.378226	0.996784	0.00961574	0.999988	1.72902	5.38695	-1.34084	-0.251823	4.09766	1.78516	0.597601	7.88221	-5.09762	-0.529001	11.5005	-0.0816517
P47941_S107	0.897604	0.957589	0.997233	0.645153	0.0572476	0.92525	0.998567	0.0988398	0.597884	0.166463	0.898504	0.584263	1.25789	0.903843	0.351379	2.51316	6.52018	1.28568	0.245464	4.31426	-2.03344	5.13451	1.50821	2.85978
P47941_S112	0.976142	0.114599	0.471757	0.953457	0.775422	0.979668	1	0.594762	0.935325	0.95742	0.696799	0.976323	-0.655016	4.23342	-2.45528	-1.13235	2.11347	-0.842728	0.0141506	2.70648	1.21951	0.882961	1.96103	0.716045
P47941_Y207	0.807575	0.000690262	0.0649093	0.999955	0.000392376	0.592005	0.783351	0.347108	0.725793	0.940273	0.0228883	0.998098	-0.704525	5.27509	-2.3736	0.061367	9.15256	1.62525	-1.74457	3.29509	-1.94505	1.28335	8.58025	0.387821
P47955_S101	0.000164319	4.47516e-05	0.000161806	0.986862	0.130675	0.187959	0.998246	0.446243	0.412082	0.297934	0.996913	0.957908	29.351	35.0766	29.4141	0.779461	5.98067	5.35408	0.349781	3.30913	3.45789	-12.0903	1.27142	-3.143
P47955_S104	3.38241e-06	8.257e-07	2.75462e-06	0.977929	0.0868562	0.143607	0.740809	0.412777	0.408068	0.0590977	0.665997	0.32861	31.5852	37.8784	32.4543	0.918192	6.55865	5.72169	5.50814	8.79587	8.8495	-4.72472	1.77741	-2.79924
P47963_S106	0.0487508	0.998576	0.304438	0.254585	0.997724	0.746616	0.0691054	0.96136	0.205455	0.998487	0.980937	0.0703764	-6.35791	-0.304853	-3.72823	-5.13845	0.458059	2.56784	-6.17736	-0.99794	-4.55102	-0.274998	-0.652369	-5.16527
P48025_S291	0.999941	0.0105929	0.973889	0.321972	0.999979	0.888553	0.775956	0.523873	0.980109	0.990693	0.548699	0.991735	-0.11211	9.12845	-0.877811	-4.50135	0.0918217	-1.74513	-2.68597	3.97248	-1.06396	0.932558	4.38281	-0.89535
P48678_S12	0.555841	0.808406	0.999993	0.834008	1	0.135417	0.43482	0.0581145	0.442441	0.462875	0.136686	0.158228	4.46487	2.93943	0.0844898	-2.38419	-0.0197964	7.07462	4.60259	8.96107	4.55769	5.3263	8.64082	8.27352
P48678_S17	0.0194202	0.0107326	0.220663	0.592806	0.21005	0.995884	0.18407	0.208057	0.934325	0.0556501	0.00140736	0.00730873	5.82648	6.49587	3.2039	4.21108	7.09115	0.720539	4.7831	4.59199	1.22841	4.35316	8.3962	6.44906
P48678_S22	0.00319023	0.0027135	0.060022	6.82282e-06	3.27777e-06	0.000233035	0.000156812	0.0330836	0.00583554	0.812365	0.82568	0.74587	2.61466	2.6827	1.51316	4.42026	4.87125	2.74123	3.19174	1.34769	1.85379	-3.84361	3.72418	4.40361
P48678_S390	0.607786	0.656392	0.998937	0.0359686	0.0164246	2.26055e-05	0.0087988	0.000427613	0.131693	0.150158	0.983522	0.938922	5.59443	5.21038	-0.619398	-1.70726	-1.99176	-5.35334	-4.12274	-6.60627	-2.31107	-7.94507	-1.16647	-1.86413
P48678_S392	0.576927	0.630647	0.991633	0.0280306	0.00810898	1.77459e-05	0.107048	0.00373581	0.511663	0.154603	0.979036	0.958216	7.53487	6.98481	1.60596	-1.66737	-2.09717	-5.13112	-4.00167	-7.77972	-2.16355	-7.88971	-1.27109	-1.62477
P48678_S458	0.259634	0.667305	0.289289	0.683575	0.927062	0.49853	0.00860942	0.0864995	0.00506211	0.994647	0.9993	0.486156	-4.52012	-2.59963	-4.33096	-4.14137	-2.22685	-5.37401	-9.79858	-6.1234	-10.7194	-0.755127	-0.380413	-4.65364
P48678_S575	0.384434	0.825375	0.00397424	0.953925	0.120591	0.000806043	0.991058	0.99965	0.434362	0.677115	0.717359	0.0326865	-5.33162	-2.69883	-16.1028	-1.12401	-5.66018	-14.3919	-1.63828	0.549452	-9.05893	-4.2427	-3.97219	-13.0472
P48678_S616	0.0226815	0.000797176	0.019735	0.474448	1.37632e-05	0.273578	0.914113	0.000383199	0.99557	0.185643	5.68603e-05	0.535116	-3.52665	6.1386	-3.62235	1.50171	11.4443	1.96051	0.883816	9.99407	-0.309917	2.85153	11.9851	1.75708
P48678_S633	0.58211	0.0384047	0.764976	0.999964	0.958427	0.985331	0.842821	0.11041	0.953542	0.708663	0.14769	0.975617	-3.52873	9.13208	-2.63672	0.1367	-1.49964	1.03775	3.03919	9.76707	1.89906	3.23421	7.26115	1.21688
P48678_S637	0.752569	0.915285	0.674718	0.812682	0.373904	0.554159	0.769385	0.396921	0.967246	0.652322	0.000167873	0.053717	-3.29212	2.10977	-3.75877	-2.54571	4.94757	-3.91364	-2.20222	3.78847	-1.02701	1.33604	9.25479	-3.55459
P48678_S653	0.700579	0.405142	0.999641	0.0903569	0.0936412	0.874056	0.000240613	0.0211789	6.15847e-05	0.00472599	2.55604e-05	1.99839e-05	2.1781	3.27713	-0.19309	7.84586	7.77449	2.11556	6.08397	2.98061	7.34528	4.32137	9.19688	9.50393
P48678_T19	0.983639	0.396892	0.531316	0.0331132	0.0149919	0.0593122	0.0467829	0.494786	0.852859	0.452231	0.017006	0.00345138	1.7235	8.11907	6.82189	9.41149	10.977	8.29244	10.8527	4.91478	2.6701	2.92035	7.48397	9.84819
P48754_S1154	0.989637	0.951018	0.968303	0.123649	0.557501	0.994412	1	0.96815	0.99751	0.639757	0.822142	0.812348	-0.370094	0.640078	-0.547007	-2.74718	1.4539	-0.26296	-0.0108109	0.754599	0.313812	2.4829	1.78097	1.82247
P48754_S1481	0.999927	0.0834917	0.97843	0.761737	0.960242	0.835416	0.999999	0.550062	0.588314	0.328122	0.0506686	0.999993	0.12248	6.08074	-0.836124	-2.18755	1.07755	-1.86024	0.0263863	2.97232	-2.82154	3.63326	6.34538	-0.0510597
P48754_S686	0.227076	0.0239662	0.148437	0.00320978	0.000118403	0.00817855	0.00542972	0.00062347	0.0260798	0.543176	0.218202	0.796451	4.69456	8.28145	5.38984	3.40509	5.52858	2.91642	3.03109	4.23688	2.28442	4.13093	6.41687	2.74555
P48754_S706	0.84172	0.000148651	0.992257	0.874276	0.0330583	0.993061	0.990786	0.0838456	0.60087	0.407257	0.000962218	0.995805	0.876215	8.87283	-0.291191	-1.34517	6.27489	-0.473213	-0.690119	6.73309	-3.03026	2.35217	9.11563	-0.317389
P48754_S717	0.696815	0.718156	0.988128	0.419264	0.134677	0.11825	0.993053	0.864584	0.884856	0.0772913	0.0340642	0.0048677	2.33083	-2.24912	0.669165	3.22268	4.96396	5.14908	-0.574549	-1.68244	1.57628	4.96425	5.96416	8.50566
P48755_S101	0.0332891	0.261789	0.061689	0.409838	0.214359	0.786189	0.00286389	0.00393202	0.021729	0.00946735	0.0102832	0.406751	-8.19883	-4.70986	-7.16652	-4.69016	-6.16576	-2.67955	-6.41134	-6.09393	4.51425	-7.64214	-7.53195	2.84443
P48755_S193	0.0614431	0.190564	0.90093	0.922962	0.924447	0.244776	0.990049	0.101283	0.0583797	0.667115	0.00458014	0.00461545	2.53531	1.86327	0.566126	1.19708	-1.18828	3.97695	-0.75045	6.79392	7.77522	1.60359	6.93443	6.9257
P48755_S267	0.990918	0.478671	0.879371	0.993072	0.999954	0.919898	0.938478	0.500203	0.953762	0.975717	0.0150487	0.990093	0.785746	4.08197	-2.00358	0.414558	-0.0772247	0.988684	-2.25487	5.7873	-2.02991	1.04667	10.4814	-0.766376
P48755_S74	0.457797	0.895169	0.832406	0.893843	0.735084	0.99978	0.997126	0.0576577	0.883951	0.767624	0.165348	0.993024	-3.1134	-1.40714	-1.70252	1.5457	2.2816	0.182089	-0.405579	6.43049	-1.50596	3.2575	7.86082	0.883961
P48972_S282	0.0422401	0.0887549	0.328044	0.906137	0.999509	0.346885	0.991118	1.1626e-05	0.126335	0.840506	0.00475854	0.83197	8.89153	7.48203	4.89313	0.579945	-0.0937767	-1.54718	-0.248962	-10.2124	-2.20683	-1.70912	-10.2881	-1.74699
P48972_S283	0.0428876	0.120498	0.353412	0.510498	0.999594	0.780954	0.994965	8.36071e-06	0.305765	0.824327	0.00602314	0.934271	8.76097	6.82105	4.67576	1.33332	-0.0937767	-0.876904	0.223032	-11.5997	-1.77748	-1.98705	-11.0424	-1.34657
P48972_S396	0.261589	0.999934	0.254227	0.959023	0.0117276	0.848703	0.69452	0.302189	0.99033	0.805919	0.999786	0.849836	-3.17034	0.0870972	-3.20507	-0.691946	6.01504	-1.14077	-1.04127	1.77877	0.277525	1.65175	-0.150349	-1.48148
P48972_S424	0.58525	0.999872	0.996684	0.998762	0.0198293	0.990834	1	0.999979	0.719328	0.999783	0.99032	0.99999	-2.25809	0.119389	-0.35536	-0.271166	7.12448	0.534105	0.0133743	-0.0913372	-2.58278	0.163355	0.587406	0.0584812
P48972_S625	0.997369	0.72814	0.643659	0.789876	0.00121869	0.430918	0.905353	0.999319	0.160332	0.29323	0.79933	0.994691	-0.31776	-1.75353	-2.00829	1.43358	9.49091	2.461	-1.21763	0.218977	-4.30917	3.89287	1.85121	0.488712
P49135_S34	0.00408443	0.00836155	0.00598034	0.802915	0.660256	0.927499	0.816343	0.808968	1	0.744854	0.593995	0.289985	-5.24838	-4.65526	-4.92842	2.4405	-3.15615	-1.63284	2.6257	-2.67074	-0.00401688	2.77373	-3.51549	-5.25629
P49138_S16	0.941516	0.255595	0.999127	0.678571	0.298324	0.993495	0.999373	0.187657	0.507079	0.997341	0.268016	0.745114	-1.31915	4.78096	-0.309267	-2.13772	3.57892	-0.484932	-0.256908	4.94626	-3.17338	-0.228731	-2.38725	-1.22016
P49138_S3	0.996061	0.871763	0.995151	0.702016	0.920584	0.846848	0.403312	0.834842	0.120667	0.994716	0.999556	0.891656	0.775352	2.69337	-0.831978	-1.90506	1.09003	-1.41377	-2.45062	1.24159	-3.81434	0.453428	0.196968	1.33301
P49138_S5	0.993512	0.996217	0.333335	0.928781	0.268614	0.906056	0.878471	0.0330592	0.999962	0.479411	0.923539	0.853392	0.574411	0.47822	-4.04467	-0.782333	2.58436	0.869574	0.916246	4.33264	0.0566883	2.12143	0.872992	1.12812
P49312_S2	0.48535	0.717495	0.591913	0.981743	0.0782104	0.32813	0.471012	0.0781181	0.974384	0.772118	0.998422	0.947424	7.6204	5.4591	6.61129	-0.358671	-2.8103	-1.78063	0.84137	-1.60012	-0.229942	-4.16659	0.689896	2.31885
P49312_S309	0.999514	0.031936	0.720238	0.339013	0.592792	0.398285	0.847555	0.92413	0.755447	0.877469	0.954345	0.999415	-0.138935	4.54741	1.37108	-3.89594	-2.79152	-3.60412	-1.38074	1.04828	-1.69672	1.6599	1.14103	0.256235
P49312_S4	0.19792	0.791715	0.150048	0.999664	0.0479917	0.986303	0.455854	0.662085	0.445614	0.20728	0.983609	0.999996	11.3977	4.76474	12.4391	0.431766	-14.6681	1.51258	8.52435	-6.42863	8.63737	-11.8595	1.92622	-0.116192
P49312_S6	0.98985	0.353303	0.00232011	0.0771301	0.866475	0.0119248	0.00358875	0.010012	0.00855602	0.637061	0.999805	0.936384	0.162523	-0.956017	3.01966	1.38167	-0.36669	2.02906	2.32906	1.96053	2.01505	-5.5349	0.362465	2.63336
P49312_S95	0.948232	0.880562	0.98716	0.99986	0.878443	0.93447	0.999828	0.847593	0.683348	0.220352	0.0133142	0.725643	-0.490246	0.674229	-0.299074	0.204527	-2.13111	-1.67912	0.112999	1.20432	-1.67607	4.02382	7.84504	1.98065
P49452_S154	0.996309	0.920016	0.999996	0.997906	0.0149731	0.998806	0.999357	0.635007	0.832838	0.998746	0.996723	0.58401	-0.665937	1.96601	-0.0664482	-0.275042	6.38325	0.227701	-0.235025	2.41541	-1.67576	0.423206	0.584948	3.73815
P49452_S156	0.991377	0.152338	0.457501	0.904218	0.570228	0.572053	0.148149	0.0755911	0.00924568	0.565954	0.212665	0.415684	-0.754307	-6.39689	-4.09941	-1.74278	-3.44563	-3.43707	-2.52349	3.02154	-4.61879	2.17522	-3.51525	-2.64661
P49452_S158	0.0254175	0.0184275	0.00245216	0.00513119	0.000203073	0.000198272	0.00209522	0.000983459	0.00120527	0.982687	0.0214111	0.00600893	5.18709	5.51936	7.7841	4.49172	7.30143	7.32596	8.33297	9.34819	9.06774	0.703506	7.42247	9.31711
P49452_S363	0.999934	0.1781	0.999937	0.999864	0.451929	0.691931	0.999521	0.0245493	0.287775	0.825115	0.0384507	0.203131	-0.18206	7.54512	-0.17902	-0.20162	4.45459	-3.18924	0.251787	8.72941	4.54337	1.89364	7.46796	4.84412
P49452_S517	0.8478	0.0480842	0.475912	0.285768	0.020536	0.860037	0.010481	0.000226885	0.26823	0.0222494	0.466778	0.996148	-0.680071	-2.70941	-1.26494	-2.39794	-4.75611	-0.968943	-1.75898	-3.18037	-0.803703	-7.69768	-3.10267	-0.439133
P49452_S60	0.998116	4.10503e-05	0.934651	0.759319	0.0140735	0.328277	0.710029	0.570789	0.913645	0.707984	0.00322941	0.794556	0.18681	10.9571	-0.641253	-1.18044	4.92153	-2.18014	-2.0379	-2.50887	-1.22016	0.905638	4.42505	-0.769596
P49452_S612	0.997363	0.00329423	0.94374	0.806404	0.989282	0.547022	0.452703	0.0760974	0.421197	0.918053	0.765433	0.993845	0.255217	7.09562	-0.739874	-1.91556	-0.653179	-2.93098	-1.8564	3.47039	1.9332	1.61219	2.48606	0.643661
P49452_S699	0.370155	0.180876	0.134731	0.186118	0.140105	0.999676	0.482467	0.0368665	0.986897	0.278189	0.0017604	0.0120551	-5.37658	7.10455	-7.76951	-7.93	8.65418	-0.329231	-4.48738	10.2627	-0.984798	-3.16034	9.39868	-6.84414
P49452_S737	0.624625	0.999702	0.546317	0.914542	0.158364	0.570031	0.99934	0.25449	0.901011	0.84181	0.834437	0.951217	-3.11375	-0.230717	-3.47038	-1.2421	4.58959	-2.56688	0.171474	2.91593	0.980694	2.14949	2.19096	1.36362
P49452_T354	0.811154	0.995398	0.999395	0.303397	0.975291	0.999731	0.342663	0.993658	0.115229	0.0641688	0.28942	0.0269595	3.12725	-0.807545	-0.407881	-5.508	1.19274	0.257471	-5.8676	0.837271	-8.54276	-5.35732	-3.41482	-6.45558
P49586_S315	0.933208	0.572996	0.893516	0.647065	0.950682	0.897045	0.133113	0.428853	0.388785	0.978759	0.552032	0.726373	1.24346	2.80971	1.48677	-1.10482	0.485628	0.641083	-1.92913	1.23291	-1.29841	-0.445105	1.56446	-1.20477
P49586_S323	0.831985	0.289142	0.0571776	0.648263	0.900799	0.855246	0.961897	0.950926	0.166703	0.951412	0.0907786	0.999964	-3.22453	-7.36156	-11.8565	-5.60549	-3.21152	-3.73535	-1.86401	2.04329	9.14421	1.93767	-10.3203	0.167599
P49586_S329	0.644884	0.337796	0.556054	0.750507	0.568982	0.994312	0.0466251	0.549826	0.998806	0.999381	0.246629	0.961493	-6.14885	-9.26384	-6.96835	-4.16883	-5.52616	-1.02129	-9.91207	-4.17203	0.443573	-0.448906	-7.89025	-1.844
P49586_S331	0.252636	0.656445	0.993877	0.415938	0.0112924	0.995722	0.566299	0.784425	0.91037	0.908629	0.987754	0.999836	-6.90807	-3.99784	-0.858528	-1.45321	-3.82983	-0.199623	-1.0044	-0.706377	-0.492506	-2.70644	-1.31194	-0.30652
P49586_S347	0.0168079	0.0287878	0.0956649	0.0305094	0.00140538	0.00198383	9.31979e-05	0.000151019	0.000250463	0.17138	0.0204236	0.0665102	8.61915	7.76635	5.91995	5.93106	10.0595	9.54195	10.573	9.89132	9.21487	6.6752	11.0545	8.61689
P49586_S362	0.166674	0.159652	0.395543	0.111293	0.00104549	0.115892	0.0016685	0.000544812	0.057398	0.87818	0.37238	0.916774	7.87067	7.97587	5.61542	1.53753	3.67952	1.52068	3.01518	3.56206	1.59312	-1.60159	3.72851	1.38003
P49710_S333	0.0286217	0.996374	2.55909e-05	1.61904e-06	2.54671e-06	2.98663e-07	0.470355	1	0.394722	0.926977	0.316609	0.204419	-5.53252	-0.32497	-16.2826	-13.2779	-12.5144	-16.2671	-7.32324	-0.0215092	-8.07295	-2.40786	-7.36505	-8.70152
P49710_S62	0.0995947	0.784833	0.928113	0.200311	0.195695	0.616316	0.258337	0.999856	0.997669	0.775804	0.179853	0.415085	4.68482	1.62383	-1.04179	-3.94977	3.9807	2.23271	-4.78342	0.169956	0.432238	2.05562	4.90972	3.49863
P49717_S104	0.749081	0.0129797	0.996652	0.972281	0.989902	0.999698	0.849355	0.99939	0.339525	0.62667	0.197073	0.99298	-1.71248	7.10734	-0.349592	1.20788	-0.849543	-0.260017	-1.16463	-0.167612	-2.59719	2.49633	4.50705	-0.537413
P49717_S119	0.0531856	0.204504	0.999999	0.811245	0.312598	0.801474	0.999815	0.998619	0.999863	0.337646	0.969767	0.968471	5.56378	3.86428	0.0195293	1.19584	2.51419	1.22239	0.178329	0.34985	0.161472	2.40347	0.585735	0.594564
P49717_S130	0.0411915	0.000339364	0.22466	0.91537	0.000541593	0.636636	0.999495	0.000926525	0.0235413	0.687679	0.011649	0.999931	-3.99749	8.89178	-2.54095	-0.928915	10.0497	-1.75397	-0.113117	6.66036	-3.8843	2.44168	9.29799	-0.122307
P49717_T101	0.861675	0.000933772	0.38629	0.947112	0.431827	0.426926	0.787303	0.999969	0.765615	0.998922	0.330748	0.619173	0.887144	7.29872	-1.92659	1.04251	3.09056	3.11011	-1.58505	0.0724182	-1.65591	0.319391	4.1373	-2.82442
P49717_T109	0.999999	0.0014791	0.896678	0.305673	0.755335	0.118301	0.512739	0.999007	0.987007	0.994077	0.425505	0.995155	-0.019783	9.82248	-1.13861	-2.29756	1.21534	3.1584	-1.96943	-0.187378	0.448252	-0.391037	2.51751	0.365208
P49717_T19	0.890635	0.968715	0.999493	0.663477	0.403168	0.463107	2.53074e-07	2.64202e-07	1.8689e-07	0.732417	0.202584	0.168432	-2.74064	1.72017	0.421858	3.91249	5.56403	5.1507	14.2369	14.1702	14.7116	4.16677	8.81837	9.36324
P49769_S353	0.538597	0.745919	0.750126	0.485338	0.879755	0.953172	0.723456	0.94776	0.998256	0.960683	0.0615597	0.636606	-2.34452	-1.71239	1.69913	-4.02228	-1.98884	-1.39027	-2.30853	1.17131	0.361248	0.971632	6.14149	-2.43773
P49769_S357	0.912587	0.0844685	0.967213	0.998951	0.999984	0.588586	0.998255	0.232365	0.962565	0.952385	0.761941	0.525572	1.4276	6.21593	-0.994207	0.276758	0.0682678	2.57868	-0.358585	4.54982	1.02982	2.09442	3.98088	5.71471
P49769_S371	0.999657	0.045248	0.999953	0.00705387	0.978605	0.018316	0.00223249	0.8449	0.0527076	0.970957	0.196614	0.975785	0.45434	15.5208	-0.233639	-15.748	-1.3156	-13.2794	-15.5122	-2.25671	-8.74035	-2.20631	11.3103	-2.0688
P49769_S57	0.999473	0.70451	0.805079	0.925861	0.248527	0.397997	0.999777	0.905379	0.899663	0.884488	0.0453511	0.971429	-0.169033	1.66618	1.37563	-1.28362	4.30242	3.50501	-0.175207	1.41523	-1.44789	1.37798	6.21912	-0.819471
P49769_T354	0.973892	0.287986	0.932945	0.932636	0.875393	0.338441	0.997405	0.291142	0.796628	0.143108	0.22176	0.00349301	1.15748	5.35654	-1.62986	-1.52191	-1.93082	4.65895	-0.569984	5.80235	2.76737	-4.93114	4.2847	10.5115
P49769_T370	0.0434927	0.0346193	0.429279	0.988652	0.458329	0.99923	0.0948804	0.986297	0.0121346	0.989603	0.92413	0.749302	17.9699	18.8589	8.71573	1.70434	-8.41944	0.685661	-12.488	-1.51434	-19.2582	-1.90163	-3.86572	-6.32932
P50136_S334	0.999445	0.472868	0.432151	0.998972	0.428213	0.269957	0.0223742	0.0169944	0.12239	0.41763	0.421881	0.980161	0.241825	-3.25294	-3.42797	0.25227	-2.92306	-3.6145	-5.10526	-5.37961	-3.46571	-3.61868	-3.59891	-0.843925
P50580_S2	0.0277418	0.036411	0.0593978	1.33797e-05	4.31208e-05	1.87086e-05	0.000747988	0.00476616	0.00231557	0.0106969	0.139229	0.250335	16.294	15.4124	13.8455	13.3612	11.4269	12.779	11.5678	8.6846	9.74898	8.0725	4.6084	3.80089
P50580_S383	0.999738	0.970694	0.98111	0.0309116	0.951548	0.809069	0.671605	0.186384	0.226787	0.852617	0.0342425	0.444208	0.456051	2.26537	-1.94062	-9.86983	1.45097	2.48393	-0.569048	-1.11946	-1.04709	-1.22464	-5.31583	-2.40455
P50580_T386	0.732466	0.962465	0.986581	0.00240715	0.00390232	0.0015748	0.648068	0.993865	0.0782506	0.966611	0.637165	0.971888	-3.5829	-1.63775	-1.14017	-10.0334	-9.29066	-10.7137	-2.32538	-0.493431	5.62765	-1.40716	-3.74086	-1.32351
P51150_S72	0.718445	0.701684	0.504945	0.88615	0.972785	0.8155	0.544442	0.229967	0.0506025	0.483502	0.000665801	0.627871	-1.11586	-1.14776	-1.52097	-1.19239	-0.701008	-1.45487	-1.58953	-2.42768	-3.68228	-1.40913	6.36113	-1.15888
P51612_S395	0.912567	0.999624	0.89771	0.98213	0.999735	0.979813	0.412098	0.00874313	0.352142	0.3183	0.756254	1	-1.33324	0.202658	-1.41688	-1.01422	0.243822	1.05838	-1.61603	-4.43292	-1.74752	3.50111	1.8811	-0.00043487
P51612_S875	0.385032	0.619929	0.547444	0.00196916	0.992957	0.673547	0.0151543	0.871892	0.631948	0.805224	0.995372	0.999679	8.71409	6.38448	7.05706	3.11888	0.144386	0.624355	2.16094	-0.401129	-0.648113	-3.59129	-0.916739	-0.373854
P51612_S876	0.362248	0.638462	0.552196	0.00494988	0.999915	0.879228	0.0172114	0.796529	0.538617	0.764825	0.997168	0.999805	7.56874	5.23914	5.91171	2.97332	-0.0362186	0.44375	2.08156	-0.480516	-0.727501	-4.61221	-0.916739	-0.373854
P51612_S93	0.20451	0.299767	0.54434	0.285587	0.336735	0.0419796	0.0217662	0.00196442	0.0195101	0.666732	0.407261	0.33879	4.21928	-3.65572	2.6521	-3.4627	-3.22735	-5.94147	-6.14024	-9.25369	-6.27042	-2.65066	-3.7685	-4.12242
P51660_S308	0.997056	0.986472	0.711872	0.00428216	0.0422118	0.00298454	0.000208901	0.000265182	4.47451e-05	0.217325	0.308258	0.0234508	-0.521303	0.877161	2.84839	6.17301	4.05123	6.54225	5.86864	5.67473	7.25298	4.70172	4.1112	8.20135
P51675_S341	0.997772	0.706987	0.976417	0.980877	0.936183	0.459753	0.369097	0.959649	0.795053	0.551396	0.37748	0.00475983	-0.377439	2.28415	0.846993	-0.668533	-1.03102	-2.7505	-2.37083	0.66807	-1.26075	2.57907	3.23321	9.39612
P51675_S352	0.996296	0.98748	0.799645	0.777447	0.998353	0.640103	0.986773	0.875634	0.987635	0.146313	0.500196	0.00222301	0.348125	-0.527679	-1.4889	-1.27432	-0.21632	1.60955	0.508181	1.15247	-0.496483	4.09084	2.45113	9.42776
P51829_S507	0.99948	0.405081	0.979506	0.581678	0.000520206	0.836997	0.681829	0.0223785	0.0835191	0.182299	0.532603	0.936652	0.25297	3.79465	-0.880726	1.56589	8.34697	0.99659	-1.9815	6.62099	-4.97048	4.58639	2.81884	1.1585
P51829_S510	0.999896	0.0418457	0.805154	0.930293	0.00114328	0.987647	0.98531	0.0042494	0.181463	0.997997	0.992257	0.281155	0.0837021	4.32794	-1.17062	0.787424	8.21251	0.424408	0.464451	6.89646	-3.10446	0.247601	-0.391588	-2.78979
P51859_S128	0.760792	0.933777	0.999651	0.164571	0.0158766	0.0286573	0.178449	0.00647001	0.00338611	0.922828	0.0942532	0.00390757	6.20678	3.6806	-0.605968	-1.92337	-3.29796	-2.943	-1.64587	-3.39182	-3.77258	-1.2316	-5.46948	-10.2096
P51859_S165	0.801685	0.0345192	0.976289	0.674844	0.00367706	0.3781	0.10721	0.04902	0.568976	0.202361	0.653768	0.771448	-0.430862	-1.6462	-0.191635	-0.573959	-2.60329	-0.858238	-2.3604	-2.85237	-1.18291	-6.48949	-3.48396	-2.84924
P51859_S202	0.626922	0.622799	0.575245	0.545867	0.970655	0.953536	0.995335	0.579484	0.483133	0.232606	0.379524	0.999033	6.34921	6.3872	6.8279	-4.97837	-1.57458	-1.85765	0.379597	2.16583	2.46095	3.47409	-2.82928	-0.224606
P51859_S206	0.99999	1	0.401722	0.596868	0.469499	0.240037	0.966221	0.603865	0.00356294	0.831426	0.319893	0.724472	-0.185411	-0.0281391	-10.3195	-6.43345	-7.62128	-10.3908	-1.34406	-3.733	-15.3203	-4.65581	-10.1716	-5.80162
P51859_T200	0.258014	0.303933	0.43947	0.429276	0.985129	0.849627	0.31062	0.251778	0.934602	0.0208629	0.981795	0.683498	10.4045	9.7437	8.14935	-6.81263	-1.45868	-3.43205	3.00734	3.27127	0.935583	5.51774	0.529566	1.62482
P51912_S506	0.0248309	0.403631	0.464914	0.919097	0.723984	0.797951	0.960811	0.000566791	0.00995312	0.314689	0.0731818	0.389855	-3.18249	1.42157	-1.3137	-1.11086	-1.85742	1.61018	0.29059	4.15448	2.64293	-3.4009	5.35618	3.07775
P51912_S518	0.724878	0.00112622	0.436084	0.994849	0.00545575	0.321311	0.996945	0.0028869	0.985755	0.995603	2.22587e-07	0.788394	2.61597	15.4819	3.94085	0.809294	16.5207	6.26544	-0.650385	17.5703	1.10022	-0.230301	19.7055	0.952078
P51954_S1071	0.991669	0.999116	0.69744	0.897953	0.998948	0.91048	0.976435	0.22723	0.810612	0.222348	0.000706737	0.000629822	0.780018	-0.365427	-3.06543	1.22909	-0.248289	1.16817	-0.618404	-3.24727	-1.36577	-2.83612	-8.89329	-9.04457
P51954_S618	0.99904	0.837177	0.494699	0.995682	0.0424952	0.959723	0.999985	0.852456	0.834522	0.966933	0.696328	0.95346	-0.348454	2.14837	-3.79168	0.376575	5.56628	0.817827	0.0739613	1.75894	-1.84509	-0.944452	-2.29925	1.06844
P52293_S62	0.544692	0.280433	0.12595	0.000641244	0.000101688	0.900686	0.0418472	0.99995	0.0638529	0.0304843	0.390603	0.957263	1.45558	2.0628	-2.6896	1.77625	2.30465	-0.179001	2.88733	0.0435715	2.62694	-7.63624	-3.61427	-1.06944
P52483_S8	0.7719	0.942887	0.791257	0.861896	0.823534	0.93344	0.0367115	0.941631	0.962475	0.169453	0.0272728	0.268939	4.31543	2.47504	4.14743	1.01183	-1.12071	-0.761583	-12.1071	-1.975	-1.681	-6.22301	-9.70486	-5.29849
P52651_S22	0.441925	0.493049	0.0120114	0.999824	0.665481	0.789072	0.885227	0.980559	0.273312	0.785213	0.99966	0.284856	1.78778	1.67369	4.81834	-0.105783	1.6026	-1.28709	-1.10637	-0.575953	-3.01919	-1.7888	0.181889	-3.69361
P52927_S100	0.659944	0.994407	0.988753	0.754262	0.0128347	0.00350955	0.167806	0.00371387	0.0120506	0.86774	0.256728	0.373196	4.4998	0.941959	1.19637	1.37445	5.77156	7.19271	3.13619	6.94638	5.68914	4.11574	10.871	9.2594
P52927_S104	0.233021	0.978795	0.227738	0.00341343	0.00196201	0.000108396	1.31003e-05	7.315e-06	2.51884e-06	0.502143	0.0287775	0.0101549	5.24934	0.972013	5.29279	5.23337	5.71001	8.68619	6.56353	7.09053	8.16558	3.51501	8.67708	10.5499
P52927_S14	0.671524	0.025197	0.999662	0.570893	0.786612	0.926953	0.529089	0.989109	0.732851	0.91585	0.43647	0.999989	1.18451	3.80506	-0.0981598	-2.66817	-1.87967	1.21774	-2.10963	-0.461609	-1.55789	1.35631	3.35849	0.0640507
P52927_S2	0.887174	0.874168	0.364949	0.679515	0.900819	0.448651	0.114235	0.163672	0.0339792	0.876488	0.000565903	0.998916	-0.879978	-0.919151	-2.13283	2.24094	-1.34694	-3.08151	-3.65257	-3.29123	-4.85584	1.41708	13.1376	0.268126
P52927_S44	0.00673717	0.0130784	0.00832217	5.97667e-05	2.12237e-05	1.58206e-05	0.030091	0.00371541	0.000466971	0.995321	0.0778966	0.0508208	5.81647	5.1792	5.61006	5.86568	6.74183	7.01067	3.55257	5.16175	7.07104	1.04558	13.0906	14.462
P53349_S142	0.214275	0.0321844	0.0918974	0.552255	0.042554	0.91039	0.974022	0.0924879	0.447234	0.51282	0.266426	0.858432	1.26309	2.05798	1.62132	0.637699	1.55045	0.306801	-0.200214	1.32889	-0.751627	-3.57772	-4.96059	-1.95859
P53349_S261	0.963731	0.999885	0.0541959	0.656901	0.905102	0.277118	0.906856	0.983389	0.317264	0.973353	0.883859	0.9395	0.50378	-0.0712872	-3.3751	-1.84908	-1.05492	-3.08483	0.833336	0.445662	-2.32059	-0.724058	-1.2507	-0.974098
P53349_S518	0.921127	0.88226	0.543613	0.994058	0.938359	0.999973	0.356347	0.999368	0.0552245	0.949116	0.944773	0.810178	-1.05767	1.23594	-2.3353	0.590784	1.34531	-0.0972919	-2.78788	-0.186146	-4.95922	1.0446	1.07654	-1.75205
P53349_S915	0.000572655	0.765163	0.00215582	0.900286	0.29709	0.000178231	0.274386	0.999977	0.957903	0.492441	0.570532	0.821663	5.41287	-0.768679	4.43616	0.606386	1.69092	7.21192	-5.26976	-0.104385	-1.325	3.16139	2.85072	1.85621
P53349_S97	0.845358	0.174876	0.364943	0.0888427	0.544709	0.764867	0.389045	0.14776	0.142585	0.806199	0.695745	0.89551	-1.36645	-3.86628	-2.91444	-2.61537	1.28958	0.916203	-2.82207	-4.06854	-4.1116	1.55124	1.91096	1.20318
P53762_S77	0.051514	0.0125198	0.0169652	0.238232	0.181633	0.0710557	0.941682	0.966629	0.479068	0.0194019	0.00670572	0.00182951	2.01341	2.66758	2.52293	3.90311	4.28338	5.54472	0.748022	0.610626	2.01275	6.68119	8.07919	9.95823
P53986_S210	0.368095	0.0733743	0.0462721	2.58198e-05	5.53917e-07	4.77497e-07	2.95218e-05	1.07186e-05	1.12209e-05	0.917843	0.05314	0.0339028	3.8658	6.53509	7.26418	6.26537	10.3229	10.5028	7.87904	9.01661	8.96205	2.24788	11.1849	12.321
P53986_S213	0.369164	0.0721819	0.0457138	1.67339e-05	3.5234e-07	3.09023e-07	2.76604e-05	1.02077e-05	1.08601e-05	0.912511	0.0482414	0.0311281	3.86781	6.57356	7.29746	6.43639	10.5415	10.6966	8.03244	9.17153	9.09653	2.26641	11.2481	12.3414
P53986_S230	0.978536	0.822442	0.66605	6.52129e-06	4.47171e-06	0.000606026	3.98458e-05	0.000824086	0.007771	0.00164749	0.131244	0.152812	0.753868	1.67347	2.24392	-2.1491	-2.25931	-1.15539	-2.3245	-1.52009	-1.06642	-5.74553	-2.4567	-2.34966
P53986_S461	0.3813	0.448223	0.148162	0.022399	0.00598461	0.00943675	0.999724	0.444065	0.559578	0.994983	0.534825	0.669822	3.33913	3.06269	4.76185	5.54732	7.02907	6.5021	-0.200676	3.53637	3.04076	1.2409	7.33566	6.05818
P53986_S477	0.0259992	0.0199001	0.00905115	0.163655	0.0449005	0.00251456	0.000322508	0.00032813	0.000464162	0.999998	0.589789	0.0244166	10.9481	11.5321	13.3094	2.50767	3.4875	5.86413	8.22708	8.20687	7.80892	-0.0539894	4.45255	-12.7698
P53986_S482	0.656186	0.581794	0.247822	0.134873	0.293553	0.07319	0.619835	0.112094	0.0603004	0.999999	0.147862	0.220373	6.76462	7.52919	11.7691	-4.3006	3.30135	5.0492	2.86158	6.0571	7.06938	-0.0533371	10.832	9.52434
P53986_S483	0.906241	0.539889	0.558327	0.0102361	3.46783e-05	0.106294	0.0309431	0.0108573	0.196394	0.772389	0.785578	0.879493	1.54985	3.2183	-3.13986	1.3675	3.18607	0.835054	2.73972	3.34059	1.71822	-5.27481	5.13526	4.03088
P53986_S491	0.24627	0.0122673	0.658541	0.213353	0.00235915	0.755201	0.577033	0.635822	0.877516	0.425963	0.976022	0.989811	-1.05868	-2.18077	0.604916	-0.701969	-1.80804	-0.323843	0.450613	-0.414625	0.253464	-6.84856	-1.72555	1.28142
P53986_T462	0.306077	0.230471	0.0836379	0.00849391	0.0010389	0.00247886	0.00242045	0.000397123	0.00068955	0.622225	0.078654	0.101919	5.08906	5.68302	7.66517	7.17961	10.0404	8.78981	5.9134	7.74574	7.15034	4.043	9.40826	8.80844
P53995_S1347	0.0152706	0.0347675	0.965316	0.742627	0.874497	0.742181	0.998551	0.997994	0.191612	0.246181	0.99958	0.698452	-3.10353	-2.64318	0.35273	-0.818703	-0.600924	0.819368	-0.197784	0.220644	2.85497	-3.3876	0.169176	1.81727
P53995_S688	0.951266	0.00358442	0.338105	0.608866	0.019147	0.651631	0.562637	0.00207563	0.313041	0.996732	0.0159739	0.999976	-0.793924	7.91858	-2.7409	-3.40561	10.5141	3.19962	-2.30763	9.74395	-3.20075	-0.37216	7.34409	0.0722504
P53995_T902	0.703565	0.992529	0.0239442	0.962848	0.699361	0.859819	0.997275	0.743535	0.766105	0.719134	0.800442	0.890774	-1.88437	0.466619	6.43683	1.29087	2.99907	2.13656	0.461569	2.44874	-2.34672	2.15134	1.83939	1.43333
P54103_S183	0.896012	0.0421842	0.51088	0.384507	0.00135469	0.999997	0.868329	0.152142	0.981463	0.978597	0.998028	0.972079	1.38099	6.59923	2.86159	2.01742	7.21114	0.0242558	-1.52317	4.80587	-0.738045	0.902878	0.399477	-0.991665
P54103_S49	0.868534	0.920119	0.335646	0.84656	0.949809	0.0864186	0.0517662	0.999992	0.0349981	0.592392	0.935128	0.901138	1.78776	1.4707	4.23737	0.795937	-0.516747	2.75389	1.56038	0.0136604	1.69761	-5.32608	-2.39468	-2.81174
P54103_S60	0.000792335	5.14218e-05	0.998435	0.997936	0.0444625	0.70367	0.0959109	0.648329	0.0581866	0.307654	0.115462	0.114293	11.1779	16.419	0.271135	0.52145	9.79441	3.25605	-6.23191	2.70947	-7.03669	-5.21241	-7.23307	-7.2532
P54103_S63	0.145034	0.00360502	0.693115	0.786234	0.0123488	0.54317	0.229497	0.797312	0.0547755	0.0425454	0.0441937	0.00421757	5.71845	12.1759	-2.59918	2.15633	9.71318	3.17482	-6.23191	2.70947	-9.27916	-6.03452	-5.9852	-9.23345
P54227_S16	0.181117	0.00357538	0.325689	0.326005	0.00109483	0.0538725	0.0724944	0.000743462	0.0325666	0.233783	0.000100226	0.917012	7.54148	17.2177	6.05768	4.9769	17	8.54897	7.05916	15.9312	8.42791	-2.64488	11.1348	0.805321
P54227_S25	0.61254	0.0213085	0.637723	0.903527	0.000968926	0.160879	0.513027	0.00022667	0.2523	0.0186767	1.82149e-06	0.00883546	5.01383	15.2451	4.83428	1.8329	17.3083	6.43197	3.26927	17.8976	4.6297	-2.91085	11.1865	-3.33317
P54227_S38	0.289734	0.43734	0.984698	0.562612	0.344339	0.903429	0.679019	0.00655086	0.999852	0.0232801	0.380189	0.00566162	-10.2288	8.40996	-1.8376	-4.07523	5.41823	-2.04655	-1.82039	7.55603	-0.115883	-6.44085	2.9287	-8.29937
P54227_S46	0.854864	0.997959	0.529281	0.431007	0.928743	0.0571694	0.0207556	0.0359141	0.0244468	0.198938	0.00505562	0.236015	2.65385	-0.581711	4.69575	1.48713	-0.559879	2.89204	9.27939	8.31619	8.9892	-3.15076	-7.01119	-2.9683
P54254_S213	0.4784	9.17757e-06	0.765142	0.889476	0.000964473	0.966255	0.996053	0.210132	0.999338	0.834766	0.000203216	0.54845	-1.24818	10.0886	-0.812605	-1.09297	9.79238	-0.701893	0.579058	5.77973	0.317558	1.21348	11.5532	-1.98317
P54254_S229	0.94747	0.999325	0.792856	0.446839	1.44816e-05	0.391453	0.991532	0.882036	0.970562	0.871624	0.988188	0.999811	-0.995802	-0.222855	1.71509	-1.25415	9.16173	1.34702	-0.536472	-1.38873	-0.827745	-1.77075	-0.74135	0.18392
P54276_S137	0.20401	0.138689	0.231785	0.407763	0.278308	0.107471	0.858255	0.0317384	0.999591	0.871911	0.91777	0.673728	-4.24343	4.78846	-4.05827	-2.85582	3.39834	-4.61395	1.6415	7.3545	-0.211821	1.29493	-1.0885	-1.96451
P54276_S227	0.263693	0.0522057	0.361317	0.0954977	0.0490892	0.12505	0.0035147	0.00373833	0.0167672	0.0282703	0.00467706	0.00667964	-4.79994	-7.60794	-4.19548	-7.82845	-9.17385	-7.2805	-12.253	-12.1319	-9.36341	-6.45941	-8.92707	-8.4123
P54276_S252	0.906266	0.57346	0.975692	0.794743	0.0153484	0.86126	0.0166258	0.00612525	0.603218	0.464864	0.00711734	0.0666941	3.9058	-7.75284	2.38097	-2.08352	-9.18443	-1.76508	-4.91559	-5.86265	-1.56291	-6.82658	-20.7632	-13.3797
P54276_S254	0.960627	0.83264	0.995691	0.970481	0.021218	0.200983	0.653164	0.453565	0.4017	0.250077	0.0520932	0.0369156	3.1333	-5.46667	-1.4536	-2.02271	-17.7191	-10.2337	-7.30677	-9.58648	-10.2488	-9.40166	-14.611	-15.742
P54276_S256	0.592035	0.820282	0.999088	0.994111	0.995718	0.9991	0.0351505	0.0633505	0.630686	0.622994	0.119178	0.368375	8.06888	-5.42964	0.830015	1.78645	1.60321	0.947739	-16.0951	-14.1403	-5.69943	-6.95712	-14.5473	-9.74752
P54276_S261	0.840214	0.643547	0.708679	0.584091	0.327931	0.991794	0.773699	0.953575	0.602997	0.524304	0.0251116	0.10856	3.85285	-5.58882	5.04453	-7.38372	-10.3343	-1.57878	2.43759	-1.3003	3.22366	-6.23145	-16.2713	-11.6744
P54726_S123	0.672244	0.994385	0.983583	0.960456	0.549267	0.945355	0.0377034	0.0110819	0.0473613	0.0988615	0.992566	0.893436	-6.63671	-1.41783	-2.04988	-3.09484	-8.75366	-3.48219	10.1985	12.9073	9.71063	-8.12568	0.807047	-2.09826
P54726_S133	0.987222	0.642453	0.377096	0.661112	0.728316	0.999305	0.60692	0.350956	0.210349	0.0746328	0.026129	0.00313812	-1.08295	4.00157	-5.70299	3.17454	2.84483	0.329685	1.13263	1.58693	1.94447	-5.54506	-6.9698	-10.1145
P54726_S216	0.779905	0.990201	0.108515	0.996516	0.289314	0.984531	0.931193	0.198282	0.724312	0.992785	0.410644	0.999937	-1.3859	-0.432983	-3.86914	0.700768	6.47473	1.16689	-1.63906	6.1199	-2.91205	0.573666	3.51968	0.11701
P54726_S92	0.460559	0.562422	0.242503	0.0737695	0.000347416	0.999521	0.897664	0.31682	0.999931	0.33351	0.971979	0.990756	-2.43621	-2.13151	-3.27116	-2.62759	6.64853	0.09622	-1.65351	4.44164	-0.134398	3.63616	0.857761	-0.583008
P54728_S160	0.475995	0.98356	0.997501	0.993085	0.0250589	0.895283	0.108602	0.00869519	0.172835	0.818621	0.165685	0.99988	3.04163	0.716162	-0.376369	-0.589794	8.2795	1.56104	-4.32624	7.33182	-3.78045	1.65373	4.44908	0.127716
P54728_S253	0.951425	0.0161129	0.819109	0.999546	0.00150378	0.942298	0.964011	0.000303044	0.436994	0.889343	0.000280851	0.997299	-1.51785	11.7056	-2.53621	-0.294188	16.6806	1.55358	-0.666721	10.7537	-2.25805	1.19318	12.7785	0.320681
P54731_S581	0.97679	0.970085	0.852276	0.447398	0.00237279	0.955662	0.953106	0.575197	0.00288577	0.821069	0.990305	0.999828	-1.28786	1.40888	2.57466	-2.0044	-7.12836	-0.646744	0.24588	-0.631226	2.57473	3.93405	1.34077	0.34519
P55012_S74	0.988373	0.0117614	0.268802	0.366062	0.107994	0.984584	0.968844	0.286237	0.877637	0.999914	0.395799	0.198292	-0.453274	6.13532	2.859	-2.74561	4.19616	-0.548409	1.11512	4.85856	-1.86051	-0.107115	2.96282	-3.92778
P55194_S535	0.313999	0.951405	0.994235	0.383539	0.994005	0.757362	0.992231	0.276044	0.988541	0.000192582	0.177694	0.0229894	9.63145	-2.6974	1.27983	5.8795	0.868557	3.43784	-0.61631	-4.41796	-0.70426	-20.5589	-5.86823	-9.60819
P55194_S632	0.999819	0.939769	0.773443	0.988566	7.08142e-05	0.97307	0.959068	0.0100871	0.911903	0.338021	0.100032	0.96718	0.152527	1.11384	-1.89836	-0.361109	10.6588	-0.486916	0.834375	7.45277	1.10958	4.09515	6.15385	1.02819
P55258_S185	0.667648	0.280407	0.670157	0.952002	0.838267	0.904171	0.0780653	0.0259403	0.500617	0.850553	0.882684	0.982637	1.11041	1.87439	1.1061	-0.657061	-1.05159	-0.851883	-4.05464	-5.16003	-2.05148	2.70575	2.45272	1.21677
P56212_S62	0.522487	0.00346037	0.059628	0.919322	0.199733	0.463615	0.940668	0.254086	0.273787	0.999509	0.0199088	0.190333	-2.32598	8.58857	5.04312	-1.33872	4.695	3.2531	-1.58945	5.7428	5.5794	-0.260689	9.332	5.42166
P56399_T623	0.999823	0.944399	0.543802	0.610752	0.00273042	0.9075	0.942801	0.262865	0.99119	0.018309	0.984338	0.910014	0.134123	0.956718	-2.40721	1.49445	6.46166	0.788944	-1.36617	4.93898	0.705654	5.3345	-0.473919	0.892529
P56677_S13	0.996963	0.598557	0.716538	0.954864	0.998087	0.977531	0.92001	0.998715	0.513551	0.968265	0.0290809	0.0909225	0.585361	3.76168	-3.14018	-0.935757	-0.314035	-0.729397	-1.58948	-0.37727	-3.6321	-0.717287	5.75499	4.45354
P56812_S119	0.376415	0.308851	0.287834	0.0638948	0.133584	0.814818	0.367434	0.176774	0.840097	0.294664	0.953494	0.870744	-2.20714	2.41585	2.48773	-1.87588	1.55132	0.54561	-1.31115	1.73909	0.625425	-6.12557	-1.64363	-2.42663
P56959_S270	0.987154	0.999421	0.85946	0.998993	0.961686	0.992454	0.0565829	0.0414431	0.318598	0.930145	0.994745	0.883196	-0.555201	0.194511	1.33649	0.230717	-0.803759	-0.455715	-4.66608	-4.99795	-2.77457	1.45745	0.585787	-1.77743
P57725_S125	0.988715	0.0575263	0.984848	0.973885	0.992479	0.826152	0.96047	0.119122	0.998005	0.725689	0.343882	0.99971	0.606014	6.03318	-0.671032	-1.25316	0.813711	-2.57278	1.48278	7.92022	0.529537	2.26373	3.85079	0.195005
P57725_S23	0.389298	0.0260358	0.184839	0.00247608	0.599731	0.425825	0.0897438	0.803311	1	0.659323	0.999744	0.455939	0.958574	2.08686	-1.28962	-5.69649	-1.31771	-1.65788	-2.40708	-0.780659	-0.00242043	-3.92233	0.290831	-5.17853
P57725_S38	0.933161	0.999987	0.966405	0.461212	0.256348	0.991541	0.168818	0.0926386	0.0334231	0.975686	0.345392	0.172399	1.19215	0.0656052	0.927197	1.70793	2.24796	-0.3137	-3.677	-4.35476	-5.49615	-0.727398	-3.19112	-4.14388
P57725_S90	0.195916	0.852305	0.62211	0.618982	0.75826	0.564365	0.999782	0.997454	0.403347	0.519417	0.00868263	0.914821	9.39262	3.37945	5.22648	1.84974	1.47457	1.99587	-0.0875797	-0.199804	1.76192	2.21593	-6.99161	-1.00097
P57725_S97	0.0431524	0.252416	0.202764	0.410675	0.397953	0.563687	0.678176	0.381987	0.262875	0.813379	0.0489106	0.99707	11.8159	7.26953	7.86026	6.28186	6.38602	5.14552	-2.24713	3.36067	3.95512	-3.02124	-11.0009	-0.673019
P57784_S239	0.926628	0.748365	0.607021	0.522705	0.526594	0.148694	0.999937	0.860654	0.22046	0.511952	0.974707	0.999045	3.16645	5.25959	6.58777	-1.18174	-1.1757	2.02148	-0.0601902	0.86418	2.36259	-5.66218	1.62458	0.531139
P57787_S430	0.0291454	0.875814	0.99782	0.830702	0.963982	0.663732	0.198661	0.987188	0.953495	0.562978	0.390683	0.16446	-5.84051	-1.2143	-0.28994	-2.40312	1.32745	3.29996	-3.55294	0.522261	-0.823797	3.95839	4.95447	6.9293
P57787_S469	0.995254	0.177971	0.231145	0.0294199	0.0142546	0.00540039	7.46555e-05	3.9588e-07	8.30082e-07	0.976418	0.198089	0.0863289	-0.725723	7.18942	6.58021	-2.05558	2.36214	2.79654	-1.94983	3.854	3.5321	-1.17645	6.47589	8.22244
P57787_T465	0.960315	0.0202017	0.220788	0.94459	0.208509	0.308694	1.78109e-05	0.000497925	0.0185732	0.767645	0.00578169	0.00286414	-0.926821	7.37141	4.08323	-1.38405	5.50684	4.74387	-8.43209	5.3293	2.96989	1.80831	8.94715	10.0294
P58058_S46	0.0461059	0.00100015	0.951671	0.114107	0.00441183	0.258534	0.571339	0.298774	0.94377	0.0142257	0.0126515	0.759016	3.96066	7.71213	0.632847	1.88496	3.62891	1.45216	-4.42798	6.33855	1.83398	-6.28189	6.41717	-1.51056
P58058_S48	0.00689318	0.000736411	0.277777	0.860533	0.000317925	0.76285	0.997921	0.300919	0.999997	0.00467668	5.65707e-05	0.831441	10.3804	14.7391	4.35064	-1.00667	9.65274	-1.26521	0.618645	6.69491	0.0685444	5.29389	10.1066	-0.897572
P58058_S50	0.0023744	0.00122062	0.973349	0.964552	0.494152	0.369389	0.562821	0.696829	0.991585	0.517808	0.996675	0.944469	7.12769	7.89384	0.538897	0.920948	2.91322	-3.42302	-3.66254	-3.00809	-0.767269	2.55942	-0.368237	0.982399
P58058_S64	0.410533	2.34907e-05	0.992418	0.839249	9.17135e-05	0.999239	0.34514	0.000585585	0.451786	0.449303	0.000677521	0.999525	2.79333	18.2595	0.462996	-1.44443	15.5339	0.217903	-3.01494	11.5889	-2.62471	3.54832	15.2879	0.242857
P58252_T57	0.0942679	0.00403178	0.0206223	0.0370093	0.00120882	0.0225267	0.00558568	0.00100873	0.00105447	0.763147	0.0597726	0.201778	7.07241	13.1354	9.86878	7.09248	12.807	7.83899	8.62534	11.2834	11.2089	5.26138	16.4718	11.8018
P58334_S103	0.539871	0.709153	0.671888	0.330326	0.093187	0.611861	0.473659	0.0395705	0.135959	0.63987	0.0135186	0.358412	-7.1202	5.55621	-5.90077	-7.51495	11.3841	-5.18121	-3.71654	8.27901	-6.12315	-2.76675	9.53013	-4.02562
P58334_S113	0.965215	0.0818625	0.286049	0.65395	0.251802	0.999881	0.166056	0.0163043	0.186317	0.0905394	0.0216629	0.013754	-2.00759	12.3852	-8.4114	-5.52937	9.53035	-0.314798	-5.692	9.73897	-5.48736	-5.518	7.54873	-8.21948
P58334_S225	0.610846	0.000604601	0.950371	0.849085	0.000164915	0.41289	0.999223	0.00934978	0.940949	0.999773	0.553736	0.901654	-2.4815	13.4804	-1.0371	1.54183	15.6973	3.12118	-0.370438	13.0529	-1.649	0.239565	3.90799	-1.95302
P58334_S233	0.919903	0.00047524	0.795736	0.120482	0.0338447	0.74561	0.994299	0.017923	0.651293	0.681982	0.974891	0.903168	0.752512	8.47298	-1.10019	3.03565	4.09855	1.19547	0.466843	7.46551	-2.24483	1.92764	0.701643	1.15235
P58334_S237	0.996966	0.000460547	0.426062	0.993322	0.000354063	0.717759	0.876584	0.0132142	0.983322	0.850245	0.000120278	0.999314	-0.34359	12.2669	-2.77351	-0.414484	11.7567	1.69814	-1.86112	10.4359	-0.892166	1.13126	12.0712	0.169716
P58334_S245	0.479236	0.916723	0.97603	0.86093	0.493899	0.996924	0.809211	0.286384	0.6073	0.0971817	0.741033	0.764566	-2.18972	0.930655	-0.59082	1.24153	2.34148	0.318075	1.69905	3.68788	2.40857	4.75767	1.78347	-1.7065
P58334_T98	0.0412872	0.863578	1	0.994037	0.987255	0.566434	0.590323	0.554832	0.994354	0.99966	0.000494548	0.630323	6.17401	1.43333	0.0172653	-0.840342	1.09032	4.49	-2.064	-2.16645	0.391825	-0.150221	11.0684	-1.92422
P58468_S192	0.465078	0.249811	0.890688	0.860076	0.027448	0.999605	0.326181	0.314598	0.957637	0.130457	0.999979	0.996304	1.30013	1.73662	0.602999	0.866823	4.02058	0.111183	-2.25722	-2.2931	0.611416	3.10349	-0.0461445	-0.262114
P58468_S38	0.394772	0.88187	0.859612	0.134335	0.000454879	0.702186	0.702473	0.000599036	0.987097	0.185086	0.779125	0.998054	-1.53351	0.669933	-0.718296	1.95455	5.56922	0.855978	0.626448	3.91829	-0.186827	-5.69281	2.38955	0.430525
P58468_S76	0.826854	0.0922686	0.493808	0.141985	0.00355319	0.39776	0.999928	0.94769	0.999073	0.324164	0.0531613	0.000917807	-1.36518	4.41561	-2.35038	3.42428	7.26258	2.32103	-0.119644	1.12811	0.281246	2.10243	3.6132	7.35448
P58468_S79	0.0401778	0.0171155	0.95035	0.975691	0.00565321	0.811822	0.792256	0.875972	0.959537	0.999536	0.677887	0.0359649	-3.01417	3.5719	-0.472168	0.392382	4.66109	-0.854773	-2.63204	-2.11955	-1.38778	-0.204258	2.19412	6.62318
P58501_S16	0.874978	0.995539	0.678917	0.15156	0.178221	0.155445	0.623198	0.585397	1	0.978082	0.0153451	0.990155	2.90428	0.881071	4.41314	7.60523	7.23317	7.54744	-1.00572	-1.06082	-0.00320244	0.771095	-7.97669	-0.584072
P58501_S264	0.988165	0.649709	0.995379	0.964247	0.362475	0.999999	0.224138	0.70194	0.243869	0.212839	0.0380321	0.0850855	0.397146	-1.49063	-0.287941	-1.00402	-3.75427	-0.0307217	-3.39322	-1.74925	3.29108	-3.81102	-5.98366	-4.97661
P58501_S297	0.0558426	0.0226091	0.627317	0.0210851	0.00355721	0.00497015	0.865105	0.512629	0.522224	0.0879562	0.999023	0.315152	9.05622	10.941	3.56321	8.0189	10.9379	10.3579	-1.20775	2.25064	2.22249	-6.54033	0.31752	-4.34296
P58501_S559	0.787901	0.00889984	0.857465	0.999792	0.194424	0.998637	0.782742	0.999999	0.630756	0.878945	0.74025	0.239514	1.95076	9.34364	-1.64689	-0.181194	4.98908	-0.340166	-2.17062	-0.0276451	-2.80972	-1.41797	1.9685	-3.98319
P58501_S560	1	0.0726776	0.99232	0.784287	0.0785854	0.977731	0.248922	0.772271	0.968136	0.901295	0.552789	0.988345	-0.0153046	7.28533	0.677382	-1.98005	6.05917	0.830015	-3.16889	1.49508	-0.694365	-1.7524	3.50604	0.810452
P58686_S82	0.991216	0.495597	0.175717	0.997986	0.0315164	0.000103255	0.939069	0.241356	0.0021133	0.94188	0.26254	1	0.823095	4.23143	-6.63668	0.18479	3.76237	-9.34716	-0.8978	3.27418	-8.96518	1.31228	4.71843	-0.00513458
P58742_S495	0.765438	0.314816	0.208343	0.995184	0.189908	0.991211	0.852217	0.00302841	0.964351	0.0305763	0.128629	0.581427	-1.53221	2.91629	-3.41484	-0.361315	3.48752	0.443605	-0.891336	5.95787	-0.519203	-6.05586	4.31318	-2.23424
P58742_S511	0.930589	0.0773263	0.985381	0.975902	0.00163472	0.645775	0.887353	0.998415	0.660128	0.953942	0.293827	0.962839	-1.10347	5.36033	-0.631458	-0.577707	8.38844	-1.70245	-1.26503	-0.282093	-2.06312	0.911156	3.41176	-0.843048
P58742_S522	0.802739	0.227534	0.998918	1	0.0121878	0.768583	0.600579	0.787441	0.0613026	0.982109	0.99331	0.764465	1.5743	3.67558	0.244856	0.00194359	5.86279	-1.34566	-2.01013	1.47287	-4.81355	-0.662392	0.471952	-1.77515
P58742_S541	0.953393	0.0207814	0.129165	0.997652	0.000711015	0.730807	0.48699	0.989804	0.075253	0.751505	0.801955	0.632802	-0.691195	5.15784	-3.39999	-0.294186	10.7506	-1.67916	-2.52172	-0.51055	-4.9407	1.80374	-1.62866	-2.18974
P58742_T519	0.986143	0.445421	0.91537	0.514607	0.0122672	0.972766	0.366928	0.992435	0.846737	0.972252	0.875337	0.591315	0.618773	2.90064	-1.18756	2.50164	7.37916	0.739359	-2.54667	-0.398533	-1.19269	-0.774721	-1.35702	-2.34879
P58801_S364	0.964834	0.994001	0.994317	0.00123669	0.0528689	0.0179713	0.296133	0.12463	0.143275	0.999858	0.981106	0.734947	1.02384	-0.553591	0.543468	5.07385	2.60971	3.25383	-2.81897	-3.7691	-3.6213	-0.130816	0.683279	-1.89792
P58871_S1063	0.931097	0.491089	0.725471	0.295701	0.868185	0.999161	0.0858965	0.0250987	0.00313359	0.996968	0.990483	0.790218	1.65101	4.11015	2.92584	4.08176	-1.63222	0.276087	-4.26532	-5.59484	-8.05667	-0.519266	0.766338	-2.42515
P58871_S1375	0.651763	0.999095	0.903719	0.946856	0.21813	0.18029	0.782047	0.00469046	0.00875515	0.443471	0.0282757	0.313543	-3.71713	-0.41585	-2.11611	-1.67551	-6.66496	-7.10423	-1.37614	-7.25545	-6.53037	-3.58638	-8.23625	-4.25344
P58871_S1611	0.348065	0.9827	0.902411	0.474098	0.302307	0.999872	0.0224135	0.574491	0.891949	0.999398	0.999994	0.69857	5.531	1.12296	2.10811	1.60974	-2.01697	0.0734348	2.21	-0.773947	-0.412743	0.441116	0.0940838	-4.20212
P58871_S1612	0.3452	0.986052	0.909207	0.474098	0.302307	0.999872	0.0224135	0.574491	0.891949	0.999988	0.999995	0.732809	5.42645	1.01841	2.00356	1.60974	-2.01697	0.0734348	2.21	-0.773947	-0.412743	-0.130854	0.0940838	-4.29399
P58871_S1657	0.0096428	0.880556	0.883691	0.903712	0.883137	0.980177	0.136009	0.331242	0.903705	0.971884	0.989928	0.496492	5.43217	0.90395	0.894419	-0.661095	0.71339	0.371243	3.41276	2.49366	0.924477	0.83642	0.584814	-2.86517
P58871_S496	0.999999	0.675474	0.993225	0.774423	0.0583899	0.99916	0.96542	0.993223	0.999085	0.953295	0.949322	0.892012	-0.0238018	-1.99955	-0.457703	1.24167	3.99586	-0.167133	0.969601	0.549801	0.279631	1.0872	-1.12014	-1.49176
P58871_S539	0.960082	0.894371	0.0632553	0.711906	0.00791434	0.511866	0.80702	0.0552441	0.66466	0.999255	0.578171	0.923579	-0.69381	-0.999088	-4.33403	2.04963	8.69161	2.73798	-1.82073	6.35847	-2.36035	0.339598	3.6007	-1.68836
P58871_S763	0.444533	0.334839	0.412497	0.998762	0.965475	0.955959	0.003932	0.997604	0.295768	0.927353	0.987525	0.724083	2.56032	2.9541	2.66811	-0.284229	-0.889959	-0.971643	5.83472	0.209068	-2.17217	1.23596	-0.658104	-2.15232
P58871_S866	0.994025	0.957089	1	0.570367	0.527207	0.367686	0.275086	0.786341	0.291698	0.145684	0.999997	0.938176	-0.581715	-1.15753	0.0237331	-2.48481	-2.63259	-3.23714	3.4254	-1.63207	-3.34541	3.94173	0.0311661	0.920704
P58871_T533	0.79934	0.846583	0.822155	0.425938	0.000478694	0.999926	0.712482	0.00219651	0.503216	0.996833	0.518318	0.42873	-1.32244	-1.17939	-1.25512	-1.91898	8.43886	0.0683727	-1.49918	7.84324	-2.02738	0.559473	3.95022	-4.43554
P59114_S116	0.840258	0.234571	0.657	0.335018	0.990865	0.00432088	0.17496	0.249689	0.94872	0.992331	0.905139	0.977838	1.90329	-4.80988	2.70593	3.11064	0.497736	8.6827	7.96858	7.05108	1.8372	-0.775133	-1.90539	1.11914
P59114_S140	0.976414	0.902782	0.21671	0.832584	0.0716152	0.442777	0.938256	0.999904	0.718886	0.220889	0.0245144	0.967633	-0.844551	1.42019	-4.50813	-0.858973	3.00087	-1.60217	0.874985	0.0961819	-1.63401	3.26922	5.68562	0.689798
P59114_S143	0.799736	0.00123843	0.998584	0.581733	3.19461e-05	0.971528	0.259052	0.00155408	1	0.755324	0.031497	0.691769	1.64608	11.1043	0.278332	-1.67634	13.1611	-0.550653	-2.53804	7.48231	0.00783539	1.93568	6.85791	-2.16209
P59114_S144	0.350224	0.87665	0.508596	0.278378	0.0115158	0.441794	0.996784	0.890223	0.997631	0.998401	0.910067	0.61011	-3.5839	-1.50267	-2.9186	-3.74245	8.17368	-3.01044	0.469349	1.64128	-0.423334	-0.347733	-1.42373	-2.72883
P59114_S19	0.68402	0.486709	0.950603	0.96975	0.706609	0.99997	0.821214	0.092873	0.629936	0.922324	0.29117	0.673674	-3.29516	4.3451	-1.53417	-1.97287	4.87452	0.190752	-2.58883	8.24597	-3.6534	-1.83265	5.67259	-3.38036
P59114_S30	0.574345	0.0369509	0.981651	0.587245	0.916627	0.999729	0.978957	0.00242464	0.394881	0.866479	0.000650808	0.624286	-4.2512	10.974	-1.18433	-6.05422	2.97141	-0.412123	-0.830448	11.8983	-3.59214	0.974617	8.57922	-1.5659
P59114_T150	0.856748	0.0576535	0.689631	0.0583483	5.88445e-06	0.0260505	0.993303	0.439248	0.698207	0.44058	0.0262326	0.959834	-1.41768	5.56002	-2.00384	-2.91646	12.1522	-3.46131	-0.643476	3.90334	-2.72142	2.66918	6.19923	0.823694
P59178_S687	0.976245	0.298896	0.984611	0.755231	0.383553	0.919643	0.864542	0.059376	0.743335	0.859648	0.996175	0.965753	-0.873043	4.11371	-0.750067	-1.36731	2.32896	-0.863054	-0.953817	3.80156	-1.25835	1.86083	0.511301	-1.09136
P59325_S10	0.952735	0.98893	0.903639	0.00353159	0.0766634	0.490257	0.909244	0.916305	0.999993	0.726541	0.916578	0.999452	-1.25419	-0.751568	1.63876	7.68829	4.26745	2.17871	1.91954	1.86074	-0.0771732	2.48764	1.51202	0.265324
P59325_S387	0.438729	0.81021	0.706052	0.996077	0.356979	0.994058	0.241184	0.88973	0.987216	0.289082	0.0912201	0.0270722	10.98	6.1788	7.55167	-1.46168	-11.8324	-1.68302	1.20064	-0.412907	0.188774	1.83612	-2.64221	-3.46658
P59325_S388	0.456504	0.812904	0.707513	0.994705	0.340094	0.993582	0.13742	0.94114	0.818115	0.376876	0.0554668	0.0238434	11.3342	6.48538	7.9561	-1.51323	-11.315	-1.61558	1.41928	-0.320004	0.499388	1.58658	-2.89657	-3.45801
P59326_S291	0.951169	0.599652	0.996005	0.962585	0.00499658	0.642325	0.700537	0.0391934	0.999004	0.391443	0.511465	0.895875	1.58756	3.88208	-0.663858	-0.87365	9.085	-2.21265	1.80557	5.55137	-0.225153	-3.2143	-2.75263	-1.33011
P59598_S201	0.236903	0.00977309	0.182071	0.995308	0.102645	0.933775	0.690439	0.708622	0.86489	0.999586	0.244064	0.148851	1.67957	3.55122	1.83802	0.272453	3.17705	0.690519	-2.08445	2.02308	-1.44174	-0.162161	-3.27484	-3.85656
P59598_S500	0.996988	0.788961	0.997815	0.253426	0.00440941	0.995223	0.935915	0.545498	0.684604	0.719404	0.265937	0.880377	0.600664	2.81899	-0.538998	-2.60292	6.45608	-0.297634	-1.3038	3.10507	-2.54121	1.45796	2.73363	1.00753
P59759_S209	0.889544	0.00944783	0.203768	0.993712	0.000183807	0.419894	0.467994	0.000163467	0.996119	0.825394	0.0122338	1	-1.18579	7.3771	-3.65698	-0.465607	14.7884	2.95847	-1.86123	10.061	0.264503	1.61025	7.93437	-0.0113563
P59759_S225	0.364415	0.936637	0.809584	0.964542	0.0014897	0.509445	0.995956	0.138879	0.679944	0.807224	0.994865	0.959875	1.9426	0.641958	0.994207	0.82382	10.5761	-2.55432	-0.380806	4.29555	-1.96886	1.66615	-0.442596	-0.905033
P59764_S1709	0.0328125	0.998983	0.116791	0.939154	0.783992	0.0418868	0.047634	0.942436	0.67546	0.997533	0.999487	0.693383	6.61137	0.260216	4.90759	-0.788982	1.31124	4.63134	8.00576	1.37391	2.82738	0.462284	-0.272913	-2.7645
P59764_S1817	0.0464784	0.00597381	0.382419	0.816122	0.556623	0.997286	0.857848	0.992316	0.877786	0.987721	0.397517	0.81602	4.86075	7.15785	2.54124	-1.15312	1.78105	0.251934	-1.3828	0.479189	-1.30067	0.755402	3.92748	-2.0678
P59764_S1824	0.3784	0.998577	0.422057	0.986966	0.99099	0.931099	0.166985	0.856358	0.328632	0.979803	0.9997	0.99559	-4.68435	-0.422724	-4.42686	-0.765173	0.673832	-1.38752	-4.4315	1.49729	-3.45546	0.910379	0.218595	0.539555
P59808_S1011	0.347812	0.674382	0.147929	0.0637813	0.184955	0.0957596	0.159601	0.216247	0.121592	0.0877268	0.00651271	0.0118503	5.46242	3.51279	7.45758	11.9253	8.92751	10.7925	7.86143	7.12045	8.50977	11.2664	18.977	17.1024
P59808_S1014	0.265382	0.391028	0.140595	0.0452361	0.271023	0.0895824	0.099463	0.166862	0.0549131	0.52479	0.0343564	0.0675166	9.25433	7.80006	11.4405	7.90707	4.78201	6.73707	5.18814	4.47833	5.99228	5.06307	12.4173	10.6961
P59808_S1016	0.129662	0.969863	0.44571	0.996358	0.639966	0.775229	0.989274	0.99119	0.93849	0.988133	0.727605	0.994054	4.17908	-0.726954	-2.59406	-0.257351	1.46526	-1.16504	-0.442152	-0.413244	-0.821911	0.468834	1.55043	-0.370005
P59808_S1020	0.34691	0.747623	0.478374	1.35881e-06	3.55871e-07	1.03353e-06	3.94497e-05	2.90313e-05	6.71904e-05	0.963226	0.00989139	0.0698389	6.16909	3.50077	5.20195	11.6183	13.6478	12.0277	12.7195	13.2542	11.8347	1.54948	14.4349	9.73934
P59808_S400	0.983037	0.994808	0.912212	0.10288	0.166121	0.189777	0.998583	0.623646	0.541902	0.799495	0.000403213	0.957396	0.847122	0.564058	-1.53699	-4.33876	3.78379	-3.62633	-0.364496	-2.92206	-3.27133	1.17213	9.31887	0.639576
P59808_S500	0.999957	0.720591	0.955398	0.047469	0.522757	0.176163	0.0386872	0.0511011	0.0318823	0.262262	0.144073	0.0940686	-0.167463	-3.72487	1.77504	6.09296	2.66878	4.33348	5.42915	5.11096	5.65203	4.10763	5.01874	5.64252
P59808_S694	0.40026	0.993291	0.026059	0.68076	0.993221	0.813754	0.730688	0.733703	0.950471	0.392475	0.966508	0.943484	-1.81585	-0.284855	-4.00907	-2.06631	-0.477018	-1.60949	-1.73096	1.72173	-0.872231	2.61058	0.709263	0.857708
P59808_S699	0.999673	0.880783	0.96167	0.909755	0.0495955	0.0988121	0.250781	0.311208	0.797426	0.98525	0.853962	0.0264914	-0.142557	1.10994	-0.724051	-0.903982	-4.40617	-3.73527	1.84626	1.6934	-0.829067	0.451698	-1.053	-4.83318
P59808_S723	0.802792	0.998731	0.390738	0.901532	0.765884	0.314394	0.943905	0.237392	0.990836	0.999746	0.0133362	0.978877	1.58919	-0.260729	-2.95477	-0.999125	-1.43413	-2.73356	0.876431	3.31575	-0.46217	0.173836	8.3543	-0.776972
P59808_S805	0.488899	0.513304	0.199589	0.184576	0.956421	0.689775	0.185263	0.162933	0.997066	0.999998	0.00348595	0.269275	-3.68319	3.56801	-5.49351	-6.84402	1.51268	-3.36966	-5.75821	5.99707	0.500328	-0.0369549	10.7523	-4.0769
P59808_S83	0.528653	0.00101667	0.0330818	0.999998	0.000843605	0.731255	1	7.52352e-05	0.997371	0.442293	1.39532e-06	0.983843	-2.10387	9.46294	-5.22677	-0.0351944	13.8975	2.22433	-0.00640488	12.9387	0.267927	1.86308	18.4229	0.417511
P59808_S831	0.589644	0.706947	0.788596	0.418334	0.000228992	0.0326489	0.473629	0.827472	4.70835e-05	0.949669	0.82751	0.998113	4.47371	3.74862	3.22051	-0.686352	-3.32002	-1.48215	0.398159	0.224962	2.57133	-2.08793	3.37457	-0.670326
P59808_S94	0.986594	0.0587079	0.702912	0.999695	5.57498e-05	0.595339	0.160056	2.56843e-06	0.969799	0.593466	0.000124818	0.999968	-0.896193	8.36785	-2.96339	-0.101511	10.5214	-1.41763	-1.86497	11.2988	-0.345446	2.57374	17.062	-0.0870323
P59997_S28	0.983312	0.995573	0.993189	0.991867	0.0680485	0.0962685	0.77963	0.999962	0.957906	0.833639	0.906344	0.527017	-1.22464	-0.77684	-0.899492	0.48959	-5.24525	-4.81334	3.51624	-0.169455	-1.83189	-1.77367	-1.40731	2.97381
P59997_S692	0.455165	0.857755	0.112397	0.00010625	0.000775291	0.000266083	0.0275635	0.0279056	0.0344902	0.961344	0.830487	0.499353	1.36153	0.693081	2.31008	4.06733	3.06714	3.57859	2.53661	2.53036	2.42347	-0.96459	1.70329	2.93775
P59997_S718	0.99243	0.00244254	0.584625	1	0.000574213	0.965151	0.0382402	0.00306795	0.0671435	1	0.603245	0.822367	0.538702	10.9789	2.58803	-0.0115299	15.2975	1.02772	-4.26155	6.70917	-3.75892	-0.00183105	3.38447	-2.30195
P59997_S731	0.859415	0.00838796	0.99835	0.997313	0.000237052	0.940822	0.9995	0.0050138	0.753109	0.962468	0.588086	0.998617	1.7683	10.1934	-0.365627	-0.369717	15.1172	1.08521	-0.185812	8.43578	-1.7121	1.40061	3.82923	-0.450542
P59997_T713	0.997512	0.0913192	0.998647	0.987432	0.00385864	0.930346	0.0288989	0.00755797	0.00915653	0.975468	0.348165	0.878919	0.531075	7.91243	-0.432657	-0.902927	14.3748	-1.66482	-3.9889	5.10935	-4.9428	-0.65497	2.85378	-1.18444
P60330_S1504	0.565464	0.80805	0.689902	0.965869	0.107269	0.442101	0.176043	0.99989	0.658002	0.943353	0.202817	0.949048	3.84467	2.5663	3.20481	-0.423225	-2.45207	1.45133	3.06012	-0.0869675	1.55951	-1.91571	-7.63183	-1.84243
P60330_S1509	0.389227	0.135372	0.904199	0.537892	0.920851	0.140029	3.66497e-06	1.00973e-05	3.59181e-05	0.178114	0.949979	0.990954	5.96566	8.82591	2.38283	3.46749	1.56062	6.15974	12.9639	11.3346	9.57128	6.23945	-1.43362	0.785057
P60330_S239	0.802565	0.610213	0.165774	0.141664	0.999982	0.969819	0.999228	0.0271035	0.835313	0.999333	0.996225	0.387944	-1.7659	-2.45613	-4.57878	-3.75425	-0.0545635	-0.670277	0.271749	7.87073	-1.81097	0.284775	-0.510355	-4.01916
P60335_S173	0.997798	2.94856e-06	0.348121	0.991915	0.00394324	0.868863	0.272129	0.000103138	0.211341	0.286512	1.27917e-06	0.968287	-0.212772	16.8067	-2.1182	-0.94128	17.3782	2.58312	-3.12753	13.8884	-3.43217	1.92258	15.6336	-0.444239
P60335_S190	0.999853	0.851755	1	0.550211	0.00548341	0.877444	0.948693	0.628509	0.591516	0.0247899	0.000237017	0.395306	-0.151667	1.68403	0.00793076	-1.76617	6.27573	-0.958241	-1.35557	3.12391	-3.29248	5.12282	10.8048	2.31233
P60335_S231	0.0319657	0.0314968	0.330163	0.908906	0.00515923	0.995227	0.997692	0.999713	0.270189	0.999824	0.457147	0.202832	-4.72155	-4.73584	-2.44388	0.943348	7.01281	0.331667	-0.257408	0.127909	-2.80891	0.0988388	-1.99129	-2.83532
P60710_S233	0.991761	0.221153	0.688247	0.729551	0.685631	0.855141	0.477668	0.000193248	0.999158	0.903677	0.0166011	0.550732	-0.43549	3.32374	-1.74379	-2.3974	2.58034	-1.8222	-2.04058	10.9111	-0.175566	-1.29335	7.6688	-2.61955
P60867_T9	0.975659	0.968207	0.706146	0.937464	0.000545185	0.634204	0.966046	0.996663	0.759589	0.998392	0.397979	0.912949	-0.721506	-0.793198	-1.92686	0.899923	10.9034	1.91162	-0.885311	0.397259	-1.91005	0.416292	-4.31541	-1.68006
P60904_S10	0.668808	0.0799664	0.0141433	0.315802	0.115859	0.697503	0.0324267	0.0646208	0.257682	0.0740955	0.0470152	0.0642721	-2.86963	7.12936	-10.2419	-5.08982	7.13576	-3.02121	-10.4036	8.94735	-5.98035	-9.37931	10.414	-9.70227
P61222_S582	0.653427	0.529849	0.193896	0.868138	0.0317761	0.301101	0.114861	0.714864	0.355941	0.724657	0.986775	0.895726	1.79005	2.12778	3.38055	0.970997	4.47934	2.40964	-3.82268	1.5686	-2.57745	1.99894	0.624289	1.32024
P61290_S24	0.998349	0.155225	0.999786	0.794005	0.00779373	0.839732	0.107173	0.000702145	0.0230898	0.758886	0.117462	0.998236	-0.4627	6.83227	-0.233467	-1.96939	9.7773	1.76813	-4.20031	10.5546	-5.93084	2.90183	7.60708	-0.486143
P61406_S869	0.434831	0.0246865	0.998917	0.999939	0.532483	0.950092	0.00641747	0.00164937	0.356356	0.0227785	0.0482483	0.971741	4.80279	11.2061	0.425419	-0.204603	5.3286	-2.00499	9.21213	11.4515	3.42531	2.74757	-2.35325	0.313095
P61406_S873	0.125998	0.00752116	0.514506	0.101127	0.00636974	0.966501	0.0609408	0.0199493	0.954861	0.950592	0.913847	0.999532	5.99385	10.8488	3.37612	6.27421	11.0036	-1.05902	8.43064	10.6446	1.39894	1.62076	1.99552	0.328245
P62046_S518	0.115297	1.84514e-06	0.980212	0.935166	0.00586658	0.758591	0.481746	0.00143089	0.727743	0.221633	4.62591e-05	0.961428	3.07845	17.7161	-0.446772	-1.86153	15.4116	3.17753	-3.45463	13.883	-2.42	3.57756	16.4181	0.804838
P62046_S522	0.999305	0.000530064	0.298478	0.877709	0.00200346	0.730532	0.51341	0.000231514	0.990103	0.898486	6.27765e-05	0.978446	0.262264	15.0553	-4.11354	-1.93768	14.9247	2.72599	-2.74186	14.9732	-0.56868	1.18181	16.1146	0.669487
P62071_S186	0.385502	0.402743	0.410004	0.0417783	0.30304	0.0724378	0.978827	0.341975	0.173647	0.157734	0.552386	0.463458	1.13757	1.11241	1.10203	2.44269	1.38776	2.15612	0.279242	1.292	1.66632	-5.74327	3.28562	3.69109
P62137_S2	0.994627	0.988258	0.419619	0.604696	0.94028	0.998729	0.000716439	0.0203933	0.00455147	0.942006	0.850972	0.668436	-0.57926	-0.756983	-3.88446	-2.21443	-0.982218	0.259245	-6.72752	-3.88354	-5.05697	-1.31349	-1.89525	-2.72526
P62259_S210	0.966353	0.260102	0.996656	0.999547	0.0185593	0.313632	0.129344	0.699867	0.172779	0.172122	0.248647	0.0144216	1.1039	4.85926	-0.497278	0.169535	6.31972	3.0065	-5.39102	2.34451	-4.94411	-5.07961	-4.47857	-8.99062
P62264_S139	0.565473	0.00931969	0.867746	0.521942	0.999651	0.661101	0.41498	0.96816	0.0892769	0.946104	0.0141895	0.953478	2.96257	9.81727	1.69189	-2.9449	0.199787	-2.42339	2.70205	0.742249	4.62453	-1.10504	8.39763	1.04706
P62482_S112	0.651554	0.41078	0.34872	0.129457	0.980832	0.124184	0.85585	0.518526	0.68061	0.999995	1	0.977732	-1.94761	2.6934	-2.92083	-5.21457	-0.77294	-5.27605	-1.89941	3.41833	-2.71671	-0.0642147	0.0203209	-1.0731
P62717_S71	0.0652425	0.00394701	0.000486201	0.444845	0.108067	0.998509	0.0135134	0.0114582	0.0354887	0.993704	0.0474926	0.960718	-4.22232	7.18859	-9.8866	-5.03533	8.52049	-0.502966	-6.37358	6.56582	-5.2854	0.697622	8.85433	-1.32077
P62751_S43	0.537672	0.68557	0.835638	0.888477	0.23241	0.999637	0.926033	0.10368	0.930682	0.000613817	0.14177	0.00121694	-3.65039	2.952	-2.19689	-1.03957	3.05031	-0.14205	-1.86584	8.21325	1.82076	-4.90151	1.76874	-4.42889
P62754_S235	2.19666e-07	3.11025e-08	8.42824e-09	1.57004e-06	9.86737e-07	1.16678e-06	1.38452e-08	8.7391e-09	1.93979e-08	0.209735	0.00504834	0.0157135	15.7867	19.9151	25.6945	25.7877	27.3548	26.7853	27.3178	29.9509	25.4571	11.1412	25.2463	20.7131
P62754_S236	3.2777e-05	3.62101e-06	4.87085e-07	2.11154e-08	1.24037e-08	1.96241e-08	6.58498e-07	2.54231e-07	1.55295e-06	0.102009	0.00328515	0.0106158	10.1586	13.613	17.5417	20.3406	22.715	20.639	23.2643	25.927	20.9043	12.5349	24.5617	20.1745
P62754_S240	2.41384e-05	2.35875e-06	2.39034e-07	2.82309e-08	1.59486e-08	2.28117e-08	7.55264e-07	3.0248e-07	1.32683e-06	0.0636247	0.00236599	0.00739556	9.52551	12.9662	17.0969	20.3406	22.715	21.1277	23.3196	25.9221	21.7377	13.9677	25.6473	21.2975
P62754_S244	0.723586	0.0593059	0.00507321	0.00101785	8.07824e-05	1.905e-05	5.25609e-06	6.22281e-06	5.1009e-06	0.909314	0.000121223	0.000517158	4.17122	12.1698	19.4495	11.0353	15.8205	19.2205	20.0899	19.6453	20.1698	1.41192	18.3801	14.9746
P62754_S247	0.999134	0.989149	0.0105335	0.0118912	0.0752607	0.00116738	0.00323822	0.00432498	0.0010875	0.836155	0.0407706	0.0722757	0.541096	1.2735	18.0023	12.1429	8.31395	17.7055	17.0653	16.2863	20.197	4.15393	16.6319	14.6121
P62754_T241	0.0973169	0.939484	0.0353085	0.990981	0.99823	0.347852	0.997147	0.998912	0.761475	0.99596	0.999614	0.860975	-2.07153	-0.429321	-2.61802	1.537	0.88472	9.48386	-1.27032	0.918278	6.41716	-0.350479	0.159187	-1.24728
P62806_S48	0.997617	0.749399	0.989803	0.999997	0.901357	0.863454	0.433571	0.0499067	0.0508034	0.999992	0.181376	0.888783	-0.583582	3.20493	-0.956675	-0.0500889	1.6798	-1.91186	2.43868	4.90588	4.8865	0.075571	6.37313	1.99399
P62869_S111	0.999317	0.9683	0.0414195	0.936658	0.844008	0.985229	0.964149	0.768849	0.987986	0.99245	0.402942	0.331933	0.11651	-0.431976	-3.22174	-1.22494	-1.74322	-0.727989	1.15962	2.40994	0.78997	-0.582771	3.55584	-3.90392
P62889_S10	0.618903	0.908673	0.235384	0.0400902	0.0323953	0.00187695	0.00594252	0.00162791	0.000249418	0.0314892	0.493423	0.676713	1.27071	0.675344	2.13262	1.32594	1.38631	2.27719	1.57377	1.9351	2.54679	-3.9806	1.66093	1.28537
P62900_S98	0.995731	0.0124859	0.999892	0.960853	0.0172379	0.964018	0.992684	0.00163985	0.715286	0.999992	0.922244	0.999483	-0.32515	6.13136	0.0948048	-1.06429	8.76571	-1.03248	-0.34762	7.62379	1.38634	-0.0604134	1.36371	-0.241179
P62908_T221	0.998573	0.851148	0.787205	0.446066	0.990052	0.99996	0.0190782	0.128585	0.0154822	0.70986	0.998287	0.998471	-1.41179	7.33972	8.55258	-8.9527	-1.70488	0.266718	1.37906	0.895485	1.43404	-5.59954	0.850861	0.818991
P62960_S100	0.0413044	0.0516974	0.00297235	1.13822e-07	9.73735e-08	4.61063e-08	4.28795e-08	9.99498e-08	6.85608e-08	0.0332309	0.0491794	0.0658111	8.54612	8.13697	13.7458	8.15171	8.29153	9.05529	9.098	8.22715	8.58286	5.81825	5.35157	5.00759
P62960_S165	0.981916	0.931852	0.996283	0.999816	0.963368	0.9445	0.993241	0.999878	0.469623	0.0329011	0.0212697	0.00780741	3.07316	-4.95306	1.78659	-0.460567	-2.78621	-3.24102	1.66895	-0.433208	9.70498	-15.0254	-16.3868	-19.651
P62960_S172	0.929895	0.995102	0.989902	0.988957	0.823546	0.488388	0.999997	0.967479	0.777441	0.0198418	0.0199033	0.0387728	3.81608	1.4955	-1.91468	-1.46473	-4.08511	-7.02595	-0.170626	-3.87433	-8.19609	-12.7492	-12.7417	-11.147
P62960_S19	0.999203	0.391314	0.986347	0.613335	0.980368	0.981989	0.611896	0.0411282	0.925786	0.404138	0.103186	0.0227589	-0.783329	10.3656	2.05158	-7.14827	-2.15297	-2.08908	-5.64297	15.005	-2.74296	-4.96826	8.07629	-11.3211
P62960_S2	0.253821	0.00292864	0.895765	0.828803	0.755824	0.819308	0.159996	0.961899	0.138188	0.638435	0.987083	0.51139	2.62795	6.96613	0.900969	-2.85312	3.33716	-2.91954	-8.20191	1.65083	-8.56801	-2.94849	0.796194	-3.51142
P62960_S207	0.177042	0.0056152	0.132486	0.350039	0.00258387	0.908591	0.833157	0.00149826	0.22689	0.637492	0.6074	0.262966	-2.11401	4.45008	-2.30716	5.3331	16.4915	1.98699	-1.43744	10.1903	3.60981	3.0816	3.21836	5.09763
P62960_S27	0.996549	0.307528	0.941519	0.343344	0.999115	0.316796	0.651802	0.0473872	0.236019	0.99998	0.699222	0.615914	-0.744894	6.73111	-2.00018	-5.15109	0.3785	-5.33897	-2.9453	8.05132	-5.18277	0.0933323	2.77488	-3.15078
P62960_S3	0.875666	0.0394987	0.215312	0.996869	0.881929	0.964976	0.553911	0.624885	0.621155	0.995903	0.953676	0.855451	-1.31634	5.94269	-3.80008	0.673456	2.44611	-1.55074	-4.50879	4.08526	-4.10732	0.556927	1.29531	-2.00441
P62960_S30	0.993602	0.0614027	0.994532	0.400643	0.99957	0.433132	0.973186	0.00830605	0.992715	0.324359	0.890015	0.240043	0.697329	8.30669	-0.661016	-5.5721	0.346458	-5.3435	1.0895	11.7112	-0.693277	-4.33455	1.67714	-4.89027
P62960_S312	0.881869	0.587846	0.8223	0.667948	0.00869677	0.385989	0.684976	0.999998	0.527345	0.712288	0.989917	0.995137	0.587183	-1.04346	0.694719	-0.341063	-1.32554	-0.499386	0.429602	0.00657654	-0.538034	-4.77804	-1.33047	-1.03722
P62960_S34	0.650279	0.999251	0.805602	0.205784	0.451294	0.310082	0.966964	0.595917	0.863147	0.0691259	0.191131	0.0211439	2.54522	0.266586	1.92703	-6.33316	-4.50352	-5.42088	-1.40681	3.98267	-2.40489	-4.78466	-3.61153	-6.15351
P62960_T23	0.99065	0.382583	0.930831	0.617549	0.997808	0.997785	0.477431	0.0364133	0.689919	0.402835	0.0338253	0.0171893	1.97752	11.5139	4.02645	-7.70316	-1.10308	-1.10702	-6.08316	13.8578	-4.51535	-3.84346	8.07629	-9.22399
P62960_T28	0.523005	0.0539984	0.976366	0.477623	0.885122	0.616752	0.265464	0.575764	0.325992	0.70882	0.944578	0.700624	2.47239	5.48681	-0.702711	-3.56327	-1.71294	-2.95529	-4.66782	-3.09087	-4.28803	-2.12987	-1.07722	-2.15907
P62960_T7	0.903194	0.00142872	0.965014	0.909191	0.0680316	0.882066	0.437059	0.993235	0.205598	0.999192	0.441132	0.933999	-1.62271	14.4349	-1.11191	-1.81155	8.19331	2.00698	-4.31936	0.712532	-5.96583	0.478436	5.91045	-2.19044
P62996_S14	0.465355	0.981211	0.368807	0.77574	0.331829	0.14126	0.0131197	0.0125445	0.0277773	0.991097	0.694818	0.660715	3.80294	0.925314	4.30844	0.995537	1.88968	2.55989	3.19708	3.22309	2.77229	-1.07115	4.1326	4.36065
P62996_S16	0.998436	0.112426	0.148976	0.0436191	0.67401	0.0279683	0.994329	0.992837	0.801259	0.879768	0.937891	0.379706	0.143238	-2.36204	2.18051	1.97745	-0.686655	2.16888	-0.569754	0.616981	2.10136	2.63044	2.04043	6.09724
P62996_S2	0.240221	0.371361	0.165084	0.451425	0.0420192	0.0278349	4.82054e-05	3.40709e-05	7.41367e-05	0.99418	0.261919	0.210452	7.39291	6.15719	8.38733	3.64799	7.79631	8.49061	6.63729	6.95501	6.26039	0.890402	7.19005	7.78512
P62996_S83	0.000890739	0.00195981	0.0397989	0.999949	0.996918	0.962613	0.958768	0.76504	0.963538	0.963361	0.997852	0.910138	15.1412	13.438	7.88919	-0.404598	1.59428	-3.77802	3.00418	5.98079	2.87391	2.93311	-1.10377	-4.0906
P62996_S85	0.00144657	0.00241459	0.0476543	0.990358	0.999998	0.999999	0.999982	0.901195	0.977088	0.999369	0.944023	0.97792	19.9743	18.4566	10.7658	1.98121	-0.115316	0.0762901	0.242847	4.64232	2.71544	0.876434	4.09965	-2.93507
P62996_S87	0.13762	0.0377385	0.730595	0.999422	0.99891	0.946625	0.937726	0.874191	0.964971	0.981897	0.477825	0.998279	14.425	19.7696	6.06046	0.841866	-1.0414	-3.98545	3.13444	4.11086	2.54083	-2.75533	11.289	1.23478
P62996_T201	0.0056956	0.0678201	0.27134	0.000486583	0.0279677	0.878808	0.485717	0.0837329	0.99972	0.00563383	0.00468465	0.967461	-9.13412	5.64664	-3.74186	-10.7282	5.50266	-1.12357	-6.21238	11.8363	-0.373383	-8.83819	9.11217	-0.824669
P62996_Y268	0.959349	0.000278365	0.997793	0.64879	0.898179	0.632828	0.741325	0.991325	0.996106	0.888147	0.746183	0.895619	-0.67234	10.5045	-0.245922	2.4843	1.43901	-2.5437	1.75565	0.488485	0.371845	1.31618	-1.86527	-1.28081
P62996_Y9	0.984328	0.97503	0.706867	0.679139	0.536451	0.0216333	0.974697	0.879486	0.75721	0.732629	0.783856	0.96193	-0.777355	-0.915056	-2.41895	-1.84854	-2.26633	-6.19092	0.88179	-1.57432	-2.12174	2.4128	2.188	1.10884
P63017_S511	0.537851	0.538022	0.420865	0.671066	0.129978	0.19249	0.117616	0.0352877	0.732647	0.394511	0.0949737	0.022738	-2.29853	-2.29801	-2.67527	-2.42843	-5.32542	-4.72311	-5.02726	-6.68439	-2.01321	-2.31066	-3.79089	-5.20099
P63017_S633	0.995877	0.646608	0.313475	0.646586	0.00233294	0.999983	0.841471	0.894797	0.769602	0.977335	0.998703	0.855196	0.258802	1.39906	-2.18403	2.30542	10.7646	0.0679455	-1.95231	-1.65403	-2.29674	0.584593	-0.220186	-1.16886
P63024_S15	0.11613	0.0394663	0.666489	0.389187	0.00571964	0.012481	0.0913303	0.000925693	0.0137583	0.273881	0.00211137	0.0238743	9.40822	12.1761	4.18705	4.93134	14.1151	12.331	5.3897	12.4696	8.04575	4.03871	11.6062	7.64909
P63024_S48	0.542334	0.997123	0.0691529	0.00213786	0.00604281	0.00121375	0.0232169	0.0750865	0.00728459	0.999885	0.0765139	0.0518009	3.13661	0.443932	6.74359	3.88564	3.28649	4.23705	3.15466	2.44855	3.8937	-0.122366	5.33977	5.84843
P63028_S46	0.540744	0.00197738	0.152718	0.990034	0.636474	1	0.188454	0.315421	0.12116	0.999436	0.997003	0.912294	2.32159	9.59112	4.03481	0.865427	3.51471	0.0279102	-3.04724	-2.51434	-3.47998	-0.279808	0.490397	1.60922
P63037_S335	0.810069	0.020363	0.0948145	0.872625	0.02488	0.562646	0.834847	0.0122445	0.9465	0.560058	0.605355	0.0562688	-1.20059	5.19171	-3.70608	-1.20346	5.91316	-2.14779	-1.21195	6.11317	-0.781092	-1.58098	1.48526	-3.65177
P63085_T183	0.937581	0.193445	0.985981	0.99989	0.000109216	0.997386	0.973255	0.845916	0.470094	0.785783	0.000619581	0.995737	-0.704617	2.75103	0.413502	-0.12874	17.0978	0.371943	0.50836	-0.983717	-1.83411	2.0222	14.6731	0.481422
P63085_Y185	0.714993	0.000188058	0.160541	0.990455	1.59808e-06	0.997376	0.891972	0.993741	0.520462	0.172212	0.000211081	0.997004	-1.25414	9.45002	-2.77515	-0.411697	21.4119	0.265421	-1.73265	0.625063	-3.49276	5.95295	20.3856	0.508907
P63101_S207	0.92356	2.00249e-05	0.781485	0.999481	0.00566722	0.676527	0.620723	0.576383	0.281022	0.0518426	0.238867	0.0670941	-0.512924	9.09603	0.786549	0.154991	6.8064	1.60668	-3.96912	4.22371	-6.24226	-3.24389	-2.12084	-3.05724
P63154_S689	0.772385	0.925363	0.807944	0.883295	0.0506585	0.992339	0.994879	0.0250911	0.975123	0.0710655	0.315093	0.938743	3.48279	2.2098	3.23024	-0.37627	-1.65056	-0.141054	-0.369188	-5.73937	0.637106	-4.52358	-2.85047	-0.870739
P63165_S2	0.97926	0.919709	0.0800286	0.483653	0.883382	0.748837	0.963762	0.567296	0.0418679	0.0363635	0.965945	0.473788	-0.567282	-0.927221	-4.22697	-2.67505	-1.30379	-1.8085	0.582966	1.66072	-4.13495	-10.1858	1.3631	-4.49107
P63276_S113	0.501438	0.000199587	0.80238	0.999933	0.00530288	0.999889	0.240656	0.00165273	0.256414	0.371507	0.000640743	0.846811	2.24259	12.3107	1.39268	0.135546	11.9015	0.159927	-2.90689	8.2582	-2.83876	3.3364	13.1057	1.57164
P63325_S146	0.271698	0.044044	0.293305	0.408245	0.212525	0.383142	0.0501617	0.00479381	0.0186426	0.999564	0.360074	0.976761	4.05872	6.75672	3.9357	-3.81602	-5.02121	3.94225	4.19856	6.5215	5.13808	-0.295164	4.97856	1.13883
P67778_S151	0.544579	0.25607	0.0815341	0.967602	0.999897	0.423126	0.676774	0.00886235	0.00581138	0.999883	0.607601	0.0316297	-2.693	-3.95359	5.57946	-0.853149	0.121407	3.05433	2.00267	7.86539	8.45172	-0.17057	3.22367	9.00035
P67871_S209	0.813324	0.000365231	0.250818	0.999657	0.000635116	0.685439	0.993904	0.000837657	0.840188	0.293316	0.000162615	0.950047	-1.21974	10.1464	-2.81455	0.163933	11.6136	-1.92521	-0.354908	9.1642	-1.16349	3.26006	14.0092	-0.896208
P68254_S232	0.999381	0.614645	0.999752	0.998823	0.0919911	0.997554	0.141176	0.999991	0.0545836	0.28326	0.116322	0.10671	-0.42959	4.60453	-0.316214	-0.592854	11.341	-0.758249	-9.04478	-0.105215	-11.5232	-7.1094	-9.51482	-9.73944
P68373_S439	0.76246	0.931051	0.659627	0.51334	0.129404	0.897172	0.726103	0.295822	0.860449	0.327812	0.0458919	0.148156	4.29189	2.59215	5.11094	1.22022	-2.1468	-0.588182	-0.534349	-0.971231	-0.397564	-3.02321	-5.39416	-4.01645
P70121_S47	0.659821	0.992124	0.610773	0.858731	0.000933959	0.1786	0.999996	0.992871	0.35666	0.501336	0.219684	0.724546	2.07825	-0.488857	2.23361	0.15309	-1.24866	0.446625	-0.0353718	-0.441725	-2.91967	-3.55855	-5.21929	-2.57127
P70121_S48	0.659821	0.992124	0.610773	0.858731	0.000933959	0.1786	0.999996	0.992871	0.35666	0.50123	0.179463	0.683742	2.07825	-0.488857	2.23361	0.15309	-1.24866	0.446625	-0.0353718	-0.441725	-2.91967	-3.32577	-5.21929	-2.57127
[truncated: 6,816 more rows]

## Sheet: Source data for Fig4d
category	subcategory	ID	Description	GeneRatio	BgRatio	RichFactor	FoldEnrichment	zScore	pvalue	p.adjust	qvalue	geneID	Count	group	time	class	order
[truncated: 330 more rows]
