# Supplementary material for: Unraveling anti-inflammatory metabolic signatures of Glycyrrhiza uralensis and isoliquiritigenin through multiomics
Source: NPJ Syst Biol Appl. 2025 Dec 13;11:145. doi: 10.1038/s41540-025-00620-z (PMC12738721; doi:10.1038/s41540-025-00620-z)
Supplement: Supplementary file 4 — 41540_2025_620_MOESM4_ESM. [file 41540_2025_620_MOESM4_ESM.zip › Source/Source data for Figure 5 (multiset-plsrog)_vs2.xlsx]

## Sheet: 1. Metabolome matrix
Name	class	group	time	1,2-Diamino-2-methylpropane	2-Methylpyrrolidine	But-2-enoic acid	alpha-ketoglutarate	Cadaverine	GABA	Choline	Serine	Cytosine	Histamine	Uridine	Proline	Guanidoacetic acid	Betaine	2-Amino-2-methylbutanoate	5-Aminopentanoic acid	2-Diethylaminoethanol	L-Threonine	Betaine aldehyde	Tyramine	L-Cysteine	Niacinamide	Taurine	Thymine	Itaconic acid	N-Acetylputrescine	4-Hydroxyproline	Creatine	Leucine	D-Ornithine	1,3-Thiazolidine-4-carboxylic acid	L-Aspartic acid	o-Tyrosine	Inosine	Hypoxanthine	2-Aminobenzoic acid	beta-Homolysine	4-Guanidinobutanoic acid	4-Trimethylammoniobutanoic acid	Spermidine	Glutamine	Lysine	Glutamic acid	Methionine	Triethanolamine	Guanine
control_1h_1	Control_1h	Control	1h	40128	926	5362	11464	3061	8067	351778	756781	144	77	1083	200163	31803	2220388	1168713	94724	379186	1503592	69776	1614	770	27177	269673	44401	24800	596	21981	289557	1313077	74597	7436	848005	4364	84	985	99	931	1693	17674	1479	5437169	686021	7111389	147528	17454	154
control_1h_2	Control_1h	Control	1h	65747	958	5931	11284	3814	9406	364515	866212	77	75	580	227423	34996	2316930	1922004	96616	209602	1753101	28578	1771	640	51345	264617	90698	24275	330	24561	330131	2301773	102887	16260	1003359	6674	78	670	143	532	1578	18138	1201	6438074	1108017	6785240	186282	16798	256
control_1h_3	Control_1h	Control	1h	46671	1732	6148	13291	6724	8654	495059	929088	69	98	533	262960	50200	3020931	1350504	101405	269023	1960075	81577	1598	3443	25716	416329	46093	33362	885	29955	358133	1531647	16522	14598	1395992	4365	82	821	146	479	2229	26830	2118	7143909	731858	10158856	130264	18319	297
control_1h_4	Control_1h	Control	1h	48081	924	6915	14353	3884	9289	545602	1096109	172	134	379	315436	70684	3867168	1462521	105518	261139	2377272	33273	1806	2264	25498	544436	37932	43318	1389	38105	406194	1618849	10376	16186	1919592	5217	90	1104	118	675	1112	32138	3185	8615149	756135	13285514	126672	12910	197
control_24h_1	Control_24h	Control	24h	256538	2699	9300	79195	12423	85788	1490526	3972220	413	621	522	4088939	629273	25783300	7299375	217278	345276	17769397	9203	1225	17084	269419	2920398	58564	253171	5687	515326	2283439	8498112	106191	34390	10260597	26944	1272	10335	268	15222	15715	246694	116780	36666806	3398254	53910712	1166690	173673	1610
control_24h_2	Control_24h	Control	24h	303943	3523	9360	93744	16482	98894	1850684	4634309	414	452	1498	5218346	809473	29832692	8520375	247140	345989	20946782	14380	1054	7747	353379	3494814	119676	336617	6139	640615	2703699	9993784	176916	38129	12189176	31670	3434	22493	218	19053	16875	307711	117689	39114055	3877878	63852239	1188540	16649	2144
control_24h_3	Control_24h	Control	24h	368509	3011	9717	104236	13848	24260	2064575	5895028	611	1003	960	5850631	962235	34478848	10361046	276220	389815	24552867	21177	1211	7969	367998	3824478	120992	345311	7968	763966	2965698	12093990	144254	43583	14670170	37480	2684	13406	295	25052	20447	340145	144975	47340950	4796698	70226849	1264391	10513	1580
control_24h_4	Control_24h	Control	24h	303703	3816	9402	102904	16998	103336	2002793	5024922	501	884	372	4865521	793333	29907251	8520832	259458	358763	20873110	41158	1388	15953	434467	3356925	107715	334651	9403	641921	2772998	9761507	107264	45148	13014752	28985	431	5368	151	19386	15903	316983	146695	41919194	4443825	64203722	872610	13619	1704
LPS_1h_1	LPS_1h	LPS	1h	156554	778	5771	34844	3475	15383	1355601	2573953	242	328	832	799489	245336	4939415	4490308	127750	266295	5163151	23436	1149	407	158500	700994	204993	108646	4137	58245	1542486	5776658	54244	19911	2918310	17319	63	64	101	481	1981	79608	18173	15190171	2492246	21259298	615063	14080	74
LPS_1h_2	LPS_1h	LPS	1h	174307	985	5598	43799	4638	21493	1788690	3276030	122	482	641	1032835	318219	6177820	5050567	145607	272141	6563339	9780	799	7745	152136	880578	187419	150690	5482	73646	1992453	6367390	30903	39066	4217934	20358	72	82	96	470	3657	106903	20294	18738749	2738125	26203152	617117	33797	145
LPS_1h_3	LPS_1h	LPS	1h	130198	1220	7322	47221	3754	24173	2074456	3525657	346	638	2051	1210147	380467	7235792	3790885	153767	295913	6552286	11687	1713	5545	116160	1131622	101931	170459	5939	79044	2214405	4723596	23210	28875	4745419	14451	127	136	213	521	3452	115558	26364	18261072	1906667	29746751	409202	11876	75
LPS_1h_4	LPS_1h	LPS	1h	101755	896	6804	41342	3381	20451	1805535	3174125	279	550	1012	1120712	349990	6740312	2969146	148416	323332	5843216	6452	1465	156	96537	1171031	63601	145646	5442	68604	1831128	3731574	17025	13920	4444516	10738	98	87	88	838	2937	108181	22453	16701659	1407821	28337049	291365	19256	91
LPS_24h_1	LPS_24h	LPS	24h	570610	46272	15857	1278884	219924	223554	2121971	8004184	574	63123	13538	7131059	1219185	19903825	15490048	336286	411356	35074062	10825	880	288418	189522	3673240	65502	2108632	133511	838373	5901571	19293130	49118	157830	6149534	62607	3121	1870	93	802	16384	171223	384925	69439353	7094112	87871734	3147986	8945	89
LPS_24h_2	LPS_24h	LPS	24h	612938	66216	15425	1368602	312018	246692	2120624	8598456	633	75841	12827	7665270	1404702	21579433	17070171	354164	467332	40839314	15802	730	428120	219912	3982532	134328	2271852	149570	924420	6757495	21884708	55450	258780	6819085	66703	2556	2170	107	13271	17644	194740	427278	76424189	7529267	90417121	2976044	11827	204
LPS_24h_3	LPS_24h	LPS	24h	691219	162405	16413	1387669	708458	26414	2513170	9776422	774	79473	12525	8804423	1609777	23295115	19167628	381451	413888	43889789	26156	521	198881	253204	4367351	143273	2475490	164042	1059627	7380586	24327472	93758	234579	7770828	79276	3924	199	177	14114	19414	208958	289892	76966934	8559771	92852477	2782504	10841	147
LPS_24h_4	LPS_24h	LPS	24h	757160	95472	17415	1434644	447686	29335	2706312	10536327	1056	77227	17055	9856716	1783741	25676680	20814374	410272	536960	44738646	188635	774	85768	265234	4628606	147452	2483078	158776	1210249	8598716	25425712	83900	186516	8360028	92498	3852	80	88	16831	23918	229944	387018	78807206	9126165	104596788	2681042	14557	643
ILG_1h_1	ILG_1h	ILG	1h	82866	1948	5659	18006	7515	12010	833908	1535103	137	208	399	662291	122178	6328096	2397895	112277	470206	3373579	25209	1754	2621	66759	910062	81636	31608	4068	69763	482201	2963669	33144	7414	1507051	9644	76	674	289	1130	3680	32826	5887	11871261	1334900	16581120	316334	17168	201
ILG_1h_2	ILG_1h	ILG	1h	140448	1217	6955	24526	4190	17523	1273275	2858120	128	560	417	1064157	216341	9734713	4038925	130396	262194	5715738	10467	1188	13590	153244	1534733	124794	58488	7296	122661	811909	5225564	29746	17592	3034379	15940	67	1065	84	616	4106	60137	31999	19519871	2128460	27457193	457388	10425	249
ILG_1h_3	ILG_1h	ILG	1h	134963	4078	5880	28055	15778	19552	1659076	3073276	212	567	524	1205310	244992	10618797	3931594	144152	273713	6466639	9713	1580	13091	134196	1781056	95875	67106	7523	139928	949136	5115781	29675	20590	3306940	15309	159	1721	111	337	3932	62695	19013	20430067	2155372	29445348	416780	14425	480
ILG_1h_4	ILG_1h	ILG	1h	173165	1566	6965	36988	6280	20623	1752262	3506990	98	521	1063	1331844	276680	11372884	4951917	152674	318584	7430461	15013	1487	4723	194470	1724564	143386	77436	8090	157817	1107739	6209832	31857	26567	3787796	19267	74	1217	218	864	4642	75690	37139	23055180	2511289	32391365	434667	15915	564
ILG_24h_1	ILG_24h	ILG	24h	328732	5612	9539	607580	24884	107282	2007962	7684678	415	1636	6286	4706928	772774	12714184	9175366	164078	456885	24045235	27217	1144	593426	515549	2515754	52536	1727046	91094	566879	6488685	11332022	92300	187483	10985340	36542	2127	44202	93	620	8240	119541	207851	48642221	3482198	52593740	1594022	22531	2700
ILG_24h_2	ILG_24h	ILG	24h	351830	7313	10332	746799	32832	125757	2365740	8833958	443	1580	11711	5009421	877407	13882948	9831681	180571	545326	25945212	15985	420	819432	650880	2631937	89323	1992960	113460	627656	7489668	11969180	132705	285137	12061821	42065	2215	30020	199	912	8609	135737	238425	52087380	4074196	57147926	1460930	22263	2360
ILG_24h_3	ILG_24h	ILG	24h	386018	5893	10936	711738	29483	134607	2197920	9137812	406	1885	6825	5278104	970790	14683106	10830253	186759	506078	26777505	30655	993	492111	548307	2763774	67576	1948082	107103	682580	7595668	13928895	133906	282343	12949763	44944	1720	18093	155	893	9450	146358	213508	53164653	4227375	55064634	1403004	17431	1746
ILG_24h_4	ILG_24h	ILG	24h	368371	6788	11811	688829	30174	137224	2380806	8940492	409	1805	6199	5443846	1012492	14926104	10446060	188467	446571	27426920	32807	805	395295	527977	3033198	47689	1947467	104307	680820	7417695	13794995	111172	266186	13226765	46073	1691	4738	96	892	9582	135233	262477	54025562	4036284	54551785	1210895	11104	666
GU_1h_1	GU_1h	GU	1h	167088	24368	42528	18656	115753	872425	807948	3275382	70	803	525	4560195	276867	10805225	4731327	241101	299722	6904811	22715	1550	2140	110851	1778444	146253	65720	14583	142651	591281	6444169	18864	20612	2300689	20577	83	209	42440	70828	71519	61206	20572	21911972	2251533	23745852	685607	22158	135
GU_1h_2	GU_1h	GU	1h	163002	27251	58604	23989	126101	1222913	996955	4304178	111	851	555	5809687	398426	13956956	4600839	303744	235432	8544577	17467	1477	1261	87711	2478131	104476	90562	22146	186519	695241	6627716	62040	21826	3207352	20377	128	334	48094	80505	91973	80692	20420	25417235	1973872	30882117	647212	11012	220
GU_1h_3	GU_1h	GU	1h	136314	30504	62235	25376	142012	1290231	1059944	4320866	223	681	745	5985901	394105	14445479	3916545	322822	287221	8856005	20631	1424	1166	70897	2837249	90929	100209	20990	208255	777698	5530131	33910	13572	3471581	17714	89	774	48298	75126	105098	84674	30577	25861278	1411601	33392755	519507	13562	519
GU_1h_4	GU_1h	GU	1h	163580	33137	63352	28830	154721	1348571	1185359	4849276	188	922	127	6553819	447898	15250336	4678808	338521	313129	9782216	71705	1391	4999	113719	2860250	68796	103796	24356	220458	855872	6389386	18178	18794	3701530	21444	101	969	55071	88339	114992	97245	48534	28505236	1863172	35797572	466293	16142	542
GU_24h_1	GU_24h	GU	24h	477753	87192	117652	1101185	402064	2551359	1781873	9810419	442	25300	7293	8977050	1205358	15618968	13263895	1217570	357963	27694933	11760	576	4034158	266826	2660370	212723	3366171	83195	445296	9857871	19140696	41734	450487	5044249	69463	1744	88	124874	162517	259407	120192	183081	51487166	4106990	55826672	2741116	11172	151
GU_24h_2	GU_24h	GU	24h	478719	96690	124904	1170105	454987	2684912	1761607	9782150	542	20305	9981	9233859	1217432	16158758	13521356	1257881	514764	28153974	50467	729	3717177	289315	2931199	157104	3458419	84467	452160	10834216	18859910	35136	559901	5173905	65318	1124	1481	126950	160495	277629	132284	241848	50638946	3485698	56015022	2369802	17199	150
GU_24h_3	GU_24h	GU	24h	499261	98690	121399	1157448	451022	2644839	1789494	9878347	437	23233	11134	9942976	1325494	17059972	13745981	1354971	552511	28177455	32890	626	4079830	263082	3055901	174839	3548352	79434	472334	11645560	18555390	38181	572510	5404931	71743	1143	151	137889	157929	286084	128414	219049	54466166	3688575	60484817	2146329	13934	111
GU_24h_4	GU_24h	GU	24h	481629	95751	124817	1202077	451048	2739204	1700675	9981550	519	31073	7771	9581205	1287801	16214861	13570894	1326684	546718	28648170	42191	834	3607158	315175	2962157	132715	3534148	90015	486064	11742682	18551300	42698	740699	5434210	67499	1666	77	135813	165488	286032	142203	210251	54268794	3226625	61998550	1731723	20921	101
[truncated: 136 more columns]

## Sheet: 2. Phosphoproteome matrix
Index	class	group	time	A1A5B6_S560	A2A4P0_S252	A2A4P0_S484	A2A5K6_S835	A2A5K6_S976	A2A5R2_S1518	A2A5R2_S1521	A2A5R2_S218	A2A5R2_S227	A2A5R2_S355	A2A5R2_S356	A2A5R2_S621	A2A5R2_S624	A2A6A1_S1013	A2A6A1_S1018	A2A6A1_S1085	A2A7Q9_S688	A2A884_S555	A2A884_S915	A2A884_S930	A2A9T0_S385	A2A9T0_S388	A2AAY5_S291	A2AAY5_S528	A2AB59_S155	A2AB59_S215	A2AB59_S459	A2AB59_S469	A2AB59_S614	A2AB59_S632	A2AB59_S634	A2AB59_S636	A2ADY9_S194	A2AF47_S1240	A2AG58_S205	A2AG58_S210	A2AG58_S410	A2AG58_S78	A2AG58_S80	A2AHC3_S560	A2AI08_S184	A2AI08_S297	A2AI08_S457	A2AI08_S501	A2AIV8_S2	A2AIV8_S451
control_0h_1	Control_0h	Control	0h	27100000	43100000	0	0	32700000	0	0	0	38900000	0	0	0	0	111000000	144000000	0	0	0	9939974	0	0	0	0	0	0	26600000	153000000	0	0	0	0	0	0	0	66400000	0	75500000	0	0	0	0	0	0	0	0	0
control_0h_2	Control_0h	Control	0h	90900000	33000000	0	25300000	0	0	0	121000000	226000000	0	53000000	0	0	52000000	65200000	131000000	0	0	0	0	37900000	37900000	0	0	0	162000000	24800000	0	0	0	0	106000000	0	0	48100000	0	59600000	330000000	330000000	58100000	0	0	0	0	0	0
control_0h_3	Control_0h	Control	0h	32100000	103000000	0	0	0	0	0	0	35400000	29100000	29100000	0	0	47000000	60600000	0	0	0	0	0	30100000	30100000	0	0	0	172000000	268000000	72000000	0	0	0	0	0	0	64800000	0	61300000	382000000	382000000	3.78571e+06	0	0	0	0	0	0
control_15m_1	Control_15m	Control	15m	0	85300000	0	0	0	0	0	93300000	190000000	0	0	0	0	85500000	103000000	120000000	0	0	0	0	42500000	42500000	0	0	0	104000000	257000000	0	0	93200000	0	93200000	0	0	52700000	0	52900000	366000000	366000000	28500000	0	0	0	0	0	32500000
control_15m_2	Control_15m	Control	15m	35400000	38700000	0	30800000	0	0	0	74200000	92000000	23800000	23800000	0	0	91800000	114000000	208000000	0	0	14900000	0	36200000	36200000	0	0	0	181000000	161000000	0	0	0	0	0	0	0	72400000	0	75700000	393000000	393000000	0	0	0	0	0	135000000	36000000
control_15m_3	Control_15m	Control	15m	23300000	33300000	0	30400000	0	0	0	56400000	97300000	0	0	0	0	38100000	45800000	123000000	0	0	0	0	47700000	47700000	0	0	0	130000000	287000000	0	0	75600000	23700000	99400000	0	0	77000000	0	75600000	452000000	452000000	0	0	0	0	0	32500000	43700000
control_2h_1	Control_2h	Control	2h	17700000	50200000	0	18000000	21700000	0	0	56500000	88000000	0	0	0	0	97100000	115000000	48100000	0	0	0	0	37400000	37400000	0	0	0	114000000	68900000	0	0	56900000	0	56900000	0	0	60600000	6.94037e+06	63400000	350000000	350000000	0	0	0	0	0	11300000	37600000
control_2h_2	Control_2h	Control	2h	44400000	0	0	0	0	0	0	128000000	163000000	0	0	0	0	78200000	99800000	0	0	0	0	0	43900000	43900000	0	0	0	94900000	297000000	0	32900000	98600000	0	98600000	0	0	58200000	7178009	54700000	345000000	345000000	0	0	0	0	0	402000000	52400000
control_2h_3	Control_2h	Control	2h	25200000	38200000	0	0	0	0	0	51700000	92600000	0	0	0	0	69900000	88800000	106000000	0	0	8770549	0	32900000	32900000	0	0	0	139000000	188000000	0	21800000	47500000	0	47500000	0	0	66600000	5.99009e+06	71400000	411000000	411000000	0	0	0	0	0	164000000	41700000
control_24h_1	Control_24h	Control	24h	30600000	19000000	0	23600000	0	0	0	75200000	115000000	0	0	0	0	30900000	40200000	178000000	0	0	0	0	40400000	40400000	0	0	0	160000000	39800000	0	23000000	55900000	0	76600000	0	0	73300000	0	67000000	344000000	344000000	0	0	0	0	0	173000000	23200000
control_24h_2	Control_24h	Control	24h	40600000	43500000	0	28800000	0	0	0	89500000	143000000	52900000	52900000	0	0	47900000	56600000	61800000	0	0	0	0	43600000	43600000	0	0	0	151000000	397000000	0	27400000	63500000	0	63500000	0	0	57700000	4567372	64500000	430000000	430000000	0	0	0	0	0	145000000	29900000
control_24h_3	Control_24h	Control	24h	37600000	39000000	0	0	0	0	0	59500000	113000000	0	0	0	0	65100000	77700000	42800000	0	0	0	0	59200000	59200000	0	0	0	137000000	32100000	0	0	60800000	0	72800000	0	0	52500000	0	56600000	368000000	368000000	0	0	0	0	0	175000000	52100000
LPS_0h_1	LPS_0h	LPS	0h	30400000	0	0	0	71300000	0	0	70900000	106000000	0	0	10500000	0	33000000	43100000	0	0	0	0	0	31300000	31300000	0	42700000	0	115000000	345000000	82200000	15900000	95500000	0	95500000	0	0	71400000	0	51500000	334000000	334000000	0	20100000	0	0	0	190000000	46100000
LPS_0h_2	LPS_0h	LPS	0h	28800000	96800000	0	0	70200000	0	0	57500000	57500000	0	0	0	0	35400000	46100000	0	0	0	0	0	22400000	22400000	0	53400000	0	133000000	632000000	293000000	0	0	0	0	0	0	63500000	0	42400000	288000000	288000000	0	0	0	0	0	0	23200000
LPS_0h_3	LPS_0h	LPS	0h	31300000	107000000	0	26100000	63800000	35000000	35000000	53700000	95100000	62100000	62100000	16100000	0	62600000	77400000	58900000	0	0	0	0	42800000	42800000	0	25000000	0	133000000	408000000	0	0	74900000	0	74900000	0	0	72700000	0	62000000	339000000	339000000	0	15900000	0	0	0	332000000	38400000
LPS_15m_1	LPS_15m	LPS	15m	0	67700000	0	36100000	60900000	0	0	86400000	86400000	0	0	0	0	114000000	123000000	40800000	0	0	0	0	38300000	38300000	0	0	0	137000000	576000000	98700000	0	48600000	0	48600000	0	0	67800000	7.30285e+06	62700000	403000000	403000000	0	24300000	0	0	0	186000000	25600000
LPS_15m_2	LPS_15m	LPS	15m	0	92000000	0	28100000	0	0	0	50100000	50100000	0	0	8061192	0	121000000	131000000	105000000	0	0	0	0	39000000	39000000	0	0	0	137000000	482000000	0	0	78400000	0	78400000	0	0	80800000	9783334	65500000	344000000	344000000	0	21500000	0	0	0	356000000	21900000
LPS_15m_3	LPS_15m	LPS	15m	0	94300000	0	31300000	0	0	0	61700000	75400000	0	0	0	0	74700000	81300000	35300000	0	0	0	0	44700000	44700000	0	0	0	131000000	311000000	69300000	6936586	58800000	0	58800000	0	0	68400000	0	59000000	411000000	411000000	0	0	0	0	0	259000000	0
LPS_2h_1	LPS_2h	LPS	2h	0	117000000	0	31300000	0	0	0	62100000	81400000	0	0	0	0	45600000	45600000	0	0	0	0	0	22100000	22100000	0	15600000	0	102000000	388000000	145000000	0	40900000	0	40900000	0	0	52300000	6.30382e+06	19000000	357000000	357000000	0	0	0	0	0	141000000	17800000
LPS_2h_2	LPS_2h	LPS	2h	17700000	125000000	0	35000000	52400000	0	0	0	0	12700000	12700000	0	0	27000000	27000000	0	0	0	0	0	29800000	29800000	0	0	0	111000000	561000000	195000000	0	90500000	0	90500000	0	0	73100000	9757747	49900000	226000000	226000000	0	31600000	0	0	0	263000000	14000000
LPS_2h_3	LPS_2h	LPS	2h	8599937	116000000	0	32200000	51800000	0	0	54800000	68400000	0	0	0	0	21400000	21400000	0	0	0	0	0	0	0	0	0	0	122000000	403000000	92100000	0	31600000	0	31600000	0	0	73100000	9817283	48200000	275000000	275000000	0	20800000	0	0	0	114000000	19600000
LPS_24h_1	LPS_24h	LPS	24h	0	0	0	0	0	0	0	0	0	0	0	0	0	0	0	0	0	0	0	0	0	0	0	81400000	0	72000000	0	0	0	0	0	0	0	0	0	0	0	0	0	0	0	0	0	0	0	0
LPS_24h_2	LPS_24h	LPS	24h	0	86700000	0	0	53400000	0	0	58600000	87100000	0	0	0	0	0	0	0	0	0	20900000	0	0	0	0	27300000	0	121000000	716000000	0	0	19700000	0	19700000	0	0	67500000	0	57900000	411000000	411000000	0	0	0	0	0	8896329	0
LPS_24h_3	LPS_24h	LPS	24h	0	86800000	0	0	0	0	0	70400000	108000000	189000000	189000000	0	0	27600000	27600000	0	0	0	0	3.32285e+06	0	0	0	24100000	0	116000000	568000000	0	0	27700000	0	27700000	0	0	70100000	10200000	62500000	449000000	449000000	0	0	0	0	0	36800000	0
ILG_0h_1	ILG_0h	ILG	0h	89500000	89600000	0	0	60800000	74000000	74000000	263000000	356000000	38400000	69300000	218000000	132000000	3.58192e+06	3.58192e+06	0	0	0	0	2.06705e+06	0	0	0	76800000	41400000	102000000	259000000	68500000	127000000	176000000	30500000	167000000	0	0	45100000	0	14600000	255000000	255000000	89500000	0	0	29100000	0	152000000	106000000
ILG_0h_2	ILG_0h	ILG	0h	70200000	95600000	0	0	69100000	111000000	111000000	302000000	363000000	35000000	35000000	263000000	163000000	0	0	38100000	0	0	0	1859867	0	0	20900000	93100000	41600000	91200000	270000000	70500000	255000000	136000000	0	97500000	0	0	55200000	0	0	337000000	337000000	96000000	0	0	23000000	48600000	464000000	166000000
ILG_0h_3	ILG_0h	ILG	0h	69600000	87700000	0	0	0	108000000	108000000	352000000	397000000	32100000	32100000	248000000	149000000	17000000	17000000	0	0	0	0	2.49645e+06	0	0	0	68100000	40300000	94900000	336000000	59700000	207000000	91400000	32700000	124000000	0	0	50200000	0	15600000	337000000	337000000	96800000	0	0	38600000	60500000	740000000	89200000
ILG_15m_1	ILG_15m	ILG	15m	66900000	99500000	9779974	0	65200000	52300000	52300000	438000000	438000000	34700000	34700000	221000000	149000000	36300000	36300000	39900000	0	0	0	2.06263e+06	0	0	0	34800000	0	90600000	191000000	0	21000000	146000000	0	176000000	49700000	0	53100000	5.05183e+06	0	272000000	272000000	81200000	0	0	37100000	64700000	618000000	60800000
ILG_15m_2	ILG_15m	ILG	15m	56200000	134000000	10000000	0	94100000	0	0	415000000	415000000	36900000	36900000	205000000	138000000	41500000	41500000	38500000	0	0	0	0	21200000	21200000	0	0	0	111000000	116000000	54300000	193000000	115000000	0	95200000	42600000	0	51800000	6.63979e+06	13400000	260000000	260000000	71700000	24900000	31500000	14700000	0	604000000	44800000
ILG_15m_3	ILG_15m	ILG	15m	51600000	52000000	13000000	0	0	41100000	41100000	344000000	344000000	27400000	27400000	200000000	124000000	37900000	37900000	19700000	0	0	0	2.11205e+06	0	0	34700000	30700000	0	37700000	256000000	61800000	244000000	81100000	0	81100000	47800000	0	70400000	10100000	42100000	390000000	390000000	79100000	35900000	89100000	35500000	76200000	532000000	111000000
ILG_2h_1	ILG_2h	ILG	2h	52800000	80700000	5.14833e+06	0	44200000	48100000	48100000	236000000	305000000	31300000	31300000	129000000	129000000	15300000	15300000	0	0	0	0	3.1982e+06	0	0	23800000	30800000	0	38100000	128000000	59300000	242000000	73700000	0	73700000	21400000	0	62100000	0	0	398000000	398000000	73600000	24800000	0	14600000	59800000	263000000	79500000
ILG_2h_2	ILG_2h	ILG	2h	62000000	133000000	11800000	29800000	37700000	92500000	92500000	367000000	386000000	34400000	63600000	256000000	103000000	33100000	33100000	0	0	0	0	2.23455e+06	12200000	12200000	0	30400000	0	84800000	115000000	52600000	11000000	82800000	0	90400000	15500000	71000000	60500000	7187636	38000000	370000000	370000000	91700000	21500000	0	13500000	50800000	208000000	63400000
ILG_2h_3	ILG_2h	ILG	2h	68200000	126000000	0	31200000	37400000	64300000	64300000	483000000	483000000	32600000	56000000	130000000	96200000	23000000	23000000	0	0	0	0	0	14200000	14200000	33400000	34800000	35900000	64900000	389000000	69500000	18500000	92800000	0	115000000	13100000	73100000	63000000	0	31900000	397000000	397000000	83800000	23300000	0	9028427	43900000	219000000	39600000
ILG_24h_1	ILG_24h	ILG	24h	50600000	73400000	20300000	0	47700000	55700000	55700000	318000000	354000000	0	0	218000000	76600000	32200000	32200000	0	61100000	0	0	5.78304e+06	0	0	44000000	146000000	41200000	79500000	381000000	61000000	144000000	50900000	0	50900000	17900000	39500000	123000000	0	0	611000000	611000000	78200000	39700000	0	16700000	71300000	116000000	0
ILG_24h_2	ILG_24h	ILG	24h	47900000	102000000	17700000	0	0	51400000	0	233000000	292000000	0	0	248000000	92100000	22200000	22200000	0	50900000	0	0	4.05162e+06	0	0	27000000	137000000	48000000	95700000	357000000	54700000	132000000	49400000	0	49400000	16900000	33500000	115000000	12100000	18000000	600000000	600000000	76900000	37700000	0	20100000	55200000	88300000	0
ILG_24h_3	ILG_24h	ILG	24h	45200000	0	6.82641e+06	0	45000000	55200000	55200000	188000000	249000000	0	0	326000000	123000000	0	0	0	0	0	0	3.2664e+06	0	0	0	130000000	54400000	111000000	562000000	85500000	129000000	114000000	0	114000000	23000000	0	98900000	0	20500000	495000000	495000000	92900000	31100000	0	14000000	57300000	63500000	27800000
GU_0h_1	GU_0h	GU	0h	0	13100000	0	23600000	91700000	0	0	50900000	57400000	0	0	0	0	68900000	68900000	0	0	0	0	0	16900000	16900000	0	0	0	111000000	1110000000	0	0	0	0	0	0	0	92500000	0	33700000	322000000	322000000	0	0	0	0	0	0	0
GU_0h_2	GU_0h	GU	0h	13900000	21300000	0	29800000	62500000	0	0	85500000	85500000	0	0	6.99334e+06	0	52100000	52100000	0	13300000	0	0	0	27000000	27000000	0	0	0	109000000	903000000	33500000	9285348	35100000	0	35100000	0	0	74200000	0	24400000	367000000	367000000	0	25900000	0	0	0	98600000	0
GU_0h_3	GU_0h	GU	0h	0	84400000	0	35700000	63100000	0	0	0	0	0	0	0	0	48400000	48400000	0	0	0	0	0	28300000	28300000	0	0	0	122000000	168000000	88900000	8347280	37000000	0	37000000	0	0	69300000	0	0	462000000	462000000	0	21900000	0	0	0	148000000	11800000
GU_15m_1	GU_15m	GU	15m	18300000	74700000	6008172	42000000	59100000	0	0	82800000	73600000	9965791	9965791	10200000	0	55000000	61700000	0	0	0	0	2.97539e+06	0	0	0	0	0	128000000	194000000	109000000	12600000	76100000	0	76100000	0	0	57600000	0	20600000	438000000	438000000	0	20200000	0	0	3.94186e+06	218000000	0
GU_15m_2	GU_15m	GU	15m	37700000	117000000	0	0	58100000	30200000	30200000	301000000	247000000	0	0	135000000	54700000	77400000	86700000	43700000	0	0	0	0	0	0	0	0	0	99100000	486000000	143000000	69700000	133000000	0	133000000	0	0	67900000	0	14700000	410000000	410000000	33600000	21400000	0	0	25400000	583000000	13100000
GU_15m_3	GU_15m	GU	15m	0	10500000	0	35600000	68100000	0	0	69500000	69500000	0	0	0	0	35800000	35800000	0	0	0	0	2.61539e+06	23600000	23600000	0	0	0	120000000	589000000	130000000	12100000	44400000	0	44400000	0	0	73700000	0	19700000	402000000	402000000	0	24000000	0	0	0	165000000	10600000
GU_2h_1	GU_2h	GU	2h	17600000	57000000	8840635	33600000	76900000	0	0	46000000	57800000	0	0	0	0	36400000	49600000	18600000	31600000	26500000	0	0	15100000	15100000	0	18400000	0	135000000	122000000	56400000	13500000	40700000	0	40700000	0	0	81600000	0	38700000	554000000	554000000	0	31400000	0	0	0	176000000	10200000
GU_2h_2	GU_2h	GU	2h	0	46000000	0	34800000	85900000	0	0	54800000	54800000	0	0	0	0	54100000	67400000	0	41300000	0	0	2.90918e+06	0	0	0	0	0	119000000	59300000	59300000	18300000	38300000	0	38300000	0	0	75200000	7187631	0	519000000	519000000	0	17800000	0	0	0	184000000	0
GU_2h_3	GU_2h	GU	2h	0	128000000	0	36200000	84200000	0	0	61000000	61000000	0	0	0	0	0	0	0	32500000	24300000	0	6.12049e+06	0	0	0	7523483	0	103000000	43800000	0	5.58574e+06	29100000	0	29100000	0	0	83900000	12200000	23100000	495000000	495000000	0	20200000	0	0	0	8044253	0
GU_24h_1	GU_24h	GU	24h	0	69300000	12800000	0	72500000	0	0	23700000	23700000	0	0	0	0	67800000	93400000	0	122000000	30000000	0	5017985	0	0	0	35900000	0	110000000	38100000	38100000	4501811	26100000	0	26100000	0	0	106000000	10700000	64100000	716000000	716000000	0	44300000	0	0	0	107000000	0
GU_24h_2	GU_24h	GU	24h	2.16068e+06	0	11800000	26000000	50600000	0	0	0	0	0	0	0	0	0	0	0	107000000	27900000	0	3.77965e+06	0	0	0	28500000	0	88200000	375000000	21900000	0	21800000	0	21800000	0	0	114000000	12400000	75300000	763000000	763000000	0	52200000	0	0	0	20900000	0
GU_24h_3	GU_24h	GU	24h	0	0	0	20300000	51400000	0	0	0	0	0	0	0	0	29300000	39400000	0	158000000	0	0	0	0	0	0	27000000	0	107000000	173000000	0	0	25400000	0	25400000	0	0	121000000	0	29300000	748000000	748000000	0	54900000	0	0	0	21100000	0
[truncated: 5,000 more columns]

## Sheet: 3. Lipidome matrix
Name	class	group	time	BMP 34:1|BMP 16:0_18:1	BMP 34:2|BMP 16:1_18:1	BMP 36:2|BMP 18:1_18:1	BMP 36:3|BMP 18:1_18:2	BMP 38:3|BMP 18:1_20:2	BMP 38:5|BMP 18:1_20:4	CAR 16:0	CE 16:1	CE 18:1	CE 18:2	CE 18:3	CE 20:3	CE 20:4	CE 20:5	CE 22:6	Cer 42:1;O4|Cer 18:1;O3/24:0(2OH)	Cer 34:0;O2|Cer 18:0;O2/16:0	Cer 36:0;O2|Cer 18:0;O2/18:0	Cer 38:0;O2|Cer 18:0;O2/20:0	Cer 40:0;O2|Cer 18:0;O2/22:0	Cer 40:1;O2|Cer 18:0;O2/22:1	Cer 42:0;O2|Cer 18:0;O2/24:0	Cer 42:1;O2|Cer 18:0;O2/24:1	Cer 44:1;O2|Cer 18:0;O2/26:1	Cer 30:1;O2|Cer 15:1;O2/15:0	Cer 32:1;O2|Cer 18:1;O2/14:0	Cer 34:1;O2|Cer 18:1;O2/16:0	Cer 35:1;O2|Cer 18:1;O2/17:0	Cer 36:1;O2|Cer 18:1;O2/18:0	Cer 38:1;O2|Cer 18:1;O2/20:0	Cer 39:1;O2|Cer 18:1;O2/21:0	Cer 40:1;O2|Cer 18:1;O2/22:0	Cer 40:2;O2|Cer 18:1;O2/22:1	Cer 41:1;O2|Cer 18:1;O2/23:0	Cer 41:2;O2|Cer 18:1;O2/23:1	Cer 42:1;O2|Cer 18:1;O2/24:0	Cer 42:2;O2|Cer 18:1;O2/24:1	Cer 42:3;O2|Cer 18:1;O2/24:2	Cer 43:1;O2|Cer 18:1;O2/25:0	Cer 43:2;O2|Cer 18:1;O2/25:1	Cer 44:1;O2|Cer 18:1;O2/26:0	Cer 44:2;O2|Cer 18:1;O2/26:1	Cer 44:3;O2|Cer 18:1;O2/26:2	CL 66:4|CL 14:0_16:1_18:1_18:2	CL 68:3|CL 16:0_16:1_18:1_18:1	CL 68:4|CL 16:1_16:1_18:1_18:1
Control_0h_1	Control_0h	Control	0h	3.51849	6.21799	26.0462	4.66074	2.15053	3.14644	2.85663	7.65778	18.4102	34.9784	6.06043	5.49465	34.0811	9.65906	6.6749	0.063386	19.076	11.651	4.07097	0.915611	2.08603	2.59344	6.56172	1.05569	0.673476	1.06203	29.29	0.741933	7.29763	4.71116	0.94667	7.22854	2.94586	2.32151	1.4452	8.04147	18.3972	1.04999	0.584736	0.963784	0.828455	2.66792	0.762851	0.856134	1.29647	2.40171
Control_0h_2	Control_0h	Control	0h	4.28881	7.10585	33.4355	4.9705	2.34859	2.36194	3.21253	5.26452	12.7557	22.3263	3.45377	3.95181	22.7764	5.88237	4.18286	0.0977106	21.5163	14.1489	5.39973	4.34649	2.3247	2.78475	7.334	1.03329	0.782906	1.23726	36.9631	0.45354	8.2883	6.37643	1.04103	9.59152	3.40522	2.48389	1.91228	11.1915	23.5393	1.41518	0.541887	0.810184	0.939243	3.43209	1.01253	0.881426	1.52351	1.98921
Control_0h_3	Control_0h	Control	0h	4.00118	8.31551	33.7729	5.44738	2.356	2.31828	3.02137	8.22249	19.6895	34.5819	5.92405	5.59485	34.5552	9.74984	6.31107	0.0751878	23.1672	14.8511	5.45856	4.83584	2.26606	3.59301	8.85318	1.43155	0.715029	1.43899	39.8153	0.735129	9.25667	6.71591	1.05002	9.04152	4.12454	2.92042	1.84955	11.6984	25.058	1.57969	0.746295	1.07608	1.07385	3.56509	0.99047	1.15051	1.4551	2.35401
Control_15m_1	Control_15m	Control	15m	3.78964	8.24811	35.2537	5.15414	2.34689	2.21067	2.53098	6.10873	15.3692	25.3253	3.90642	3.68485	22.6462	6.55457	4.38448	0.200359	20.4852	11.9385	4.61766	4.27562	2.16602	3.76662	7.19963	1.05756	0.66916	1.49426	36.3885	0.691206	8.01436	6.04546	0.970995	8.61997	3.65315	2.55636	1.60611	11.9924	24.272	1.35939	0.698338	0.906478	1.21966	3.44792	0.865628	0.859175	1.12618	2.24961
Control_15m_2	Control_15m	Control	15m	3.87913	8.47859	33.5089	5.12368	2.17045	2.55829	2.69751	6.94627	16.6224	23.9068	4.33324	4.19924	25.6146	7.32023	4.75862	0.011861	19.0403	12.8501	4.33832	3.656	2.01075	2.69588	6.51325	0.946071	0.627385	1.31033	34.4934	0.721961	7.50802	5.56	0.952002	8.89326	3.33825	2.15402	1.51103	13.1011	26.1064	1.29566	0.519699	0.699487	0.894257	3.17937	0.66328	0.731562	0.943541	1.99543
Control_15m_3	Control_15m	Control	15m	4.56163	9.12795	40.2755	5.98028	2.55828	2.80475	2.63344	7.97264	19.2287	31.6324	5.07384	4.76258	32.1512	8.69639	5.44458	0.107355	24.9947	14.6667	5.54576	5.13081	2.478	4.35602	10.3181	1.50792	0.675209	1.74347	47.2968	0.71017	9.89966	7.24614	1.34159	13.0352	4.49728	3.14368	2.18313	18.9857	37.2064	1.63717	0.676975	0.978206	1.50615	4.66678	1.08168	0.843401	1.0348	2.54325
Control_1h_1	Control_1h	Control	1h	3.2112	5.66453	27.0575	4.58652	1.78784	2.24574	3.47043	9.15076	24.6758	38.5298	5.82229	6.30692	38.3817	10.327	7.35191	0.0343809	8.28104	5.16613	1.99965	1.91925	1.17583	1.14039	2.94883	0.422885	0.574162	0.985675	31.969	0.718561	7.76639	6.10605	0.895755	9.98026	3.10724	2.21572	1.58681	12.1592	25.6654	1.36545	0.438225	0.706925	0.686032	2.71318	0.964253	0.496988	0.807846	1.54811
Control_1h_2	Control_1h	Control	1h	4.45575	7.79059	37.3101	5.58576	2.33099	2.9615	3.87161	9.96777	26.2512	38.6181	6.27705	6.68878	38.5556	10.1476	7.05146	0.00851767	13.0593	7.77252	3.05079	3.13832	1.58194	2.06774	5.58201	0.652923	0.625021	1.46533	52.9508	0.732813	12.1856	8.57935	1.18895	15.7183	4.86095	3.88523	2.11414	19.4411	41.0746	1.99225	0.731932	1.02535	1.26825	4.06792	1.14665	0.773762	1.05415	2.01776
Control_1h_3	Control_1h	Control	1h	4.99091	8.85261	41.0407	5.77944	2.36356	2.17089	3.84513	8.87597	21.7658	34.3643	6.00489	5.50633	35.8996	8.86964	6.12043	0.0834137	13.1747	6.77926	2.73719	3.20064	1.32237	1.89314	5.38048	0.65331	0.641352	1.6044	54.6579	0.436609	11.5242	9.15626	0.989882	17.3212	4.96428	3.76966	1.68577	20.3086	42.4961	2.00193	0.736724	0.902385	1.18646	3.85365	1.05609	0.767132	1.34117	2.15131
Control_6h_1	Control_6h	Control	6h	4.01583	7.30809	34.3735	5.26992	2.15731	2.74022	4.46304	6.83651	23.8665	24.8756	3.88114	4.44695	23.744	5.80213	4.25624	0.00737372	6.54719	3.66072	1.55787	1.51329	1.14628	1.0407	2.43534	0.46555	0.671679	1.4419	37.1304	0.549677	9.18296	7.49874	0.997128	14.6573	4.17956	2.77554	2.03347	20.7228	39.2403	1.83572	0.568447	0.765861	0.879149	3.72742	0.706537	0.520137	0.726922	1.19037
Control_6h_2	Control_6h	Control	6h	4.5596	8.50343	39.8386	5.91276	2.58636	3.23957	4.44915	7.32672	23.052	24.5229	4.41289	4.27688	24.4357	7.44203	5.27477	0.089575	7.37323	3.94565	1.79016	3.01112	1.48133	4.26852	7.46113	0.980646	0.72997	1.42484	43.74	0.460242	9.14701	8.88999	1.11501	17.917	5.51488	3.96804	2.27447	26.7549	49.4397	2.14913	0.788795	1.05518	1.51843	4.29125	1.09596	0.723032	1.01143	2.05671
Control_6h_3	Control_6h	Control	6h	4.23833	6.62854	34.4481	4.88556	2.26441	1.96753	4.77998	6.21163	18.7592	21.8057	3.99137	3.50552	20.9399	5.48849	4.60434	0.0525838	7.36339	3.70567	1.65159	1.98959	1.20314	1.33312	3.29988	0.445143	0.634644	1.4869	42.3376	0.487144	9.9476	8.68493	1.1661	16.6234	4.82051	3.40406	2.15329	22.8938	46.2642	1.97173	0.705086	0.897893	1.20711	3.84854	0.833073	0.614702	0.913115	1.87528
Control_24h_1	Control_24h	Control	24h	3.70766	6.81249	45.4866	4.64913	2.39556	1.53545	1.18075	2.29199	9.673	8.51108	1.50316	1.60781	6.81	1.83757	1.51112	0.0199767	1.33053	0.646668	0.34752	0.490749	0.54892	0.478939	0.984136	0.110312	0.311587	0.510097	15.3752	0.24839	1.5465	2.13035	0.456701	10.4382	1.72101	1.53368	1.09281	31.5856	36.0138	1.18064	0.422527	0.46939	0.458585	1.81926	0.425039	0.249457	0.689541	1.09023
Control_24h_2	Control_24h	Control	24h	3.22727	6.24346	34.4575	4.88261	1.8453	1.05299	1.16393	2.0073	6.6772	6.7156	1.27572	1.15244	6.71156	1.71629	1.11152	0.0535005	1.09305	0.414687	0.229056	0.351343	0.421403	0.318571	0.714151	0.069018	0.284757	0.417003	10.7918	0.12773	1.26213	1.82724	0.309423	8.65585	1.49952	1.17226	0.358639	21.2615	29.1592	0.986169	0.304791	0.400675	0.341847	1.32686	0.331773	0.0156896	0.509489	0.852635
Control_24h_3	Control_24h	Control	24h	4.26122	8.73323	46.7417	6.37321	2.50627	1.60656	1.31382	2.89213	10.4157	10.7267	1.82698	1.81395	9.22615	2.62081	1.99819	0.0173778	1.74944	0.529175	0.262468	0.48838	0.39704	0.437624	1.00569	0.0973793	0.289595	0.532248	19.2283	0.149619	1.83336	2.20423	0.418339	11.421	1.79532	1.70006	0.997952	31.5159	40.3178	1.29136	0.505652	0.528646	0.565414	1.81005	0.477042	0.302185	0.694556	1.13656
LPS_0h_1	LPS_0h	LPS	0h	3.05802	6.31193	26.281	4.39668	1.88486	3.84407	2.80455	8.27749	17.3679	30.3574	5.40787	8.80326	32.6284	8.35923	5.55146	0.0286508	15.7647	10.413	3.43289	3.311	1.53334	2.88071	5.77315	1.03221	0.604533	1.0731	31.3412	0.584998	7.4836	4.55574	0.799359	8.45695	2.80023	1.75109	1.29632	9.56261	26.065	1.08665	0.50139	0.478209	1.05461	2.49731	0.583435	0.390572	0.91565	1.75542
LPS_0h_2	LPS_0h	LPS	0h	2.3419	4.8089	19.6141	4.27624	1.46009	3.61954	2.13207	4.45775	10.5429	15.6673	3.26929	4.91947	18.831	4.49502	3.01876	0.105277	18.1004	12.2125	3.86105	3.86485	1.71076	3.42357	6.57897	1.29462	0.585167	1.25397	35.9458	0.538377	7.92301	5.66802	1.02295	9.10387	3.24342	2.24153	1.65666	11.4325	30.3322	1.18291	0.802448	0.648919	1.54524	2.92408	0.66588	0.516446	0.923887	1.84532
LPS_0h_3	LPS_0h	LPS	0h	3.1979	6.37818	27.1967	4.49626	2.02618	3.0089	2.66165	6.32979	14.2328	22.9848	4.95446	7.37047	26.3782	7.20518	4.93813	0.0671391	20.5071	12.5656	4.2951	4.01234	1.96614	3.43649	6.95768	1.26996	0.59728	1.20566	44.4146	0.566809	9.62388	5.94543	0.9557	10.4546	3.42048	2.29874	1.61625	13.637	31.7529	1.38591	0.573523	0.598313	1.21419	3.22965	0.705477	0.553777	0.798921	1.80629
LPS_15m_1	LPS_15m	LPS	15m	2.19203	4.00628	17.2051	3.10077	1.32544	1.96152	1.87745	7.91419	11.4498	26.7277	7.14558	6.24309	31.7411	12.5655	6.96706	0.027661	9.93777	7.32613	2.31444	2.01138	1.11472	1.75637	3.09218	0.686276	0.429856	0.711716	22.2283	0.457719	5.60347	3.95674	0.695159	7.60314	2.14585	1.2615	1.08706	9.81622	20.1697	0.835685	0.401791	0.429856	0.750683	2.46526	0.445201	0.377513	0.700711	1.42963
LPS_15m_2	LPS_15m	LPS	15m	2.13089	5.18443	18.6146	3.70136	1.49833	2.93828	1.94544	2.3719	5.4611	9.48451	1.84361	2.46021	8.77185	2.61668	1.85445	0.0133748	10.0449	7.61525	2.82661	2.51827	1.30714	2.05828	4.13758	0.806307	0.494149	0.803918	21.2444	0.457846	5.58993	4.40029	0.823264	8.67615	2.29186	1.61022	1.32768	9.50276	23.1878	1.00478	0.448293	0.492	0.988776	2.33604	0.590161	0.475451	0.778329	1.48365
LPS_15m_3	LPS_15m	LPS	15m	2.17754	4.30183	17.5699	2.70605	1.27104	1.95308	1.70334	4.78274	9.269	17.8254	2.8543	4.05714	17.6446	5.51224	3.17939	0.0375595	12.3086	8.61594	2.87448	2.49567	1.29462	2.1469	3.98775	0.802271	0.433115	0.835753	24.6021	0.758487	6.11361	4.22019	0.849703	8.43093	2.46455	1.63416	1.38605	10.2445	23.0225	1.02119	0.442344	0.413584	0.881468	2.45103	0.521755	0.389792	0.675322	1.75543
LPS_1h_1	LPS_1h	LPS	1h	3.09238	5.58769	26.1678	4.51417	1.89372	3.43589	2.1455	7.21914	17.4065	28.9202	5.43421	8.31312	31.8091	8.04707	5.87498	0.0377184	25.5896	17.9332	4.33462	3.56652	1.91265	3.44337	6.94944	1.9701	0.560531	0.702412	16.3326	0.60974	4.47126	2.70624	0.715901	4.97559	1.74629	1.48925	1.15304	6.4566	15.7803	0.889506	0.467359	0.318234	0.738882	2.00008	0.524062	0.407231	0.824739	1.83832
LPS_1h_2	LPS_1h	LPS	1h	2.80291	6.01053	24.0734	3.35691	1.76721	2.11711	2.04125	6.59977	16.1301	28.3704	4.2672	7.78749	27.497	6.88548	5.58552	0.0498163	27.778	16.9618	4.77763	3.91177	1.81368	3.99796	7.18383	2.30051	0.624945	0.883515	22.4585	0.460999	4.84563	3.2038	0.775448	5.64849	1.97631	1.66344	1.053	7.30271	17.6128	0.873236	0.496582	0.48024	0.850832	2.11258	0.575656	0.424304	0.661799	1.5868
LPS_1h_3	LPS_1h	LPS	1h	2.59155	4.95749	20.1988	3.22521	1.5458	2.28203	1.69457	5.78339	11.943	19.6348	3.29704	5.43624	21.8652	6.06073	4.14069	0.123915	23.3131	15.1313	4.15799	3.45279	1.64407	3.34717	6.08282	1.82409	0.505906	0.835696	17.7169	0.559082	3.77844	2.68369	0.632992	4.7883	1.58285	1.34648	1.01474	6.36505	14.6591	0.868382	0.441997	0.325155	0.759346	1.87775	0.455413	0.408788	0.684167	1.65334
LPS_6h_1	LPS_6h	LPS	6h	1.90928	3.21642	13.2878	2.02594	0.871541	2.02059	1.26805	2.39205	5.18335	7.85269	1.66373	2.18149	8.74323	2.32992	1.61541	0.0638182	9.23636	5.0966	1.81239	1.65529	0.852239	1.05477	2.26045	0.397534	0.453375	1.16845	40.1796	0.372495	8.21327	5.14978	0.667211	10.2544	2.37568	2.07653	1.3014	13.1029	25.8539	1.20811	0.47487	0.553756	0.791302	2.17381	0.475313	0.389354	0.593147	1.28981
LPS_6h_2	LPS_6h	LPS	6h	1.79579	3.17476	12.279	1.98008	0.846613	2.2344	1.22176	3.20022	6.12544	9.56345	1.94351	2.93984	10.4841	3.33704	1.99133	0.0139702	8.62885	4.50477	1.75757	1.76826	0.749049	1.0492	2.18428	0.39096	0.433076	1.16815	39.9453	0.283924	7.18006	5.07036	0.689881	9.0118	2.29953	2.10149	1.18151	10.6543	23.6367	1.22609	0.409861	0.562506	0.770826	2.03924	0.881971	0.455761	0.715326	1.2494
LPS_6h_3	LPS_6h	LPS	6h	2.50218	4.89132	20.8577	3.23191	1.23202	2.79949	1.55967	13.0452	29.9647	50.3982	7.7836	13.3213	50.5918	12.9007	10.6977	0.069804	9.85353	5.70846	1.98501	2.14481	0.976611	1.27129	2.4745	0.410233	0.543612	1.17335	44.3187	0.55027	8.49504	6.2437	1.08572	11.2472	2.49211	2.39524	1.45386	14.2475	28.7816	1.39307	0.679139	0.541679	0.971027	2.32544	0.566808	0.391598	0.599203	1.26348
LPS_24h_1	LPS_24h	LPS	24h	2.93736	5.06519	23.5216	2.54724	0.698336	1.81588	0.663779	37.5955	103.738	142.055	21.8427	24.4704	149.948	38.1534	33.737	0.053208	21.8074	8.81311	3.89439	8.11465	2.13824	2.5419	9.26926	0.326582	0.346715	2.07439	70.0344	0.51698	14.8669	10.8795	1.19416	31.921	6.55192	5.18562	2.925	31.0819	69.8621	4.07199	0.541571	0.741173	0.547755	2.06476	0.72104	0.284094	0.478036	1.41962
LPS_24h_2	LPS_24h	LPS	24h	3.39415	6.18093	26.9203	2.73231	0.791484	1.96293	0.760534	45.788	134.822	185.257	27.504	30.2429	174.196	48.4529	38.8474	0.0339862	17.7765	7.70214	2.8904	6.01654	1.47698	1.80421	6.59499	0.251909	0.303036	1.69118	54.1772	0.389617	10.7684	8.79714	0.894807	25.4342	4.88187	3.59089	2.06405	24.9629	54.2459	2.97081	0.39138	0.559059	0.362879	1.58775	0.481978	0.248588	0.386993	1.02514
LPS_24h_3	LPS_24h	LPS	24h	3.43992	6.65423	29.4372	2.65794	0.852951	1.90696	0.670358	35.0367	109.728	147.154	19.5268	24.4699	142.902	38.8065	31.0002	0.0323698	23.6446	9.18015	3.1926	7.1546	1.59976	2.43543	8.18622	0.322183	0.318069	2.04157	67.8143	0.545741	13.3089	9.28701	1.00953	30.6991	5.65195	4.25593	2.56826	29.1539	64.3426	3.46476	0.467468	0.615893	0.450904	1.91956	0.550612	0.314777	0.49169	1.28457
ILG_0h_1	ILG_0h	ILG	0h	3.84899	7.38892	29.105	4.25813	2.4	2.70839	2.30623	11.9533	24.0143	41.8642	8.01002	7.41668	46.603	11.7696	8.91577	0.0725749	15.1236	12.4647	4.53434	3.65997	2.10872	2.85326	7.18	1.5339	0.694232	1.09354	26.6604	1.00911	8.86426	6.14978	0.960822	9.24679	3.10511	1.82536	1.64118	7.53535	22.7327	1.11869	0.45193	0.700593	0.851526	2.30881	0.891717	0.546135	0.989431	1.59672
ILG_0h_2	ILG_0h	ILG	0h	4.70971	8.82466	34.1037	5.54854	2.58481	2.30315	2.42295	15.8224	33.4516	60.8237	9.03424	9.12209	57.1163	15.468	11.5498	0	16.3034	12.1979	4.87361	4.331	2.36844	3.13997	8.35882	1.60556	0.692959	1.28259	29.7688	0.717398	10.124	7.13501	1.00293	10.3925	3.44871	2.12435	1.73549	8.40708	25.9677	1.25135	0.484762	0.698218	1.06852	2.75451	1.00324	0.578587	1.00428	1.66595
ILG_0h_3	ILG_0h	ILG	0h	4.52216	7.64647	37.5446	5.60956	2.42247	2.92844	2.5883	10.8094	31.1634	48.3567	8.0641	8.56535	49.64	13.0882	9.07124	0	14.8305	12.0488	4.67948	3.91118	1.98196	2.90791	7.12291	1.4866	0.668849	1.09999	27.222	0.804367	8.80132	6.0598	0.955186	9.42235	2.92457	1.8836	1.4101	8.31416	22.8185	1.17294	0.441801	0.767755	0.868848	2.53824	0.722947	0.728655	1.0747	1.75392
ILG_15m_1	ILG_15m	ILG	15m	3.16379	6.4181	27.1268	4.37846	1.89389	1.99779	2.65254	8.13718	19.1055	34.9362	5.74253	5.72827	34.742	8.33139	6.41424	0	11.8538	8.23837	2.98001	2.66848	1.20328	1.73356	4.6042	1.33601	0.395939	0.550577	11.5343	0.471486	3.10098	2.50965	0.429122	3.89012	1.24645	0.901575	0.667684	3.93362	10.2675	0.493071	0.290914	0.23228	0.447646	1.24919	0.326835	0.290934	0.517909	1.1211
ILG_15m_2	ILG_15m	ILG	15m	2.93033	4.9463	23.9164	4.26002	1.69438	2.73332	2.45611	6.72144	16.1138	26.1731	5.13752	4.3235	27.6393	8.32498	5.7979	0.0386525	13.4105	8.37944	3.4987	2.9217	1.58411	1.86048	4.9894	1.38032	0.517514	0.625956	13.3177	0.299128	3.66104	3.20494	0.528895	4.8743	1.62491	1.09193	0.862596	3.6926	11.0063	0.740625	0.339069	0.487451	0.510858	1.49757	0.691451	0.451662	0.961074	1.22857
ILG_15m_3	ILG_15m	ILG	15m	4.08176	6.51177	28.9166	4.5412	1.79243	1.99609	3.0978	6.68245	15.6971	30.7621	4.66693	4.29677	23.3006	8.50418	5.1701	0.0448068	14.3383	9.34344	3.38484	2.87796	1.50978	1.89291	4.85138	1.34	0.429515	0.690129	14.8702	0.36563	3.69183	2.92994	0.487974	5.05669	1.49333	1.05751	0.847478	4.32665	11.647	0.713758	0.331675	0.323449	0.519829	1.37518	0.367031	0.335654	0.557015	1.33271
ILG_1h_1	ILG_1h	ILG	1h	3.28859	5.70825	23.4305	5.19265	2.07087	3.01684	1.34182	5.69178	12.3679	22.9412	4.26102	3.78336	23.8497	6.7096	5.28554	0.0506485	10.9811	6.33182	2.60134	2.20519	1.28052	1.35151	4.01159	0.886066	0.45979	0.624163	13.3275	0.63	4.04529	3.11761	0.512698	4.58303	1.52454	0.999602	0.783828	4.18594	9.94217	0.634895	0.246464	0.403493	0.372991	1.28881	0.394644	0.571666	0.708427	1.21521
ILG_1h_2	ILG_1h	ILG	1h	2.82255	4.92074	21.2874	4.49111	1.82812	2.9016	1.48526	6.31999	15.938	27.1587	5.1101	4.66357	28.3279	8.04312	5.62518	0.012477	16.3267	9.95721	3.90938	3.42847	1.75329	2.05356	6.16881	1.43106	0.644466	0.912722	21.5839	0.315723	5.55987	4.75375	0.8422	6.58462	2.34731	1.36	1.01417	5.88835	15.0177	0.858203	0.463549	0.640669	0.6781	2.17507	0.606221	0.467103	0.91269	1.36418
ILG_1h_3	ILG_1h	ILG	1h	2.53895	4.85957	20.5895	3.65594	1.70142	2.03064	1.36849	8.587	16.0752	33.0771	5.51625	5.23137	36.0869	8.75903	6.12855	0.0680237	17.2925	10.6519	4.22676	3.81315	1.94264	2.50622	6.84007	1.53395	0.582709	1.04385	22.78	0.413879	6.06449	5.12582	0.772847	7.59543	2.93403	1.74403	1.25776	6.20272	17.7099	1.05314	0.398581	0.61194	0.803171	2.01011	0.696628	0.541731	0.855055	1.33613
ILG_6h_1	ILG_6h	ILG	6h	3.79016	5.96044	30.1576	4.6096	1.63015	2.80292	1.96623	9.21502	23.5256	38.0907	6.39893	6.34355	38.5875	10.3314	7.40628	0	5.69559	4.29836	1.82412	1.91381	0.934779	0.852403	2.35729	0.33701	0.443091	0.909691	26.4804	0.720838	10.474	7.43655	0.892109	11.8187	2.73322	1.57877	1.22892	9.21583	24.5042	1.26685	0.365259	0.531789	0.648142	1.83696	0.550951	0.332723	0.754396	1.20583
ILG_6h_2	ILG_6h	ILG	6h	3.95561	7.25056	31.4044	4.44301	1.78282	3.3975	1.79636	9.49172	23.5125	35.1957	6.1357	5.50326	38.3885	10.3418	7.07756	0	5.9488	5.03285	2.15025	2.30305	0.956613	1.03367	2.87064	0.453594	0.586988	1.20294	32.1935	0.464223	12.3342	9.1989	0.918083	14.3221	3.69678	1.99374	1.38363	10.6524	27.4173	1.40489	0.50169	0.661657	0.795583	2.3639	0.808338	0.464054	0.713982	1.30989
ILG_6h_3	ILG_6h	ILG	6h	3.82905	6.32178	30.9407	4.54407	1.96151	3.66415	1.91655	10.8962	23.8856	41.9964	7.6036	6.87343	40.8943	11.2749	7.76567	0	7.77415	5.99788	2.32846	2.50898	1.14745	1.14161	2.99515	0.439846	0.592017	1.17386	38.8933	0.887268	12.7534	9.60323	1.07883	15.5104	3.47266	2.30724	1.46543	13.1172	32.4629	1.68384	0.487034	0.685961	0.878393	2.2804	0.722975	0.617099	1.08663	1.71044
ILG_24h_1	ILG_24h	ILG	24h	7.61517	12.5091	67.4822	6.33902	2.15783	2.46763	1.49357	15.0074	46.3682	51.6942	8.42162	7.47945	51.6253	14.4503	11.6519	0.0405181	13.5811	15.1433	7.5602	15.5862	1.89415	2.8488	8.20752	0.286658	0.374999	0.927781	34.2378	0.314497	11.7555	10.3074	0.889605	25.483	3.96016	3.07579	1.70327	15.1743	32.076	1.74062	0.424475	0.653801	0.443218	1.37596	0.492143	0.318457	1.04646	0.997183
ILG_24h_2	ILG_24h	ILG	24h	6.02797	11.4967	53.3986	5.76047	1.77306	1.76206	1.35735	12.759	46.4319	44.9107	7.40513	6.94303	38.688	10.1558	8.61685	0.0102038	11.2322	12.3968	6.57843	14.5744	2.03343	3.05748	8.74626	0.371961	0.407515	0.892834	30.8358	0.345814	10.0216	9.6839	0.947839	27.1077	4.04119	2.75216	1.86507	16.4216	36.2535	1.80257	0.405761	0.670423	0.509872	1.4711	0.625781	0.371848	0.804202	1.06091
ILG_24h_3	ILG_24h	ILG	24h	8.52061	15.9517	76.8004	7.57235	2.40625	2.6616	1.52015	16.1546	53.3865	51.0508	8.08948	7.65724	52.4835	14.2332	11.6116	0	9.89216	10.3879	5.67714	12.2866	1.56746	2.48997	6.75888	0.239617	0.301748	0.623841	23.3378	0.646054	8.4704	7.65027	0.794839	22.516	2.83285	2.14314	1.41483	14.4279	28.462	1.2391	0.308676	0.433598	0.350024	1.09285	0.36344	0.279589	0.592397	0.858541
GU_0h_1	GU_0h	GU	0h	3.00084	6.53133	25.3338	4.20717	1.87182	2.6555	3.56238	3.24727	6.88721	12.8317	2.16485	2.4531	13.7877	3.95467	2.3428	2.31171	39.0429	13.054	4.91218	6.77417	3.52521	5.02883	12.9923	2.32068	0.709936	1.10202	28.9078	0.612323	3.60705	3.25711	0.937246	6.8541	2.04579	2.20975	1.26027	9.51467	20.1036	1.09821	0.53184	0.720268	0.914406	2.67905	0.674045	0.540322	0.842918	1.74876
GU_0h_2	GU_0h	GU	0h	3.24418	5.81798	25.4412	3.55753	1.74634	1.9623	3.63311	3.40581	8.02522	11.9366	2.62974	2.23358	13.2551	3.96161	2.49818	1.49419	23.9508	8.71499	2.89319	3.49726	2.43916	2.57345	7.33616	1.14493	0.548976	0.684744	13.8447	0.55783	1.39138	2.04808	0.61809	4.71647	1.38375	1.4418	0.894054	5.59995	13.6737	0.96366	0.375822	0.412224	0.462399	1.62651	0.542581	0.515509	0.726176	1.1676
GU_0h_3	GU_0h	GU	0h	3.74796	7.20114	29.5795	5.84666	2.00053	3.45369	3.97181	8.29398	14.0471	24.4894	6.19724	5.52588	24.9542	10.9588	6.3625	2.88596	41.1941	15.2497	5.91937	7.9216	4.30374	6.22738	15.7958	2.62128	0.842073	1.3318	31.9161	0.412807	4.02731	3.5621	1.00364	9.61784	2.81038	2.75664	1.64485	9.727	25.5333	1.4544	0.891449	1.01371	1.15512	3.03576	1.44264	0.766211	1.63646	1.88606
GU_15m_1	GU_15m	GU	15m	2.35594	4.44398	18.2212	2.80796	1.3458	1.5404	1.6943	6.04554	10.7271	23.7069	3.85754	4.1646	25.7946	6.62263	4.85433	1.18746	17.4609	8.91064	2.80337	2.65481	1.76727	2.48663	5.53346	1.61191	0.460888	0.643682	12.4828	0.48131	2.05418	2.05618	0.546379	4.13017	1.25773	1.08335	0.964221	5.1925	11.7929	0.810258	0.331551	0.410435	0.656295	1.53763	0.427853	0.467618	0.517981	1.19172
GU_15m_2	GU_15m	GU	15m	2.15953	4.17709	17.7098	3.00034	1.32771	2.09151	1.50674	4.86754	11.7643	25.9773	3.89103	4.04713	25.7762	6.35228	3.9747	1.33216	16.5116	8.46208	3.01906	2.61511	1.9754	2.12924	4.40341	1.26646	0.479924	0.6189	10.978	0.471813	2.01325	2.19413	0.495066	4.29931	1.4833	1.16344	0.982831	4.24983	9.403	0.895768	0.429093	0.592132	0.475328	1.63147	0.658375	0.698099	0.958598	1.30671
GU_15m_3	GU_15m	GU	15m	2.37534	5.05046	19.5058	3.39935	1.65503	1.79683	1.5244	5.71841	12.8272	25.3522	3.86897	4.28674	22.3931	6.63488	4.41224	1.37799	18.0666	10.4923	3.64957	3.61661	2.32771	3.10855	6.28828	1.91352	0.493011	0.721602	14.4999	0.473425	2.32413	2.52501	0.64851	4.89118	1.49026	1.38636	1.19216	6.03461	14.0126	1.067	0.445	0.478679	0.704882	1.93096	0.634418	0.58522	0.678118	1.2149
GU_1h_1	GU_1h	GU	1h	1.79157	3.18618	15.4575	3.40216	1.11406	1.88571	1.38101	2.25608	4.16532	8.2615	1.43193	1.53565	8.4522	2.44009	1.77542	1.90733	30.2156	11.2346	4.00982	4.91239	2.61537	3.4451	8.82473	1.77236	0.539656	0.963411	22.254	0.491239	2.99756	2.57209	0.826301	5.0525	1.55984	1.49064	1.2282	6.81436	15.0345	1.00626	0.525302	0.730752	0.837869	1.97502	0.624492	0.428451	1.01155	1.27578
GU_1h_2	GU_1h	GU	1h	2.4274	4.0892	17.6006	2.9876	1.36934	1.57824	1.51368	2.94632	6.33606	12.3929	2.26968	2.10326	11.5006	3.30106	2.33538	1.00247	23.0261	7.30011	2.35224	2.71019	1.51558	2.1933	5.36087	1.00274	0.355251	0.563436	15.5594	0.515134	2.24605	1.58655	0.488689	3.28037	0.961187	1.06818	0.625365	4.72512	9.89602	0.57342	0.237328	0.20859	0.39937	1.23994	0.305194	0.232114	0.475418	1.16602
GU_1h_3	GU_1h	GU	1h	2.63964	4.45409	17.9953	3.17564	1.37936	1.65668	1.56727	3.53183	6.68796	13.7856	2.78959	2.46102	13.965	3.74258	2.69665	1.09419	17.3816	6.20885	1.96948	2.17724	1.6116	1.72144	4.91853	0.822753	0.34292	0.567075	11.2403	0.274622	1.46577	1.45844	0.402143	2.86753	1.03656	0.931328	0.73949	3.29547	9.11889	0.75748	0.237369	0.311239	0.357248	1.09785	0.343557	0.461206	0.562979	1.11704
GU_6h_1	GU_6h	GU	6h	2.39069	3.47348	15.3153	2.1535	0.92821	1.70148	1.38767	3.42175	8.1132	12.6995	2.51093	2.2362	13.7068	3.99844	2.38223	1.97907	19.3966	7.24857	2.60029	3.12513	2.70469	0.969551	2.71291	0.316771	0.420992	0.662866	15.9433	0.345721	2.08348	1.67743	0.532683	3.85953	0.877097	0.919682	0.665854	3.6933	8.21998	0.54968	0.222823	0.280723	0.236831	0.745981	0.262419	0.266763	0.504554	0.692054
GU_6h_2	GU_6h	GU	6h	2.15243	3.29254	13.8379	2.25133	0.922576	3.23459	1.29583	2.75172	6.20279	10.0508	2.10131	1.89031	11.5746	3.10194	2.23944	1.54407	18.6518	6.70827	2.5315	3.05284	1.99284	0.939157	3.05384	0.319766	0.406824	0.743735	18.1601	0.328589	2.42297	1.82172	0.376029	4.01364	0.975612	0.905533	0.518184	4.33973	9.3478	0.476237	0.207241	0.19409	0.228048	0.824801	0.213233	0.234003	0.410715	0.654394
GU_6h_3	GU_6h	GU	6h	3.21273	4.74489	20.7906	3.20365	1.16374	2.4194	1.6442	4.584	9.13513	14.8622	2.72974	2.67106	15.5124	4.95602	2.74617	3.15016	37.2502	14.844	5.42345	7.95989	3.91416	2.62386	7.48051	0.679511	0.439561	1.00481	34.0323	0.636749	4.2308	3.20435	0.78754	7.22792	1.48159	1.81416	1.14781	8.83918	18.4096	1.03286	0.403898	0.392125	0.546725	1.58789	0.432809	0.332705	0.620307	1.23154
GU_24h_1	GU_24h	GU	24h	3.12303	4.60729	22.0915	2.35936	0.734564	1.67026	1.00774	2.67446	10.1473	7.19268	1.23317	1.4404	7.33232	2.18084	1.62273	1.97015	19.9846	10.1735	6.00496	17.4424	3.43629	4.86879	14.1632	0.324566	0.18891	0.553139	17.9714	0.406599	2.48528	1.98337	0.434455	9.7251	1.19323	2.46622	0.797639	8.3857	16.5518	0.808093	0.199179	0.197396	0.156871	0.47744	0.179809	0.133073	0.312914	0.627034
GU_24h_2	GU_24h	GU	24h	3.0583	4.09717	19.7898	1.98961	0.705854	1.2034	0.843386	2.88874	10.9106	8.68558	1.457	1.41281	8.83961	2.28439	1.7659	2.42439	26.481	14.3509	7.64713	20.9542	3.87808	6.38431	16.7327	0.430499	0.263676	0.783113	26.9224	0.330286	3.75128	2.86094	0.652134	11.7364	1.71027	2.8065	0.945829	10.8649	21.094	1.15962	0.263975	0.341189	0.229923	0.651536	0.215735	0.145943	0.31252	0.585707
GU_24h_3	GU_24h	GU	24h	3.25772	3.70144	20.9484	2.36421	0.62989	1.51391	0.916837	2.74522	9.04144	7.38196	1.38594	1.35928	7.61007	2.26332	1.66885	2.66141	27.3064	14.4965	8.77675	23.7079	4.38592	6.84009	18.72	0.430913	0.278579	0.793992	27.6798	0.337768	3.76701	3.15666	0.748043	12.8595	1.846	3.22184	1.12491	12.2206	22.555	1.20598	0.251165	0.357472	0.225075	0.726781	0.244311	0.151481	0.311383	0.614013
[truncated: 335 more columns]

## Sheet: 4. Y
Y	Y2	Y3	Y4
1	0	0	0
1	0	0	0
1	0	0	0
0	1	0	0
0	1	0	0
0	1	0	0
0	0	1	0
0	0	1	0
0	0	1	0
0	0	0	1
0	0	0	1
0	0	0	1

## Sheet: 5. D
V1	V2	V3	V4
-1	0	1	0
-1	0	0	1
0	-1	1	0
0	-1	0	1

## Sheet: 6. tau
V1	V2	V3	V4
0	0.002	0.002	0.499
0.002	0	0.002	0.499
0.002	0.002	0	0.499
0.499	0.499	0.499	0

## Sheet: 7. Figure 5a
Class	PLS1	PLS2	PLS3	PLS4	PLS5	PLS6	PLS7	PLS8	PLS9	PLS10	PLS11	PLS12
Control_1	-0.085758	-0.37257	-0.0529106	-0.00194618	0.00126325	0.000731446	0.00203645	-0.000297687	0.00127589	0.000478271	0.00163063	0
Control_2	-0.085758	-0.37257	-0.0529106	-0.00194618	0.00126325	0.000731446	0.00203645	-0.000297687	0.00127589	0.000478271	0.00163063	0
Control_3	-0.085758	-0.37257	-0.0529106	-0.00194618	0.00126325	0.000731446	0.00203645	-0.000297687	0.00127589	0.000478271	0.00163063	0
LPS_1	-0.0636608	0.285946	-0.244031	-0.00234418	-0.00120749	0.00186765	-0.00592865	-0.00285135	-0.000288976	-0.000593214	-0.000810778	3.55271e-15
LPS_2	-0.0636608	0.285946	-0.244031	-0.00234418	-0.00120749	0.00186765	-0.00592865	-0.00285135	-0.000288976	-0.000593214	-0.000810778	3.55271e-15
LPS_3	-0.0636608	0.285946	-0.244031	-0.00234418	-0.00120749	0.00186765	-0.00592865	-0.00285135	-0.000288976	-0.000593214	-0.000810778	3.55271e-15
ILG_1	0.38682	-0.00979807	0.00965935	0.00551702	0.00258681	-0.0048442	0.00230879	-0.00215248	0.000680406	0.000729887	-0.000689306	3.55271e-15
ILG_2	0.38682	-0.00979807	0.00965935	0.00551702	0.00258681	-0.0048442	0.00230879	-0.00215248	0.000680406	0.000729887	-0.000689306	3.55271e-15
ILG_3	0.38682	-0.00979807	0.00965935	0.00551702	0.00258681	-0.0048442	0.00230879	-0.00215248	0.000680406	0.000729887	-0.000689306	3.55271e-15
GU_1	-0.237402	0.0964224	0.287282	-0.00122666	-0.00264257	0.0022451	0.00158341	0.00530151	-0.00166732	-0.000614945	-0.00013055	3.55271e-15
GU_2	-0.237402	0.0964224	0.287282	-0.00122666	-0.00264257	0.0022451	0.00158341	0.00530151	-0.00166732	-0.000614945	-0.00013055	3.55271e-15
GU_3	-0.237402	0.0964224	0.287282	-0.00122666	-0.00264257	0.0022451	0.00158341	0.00530151	-0.00166732	-0.000614945	-0.00013055	3.55271e-15

## Sheet: 8. Figure 5b
Axis	Pathway	Total	Expected	Hits	Raw p	"-LOG10(p)"	Holm adjust	FDR	Impact	matched_features
PLS1_POS	Nicotinate and nicotinamide metabolism	43	0.64622	6	3.08e-05	4.5115	0.0024947	0.0024947	0.42857	cpd:C00049; cpd:C00153; mmu:192185; mmu:64383; mmu:93759; mmu:76952
PLS1_POS	Pyrimidine metabolism	100	1.5028	6	0.0032259	2.4913	0.25485	0.087099	0.35354	cpd:C00105; cpd:C00055; mmu:20135; mmu:76952; mmu:13178; mmu:21877
PLS1_POS	Linoleic acid metabolism	17	0.25548	1	0.22761	0.6428	1	1	0.125	mmu:18783
PLS1_POS	Inositol phosphate metabolism	69	1.037	4	0.018593	1.7306	1	0.37652	0.11765	mmu:71780; mmu:67073; mmu:18719; mmu:18711
PLS1_POS	Glutathione metabolism	57	0.85662	3	0.052454	1.2802	1	0.68853	0.30357	cpd:C00051; cpd:C00669; mmu:20135
PLS1_POS	Purine metabolism	173	2.5999	9	0.00075705	3.1209	0.060564	0.03066	0.37791	cpd:C00020; cpd:C00262; cpd:C00242; mmu:20135; mmu:11566; mmu:109674; mmu:76952; mmu:13178; mmu:66681
PLS1_POS	Glycolysis or Gluconeogenesis	60	0.90171	3	0.059502	1.2255	1	0.68853	0.20339	mmu:13806; mmu:66681; mmu:18655
PLS1_POS	Ether lipid metabolism	40	0.60114	2	0.12013	0.92034	1	1	0.12821	cpd:C00670; mmu:18783
PLS1_POS	Glycerophospholipid metabolism	87	1.3075	4	0.039518	1.4032	1	0.64019	0.13953	cpd:C00588; cpd:C00670; mmu:18783; mmu:110524
PLS1_POS	alpha-Linolenic acid metabolism	22	0.33063	1	0.28436	0.54613	1	1	0.095238	mmu:18783
PLS1_POS	Pentose phosphate pathway	49	0.73639	2	0.16682	0.77775	1	1	0.29167	cpd:C00257; mmu:66681
PLS1_POS	Galactose metabolism	51	0.76645	2	0.17761	0.75054	1	1	0.12	cpd:C01697; mmu:66681
PLS1_POS	Arginine biosynthesis	28	0.4208	1	0.34711	0.45953	1	1	0.037037	cpd:C00049
PLS1_POS	Alanine, aspartate and glutamate metabolism	61	0.91673	2	0.23293	0.63278	1	1	0.21667	cpd:C00049; mmu:11566
PLS1_POS	Histidine metabolism	32	0.48091	1	0.38594	0.41348	1	1	0.032258	cpd:C00049
PLS1_POS	Pentose and glucuronate interconversions	34	0.51097	1	0.4045	0.39308	1	1	0.060606	cpd:C00532
PLS1_POS	Glycerolipid metabolism	34	0.51097	1	0.4045	0.39308	1	1	0.060606	mmu:110524
PLS1_POS	Drug metabolism - other enzymes	69	1.037	2	0.27803	0.55592	1	1	0.044118	mmu:21877; mmu:20135
PLS1_POS	Selenocompound metabolism	35	0.526	1	0.41357	0.38345	1	1	0.058824	mmu:216443
PLS1_POS	Pantothenate and CoA biosynthesis	36	0.54102	1	0.42251	0.37416	1	1	0.028571	cpd:C00049
PLS1_POS	Aminoacyl-tRNA biosynthesis	74	1.1121	2	0.30623	0.51395	1	1	0.041096	cpd:C00049; mmu:216443
PLS1_POS	Starch and sucrose metabolism	37	0.55605	1	0.43132	0.3652	1	1	0.11111	mmu:66681
PLS1_POS	beta-Alanine metabolism	44	0.66125	1	0.48942	0.31032	1	1	0.046512	cpd:C00049
PLS1_POS	Porphyrin metabolism	55	0.82656	1	0.56923	0.24471	1	1	0.11111	mmu:15368
PLS1_POS	Lysine degradation	57	0.85662	1	0.58237	0.2348	1	1	0.10714	mmu:233904
PLS1_POS	Folate biosynthesis	60	0.90171	1	0.60136	0.22086	1	1	0.067797	mmu:268566
PLS1_POS	Sphingolipid metabolism	81	1.2173	1	0.71266	0.14712	1	1	0.05	mmu:56632
PLS1_POS	Arachidonic acid metabolism	93	1.3976	1	0.76199	0.11805	1	1	0.043478	mmu:18783
PLS1_POS	Amino sugar and nucleotide sugar metabolism	93	1.3976	1	0.76199	0.11805	1	1	0.086957	mmu:66681
PLS1_NEG	Vitamin B6 metabolism	21	0.12794	1	0.1209	0.91756	1	1	0.2	cpd:C00314
PLS1_NEG	D-Amino acid metabolism	23	0.14013	1	0.13168	0.88049	1	1	0.045455	cpd:C02237
PLS1_NEG	Pentose phosphate pathway	49	0.29854	2	0.034549	1.4616	1	1	0.125	cpd:C00620; cpd:C00119
PLS1_NEG	Arginine biosynthesis	28	0.17059	1	0.15807	0.80114	1	1	0.14815	cpd:C00327
PLS1_NEG	Glutathione metabolism	57	0.34728	2	0.045593	1.3411	1	1	0.035714	cpd:C00024; cpd:C01672
PLS1_NEG	Butanoate metabolism	29	0.17669	1	0.16326	0.78711	1	1	0.14286	cpd:C00024
PLS1_NEG	Glycerolipid metabolism	34	0.20715	1	0.18876	0.72409	1	1	0.090909	mmu:14732
PLS1_NEG	Inositol phosphate metabolism	69	0.42039	2	0.064266	1.192	1	1	0.044118	cpd:C00024; mmu:224020
PLS1_NEG	Pantothenate and CoA biosynthesis	36	0.21933	1	0.19876	0.70168	1	1	0.057143	cpd:C00864
PLS1_NEG	Terpenoid backbone biosynthesis	36	0.21933	1	0.19876	0.70168	1	1	0.085714	cpd:C00024
PLS1_NEG	Arginine and proline metabolism	74	0.45085	2	0.072711	1.1384	1	1	0.10959	cpd:C01035; cpd:C00148
PLS1_NEG	Starch and sucrose metabolism	37	0.22543	1	0.20371	0.69099	1	1	0.083333	cpd:C00095
PLS1_NEG	Fructose and mannose metabolism	37	0.22543	1	0.20371	0.69099	1	1	0.11111	cpd:C00095
PLS1_NEG	Tryptophan metabolism	84	0.51178	2	0.09063	1.0427	1	1	0.036145	cpd:C00024; cpd:C00108
PLS1_NEG	Citrate cycle (TCA cycle)	42	0.25589	1	0.22805	0.64196	1	1	0.14634	cpd:C00024
PLS1_NEG	beta-Alanine metabolism	44	0.26807	1	0.2376	0.62416	1	1	0.046512	cpd:C00024
PLS1_NEG	Propanoate metabolism	46	0.28026	1	0.24703	0.60725	1	1	0.066667	cpd:C00024
PLS1_NEG	Pyruvate metabolism	48	0.29245	1	0.25635	0.59117	1	1	0.14894	cpd:C00024
PLS1_NEG	Pyrimidine metabolism	100	0.60926	2	0.12173	0.9146	1	1	0.060606	cpd:C00178; cpd:C00119
PLS1_NEG	Lipoic acid metabolism	51	0.31072	1	0.27013	0.56842	1	1	0.02	cpd:C00024
PLS1_NEG	Galactose metabolism	51	0.31072	1	0.27013	0.56842	1	1	0.04	cpd:C00095
PLS1_NEG	Glyoxylate and dicarboxylate metabolism	56	0.34119	1	0.29257	0.53376	1	1	0.072727	cpd:C00024
PLS1_NEG	Lysine degradation	57	0.34728	1	0.29698	0.52727	1	1	0.017857	cpd:C00024
PLS1_NEG	Glycolysis or Gluconeogenesis	60	0.36556	1	0.31006	0.50855	1	1	0.050847	cpd:C00024
PLS1_NEG	Aminoacyl-tRNA biosynthesis	74	0.45085	1	0.36814	0.43398	1	1	0.013699	cpd:C00148
PLS1_NEG	Fatty acid elongation	75	0.45695	1	0.37211	0.42932	1	1	0.094595	cpd:C00024
PLS1_NEG	Purine metabolism	173	1.054	2	0.28467	0.54566	1	1	0.034884	cpd:C00119; cpd:C00620
PLS1_NEG	Glycerophospholipid metabolism	87	0.53006	1	0.41796	0.37886	1	1	0.023256	mmu:14732
PLS1_NEG	Valine, leucine and isoleucine degradation	87	0.53006	1	0.41796	0.37886	1	1	0.05814	cpd:C00024
PLS1_NEG	Amino sugar and nucleotide sugar metabolism	93	0.56661	1	0.43969	0.35685	1	1	0.01087	cpd:C00095
PLS1_NEG	Fatty acid degradation	102	0.62145	1	0.47088	0.32709	1	1	0.17822	cpd:C00024
PLS1_NEG	Fatty acid biosynthesis	129	0.78595	1	0.55499	0.25572	1	1	0.078125	cpd:C00024
PLS2_POS	Valine, leucine and isoleucine biosynthesis	12	0.1316	3	0.00024248	3.6153	0.019156	0.0065468	0.36364	cpd:C00188; cpd:C00123; cpd:C00407
PLS2_POS	Phenylalanine, tyrosine and tryptophan biosynthesis	11	0.12063	2	0.005995	2.2222	0.46761	0.1214	1.2	cpd:C00079; cpd:C00082
PLS2_POS	Arginine biosynthesis	28	0.30707	4	0.00019646	3.7067	0.015717	0.0065468	0.37037	cpd:C00327; cpd:C00064; cpd:C00026; cpd:C00624
PLS2_POS	Aminoacyl-tRNA biosynthesis	74	0.81154	9	3.7152e-08	7.43	3.0093e-06	3.0093e-06	0.13699	cpd:C00135; cpd:C00079; cpd:C00064; cpd:C00065; cpd:C00073; cpd:C00407; cpd:C00123; cpd:C00188; cpd:C00082
PLS2_POS	Nitrogen metabolism	10	0.10967	1	0.10459	0.9805	1	0.5648	0.11111	cpd:C00064
PLS2_POS	Phenylalanine metabolism	21	0.2303	2	0.021397	1.6697	1	0.29575	0.4	cpd:C00079; cpd:C00082
PLS2_POS	Butanoate metabolism	29	0.31803	2	0.039205	1.4067	1	0.30692	0.071429	cpd:C00026; cpd:C00042
PLS2_POS	Alanine, aspartate and glutamate metabolism	61	0.66897	3	0.027739	1.5569	1	0.30692	0.15	cpd:C00064; cpd:C00042; cpd:C00026
PLS2_POS	Citrate cycle (TCA cycle)	42	0.4606	2	0.076239	1.1178	1	0.47503	0.26829	cpd:C00026; cpd:C00042
PLS2_POS	beta-Alanine metabolism	44	0.48253	2	0.082661	1.0827	1	0.47826	0.069767	cpd:C00135; cpd:C00315
PLS2_POS	D-Amino acid metabolism	23	0.25223	1	0.22491	0.64799	1	1	0.090909	cpd:C00065
PLS2_POS	One carbon pool by folate	72	0.7896	3	0.042444	1.3722	1	0.30692	0.14085	cpd:C00073; cpd:C00065; cpd:C02291
PLS2_POS	Cysteine and methionine metabolism	72	0.7896	3	0.042444	1.3722	1	0.30692	0.16901	cpd:C02291; cpd:C00065; cpd:C00073
PLS2_POS	Glycine, serine and threonine metabolism	72	0.7896	3	0.042444	1.3722	1	0.30692	0.30986	cpd:C00065; cpd:C02291; cpd:C00188
PLS2_POS	Arginine and proline metabolism	74	0.81154	3	0.04547	1.3423	1	0.30692	0.09589	cpd:C00315; cpd:C02714; cpd:C05933
PLS2_POS	Pyrimidine metabolism	100	1.0967	4	0.021908	1.6594	1	0.29575	0.14141	cpd:C00064; cpd:C00075; cpd:C00299; cpd:C00119
PLS2_POS	Glyoxylate and dicarboxylate metabolism	56	0.61413	2	0.12431	0.90548	1	0.62934	0.054545	cpd:C00065; cpd:C00064
PLS2_POS	Histidine metabolism	32	0.35093	1	0.29891	0.52445	1	1	0.16129	cpd:C00135
PLS2_POS	Ubiquinone and other terpenoid-quinone biosynthesis	34	0.37287	1	0.31441	0.5025	1	1	0.030303	cpd:C00082
PLS2_POS	Glycerolipid metabolism	34	0.37287	1	0.31441	0.5025	1	1	0.090909	mmu:231510
PLS2_POS	Starch and sucrose metabolism	37	0.40577	1	0.33704	0.47232	1	1	0.027778	cpd:C01231
PLS2_POS	Ether lipid metabolism	40	0.43867	1	0.35895	0.44497	1	1	0.051282	mmu:18475
PLS2_POS	Nicotinate and nicotinamide metabolism	43	0.47157	1	0.38016	0.42004	1	1	0.095238	cpd:C03150
PLS2_POS	Valine, leucine and isoleucine degradation	87	0.9541	2	0.24684	0.60758	1	1	0.05814	cpd:C00407; cpd:C00123
PLS2_POS	Propanoate metabolism	46	0.50447	1	0.40069	0.39719	1	1	0.088889	cpd:C00042
PLS2_POS	Pentose phosphate pathway	49	0.53737	1	0.42057	0.37617	1	1	0.041667	cpd:C00119
PLS2_POS	Lipoic acid metabolism	51	0.5593	1	0.43346	0.36305	1	1	0.02	cpd:C00026
PLS2_POS	Glutathione metabolism	57	0.6251	1	0.47052	0.32742	1	1	0.035714	cpd:C00315
PLS2_POS	Purine metabolism	173	1.8972	3	0.29411	0.53149	1	1	0.046512	cpd:C00064; cpd:C00119; cpd:C04677
PLS2_POS	Glycolysis or Gluconeogenesis	60	0.658	1	0.48816	0.31144	1	1	0.067797	mmu:13806
PLS2_POS	Inositol phosphate metabolism	69	0.7567	1	0.53775	0.26942	1	1	0.029412	mmu:84095
PLS2_POS	Sphingolipid metabolism	81	0.8883	1	0.59672	0.22423	1	1	0.0125	cpd:C00065
PLS2_POS	Glycerophospholipid metabolism	87	0.9541	1	0.62342	0.20522	1	1	0.023256	mmu:231510
PLS2_POS	Tyrosine metabolism	88	0.96507	1	0.6277	0.20225	1	1	0.12644	cpd:C00082
