# Supplementary material for: Unraveling anti-inflammatory metabolic signatures of Glycyrrhiza uralensis and isoliquiritigenin through multiomics
Source: NPJ Syst Biol Appl. 2025 Dec 13;11:145. doi: 10.1038/s41540-025-00620-z (PMC12738721; doi:10.1038/s41540-025-00620-z)
Supplement: Supplementary file 4 — 41540_2025_620_MOESM4_ESM. [file 41540_2025_620_MOESM4_ESM.zip › Source/Source data of MTT assay.xlsx]

## Sheet: Sheet1
Name	Class	Abs1	Abs2	AbsMean
Control_1	Control	1.925	1.672	1.7985
Control_2	Control	1.962	1.866	1.85625
Control_3	Control	1.89	1.698	1.854
Control_4	Control	2.251	2.029	1.967
LPS_1	LPS	1.702	1.491	1.86825
LPS_2	LPS	1.794	1.41	1.59925
LPS_3	LPS	1.737	1.611	1.638
LPS_4	LPS	1.719	1.72	1.69675
ILG(+)/LPS(-)_1	ILG(+)/LPS(-)	1.791	1.839	1.76725
ILG(+)/LPS(-)_2	ILG(+)/LPS(-)	1.752	1.686	1.767
ILG(+)/LPS(-)_3	ILG(+)/LPS(-)	1.612	1.564	1.6535
ILG(+)/LPS(-)_4	ILG(+)/LPS(-)	1.944	2.001	1.78025
GU(+)/LPS(-)_1	GU(+)/LPS(-)	1.608	1.919	1.868
GU(+)/LPS(-)_2	GU(+)/LPS(-)	1.774	1.772	1.76825
GU(+)/LPS(-)_3	GU(+)/LPS(-)	1.871	1.679	1.774
GU(+)/LPS(-)_4	GU(+)/LPS(-)	1.855	1.827	1.808
